# Supplementary material for: Development of a Pacific oyster (Crassostrea gigas) 31,918-feature microarray: identification of reference genes and tissue-enriched expression patterns
Source: BMC Genomics. 2011 Sep 27;12:468. doi: 10.1186/1471-2164-12-468 (PMC3191543; doi:10.1186/1471-2164-12-468)
Supplement: Additional file 1 — List of 34 duplicated contigs and the gene expression values obtained within each tissue. This table provides for each probe the sequence: Probe sequence, Row: Row on array, Col: Column on array, ProbeName, ContigName: Sigenae accession number, GB_ACC: GenBank accession number, Description: Description from Gigas Database, Duplicate probes: GenBank accession number of corresponding duplicated probe, GI: Gills; G: gonad; DG: Digestive gland; M: Mantle; MS: Adductor muscle; P: Labial palps; GG: Visceral ganglia; HE: Hemocytes, R2: Coefficient of determination. [file 1471-2164-12-468-S1.XLS]

## Sheet: Feuil1
Sequence	Row	Col	ProbeName	ContigName	GB_ACC	Description	Duplicate probes	3GIf	1GIm	5GIf	6GIf	2Gf	5Gf	6Gf	7Gm	4Gm	1Gm	6DGf	3DGf	1DGm	5DGf	3Mf	6Mf	1Mm	2Mf	1MSm	6MSf	2MSf	5MSf	1Pm	5Pf	2Pf	6Pf	aGG	dGG	bGG	cGG	bHE	dHE	cHE	R2 (%)
AAATTGGAACAACAACTCCGCCAGGTGCTTTGTTTGCAGACCTGATTCAGAACCAAAACC	254	82	CUST_3441_PI419289827	AM859880,p,cg,6	AM859880	0	AM858943	-0.891518	-0.84503	-0.64161	-0.907794	-0.82075	0.0630664	-0.253667	0.320486	-0.573089	-0.635849	-0.949578	-0.673052	-1.35255	-0.632435	1.16641	1.25218	1.22173	1.00324	-0.359765	-0.20714	-0.704964	-0.563033	-0.952122	-0.648109	-0.544356	-0.894166	-0.873319	0.781585	-0.718372	-0.783497	0.356127	-0.145285	0.0889986	86.3
	419	21	CUST_3047_PI419289827	AM858943,p,cg,6	AM858943	0	AM859880	-1.141	-1.08297	-1.78559	-1.16997	-0.683221	-0.00327049	-0.272073	0.205759	-0.90038	-0.736684	-1.10959	-1.19198	-1.12217	-0.950012	1.10582	1.20178	1.152	0.960913	-0.390587	-0.315444	-0.739793	-0.6138	-0.860007	-1.2112	-1.73936	-0.913877	-0.847796	0.725545	-0.857249	-0.901725	0.274717	-0.20608	-0.0223799
ACACCATCAATGGTCCTCTTACTCTAGCCTTTCATTAGATAGTGTCAACGTGGTAAAAAA	2	60	CUST_5355_PI419289827	AM864618,p,cg,6	AM864618	3D domain containing protein [Trichomonas vaginalis G3]	CU989571	-0.457885	-0.356403	-0.568992	-0.551075	0.561981	0.149506	0.40422	1.52649	1.46229	1.33212	1.17435	1.57455	1.45096	1.37854	-0.563045	-0.649029	-0.646837	-0.698246	0.0157283	0.00238236	-0.199268	-0.416098	-0.468672	-0.515202	-0.343237	-0.744962	0.447681	-0.415082	-0.0672746	-0.520307	-0.47393	-0.140114	-0.259738	95.3
	112	76	CUST_12141_PI419289827	CU989571,p,cg,6	CU989571	3D domain containing protein [Trichomonas vaginalis G3]	AM864618	-0.618953	-0.720446	-0.818087	-0.637152	0.520025	0.2572	0.50223	1.71983	1.70608	1.82757	1.32335	1.7733	1.65088	1.58279	-0.556892	-0.767816	-0.625978	-0.809955	0.174031	0.114526	-0.0561059	-0.562375	-0.390813	-0.432274	-0.388531	-0.20506	0.591978	-0.232976	0.305075	-0.477154	0.0338256	0.0291421	-0.127017
ACACCGTATCAACAATATTAGATAGGGGCAACGTGTATAATAAACGCAAATTTTGTGTGT	37	46	CUST_14875_PI419289827	CU994325,p,cg,6	CU994325	0	CU987648	-1.04613	-0.468826	-1.15953	-1.20524	-0.773152	-1.0928	-1.53869	-1.33317	-0.793394	-0.73267	-1.2913	-1.37378	0.671103	-0.943715	-1.34935	-1.24829	-0.542201	-1.7891	-0.76309	-1.6667	-0.985123	-1.10439	-0.629284	-1.52249	-1.24948	-1.12873	-0.578981	-1.08913	-0.470068	-0.509446	-0.844891	-1.03031	-1.19528	48.4
	402	66	CUST_10934_PI419289827	CU987648,p,cg,6	CU987648	0	CU994325	-1.27153	-0.334782	-1.78559	-1.2121	-0.92222	-1.03552	-1.16845	-0.230812	-0.75855	-0.966587	-0.978602	-1.36905	0.764216	-1.34916	-1.418	-1.30896	-0.428003	-1.07131	-0.995465	-0.967593	-1.14898	-2.04069	-0.632639	-1.49408	-1.73936	-1.92454	-0.524004	-1.05875	-0.441613	-0.351071	-0.819286	-0.841466	-0.85186
ATTGTAAGTGGTTTCATGGATACCAGCAGATTCCATACCCAAGAAGGATGGCTGGAAGAG	13	52	CUST_9616_PI419289827	CU686256,p,cg,6	CU686256	(sp:Q26065) Actin, adductor muscle OS=Placopecten magellanicus PE=2 SV=1	CU685939	0.324718	0.320625	0.181377	0.309082	0.0966403	0.0972098	0.165012	0.168642	0.184914	0.333897	0.0882432	0.0959775	0.244955	-0.0109402	0.583578	0.804053	0.847312	0.521705	1.01442	1.18776	1.09855	0.976719	0.415172	0.416794	0.308677	0.267136	0.516313	0.641962	0.512551	0.509433	0.912262	0.700805	0.930276	97.9
	420	53	CUST_9540_PI419289827	CU685939,p,cg,6	CU685939	(sp:Q26065) Actin, adductor muscle OS=Placopecten magellanicus PE=2 SV=1	CU686256	0.448241	0.380445	0.35529	0.384358	0.104535	0.26694	0.311304	0.24475	0.260601	0.464751	0.256804	0.265411	0.289541	0.0759532	0.621928	0.928876	1.01855	0.593716	1.14933	1.32446	1.18417	1.14204	0.534721	0.416719	0.494284	0.402989	0.589821	0.751474	0.692542	0.614127	1.02106	0.836571	1.10333
CAAACGTCATCGCGTGAATATAAAATGTACTGGACTTAGTGACAAATACAACTTTCCTTT	182	31	CUST_21540_PI419289827	FP005032,p,cg,6	FP005032	0	CU998621	1.36604	1.0049	0.899018	1.19741	0.615919	0.907381	0.8054	1.33978	0.735928	0.583197	1.20538	1.40302	1.0247	1.0558	1.68849	1.64292	1.19351	1.59143	1.36521	1.73518	1.71936	1.52086	1.31699	1.36292	1.32668	1.40628	1.79178	1.72451	1.79153	1.80224	2.04401	1.59618	2.18549	94.8
	358	85	CUST_17348_PI419289827	CU998621,p,cg,6	CU998621	0	FP005032	1.30474	0.863036	0.765521	0.649005	0.510181	0.776393	0.444821	1.26001	0.627065	0.409765	1.17527	1.29595	0.953999	0.762604	1.55463	1.52539	1.02626	1.54125	1.13684	1.67767	1.64597	1.34871	1.24994	1.23502	1.23009	1.35055	1.71242	1.44708	1.72111	1.72402	2.01385	1.50174	2.11043
CACCATGGTGGACACCACTAATAGTGTCTTTTCTGTTTTGTACTAAAGATTTGTATGTTT	79	45	CUST_7451_PI419289827	BQ426610,p,cg,6	BQ426610	0	BQ426324	2.05907	1.66445	1.56146	1.87027	0.74218	1.20251	0.987629	1.48051	0.991179	1.21591	1.32963	1.42532	1.38994	1.2095	1.91492	1.79788	1.7612	1.58711	1.41762	1.37623	1.07529	1.27554	1.8034	1.69044	1.37698	1.74742	1.90643	2.02821	1.94555	1.92155	2.54537	2.38016	2.66951	99.3
	526	31	CUST_25035_PI419289827	BQ426324,p,cg,6	BQ426324	0	BQ426610	2.04568	1.56241	1.4913	1.89477	0.599439	1.17242	0.989646	1.3786	0.905983	1.17916	1.29044	1.3744	1.34553	1.18245	1.81205	1.72899	1.69802	1.56612	1.37486	1.36863	0.976825	1.23242	1.69234	1.59916	1.33502	1.73342	1.85184	1.96537	1.92604	1.87486	2.54537	2.37958	2.67131
CAGAGTGAAAGTTTTCTTATAAGATTTTATGAAGACTTCGGTCGTCGTATGAAGAGAGTT	212	53	CUST_21785_PI419289827	FP005656,p,cg,6	FP005656	0	FP004565	1.67173	1.4089	1.342	1.25428	1.01496	1.00518	0.83552	1.09047	1.44882	1.0419	1.0133	1.38053	1.47102	1.03979	1.35343	1.30053	1.60846	1.19379	1.46983	1.36786	1.58279	1.45901	1.3609	1.35201	1.42379	1.1854	1.43052	1.48366	1.48287	1.41312	1.73647	1.38913	1.79967	99.2
	276	64	CUST_21359_PI419289827	FP004565,p,cg,6	FP004565	0	FP005656	1.68173	1.4449	1.35115	1.23422	0.983919	1.02001	0.852798	1.05569	1.43684	1.04966	1.03446	1.39107	1.48444	1.06004	1.34944	1.33354	1.59867	1.19643	1.49852	1.39197	1.54907	1.44397	1.36346	1.31633	1.44919	1.20784	1.43698	1.50264	1.49709	1.39692	1.73932	1.40885	1.81499
CAGCTTTGTGAGGAGGGACAAACAGTCGAAAAAGAAATTCTTATTTCGTAAAATTTGAAC	72	34	CUST_7199_PI419289827	AM869300,p,cg,6	AM869300	0	EW778348	0.915609	1.14292	0.91732	1.05851	0.43296	0.619532	0.586879	0.836628	0.884816	0.790738	0.98491	0.979264	0.935189	0.931213	1.41326	1.37933	1.28817	1.27531	1.22177	1.30784	1.24307	1.19056	1.11495	0.977506	0.987087	1.05786	0.98896	0.838112	0.93212	0.945217	1.09922	0.678438	1.05232	97.2
	331	79	CUST_31112_PI419289827	EW778348,p,cg,6	EW778348	0	AM869300	0.994572	1.16498	1.01096	1.18142	0.397223	0.738715	0.651116	0.885905	0.877985	0.853246	1.0301	1.06432	1.0036	1.04555	1.38407	1.43061	1.323	1.35353	1.28134	1.43599	1.30548	1.28396	1.14439	1.00935	1.06215	1.12625	1.03043	0.914024	1.00311	0.978164	1.14813	0.748128	1.13638
CATTCCTTATTGTCTCATGATGTGTGTATATACCGGTAATTGCGATTTCTACAGTATTGT	23	58	CUST_27277_PI419289827	AM861899,p,cg,6	AM861899	hypothetical protein DDB_G0281439 [Dictyostelium discoideum AX4]	FP010243	1.71155	1.75659	1.60063	1.84227	2.43093	2.18344	2.17449	2.19349	2.355	2.38812	1.89986	1.82255	1.93675	1.82514	1.33168	1.22589	1.18636	1.22657	1.34645	1.7443	1.33621	1.24127	1.25079	1.325	1.26998	1.3958	1.5726	1.58613	1.53752	1.52993	1.53334	1.74563	1.67149	99
	190	79	CUST_23638_PI419289827	FP010243,p,cg,6	FP010243	0	AM861899	1.82293	1.84812	1.7336	1.93375	2.50274	2.27143	2.27404	2.33257	2.4643	2.38822	2.07813	2.00553	2.05895	1.952	1.40594	1.33159	1.3523	1.29574	1.50078	1.86636	1.45667	1.38476	1.33083	1.42481	1.41141	1.49676	1.66507	1.71258	1.66929	1.61565	1.63923	1.85916	1.82386
CCCTTTTGAAACCATCATGAAAATGGTAGCTTATGCATATGCATGAAGATGTATATCACT	131	81	CUST_14938_PI419289827	CU994429,p,cg,6	CU994429	0	CU994330	0.0218576	0.141347	-0.187179	0.133656	-0.0276881	-0.319032	-0.23051	0.105899	-0.0573275	0.0295028	0.0492247	0.0468891	0.114783	-0.00337234	0.48118	0.331176	0.364693	0.563578	0.347119	0.0724625	0.478771	0.102804	0.151894	-0.213509	0.199982	-0.0152875	0.301829	0.26918	0.143114	0.186271	-0.11227	-0.201558	-0.227083	98.6
	146	70	CUST_14877_PI419289827	CU994330,p,cg,6	CU994330	0	CU994429	0.0721041	0.15647	-0.140463	0.178621	0.0363088	-0.291153	-0.234951	0.0940608	-0.0493257	0.0636019	0.0925983	0.124893	0.152835	0.0133553	0.506694	0.367103	0.385247	0.578067	0.388853	0.05022	0.506736	0.130068	0.174736	-0.189932	0.240424	-0.0473101	0.328167	0.248765	0.14746	0.210076	-0.065771	-0.157217	-0.145229
CGCGGTGTGTTCATTGTTTACTGTACATGGTTAAATGTGTGTTATATCTGTTCAAATGTA	25	71	CUST_28203_PI419289827	FP003871,p,cg,6	FP003871	0	CU999810	1.66102	1.77261	1.56131	1.746	0.424032	0.19112	0.465846	1.09444	0.35401	0.151742	1.01778	0.824317	1.08422	0.990042	0.972325	1.02275	1.06655	1.06337	0.459106	0.383672	0.324881	0.506718	1.61209	1.46807	1.41245	1.46375	0.577535	0.75195	0.794574	0.648373	1.56368	1.51187	1.55664	99.2
	216	66	CUST_17804_PI419289827	CU999810,p,cg,6	CU999810	0	FP003871	1.87616	1.92468	1.78798	1.85337	0.498196	0.35014	0.68026	1.23813	0.476029	0.295135	1.21041	1.07034	1.24187	1.15645	1.10443	1.18751	1.30406	1.1825	0.709654	0.573585	0.480532	0.755801	1.74267	1.62307	1.59372	1.61853	0.720348	0.86019	0.987545	0.768936	1.72106	1.66662	1.77343
CTAACTCTGCTAATCTTGGCTGTGATGTTACAAGTAGTGCATATTTTGTGGATCATTTAT	138	34	CUST_19941_PI419289827	FP000828,p,cg,6	FP000828	0	CU998492	2.32802	2.12688	2.16088	2.13267	1.93627	1.95107	1.99791	2.20706	2.22371	2.21014	2.14755	2.31191	2.12609	2.19695	2.13143	2.1333	2.05006	1.98499	2.05411	2.17717	2.20002	2.13566	2.02875	2.22856	2.15262	2.15216	2.13156	2.11938	2.22428	2.19383	2.28203	2.13524	2.37022	87.3
	149	72	CUST_17304_PI419289827	CU998492,p,cg,6	CU998492	0	FP000828	2.27658	2.06785	2.14509	2.14775	1.91442	1.87379	1.90988	2.15026	2.14436	2.03095	2.0799	2.21974	2.12093	2.12929	2.09425	2.03223	1.94637	1.96407	1.9908	2.11262	2.11762	2.0943	1.97035	2.17405	2.151	2.09864	2.05731	2.06442	2.11977	2.12002	2.21799	2.09151	2.28573
CTCACAGCAAGAATATACGATCGTCAATGAATCGTGATTGCTAACAGCAAAAATAAACAA	110	46	CUST_29779_PI419289827	AM854599,p,cg,6	AM854599	0	FP004638	-1.90567	-0.0514576	-1.78559	-0.535517	-1.74025	-1.27873	-1.49324	-1.76418	-1.71741	-1.89624	-1.50931	-1.33775	-1.82529	-1.56912	-1.65067	-0.16284	-1.65068	-1.05242	-1.58451	0.189584	-1.2092	-2.50056	-1.05879	-1.26686	-1.0722	-0.479121	1.18321	1.47302	1.60132	1.83206	1.83941	1.85451	1.96871	93.4
	390	9	CUST_21383_PI419289827	FP004638,p,cg,6	FP004638	0	AM854599	-1.90567	-1.11303	-1.78559	-0.504915	-1.66426	-1.76133	-1.32283	-1.76418	-1.71741	-2.02388	-1.77819	-2.27153	-1.4944	-1.3933	-1.68017	-0.187483	-1.75851	-0.743342	-1.39196	0.176928	-1.14931	-1.68583	-1.2433	-1.89084	-1.73936	-0.491842	1.12913	1.44158	1.58432	1.77317	1.75666	1.8401	1.98611
CTGAGCTGAATACTGTATAGAGACTAATATTACAGACGCCAAGTATATATTATGCGTAAC	127	46	CUST_27157_PI419289827	CK172340,p,cg,6	CK172340	(sp:P37805) Transgelin-3 OS=Rattus norvegicus GN=Tagln3 PE=1 SV=2	AM858224	1.47242	1.59514	1.39056	1.46712	0.882045	1.05808	1.18431	1.33972	1.50674	1.47726	1.2886	1.27722	1.36485	1.19323	2.13665	2.15544	2.14032	1.78386	2.56101	2.42278	2.26225	2.11847	1.55496	1.39883	1.40925	1.55257	1.67773	2.0912	1.66574	1.64206	2.15092	1.95143	2.30866	99.2
	206	33	CUST_27168_PI419289827	AM858224,p,cg,6	AM858224	(sp:P37805) Transgelin-3 OS=Rattus norvegicus GN=Tagln3 PE=1 SV=2	CK172340	1.49891	1.60233	1.39482	1.57992	0.844811	1.0793	1.21287	1.27337	1.52396	1.51156	1.29599	1.27153	1.40296	1.21151	2.13622	2.15915	2.14716	1.79469	2.56101	2.43109	2.30637	2.18555	1.55892	1.53468	1.39655	1.54648	1.67802	2.08903	1.71094	1.63703	2.14277	1.98996	2.32912
CTTATCCATATTAACGGTACCAACAGAGTGTTTTAGCAAAGAAGGAAAATATTGGAACGA	91	82	CUST_25055_PI419289827	BQ426461,p,cg,6	BQ426461	(sp:Q6C0Y0) Cofilin OS=Yarrowia lipolytica GN=COF1 PE=3 SV=1	BQ426293	2.35975	2.17646	2.00927	1.90358	1.2216	1.67427	1.27588	1.70156	1.47512	1.61138	1.73199	2.0923	2.00231	1.90944	2.13721	1.99846	2.09628	1.97021	1.98986	1.78096	1.90992	1.86069	2.15417	2.06992	2.03718	1.9642	1.71984	1.80594	1.83216	1.71631	2.48003	2.36341	2.35348	95.1
	353	2	CUST_25054_PI419289827	BQ426293,p,cg,6	BQ426293	(sp:Q6C0Y0) Cofilin OS=Yarrowia lipolytica GN=COF1 PE=3 SV=1	BQ426461	2.37147	2.19506	2.09659	1.97385	1.25167	1.76205	1.42031	1.68083	1.25434	1.68166	1.81461	2.20653	2.08791	2.01638	2.13724	2.03046	2.18792	2.00328	2.07169	1.87296	1.91657	1.97706	2.22703	2.09865	2.13561	2.04123	1.83117	1.81432	1.96881	1.76722	2.52324	2.37976	2.50522
CTTTGTATGTCAGCTAATTCCTGCATCGTGGATTCTTTATCTATTAAACACGAGAAAACT	141	9	CUST_27388_PI419289827	CU998948,p,cg,6	CU998948	0	FP007101	1.87562	1.3864	1.10042	1.16324	0.615388	0.666375	0.724059	0.912123	1.02029	0.862617	0.915773	1.55429	1.22498	0.772445	1.75116	1.41801	1.46288	1.50317	1.01421	1.02288	1.00937	0.392377	1.52369	1.0366	1.58909	1.41516	0.964397	1.19081	1.0411	0.964289	1.54189	2.11339	1.40615	99.4
	272	73	CUST_22394_PI419289827	FP007101,p,cg,6	FP007101	0	CU998948	1.88914	1.42724	1.13879	1.23072	0.639051	0.738021	0.714075	0.935911	1.02094	0.963371	0.953994	1.57455	1.20737	0.839176	1.72927	1.44174	1.52318	1.52694	1.06066	1.06398	1.08301	0.483	1.54141	1.07397	1.63265	1.38815	0.956116	1.20905	1.0888	0.983985	1.56432	2.14081	1.46029
GACAAAATGTATTTATCGAGGGGAATCTCATTCTCTGATGCATGTATATTTGAAAGCAAC	307	14	CUST_18257_PI419289827	DV736730,p,cg,6	DV736730	0	CU685349	1.92367	1.67194	1.87987	2.00727	2.49385	2.4748	2.52336	1.87944	2.04602	1.70413	2.11197	1.97658	2.12509	2.06065	1.99975	2.14737	2.14908	1.99544	1.91015	2.39049	2.34471	2.45863	1.84883	1.91977	2.0656	1.93475	2.1033	2.04051	2.16453	2.15623	2.30667	2.26135	2.10923	98.6
	443	19	CUST_31566_PI419289827	CU685349,p,cg,6	CU685349	0	DV736730	1.83837	1.58125	1.7979	1.93581	2.40322	2.40323	2.43421	1.79604	1.90428	1.60459	1.99584	1.8824	1.97028	1.9677	1.93388	2.03738	2.02639	1.95735	1.79074	2.3437	2.27202	2.35118	1.75941	1.84538	1.97805	1.87037	2.00503	1.94179	2.07761	2.05221	2.17246	2.19932	2.02562
GAGGATCTTCAACACCCATTATGTGCTAAACCTTCAAAAATTATGCACTGAATTGTCAAA	326	9	CUST_12809_PI419289827	CU990780,p,cg,6	CU990780	0	CU986718	0.971313	1.07242	1.01358	1.21124	1.01366	1.03979	1.02394	1.13178	1.21215	1.26546	0.933077	0.869377	0.959107	0.915571	1.1511	1.11441	1.15102	1.23609	1.10475	0.984875	1.1742	1.05249	0.978178	0.996457	1.0512	1.01966	1.20419	1.09329	1.11456	1.07062	0.823068	0.996941	0.74739	97.1
	396	19	CUST_10344_PI419289827	CU986718,p,cg,6	CU986718	0	CU990780	0.935481	1.03555	0.990615	1.18512	0.97007	0.969482	1.01895	1.03296	1.13742	1.22382	0.879695	0.835838	0.901162	0.87442	1.11444	1.0879	1.10776	1.20176	1.069	0.963029	1.14149	0.98501	0.926185	0.917457	1.0167	1.00853	1.17082	1.07051	1.0687	1.02307	0.772361	0.980184	0.722506
GCAGGAGAAGATGAAGAGGGAGAAGAATACTAAATGTGTTCCAACCTTTTTGATATTATT	453	44	CUST_21260_PI419289827	FP004283,p,cg,6	FP004283	PREDICTED: Hydra magnipapillata misc_RNA (LOC100204256), partial miscRNA	BQ426789	2.34533	2.16928	2.09593	2.119	2.52096	2.52482	2.32269	2.36675	2.27933	2.26843	1.96895	2.00998	2.12134	2.24101	2.05663	2.0748	2.12447	2.00611	2.07901	2.11197	2.12328	2.04354	2.10486	2.07087	2.1102	2.03012	2.03527	2.09355	2.20605	2.16129	2.54516	2.38017	2.6633	98.5
	518	60	CUST_29487_PI419289827	BQ426789,p,cg,6	BQ426789	(sp:Q68FR8) Tubulin alpha-3 chain OS=Rattus norvegicus GN=Tuba3a PE=2 SV=1	FP004283	2.32735	2.12038	2.04998	2.10098	2.46218	2.52881	2.33802	2.35136	2.21879	2.28946	1.94843	1.99987	2.09856	2.22432	2.02399	2.07194	2.09521	2.00785	2.04552	2.06138	2.07531	2.01514	2.09421	2.03529	2.08716	2.03799	2.02609	2.10791	2.21008	2.1342	2.54428	2.37909	2.66754
GCCAATCAATTGTTGCATTTGGTATTATTGTAACATACAGCTTGGTGTGGTTGTATTTTG	73	26	CUST_29959_PI419289827	AY039649,p,cg,6	AY039649	(sp:Q04865) Putative transcription factor p65 homolog OS=Xenopus laevis GN=rela PE=2 SV=1	AY039648	1.89139	1.71555	1.69036	1.89252	1.62204	1.59465	1.55332	1.19146	1.20621	1.2357	1.49706	1.58074	1.45393	1.50555	1.70718	1.67915	1.60484	1.55934	1.52074	1.50199	1.59766	1.66399	1.55739	1.65138	1.64398	1.70244	1.47385	1.46407	1.46552	1.49505	1.74605	1.60206	1.79387	96.8
	205	6	CUST_29958_PI419289827	AY039648,p,cg,6	AY039648	(sp:Q04865) Putative transcription factor p65 homolog OS=Xenopus laevis GN=rela PE=2 SV=1	AY039649	1.95322	1.7595	1.75259	1.97673	1.61171	1.66723	1.67772	1.21257	1.25916	1.29645	1.60831	1.64407	1.56353	1.56148	1.72043	1.71208	1.65127	1.62268	1.61326	1.58438	1.65212	1.72962	1.62374	1.66121	1.70758	1.78587	1.56123	1.52474	1.51587	1.52756	1.79897	1.69476	1.83764
GCTACTTCATTACACAAGACTCATCATTTGGAAATCTAATACTTCCTGTTTTACCCAGAT	294	29	CUST_30022_PI419289827	AM866275,p,cg,6	AM866275	(sp:B9EQ30) SOSS complex subunit C OS=Salmo salar GN=ssbip1 PE=3 SV=1	CU998593	1.47951	1.41881	1.31051	1.45875	1.8429	1.95834	1.86071	1.46096	1.59799	1.52419	1.40626	1.31009	1.38581	1.45137	1.35725	1.3078	1.35013	1.38289	1.409	1.5501	1.52132	1.44039	1.36575	1.40849	1.34016	1.46697	1.40075	1.4406	1.40529	1.40628	1.52434	1.50987	1.74221	96.9
	479	36	CUST_28404_PI419289827	CU998593,p,cg,6	CU998593	(sp:Q3TXT3) SOSS complex subunit C OS=Mus musculus GN=Ssbip1 PE=2 SV=1	AM866275	1.33104	1.2429	1.17078	1.35144	1.75116	1.80076	1.72224	1.30441	1.37715	1.35702	1.2789	1.14719	1.17105	1.30355	1.20424	1.14459	1.18474	1.28404	1.23828	1.42511	1.33031	1.25898	1.20866	1.19074	1.19142	1.2693	1.25166	1.28148	1.25003	1.2522	1.37613	1.35789	1.58742
GGAAAAGCTCTCAATATCCTCGTAGAAAGAATTGCAGTCCAAATGAAATTGGTTGTAATT	217	5	CUST_20466_PI419289827	FP002158,p,cg,6	FP002158	0	AJ565773	-0.0636044	-0.281397	-0.245453	0.0395808	-0.463189	0.936748	1.17951	1.64153	-0.0511575	0.330155	-0.411036	-0.243365	-0.163388	-0.0193688	2.13725	2.35101	2.33335	2.00832	1.24444	1.45074	0.649798	0.641198	0.225896	-0.400731	-0.159091	0.191826	0.138388	2.3077	0.546491	0.871967	1.2388	1.02332	1.09587	99.8
	243	21	CUST_55_PI419289827	AJ565773,p,cg,6	AJ565773	0	FP002158	-0.00263306	-0.248175	-0.224112	0.0864537	-0.426147	0.956494	1.18482	1.71103	0.0769158	0.369568	-0.365591	-0.292507	-0.112545	0.042045	2.13725	2.35101	2.33336	2.00832	1.29062	1.44244	0.696475	0.659835	0.287998	-0.265077	-0.143675	0.191976	0.1403	2.30771	0.601234	0.910261	1.28078	1.04086	1.15758
GGAGAAAGAATTAACTTTGTAGAGTTACAGTCAAAGCCAGTATTGTTAAAGTTAGGGTGA	257	77	CUST_10470_PI419289827	CU986907,p,cg,6	CU986907	0	CU988900	1.41728	1.33381	1.10602	1.27906	-0.217595	-0.26168	-0.62041	0.246166	-0.0264047	-0.237458	0.639355	0.778802	0.709297	0.7313	1.35892	1.42864	1.5018	1.2672	1.21837	0.391943	-0.25065	1.03263	1.10774	1.11861	0.937285	1.03422	2.13244	2.14386	2.31477	2.2043	0.349721	0.285512	0.229167	99.7
	338	84	CUST_11712_PI419289827	CU988900,p,cg,6	CU988900	0	CU986907	1.37806	1.27786	1.07109	1.25366	-0.208404	-0.285091	-0.449414	0.173604	-0.0730804	-0.186887	0.638884	0.727951	0.699388	0.706262	1.34702	1.42255	1.47897	1.27355	1.19577	0.365286	-0.334569	1.0249	1.09262	1.08305	0.919072	1.03298	2.11685	2.09467	2.34297	2.19954	0.362443	0.288835	0.235414
GGGTTCGTTTCACTTGTCATACTTTTCCACAAAGTACTATTGTTTGTCAGATAACTTTCT	113	26	CUST_22585_PI419289827	FP007606,p,cg,6	FP007606	0	FP000526	0.707141	0.635773	0.52139	0.508641	0.0942392	0.093792	-0.178573	0.353586	0.35661	0.138336	0.350733	0.878437	0.526292	0.682275	0.990933	0.683344	0.870721	0.856645	0.444868	0.181637	0.440609	0.0954503	0.575283	0.511776	0.692964	0.493644	0.988188	1.03302	0.961005	1.05933	1.96753	1.95409	1.96738	99.4
	236	57	CUST_19815_PI419289827	FP000526,p,cg,6	FP000526	0	FP007606	0.788654	0.664557	0.604387	0.639428	0.0622022	0.182606	-0.110175	0.440035	0.321939	0.240749	0.419301	0.919141	0.567232	0.764009	0.993195	0.721421	0.940431	0.894737	0.549012	0.248367	0.52193	0.210422	0.621663	0.642066	0.806828	0.547139	1.02255	1.04988	1.01952	1.11906	2.00953	2.00353	2.01405
GTGCAATAGATATGACATATCTGGCTGAACATTGATGCATTTTCATGAAATCCAGTCATT	133	13	CUST_23692_PI419289827	FP010353,p,cg,6	FP010353	0	CU684632	1.69059	1.80198	1.76051	1.81255	1.77552	1.72367	1.82774	1.5624	1.54814	1.45379	1.62331	1.41953	1.6715	1.61708	1.59239	1.84716	1.86038	1.75659	1.8071	1.76057	1.75009	1.73265	1.76562	1.79853	1.71248	1.78377	1.98737	1.90147	2.08077	2.06962	1.88505	1.90074	1.88192	94.5
	450	34	CUST_28425_PI419289827	CU684632,p,cg,6	CU684632	0	FP010353	1.63164	1.69779	1.69413	1.78829	1.70116	1.65421	1.76803	1.4249	1.42409	1.40474	1.58293	1.34498	1.55287	1.59166	1.49894	1.72028	1.76233	1.76912	1.7453	1.6986	1.65661	1.69431	1.66774	1.67193	1.67754	1.6405	1.91748	1.8333	1.9922	2.0059	1.78565	1.83675	1.85417
GTGGCTGTGATAGGAGTTTAATATAGATTGCATACCCCTTAGAAATATCTTAGATCAGAC	317	11	CUST_24847_PI419289827	AF026063,p,cg,6	AF026063	(sp:O17320) Actin OS=Crassostrea gigas PE=2 SV=1	EW777945	2.3715	2.25742	2.31932	2.14936	2.48393	2.52904	2.62474	2.426	2.49232	2.38822	2.36541	2.55415	2.52493	2.33916	2.13725	2.35101	2.33336	2.00832	2.56102	2.57499	2.60772	2.50307	2.5724	2.31165	2.3372	2.17602	2.28048	2.3077	2.4724	2.43277	2.54537	2.38016	2.6725	99.1
	499	44	CUST_19227_PI419289827	EW777945,p,cg,6	EW777945	(sp:Q554S6) Actin-17 OS=Dictyostelium discoideum GN=act17 PE=3 SV=1	AF026063	2.37148	2.25742	2.31915	2.14937	2.40048	2.52903	2.6229	2.42593	2.48998	2.38819	2.36541	2.55415	2.52493	2.3391	2.13725	2.35101	2.32998	2.00488	2.56103	2.57499	2.60774	2.50301	2.57131	2.31165	2.33707	2.176	2.28049	2.3077	2.4724	2.43277	2.54536	2.38017	2.6725
GTTGCAATTAGTCCCAGACGATGATCGATTGGATAACATTTTGTTTGTAGCATTTAAGTT	210	61	CUST_20036_PI419289827	FP001073,p,cg,6	FP001073	0	AM855292	1.58799	1.52712	1.26472	1.5187	1.87782	1.71374	1.87907	1.35226	1.37484	1.59734	1.74232	1.77522	1.63458	1.5293	1.35763	1.41931	1.40446	1.31799	1.40197	1.48642	1.3739	1.14913	1.52857	1.31688	1.54346	1.56424	1.48596	1.40884	1.53328	1.5028	1.35671	1.33122	1.35029	96.7
	518	48	CUST_26195_PI419289827	AM855292,p,cg,6	AM855292	0	FP001073	1.39618	1.3388	1.10075	1.43324	1.71559	1.56439	1.75147	1.15133	1.19363	1.44809	1.61829	1.61022	1.46774	1.40682	1.21352	1.21029	1.23136	1.21558	1.22171	1.37303	1.15382	0.950608	1.37281	1.09936	1.38194	1.39058	1.32042	1.26186	1.38136	1.34346	1.16449	1.21478	1.23829
TAACAAAAGAATCTCCGATGGAGAGTGTAATCCAGAGGGACATTAATCGGACATTCCCCG	246	9	CUST_4231_PI419289827	AM861796,p,cg,6	AM861796	(sp:Q5RAN1) Rab GTPase-activating protein 1 OS=Pongo abelii GN=RABGAP1 PE=2 SV=1	BQ426781	0.556986	0.451165	0.483772	0.585386	-0.012407	0.0900466	0.185197	0.581932	0.53939	0.926221	0.469872	0.483962	0.547704	0.345709	0.678406	0.815348	0.599092	0.599601	0.683541	0.55843	0.71143	0.723133	0.627451	0.700392	0.599561	0.592205	0.829603	0.597932	0.771916	0.786643	0.811363	0.632133	0.750216	98.8
	425	29	CUST_7515_PI419289827	BQ426781,p,cg,6	BQ426781	(sp:Q5RAN1) Rab GTPase-activating protein 1 OS=Pongo abelii GN=RABGAP1 PE=2 SV=1	AM861796	0.47972	0.37271	0.42179	0.519219	-0.123478	0.019098	0.0859864	0.472026	0.413086	0.836713	0.355049	0.415489	0.453821	0.282914	0.569938	0.736671	0.525595	0.589382	0.607529	0.501971	0.651793	0.649363	0.562144	0.600815	0.535594	0.52856	0.759259	0.549617	0.696595	0.732434	0.734675	0.555388	0.688588
TCACATCAGCCGTAAGAACAAGTGGTATATCACATGGTCATTGTTGTTTACTCATTTTTT	44	11	CUST_10002_PI419289827	CU984398,p,cg,6	CU984398	(sp:P37805) Transgelin-3 OS=Rattus norvegicus GN=Tagln3 PE=1 SV=2	CU991503	1.52747	1.70282	1.42737	1.53213	0.893234	1.12224	1.20661	1.36313	1.59366	1.58167	1.28709	1.2592	1.49161	1.23507	2.13726	2.1923	2.18094	1.86978	2.56101	2.39651	2.29025	2.1443	1.64963	1.52097	1.40217	1.56537	1.75636	2.1392	1.74885	1.66771	2.14946	2.01066	2.34554	99.5
	169	15	CUST_13228_PI419289827	CU991503,p,cg,6	CU991503	(sp:P37805) Transgelin-3 OS=Rattus norvegicus GN=Tagln3 PE=1 SV=2	CU984398	1.61997	1.75609	1.50038	1.61074	0.926023	1.17938	1.32974	1.44669	1.66246	1.64861	1.36974	1.36937	1.54713	1.28701	2.13725	2.24308	2.26285	1.92514	2.56102	2.49979	2.35825	2.23402	1.71911	1.59629	1.48146	1.64381	1.79539	2.16386	1.81676	1.73252	2.22754	2.11019	2.41067
TCATGATGAAACCTCGTGAAGACAGAGAGGAAAAAGAGGCTCCACAAGGGAGGAAAGTAG	379	53	CUST_21326_PI419289827	FP004467,p,cg,6	FP004467	0	FP011559	2.18575	2.10615	2.02846	1.96786	2.2002	2.16217	2.23723	2.23257	2.19624	2.25715	2.00331	2.01152	2.01537	2.06178	1.98108	2.01147	2.02381	2.00513	2.14103	2.2906	2.37937	2.25495	2.08029	2.07834	2.07032	2.08856	1.92337	1.97137	2.03953	2.01038	2.06165	2.03321	2.24358	95.2
	410	49	CUST_24186_PI419289827	FP011559,p,cg,6	FP011559	0	FP004467	2.15187	2.0502	2.00159	1.94454	2.19682	2.18976	2.20173	2.15574	2.15961	2.20734	2.00233	1.98533	1.99494	1.97174	1.93898	1.98473	1.97467	2.00505	2.11916	2.26568	2.35558	2.19294	2.0709	2.00402	2.04777	2.01705	1.90105	1.95215	2.00924	2.00313	2.03576	1.99995	2.20444
TTATCAACGTTATTACAAGGTCGACAAAATCGTCACCACGGCAACGGTACAAAAGGACTT	217	27	CUST_1043_PI419289827	AM854596,p,cg,6	AM854596	0	AM858194	0.720316	0.735331	0.843282	0.704364	0.218833	0.582997	-0.0649865	0.66195	0.557293	0.018199	0.476594	0.901185	0.593074	0.825124	0.378293	0.295689	0.381743	0.318946	0.858656	0.963378	0.890757	1.21356	0.680187	0.741128	0.640435	0.42785	0.459689	0.61356	0.702438	0.651373	0.755566	0.621494	0.737026	99.1
	333	42	CUST_2757_PI419289827	AM858194,p,cg,6	AM858194	0	AM854596	0.791232	0.735247	0.855938	0.677727	0.20787	0.616409	-0.0721556	0.61064	0.545523	0.00496021	0.51735	0.902945	0.551839	0.844992	0.377586	0.308995	0.420015	0.320883	0.84247	0.938095	0.881083	1.24243	0.672606	0.748626	0.672383	0.447027	0.453392	0.613645	0.697589	0.657489	0.755912	0.640377	0.735293
ACCGCCTGGTCAAATTGACAGCCACAAAAGTCATCAAAACACTATCACTTACTTTTATAC	367	78	CUST_15877_PI419289827	CU996024,p,cg,6	CU996024	(sp:Q08013) Translocon-associated protein subunit gamma OS=Rattus norvegicus GN=Ssr3 PE=1 SV=2	CX069186	1.89694	1.5789	1.63651	1.83771	1.9235	2.01168	2.08105	1.89086	1.89876	1.94828	2.05101	1.97315	1.90166	2.07794	1.84514	1.98763	1.6218	1.84784	1.46643	1.74303	1.54054	1.63161	1.61039	1.78697	1.7854	1.9397	1.52586	1.63504	1.57389	1.57705	1.73589	1.55689	1.81664	98.1
	496	12	CUST_27227_PI419289827	CX069186,p,cg,6	CX069186	(sp:Q08013) Translocon-associated protein subunit gamma OS=Rattus norvegicus GN=Ssr3 PE=1 SV=2	CU996024	1.78038	1.51433	1.50583	1.74229	1.80546	1.8972	1.99347	1.71855	1.76065	1.88465	1.89902	1.84994	1.76818	1.94076	1.73377	1.8482	1.48244	1.75681	1.35456	1.5966	1.45897	1.49009	1.47776	1.67914	1.66067	1.84092	1.4087	1.51856	1.4748	1.45572	1.61085	1.47927	1.69397
ATATTATTTACGTTCCCTTGTAGTTTGCCCGTTGGGGGGCAGCTCTTGCGTAATAAGACT	278	81	CUST_27405_PI419289827	CX068883,p,cg,6	CX068883	Culex quinquefasciatus hypothetical protein, mRNA	CU685268	0.799229	0.738235	0.80883	0.688944	-0.308384	-0.317055	-0.358311	-0.281584	0.135534	-0.381212	-0.11701	-0.44003	-0.517934	-0.496187	-0.220707	-0.456016	0.839401	-0.302987	-0.000795193	-0.215699	-0.25043	-0.0995285	0.76241	-0.460672	-0.318672	-0.390298	-0.836271	-0.860579	-0.975977	-0.706985	-0.258505	-0.696116	-0.405735	98.1
	420	56	CUST_9314_PI419289827	CU685268,p,cg,6	CU685268	0	CX068883	0.836162	0.705381	0.803732	0.634833	-0.325555	-0.303599	-0.344544	-0.513832	0.123173	-0.470557	-0.153396	-0.56935	-0.551843	-0.494045	-0.224197	-0.441456	0.845756	-0.346514	-0.010185	-0.211323	-0.28961	-0.0980227	0.775208	-0.458996	-0.457028	-0.483895	-0.817413	-0.859341	-0.766494	-0.734512	-0.255786	-0.646038	-0.413179
ATCAAGAAAGTCGACCAGATTGTCATCGCTCACCACCTTGTTTCTGATGGTATCCAAACC	276	26	CUST_25732_PI419289827	DV736744,p,cg,6	DV736744	0	DV736507	-0.464509	-0.435535	-0.481025	-0.441125	-0.583687	-0.330253	-0.451837	1.49989	0.660968	-0.121306	2.03446	1.93301	1.8515	2.07418	-0.429905	-0.52636	-0.476943	-0.510206	-0.220905	-0.524889	-0.0637199	-0.436194	-0.470446	-0.402452	-0.437489	-0.459348	-0.665203	-0.639158	-0.799167	-0.751231	0.03402	-0.688828	-0.0430714	97.3
	422	14	CUST_18202_PI419289827	DV736507,p,cg,6	DV736507	0	DV736744	-0.543636	-0.619839	-0.923768	-0.762889	-0.512948	-1.08552	-0.666937	1.38929	0.460213	-0.215706	1.95001	1.79445	1.70074	1.97019	-0.505719	-0.774408	-0.694175	-0.638935	-0.424167	-0.647223	-0.185195	-0.608911	-0.610405	-0.623007	-0.516814	-0.496104	-0.630004	-0.600291	-1.02318	-0.900401	-0.0894552	-0.894684	-0.128867
																																								mean	95.6706
																																								median	98.1
