# Supplementary material for: Development of a Pacific oyster (Crassostrea gigas) 31,918-feature microarray: identification of reference genes and tissue-enriched expression patterns
Source: BMC Genomics. 2011 Sep 27;12:468. doi: 10.1186/1471-2164-12-468 (PMC3191543; doi:10.1186/1471-2164-12-468)
Supplement: Additional file 2 — List of 200 putative genes constituted of at least 2 different contigs that show extremely similar gene expression profiles. This table provides for each gene the ID genbank: accession number, Description from GigasDatabase, GeneName: gene name as cited in the text, mean: mean log normalized gene expression, stdev: standard deviation of log normalized gene expression, CV: coefficient of variation, max: maximum value, Min: minimum value, MFC: maximum fold change, mean R2: mean Coefficient of determination. [file 1471-2164-12-468-S2.XLSX]

## Sheet: Feuil1
GeneBank	Description in Gigasdatabase	MEAN	stdev	CV	max	min	MFC	Mean R2 (%)
CU683135	(sp:A0JP85) CCR4-NOT transcription complex subunit 1 OS=Xenopus tropicalis GN=cnot1 PE=2 SV=1	4.04323	0.173101	0.0428125	4.47477	3.72671	1.20073	73.2
AM863768	(sp:A0JP85) CCR4-NOT transcription complex subunit 1 OS=Xenopus tropicalis GN=cnot1 PE=2 SV=1	4.52412	0.14177	0.0313365	4.87455	4.32014	1.12833
CU683161	(sp:A2ASS6) Titin OS=Mus musculus GN=Ttn PE=1 SV=1	5.08804	0.480556	0.0944481	6.33304	4.4386	1.42681	86.13
AM860424	(sp:A2ASS6) Titin OS=Mus musculus GN=Ttn PE=1 SV=1	5.09153	0.494386	0.0970997	6.28647	4.49742	1.3978
FP000452	(sp:A2ASS6) Titin OS=Mus musculus GN=Ttn PE=1 SV=1	5.36689	0.406076	0.0756633	6.41896	4.99105	1.28609
FP012175	(sp:A2ASS6) Titin OS=Mus musculus GN=Ttn PE=1 SV=1	5.56976	0.481658	0.0864772	6.60767	5.09529	1.29682
FP001349	(sp:A2ASS6) Titin OS=Mus musculus GN=Ttn PE=1 SV=1	5.90134	0.404682	0.0685747	6.6725	5.35005	1.24718
CU986522	(sp:A2BFC9) Uncharacterized protein FLJ46082 homolog OS=Danio rerio GN=si:ch211-215c18.4 PE=4 SV=1	4.48501	0.484714	0.108074	5.81196	3.76588	1.54332	88.6
ES789182	(sp:A2BFC9) Uncharacterized protein FLJ46082 homolog OS=Danio rerio GN=si:ch211-215c18.4 PE=4 SV=1	5.14519	0.562657	0.109356	6.38272	4.27898	1.49165
AM868025	(sp:A3KPP4) Solute carrier family 25 member 35 OS=Danio rerio GN=slc25a35 PE=3 SV=1	4.16511	0.315096	0.0756513	5.0034	3.71282	1.3476	57.8
AM855219	(sp:A3KPP4) Solute carrier family 25 member 35 OS=Danio rerio GN=slc25a35 PE=3 SV=1	4.21042	0.267671	0.0635735	5.13322	3.87298	1.32539
AM858557	(sp:A4QNN3) Ubiquitin carboxyl-terminal hydrolase 30 OS=Xenopus tropicalis GN=usp30 PE=2 SV=1	4.41986	0.220154	0.0498103	5.10177	4.13355	1.23424	81.6
AM853778	(sp:A4QNN3) Ubiquitin carboxyl-terminal hydrolase 30 OS=Xenopus tropicalis GN=usp30 PE=2 SV=1	4.92656	0.218366	0.0443242	5.61628	4.63041	1.21291
AM858278	(sp:B0BM40) Triosephosphate isomerase OS=Xenopus tropicalis GN=tpi1 PE=2 SV=1	5.38017	0.144898	0.0269319	5.83631	5.18007	1.12669	90.1
CU987010	(sp:B0BM40) Triosephosphate isomerase OS=Xenopus tropicalis GN=tpi1 PE=2 SV=1	5.41416	0.134031	0.0247556	5.86326	5.26049	1.11458
AM861996	(sp:B2GUV7) Eukaryotic translation initiation factor 5B OS=Rattus norvegicus GN=Eif5b PE=1 SV=1	5.20861	0.269521	0.0517452	5.86427	4.70492	1.24641	92.1
AM862268	(sp:B2GUV7) Eukaryotic translation initiation factor 5B OS=Rattus norvegicus GN=Eif5b PE=1 SV=1	5.46436	0.316927	0.057999	6.25149	4.88631	1.27939
CU990478	(sp:B5X3I6) Tetraspanin-9 OS=Salmo salar GN=tspan9 PE=2 SV=1	4.68262	0.425245	0.0908136	5.31765	3.81068	1.39546	93.2
CU984200	(sp:B5X3I6) Tetraspanin-9 OS=Salmo salar GN=tspan9 PE=2 SV=1	5.18382	0.408833	0.0788671	5.69847	4.33326	1.31506
CU999950	(sp:B5X7X4) Mitogen-activated protein-binding protein-interacting protein OS=Salmo salar GN=robld3 PE=2 SV=1	4.59745	0.158528	0.0344817	4.83727	4.29446	1.1264	86.5333
AM859114	(sp:B5X7X4) Mitogen-activated protein-binding protein-interacting protein OS=Salmo salar GN=robld3 PE=2 SV=1	5.06288	0.143932	0.0284288	5.32682	4.753	1.12073
FP004314	(sp:B5X7X4) Mitogen-activated protein-binding protein-interacting protein OS=Salmo salar GN=robld3 PE=2 SV=1	5.17728	0.124845	0.0241139	5.4191	4.92309	1.10075
AM853623	(sp:O00338) Sulfotransferase 1C2 OS=Homo sapiens GN=SULT1C2 PE=1 SV=1	4.08733	0.430116	0.105232	4.90869	3.29197	1.49111	95.4
CB617550	(sp:O00338) Sulfotransferase 1C2 OS=Homo sapiens GN=SULT1C2 PE=1 SV=1	4.53855	0.424382	0.0935062	5.32617	3.6743	1.44957
AM865767	(sp:O01761) Muscle M-line assembly protein unc-89 OS=Caenorhabditis elegans GN=unc-89 PE=1 SV=3	5.15263	0.16557	0.032133	5.58741	4.87062	1.14717	54.5
AM858770	(sp:O01761) Muscle M-line assembly protein unc-89 OS=Caenorhabditis elegans GN=unc-89 PE=1 SV=3	5.61124	0.209597	0.0373531	5.97431	5.19162	1.15076
AM856680	(sp:O08699) 15-hydroxyprostaglandin dehydrogenase [NAD+] OS=Rattus norvegicus GN=Hpgd PE=2 SV=2	4.49931	0.193329	0.0429687	4.83928	4.14298	1.16807	80.8
AM869273	(sp:O08699) 15-hydroxyprostaglandin dehydrogenase [NAD+] OS=Rattus norvegicus GN=Hpgd PE=2 SV=2	4.88524	0.208085	0.0425946	5.3298	4.57757	1.16433
CU996730	(sp:O08807) Peroxiredoxin-4 OS=Mus musculus GN=Prdx4 PE=1 SV=1	5.24284	0.197386	0.0376487	5.66877	4.81627	1.177	84.5
FP005664	(sp:O08807) Peroxiredoxin-4 OS=Mus musculus GN=Prdx4 PE=1 SV=1	5.57409	0.180354	0.0323559	5.93542	5.26178	1.12803
CU988577	(sp:O16025) Allene oxide synthase-lipoxygenase protein OS=Plexaura homomalla PE=1 SV=1	5.38928	0.432496	0.0802512	6.09277	4.43751	1.37301	92.7
BQ427041	(sp:O16025) Allene oxide synthase-lipoxygenase protein OS=Plexaura homomalla PE=1 SV=1	5.39694	0.425094	0.0787659	6.10528	4.5171	1.35159
AM858706	(sp:O18373) Selenide, water dikinase OS=Drosophila melanogaster GN=SelD PE=1 SV=1	5.34109	0.135014	0.0252784	5.66087	5.13005	1.10347	80.8
DV736418	(sp:O18373) Selenide, water dikinase OS=Drosophila melanogaster GN=SelD PE=1 SV=1	5.73569	0.139434	0.0243098	6.09146	5.52008	1.10351
AM854179	(sp:O35593) 26S proteasome non-ATPase regulatory subunit 14 OS=Mus musculus GN=Psmd14 PE=1 SV=2	4.90587	0.134197	0.0273543	5.33445	4.69505	1.13618	78
FP004630	(sp:O35593) 26S proteasome non-ATPase regulatory subunit 14 OS=Mus musculus GN=Psmd14 PE=1 SV=2	5.3061	0.177545	0.0334605	5.92793	5.07194	1.16877
AM904565	(sp:O42329) Gonadotropin-releasing hormone II receptor OS=Clarias gariepinus PE=2 SV=2	4.37336	0.457015	0.1045	5.03224	3.31103	1.51984	99.3
AJ890150	(sp:O42329) Gonadotropin-releasing hormone II receptor OS=Clarias gariepinus PE=2 SV=2	4.38199	0.45213	0.103179	5.02336	3.28619	1.52863
AM904567	(sp:O42329) Gonadotropin-releasing hormone II receptor OS=Clarias gariepinus PE=2 SV=2	4.41358	0.260618	0.0590491	4.87006	3.82863	1.27201	89.7
AM904566	(sp:O42329) Gonadotropin-releasing hormone II receptor OS=Clarias gariepinus PE=2 SV=2	4.65029	0.393387	0.0845941	5.19095	3.8466	1.34949
BQ426751	(sp:O46160) 60S ribosomal protein L14 OS=Lumbricus rubellus GN=RPL14 PE=3 SV=1	6.4065	0.156004	0.024351	6.6725	6.00832	1.11054	99.9
FP006261	(sp:O46160) 60S ribosomal protein L14 OS=Lumbricus rubellus GN=RPL14 PE=3 SV=1	6.40712	0.156343	0.0244014	6.67251	6.00832	1.11054
AM865551	(sp:O55035) Peptidyl-prolyl cis-trans isomerase G OS=Rattus norvegicus GN=Ppig PE=1 SV=2	5.40248	0.237284	0.0439213	5.97568	5.0951	1.17283	96.4
FP011611	(sp:O55035) Peptidyl-prolyl cis-trans isomerase G OS=Rattus norvegicus GN=Ppig PE=1 SV=2	5.68287	0.240751	0.0423643	6.27933	5.41949	1.15866
CU986838	(sp:O60262) Guanine nucleotide-binding protein G(I)/G(S)/G(O) subunit gamma-7 OS=Homo sapiens GN=GNG7 PE=1 SV=1	5.45254	0.179284	0.0328808	5.88074	5.13802	1.14455	77.1667
CU986342	(sp:O60262) Guanine nucleotide-binding protein G(I)/G(S)/G(O) subunit gamma-7 OS=Homo sapiens GN=GNG7 PE=1 SV=1	5.49455	0.211692	0.0385276	5.92103	4.94208	1.19809
AM869441	(sp:O60262) Guanine nucleotide-binding protein G(I)/G(S)/G(O) subunit gamma-7 OS=Homo sapiens GN=GNG7 PE=1 SV=1	5.70065	0.177937	0.0312135	6.0436	5.36681	1.12611
BG467422	(sp:O75439) Mitochondrial-processing peptidase subunit beta OS=Homo sapiens GN=PMPCB PE=1 SV=2	6.2677	0.127031	0.0202676	6.49643	6.00448	1.08193	84
EE677878	(sp:O75439) Mitochondrial-processing peptidase subunit beta OS=Homo sapiens GN=PMPCB PE=1 SV=2	6.3398	0.144043	0.0227205	6.59875	6.00832	1.09827
CU993711	(sp:O95428) Papilin OS=Homo sapiens GN=PAPLN PE=2 SV=4	4.05092	0.339363	0.0837743	4.75427	3.48204	1.36537	70.5
AM854688	(sp:O95428) Papilin OS=Homo sapiens GN=PAPLN PE=2 SV=4	5.16294	0.303035	0.0586943	5.88506	4.64484	1.26701
CU685849	(sp:O96064) Paramyosin OS=Mytilus galloprovincialis PE=2 SV=1	4.07575	0.554059	0.135941	5.16715	3.32799	1.55263	88.9667
CU685793	(sp:O96064) Paramyosin OS=Mytilus galloprovincialis PE=2 SV=1	4.36546	0.688752	0.157773	5.71428	3.56683	1.60206
ES789722	(sp:O96064) Paramyosin OS=Mytilus galloprovincialis PE=2 SV=1	4.53068	0.518419	0.114424	5.64319	3.93209	1.43516
AJ547618	(sp:O96064) Paramyosin OS=Mytilus galloprovincialis PE=2 SV=1	5.61063	0.613691	0.10938	6.67178	4.80234	1.38928
CU682322	(sp:O97159) Chromodomain-helicase-DNA-binding protein Mi-2 homolog OS=Drosophila melanogaster GN=Mi-2 PE=1 SV=2	5.54222	0.192673	0.0347646	6.0578	5.26447	1.15069	85.4
FP009161	(sp:O97159) Chromodomain-helicase-DNA-binding protein Mi-2 homolog OS=Drosophila melanogaster GN=Mi-2 PE=1 SV=2	5.82402	0.174482	0.029959	6.38513	5.56586	1.14719
FP001929	(sp:P02454) Collagen alpha-1(I) chain OS=Rattus norvegicus GN=Col1a1 PE=1 SV=5	5.08889	0.309553	0.0608291	5.82044	4.59117	1.26775	93.7
FP010174	(sp:P02454) Collagen alpha-1(I) chain OS=Rattus norvegicus GN=Col1a1 PE=1 SV=5	5.29013	0.240661	0.0454924	5.88576	4.96825	1.18468
FP010528	(sp:P02454) Collagen alpha-1(I) chain OS=Rattus norvegicus GN=Col1a1 PE=1 SV=5	5.45653	0.221054	0.0405118	6.01258	5.1781	1.16116
AM861406	(sp:P05149) Aldose 1-epimerase OS=Acinetobacter calcoaceticus GN=mro PE=1 SV=1	4.48041	0.328091	0.073228	5.13986	3.8543	1.33354	82
AM854625	(sp:P05149) Aldose 1-epimerase OS=Acinetobacter calcoaceticus GN=mro PE=1 SV=1	4.60782	0.370761	0.0804636	5.30855	3.70006	1.43472
AM867731	(sp:P0C755) Protein DP71L OS=African swine fever virus (isolate Tick/Malawi/Lil 20-1/1983) GN=Mal-166 PE=3 SV=1	4.2912	0.200353	0.0466892	4.68462	3.79441	1.23461	62.3
CU996997	(sp:P0C755) Protein DP71L OS=African swine fever virus (isolate Tick/Malawi/Lil 20-1/1983) GN=Mal-166 PE=3 SV=1	4.61226	0.198735	0.0430885	4.96422	3.97533	1.24876
CU682729	(sp:P11442) Clathrin heavy chain 1 OS=Rattus norvegicus GN=Cltc PE=1 SV=3	4.4521	0.163147	0.0366449	4.91776	4.08508	1.20384	67.5
CU684104	(sp:P11442) Clathrin heavy chain 1 OS=Rattus norvegicus GN=Cltc PE=1 SV=3	4.63005	0.25061	0.0541267	5.17692	3.87344	1.33652
BQ426853	(sp:P11536) Ecdysone-induced protein 74EF isoform B OS=Drosophila melanogaster GN=Eip74EF PE=2 SV=2	4.90723	0.241948	0.0493045	5.35202	4.38284	1.22113	56.6
CU999333	(sp:P11536) Ecdysone-induced protein 74EF isoform B OS=Drosophila melanogaster GN=Eip74EF PE=2 SV=2	5.08747	0.222826	0.043799	5.55564	4.69758	1.18266
CU683662	(sp:P13395) Spectrin alpha chain OS=Drosophila melanogaster GN=alpha-Spec PE=1 SV=2	4.6746	0.171733	0.0367374	5.04614	4.35309	1.15921	75.6667
FP005082	(sp:P13395) Spectrin alpha chain OS=Drosophila melanogaster GN=alpha-Spec PE=1 SV=2	4.96891	0.168244	0.0338594	5.32167	4.71135	1.12954
FP006075	(sp:P13395) Spectrin alpha chain OS=Drosophila melanogaster GN=alpha-Spec PE=1 SV=2	5.37597	0.183636	0.0341586	5.76264	5.089	1.13237
FP010148	(sp:P13395) Spectrin alpha chain OS=Drosophila melanogaster GN=alpha-Spec PE=1 SV=2	5.50398	0.181102	0.0329038	5.87186	5.15627	1.13878
CU683073	(sp:P13607) Sodium/potassium-transporting ATPase subunit alpha OS=Drosophila melanogaster GN=Atpalpha PE=1 SV=3	4.09336	0.166368	0.0406435	4.61263	3.8728	1.19103	67
FP005896	(sp:P13607) Sodium/potassium-transporting ATPase subunit alpha OS=Drosophila melanogaster GN=Atpalpha PE=1 SV=3	4.99693	0.202563	0.0405375	5.50388	4.5821	1.20117
CK172323	(sp:P16255) Signal recognition particle 14 kDa protein OS=Canis familiaris GN=SRP14 PE=1 SV=2	5.20168	0.217287	0.0417725	5.71297	4.78156	1.19479	97.4
CU991519	(sp:P16255) Signal recognition particle 14 kDa protein OS=Canis familiaris GN=SRP14 PE=1 SV=2	5.39653	0.209636	0.0388464	5.88521	4.99689	1.17778
EW778597	(sp:P17140) Collagen alpha-2(IV) chain OS=Caenorhabditis elegans GN=let-2 PE=1 SV=2	4.54718	0.288032	0.0633429	5.21363	4.10441	1.27025	83.9
EW777989	(sp:P17140) Collagen alpha-2(IV) chain OS=Caenorhabditis elegans GN=let-2 PE=1 SV=2	4.68246	0.325527	0.0695205	5.36168	4.05393	1.32259
CU987835	(sp:P17248) Tryptophanyl-tRNA synthetase, cytoplasmic OS=Bos taurus GN=WARS PE=1 SV=3	4.08285	0.42912	0.105103	4.97047	3.45607	1.43819	85.9333
AM858434	(sp:P17248) Tryptophanyl-tRNA synthetase, cytoplasmic OS=Bos taurus GN=WARS PE=1 SV=3	4.75293	0.400282	0.0842181	5.49991	4.2019	1.30891
BQ427363	(sp:P17248) Tryptophanyl-tRNA synthetase, cytoplasmic OS=Bos taurus GN=WARS PE=1 SV=3	5.66766	0.492315	0.0868639	6.42708	4.55132	1.41213
AM857628	(sp:P18445) 60S ribosomal protein L27a OS=Rattus norvegicus GN=Rpl27a PE=1 SV=3	5.27494	0.128475	0.0243557	5.48698	5.04896	1.08676	61.7
BQ426383	(sp:P18445) 60S ribosomal protein L27a OS=Rattus norvegicus GN=Rpl27a PE=1 SV=3	6.40669	0.15601	0.0243511	6.6725	6.00832	1.11054
AM854889	(sp:P20072) Annexin A7 OS=Bos taurus GN=ANXA7 PE=1 SV=2	5.10609	0.149017	0.0291841	5.34414	4.64579	1.15032	60.4
AM856363	(sp:P20072) Annexin A7 OS=Bos taurus GN=ANXA7 PE=1 SV=2	5.37588	0.260295	0.048419	5.73361	4.70904	1.21757
AM859097	(sp:P20397) Nucleolin OS=Xenopus laevis GN=ncl PE=2 SV=3	5.77444	0.122235	0.0211683	6.01001	5.4245	1.10794	74.5
EW779185	(sp:P20397) Nucleolin OS=Xenopus laevis GN=ncl PE=2 SV=3	5.97215	0.130032	0.0217731	6.27741	5.52001	1.13721
BG467429	(sp:P20478) Glutamine synthetase 2 cytoplasmic OS=Drosophila melanogaster GN=Gs2 PE=2 SV=3	5.82494	0.359136	0.0616549	6.38534	5.03601	1.26794	94.4
CU987998	(sp:P20478) Glutamine synthetase 2 cytoplasmic OS=Drosophila melanogaster GN=Gs2 PE=2 SV=3	6.0389	0.318092	0.0526738	6.54534	5.21197	1.25583
AM868501	(sp:P20801) Troponin C, skeletal muscle OS=Mus musculus GN=Tnnc2 PE=1 SV=2	4.19564	0.289621	0.069029	4.57664	3.48463	1.31338	64.5
AM868565	(sp:P20801) Troponin C, skeletal muscle OS=Mus musculus GN=Tnnc2 PE=1 SV=2	5.0772	0.357039	0.0703221	5.57437	4.25212	1.31096
AJ565724	(sp:P21128) Placental protein 11 OS=Homo sapiens PE=1 SV=1	4.44852	0.415606	0.0934256	5.39375	3.78542	1.42487	91.1
FP003315	(sp:P21128) Placental protein 11 OS=Homo sapiens PE=1 SV=1	4.75889	0.398414	0.08372	5.78716	4.02223	1.4388
CU686267	(sp:P21333) Filamin-A OS=Homo sapiens GN=FLNA PE=1 SV=4	4.51913	0.479748	0.106159	6.17744	3.90345	1.58256	75.6
BQ426716	(sp:P21333) Filamin-A OS=Homo sapiens GN=FLNA PE=1 SV=4	4.72015	0.36827	0.078021	5.6567	4.19202	1.34939
AM862160	(sp:P23128) Putative ATP-dependent RNA helicase me31b OS=Drosophila melanogaster GN=me31B PE=1 SV=3	4.98149	0.250299	0.0502457	5.57876	4.71773	1.18251	83
FP010603	(sp:P23128) Putative ATP-dependent RNA helicase me31b OS=Drosophila melanogaster GN=me31B PE=1 SV=3	5.17705	0.285001	0.0550508	5.90034	4.7347	1.24619
CU685856	(sp:P24733) Myosin heavy chain, striated muscle OS=Aequipecten irradians PE=1 SV=1	4.00844	0.910672	0.227188	6.09634	2.83271	2.15213	85.4927
CU686279	(sp:P24733) Myosin heavy chain, striated muscle OS=Aequipecten irradians PE=1 SV=1	4.2757	0.986437	0.230708	6.33494	2.83362	2.23563
CU685866	(sp:P24733) Myosin heavy chain, striated muscle OS=Aequipecten irradians PE=1 SV=1	4.48461	0.971277	0.21658	6.48318	3.17171	2.04406
CU686207	(sp:P24733) Myosin heavy chain, striated muscle OS=Aequipecten irradians PE=1 SV=1	4.81346	0.448442	0.0931642	6.09351	4.0965	1.48749
BQ426757	(sp:P24733) Myosin heavy chain, striated muscle OS=Aequipecten irradians PE=1 SV=1	4.81978	1.01964	0.211553	6.57496	3.212	2.047
CU686313	(sp:P24733) Myosin heavy chain, striated muscle OS=Aequipecten irradians PE=1 SV=1	5.00415	0.494551	0.0988281	6.22639	4.35219	1.43063
FP003892	(sp:P24733) Myosin heavy chain, striated muscle OS=Aequipecten irradians PE=1 SV=1	5.00598	0.983263	0.196418	6.63091	3.46909	1.91143
CU685762	(sp:P24733) Myosin heavy chain, striated muscle OS=Aequipecten irradians PE=1 SV=1	5.0641	0.955032	0.188589	6.64314	3.5239	1.88517
CU683452	(sp:P24733) Myosin heavy chain, striated muscle OS=Aequipecten irradians PE=1 SV=1	5.26218	0.459823	0.0873825	6.52744	4.65613	1.4019
CU998805	(sp:P24733) Myosin heavy chain, striated muscle OS=Aequipecten irradians PE=1 SV=1	5.29132	0.837028	0.158189	6.6725	4.06197	1.64268
CX068837	(sp:P24733) Myosin heavy chain, striated muscle OS=Aequipecten irradians PE=1 SV=1	5.6334	0.707311	0.125557	6.67248	4.24766	1.57086
CU996984	(sp:P25183) Regulator of chromosome condensation OS=Xenopus laevis GN=rcc1 PE=2 SV=1	4.1521	0.390726	0.0941031	5.30897	3.70254	1.43387	95.7
AM863435	(sp:P25183) Regulator of chromosome condensation OS=Xenopus laevis GN=rcc1 PE=2 SV=1	4.62383	0.47148	0.101968	5.87795	4.09266	1.43622
CU995924	(sp:P26446) Poly [ADP-ribose] polymerase 1 OS=Gallus gallus GN=PARP1 PE=1 SV=2	5.32479	0.294619	0.0553296	6.07677	4.86763	1.2484	92.8
FP004210	(sp:P26446) Poly [ADP-ribose] polymerase 1 OS=Gallus gallus GN=PARP1 PE=1 SV=2	5.48942	0.290539	0.0529271	6.14541	5.00919	1.22683
AM859570	(sp:P26779) Proactivator polypeptide OS=Bos taurus GN=PSAP PE=1 SV=3	4.85343	0.20443	0.0421208	5.24675	4.44645	1.17999	92.3
CU986625	(sp:P26779) Proactivator polypeptide OS=Bos taurus GN=PSAP PE=1 SV=3	4.92969	0.196932	0.0399481	5.23241	4.52971	1.15513
FP001589	(sp:P30568) Glutathione S-transferase A OS=Pleuronectes platessa PE=2 SV=1	5.79677	0.184924	0.0319013	6.11245	5.31465	1.15011	69
AM858066	(sp:P30568) Glutathione S-transferase A OS=Pleuronectes platessa PE=2 SV=1	6.21359	0.144455	0.0232482	6.5146	5.83707	1.11607
CU994829	(sp:P31241) Molluscan insulin-related peptide 5 OS=Lymnaea stagnalis PE=2 SV=1	4.36414	1.01467	0.232502	6.47127	2.80255	2.30906	99.6
CU987248	(sp:P31241) Molluscan insulin-related peptide 5 OS=Lymnaea stagnalis PE=2 SV=1	4.48551	0.978153	0.218069	6.4724	2.9718	2.17794
AM858419	(sp:P31319) cAMP-dependent protein kinase regulatory subunit OS=Aplysia californica PE=2 SV=2	4.26386	0.279699	0.0655975	5.10264	3.83714	1.3298	63.9
EW779098	(sp:P31319) cAMP-dependent protein kinase regulatory subunit OS=Aplysia californica PE=2 SV=2	5.22878	0.296527	0.0567106	6.02038	4.85344	1.24043
EW778397	(sp:P35224) Catenin beta OS=Urechis caupo PE=2 SV=1	4.76182	0.217167	0.0456059	5.34216	4.36877	1.22281	86.9
AM868677	(sp:P35224) Catenin beta OS=Urechis caupo PE=2 SV=1	6.07354	0.21451	0.0353187	6.62475	5.69456	1.16335
CK172340	(sp:P37805) Transgelin-3 OS=Rattus norvegicus GN=Tagln3 PE=1 SV=2	5.68125	0.427537	0.075254	6.56101	4.88205	1.34391	99.15
AM858224	(sp:P37805) Transgelin-3 OS=Rattus norvegicus GN=Tagln3 PE=1 SV=2	5.69814	0.430027	0.0754679	6.56101	4.84481	1.35424
CU984398	(sp:P37805) Transgelin-3 OS=Rattus norvegicus GN=Tagln3 PE=1 SV=2	5.72581	0.419216	0.0732151	6.56101	4.89323	1.34083
CU991503	(sp:P37805) Transgelin-3 OS=Rattus norvegicus GN=Tagln3 PE=1 SV=2	5.7931	0.413247	0.0713343	6.56102	4.92602	1.33191
CU686251	(sp:P37806) Protein unc-87 OS=Caenorhabditis elegans GN=unc-87 PE=1 SV=3	4.45224	0.335515	0.0753587	5.21929	4.04935	1.28892	81.8
AM857012	(sp:P37806) Protein unc-87 OS=Caenorhabditis elegans GN=unc-87 PE=1 SV=3	5.22061	0.432278	0.0828022	6.32655	4.47745	1.41298
CU685457	(sp:P41105) 60S ribosomal protein L28 OS=Mus musculus GN=Rpl28 PE=1 SV=2	5.33296	0.140538	0.0263527	5.51418	4.90772	1.12357	57
CX069200	(sp:P41105) 60S ribosomal protein L28 OS=Mus musculus GN=Rpl28 PE=1 SV=2	6.4034	0.153349	0.0239481	6.65688	6.00832	1.10794
AM856649	(sp:P42325) Neurocalcin homolog OS=Drosophila melanogaster GN=Nca PE=1 SV=2	4.03648	0.491976	0.121883	4.81689	3.26261	1.47639	70.5
AM856309	(sp:P42325) Neurocalcin homolog OS=Drosophila melanogaster GN=Nca PE=1 SV=2	4.3909	0.580989	0.132317	5.28724	3.29282	1.60569
AM859534	(sp:P46470) 26S protease regulatory subunit 8 OS=Xenopus laevis GN=psmc5 PE=2 SV=2	5.68276	0.183298	0.0322551	6.17741	5.34972	1.15472	83.6
FP005331	(sp:P46470) 26S protease regulatory subunit 8 OS=Xenopus laevis GN=psmc5 PE=2 SV=2	5.697	0.169469	0.0297471	6.16156	5.41781	1.13728
AM857380	(sp:P49724) Ornithine aminotransferase, mitochondrial OS=Drosophila ananassae GN=Oat PE=1 SV=1	5.0426	0.176822	0.0350657	5.43285	4.71963	1.15112	84
EW779304	(sp:P49724) Ornithine aminotransferase, mitochondrial OS=Drosophila ananassae GN=Oat PE=1 SV=1	5.33976	0.170836	0.0319931	5.67195	5.03849	1.12572
CB617496	(sp:P49760) Dual specificity protein kinase CLK2 OS=Homo sapiens GN=CLK2 PE=1 SV=1	4.11526	0.256261	0.0622709	4.74531	3.77798	1.25604	59.3
AJ555455	(sp:P49760) Dual specificity protein kinase CLK2 OS=Homo sapiens GN=CLK2 PE=1 SV=1	5.23366	0.323157	0.0617459	6.04654	4.87923	1.23924
FP004635	(sp:P50462) Cysteine and glycine-rich protein 3 OS=Mus musculus GN=Csrp3 PE=2 SV=1	4.94565	0.552987	0.111813	6.49136	4.07864	1.59155	63.1
AM867282	(sp:P50462) Cysteine and glycine-rich protein 3 OS=Mus musculus GN=Csrp3 PE=2 SV=1	5.90181	0.412911	0.0699635	6.6725	4.86237	1.37227
CD526832	(sp:P50882) 60S ribosomal protein L9 OS=Drosophila melanogaster GN=RpL9 PE=1 SV=2	6.40587	0.155503	0.0242751	6.6725	6.00832	1.11054	99.9
BQ426285	(sp:P50882) 60S ribosomal protein L9 OS=Drosophila melanogaster GN=RpL9 PE=1 SV=2	6.40681	0.156551	0.0244352	6.67249	6.00602	1.11097
AM857507	(sp:P52292) Importin subunit alpha-2 OS=Homo sapiens GN=KPNA2 PE=1 SV=1	5.40799	0.520926	0.0963253	6.37948	4.63247	1.37712	81.8
AM860447	(sp:P52293) Importin subunit alpha-2 OS=Mus musculus GN=Kpna2 PE=1 SV=2	4.22135	0.486636	0.11528	5.49404	3.50581	1.56712
FP090931	(sp:P53569) CCAAT/enhancer-binding protein zeta OS=Mus musculus GN=Cebpz PE=2 SV=2	4.24262	0.157023	0.0370108	4.59167	3.8945	1.17901	81.8
AM856722	(sp:P53569) CCAAT/enhancer-binding protein zeta OS=Mus musculus GN=Cebpz PE=2 SV=2	5.27814	0.201334	0.0381449	5.81783	5.00651	1.16205
AM855451	(sp:P56399) Ubiquitin carboxyl-terminal hydrolase 5 OS=Mus musculus GN=Usp5 PE=1 SV=1	4.24207	0.197511	0.0465602	4.79986	3.94831	1.21567	85.7
FP006839	(sp:P56399) Ubiquitin carboxyl-terminal hydrolase 5 OS=Mus musculus GN=Usp5 PE=1 SV=1	5.56511	0.198183	0.0356117	6.09556	5.30517	1.14898
AM860116	(sp:P56812) Programmed cell death protein 5 OS=Mus musculus GN=Pdcd5 PE=1 SV=3	5.32369	0.171575	0.0322285	5.67196	5.02434	1.1289	73.4
CU988444	(sp:P56812) Programmed cell death protein 5 OS=Mus musculus GN=Pdcd5 PE=1 SV=3	5.8495	0.180398	0.0308399	6.26551	5.58503	1.12184
CU988662	(sp:P60323) Nanos homolog 3 OS=Homo sapiens GN=NANOS3 PE=2 SV=1	4.0929	0.91007	0.222353	6.02324	2.81389	2.14054	96.1
CU994694	(sp:P60323) Nanos homolog 3 OS=Homo sapiens GN=NANOS3 PE=2 SV=1	4.15452	1.0725	0.258153	6.22875	2.59033	2.40461
CU989422	(sp:P61220) Eukaryotic translation initiation factor 1b OS=Sus scrofa GN=EIF1B PE=3 SV=1	5.40181	0.17953	0.0332351	5.82879	5.1325	1.13566	84.2
EE677863	(sp:P61220) Eukaryotic translation initiation factor 1b OS=Sus scrofa GN=EIF1B PE=3 SV=1	5.91495	0.174974	0.0295816	6.31931	5.67966	1.11262
FP011152	(sp:P61959) Small ubiquitin-related modifier 2 OS=Rattus norvegicus GN=Sumo2 PE=1 SV=1	4.17709	0.221975	0.053141	4.81683	3.86516	1.24622	82.8333
AM855687	(sp:P61959) Small ubiquitin-related modifier 2 OS=Rattus norvegicus GN=Sumo2 PE=1 SV=1	5.83579	0.246203	0.0421884	6.53102	5.5518	1.17638
CU992682	(sp:P61959) Small ubiquitin-related modifier 2 OS=Rattus norvegicus GN=Sumo2 PE=1 SV=1	5.98624	0.225514	0.037672	6.59501	5.69935	1.15715
EX956385	(sp:P62313) U6 snRNA-associated Sm-like protein LSm6 OS=Mus musculus GN=Lsm6 PE=2 SV=1	5.11278	0.197539	0.0386364	5.54124	4.88119	1.13522	64.8333
AM859724	(sp:P62313) U6 snRNA-associated Sm-like protein LSm6 OS=Mus musculus GN=Lsm6 PE=2 SV=1	5.36253	0.233568	0.0435555	6.05836	5.00991	1.20927
AM860899	(sp:P62313) U6 snRNA-associated Sm-like protein LSm6 OS=Mus musculus GN=Lsm6 PE=2 SV=1	5.43102	0.217998	0.0401394	5.89948	5.20588	1.13323
CU991560	(sp:P62744) AP-2 complex subunit sigma OS=Rattus norvegicus GN=Ap2s1 PE=2 SV=1	4.83563	0.145203	0.0300276	5.13906	4.58611	1.12057	79.6
CU995920	(sp:P62744) AP-2 complex subunit sigma OS=Rattus norvegicus GN=Ap2s1 PE=2 SV=1	5.03832	0.149331	0.029639	5.34906	4.76236	1.1232
BG467405	(sp:P62752) 60S ribosomal protein L23a OS=Rattus norvegicus GN=Rpl23a PE=2 SV=1	6.40708	0.156373	0.0244063	6.67249	6.00831	1.11054	100
BQ426979	(sp:P62752) 60S ribosomal protein L23a OS=Rattus norvegicus GN=Rpl23a PE=2 SV=1	6.40717	0.156423	0.0244138	6.6725	6.00832	1.11054
BQ426964	(sp:P62972) Ubiquitin OS=Xenopus laevis PE=1 SV=1	6.40675	0.156471	0.0244229	6.67251	6.00792	1.11062	99.9
BQ427356	(sp:P62972) Ubiquitin OS=Xenopus laevis PE=1 SV=1	6.40725	0.156437	0.0244156	6.6725	6.00832	1.11054
AM866594	(sp:P80204) TGF-beta receptor type-1 OS=Rattus norvegicus GN=Tgfbr1 PE=2 SV=1	5.17243	0.147376	0.0284925	5.4026	4.84125	1.11595	71.3
CU994546	(sp:P80204) TGF-beta receptor type-1 OS=Rattus norvegicus GN=Tgfbr1 PE=2 SV=1	5.5733	0.168514	0.0302358	5.82644	5.15751	1.1297
CU997581	(sp:P80311) Peptidyl-prolyl cis-trans isomerase B OS=Bos taurus GN=PPIB PE=1 SV=4	4.7633	0.194468	0.0408263	5.01508	4.25123	1.17968	65.6
CU998278	(sp:P80311) Peptidyl-prolyl cis-trans isomerase B OS=Bos taurus GN=PPIB PE=1 SV=4	5.55073	0.184584	0.0332539	5.82751	5.10074	1.14248
AM863306	(sp:P83917) Chromobox protein homolog 1 OS=Mus musculus GN=Cbx1 PE=1 SV=1	4.80113	0.345954	0.0720567	5.62667	4.19701	1.34064	80.6333
AM863829	(sp:P83917) Chromobox protein homolog 1 OS=Mus musculus GN=Cbx1 PE=1 SV=1	4.89357	0.324305	0.0662716	5.68051	4.23173	1.34236
FP005928	(sp:P83917) Chromobox protein homolog 1 OS=Mus musculus GN=Cbx1 PE=1 SV=1	5.85587	0.320312	0.0546993	6.62228	5.38103	1.23067
CU997943	(sp:P85831) Prohormone-4 OS=Apis mellifera PE=1 SV=1	4.49363	0.658053	0.146441	6.01775	3.43447	1.75216	99.4
AM856171	(sp:P85831) Prohormone-4 OS=Apis mellifera PE=1 SV=1	4.72598	0.68061	0.144015	6.26242	3.58314	1.74774
CU987956	(sp:P91753) Mitotic apparatus protein p62 OS=Lytechinus pictus PE=2 SV=1	5.01213	0.765813	0.152792	6.62471	4.07317	1.62643	97.8667
AM237660	(sp:P91753) Mitotic apparatus protein p62 OS=Lytechinus pictus PE=2 SV=1	5.274	0.731236	0.138649	6.62475	4.31535	1.53516
FP089842	(sp:P91753) Mitotic apparatus protein p62 OS=Lytechinus pictus PE=2 SV=1	5.52084	0.643284	0.116519	6.62474	4.62704	1.43174
CU997924	(sp:P97334) Homeobox protein Nkx-2.3 OS=Mus musculus GN=Nkx2-3 PE=2 SV=2	5.1777	0.372172	0.0718799	5.74823	4.1653	1.38003	89.7
CU989899	(sp:P97334) Homeobox protein Nkx-2.3 OS=Mus musculus GN=Nkx2-3 PE=2 SV=2	5.31327	0.302117	0.0568609	5.82357	4.54139	1.28233
FP005326	(sp:P97366) Ecotropic viral integration site 5 protein OS=Mus musculus GN=Evi5 PE=1 SV=2	5.00537	0.183016	0.036564	5.63251	4.70775	1.19643	74.7
FP007162	(sp:P97366) Ecotropic viral integration site 5 protein OS=Mus musculus GN=Evi5 PE=1 SV=2	5.72908	0.164923	0.028787	6.22624	5.51025	1.12994
FP006934	(sp:Q00944) Focal adhesion kinase 1 OS=Gallus gallus GN=PTK2 PE=1 SV=2	4.50295	0.231925	0.0515051	5.25016	4.12813	1.2718	78.5
EW777683	(sp:Q00944) Focal adhesion kinase 1 OS=Gallus gallus GN=PTK2 PE=1 SV=2	5.62784	0.208539	0.0370548	6.10881	5.31161	1.15009
ES789602	(sp:Q02427) RNA-binding protein 1 OS=Drosophila melanogaster GN=Rbp1 PE=1 SV=3	5.73554	0.167111	0.0291361	6.23404	5.49487	1.13452	97.3
CU990435	(sp:Q02427) RNA-binding protein 1 OS=Drosophila melanogaster GN=Rbp1 PE=1 SV=3	5.76996	0.15994	0.0277195	6.29173	5.56027	1.13155
AM866245	(sp:Q03555) Gephyrin OS=Rattus norvegicus GN=Gphn PE=1 SV=3	4.75149	0.216516	0.045568	5.34219	4.39851	1.21454	88.3
AM862074	(sp:Q03555) Gephyrin OS=Rattus norvegicus GN=Gphn PE=1 SV=3	5.19089	0.217389	0.041879	5.68511	4.91564	1.15654
CX069186	(sp:Q08013) Translocon-associated protein subunit gamma OS=Rattus norvegicus GN=Ssr3 PE=1 SV=2	5.66917	0.177655	0.031337	5.99347	5.35456	1.11932	98.1
CU996024	(sp:Q08013) Translocon-associated protein subunit gamma OS=Rattus norvegicus GN=Ssr3 PE=1 SV=2	5.78593	0.180584	0.0312109	6.08105	5.46643	1.11243
AM864073	(sp:Q09654) Putative GTP-binding protein ard-1 homolog OS=Caenorhabditis elegans GN=arc-1 PE=2 SV=3	4.54979	0.275263	0.0605002	4.90859	3.78441	1.29706	63.7333
BQ426373	(sp:Q09654) Putative GTP-binding protein ard-1 homolog OS=Caenorhabditis elegans GN=arc-1 PE=2 SV=3	4.58043	0.365103	0.0797094	5.02493	3.70592	1.35592
FP005936	(sp:Q09654) Putative GTP-binding protein ard-1 homolog OS=Caenorhabditis elegans GN=arc-1 PE=2 SV=3	4.69155	0.250941	0.0534878	4.91446	3.92069	1.25347
CU992617	(sp:Q0VFN8) Uncharacterized protein C9orf117 homolog OS=Xenopus tropicalis PE=2 SV=1	4.05471	0.458055	0.112969	5.14969	3.35773	1.53368	86.8
AM856886	(sp:Q0VFN8) Uncharacterized protein C9orf117 homolog OS=Xenopus tropicalis PE=2 SV=1	5.09641	0.483497	0.0948701	6.18685	4.3374	1.4264
BQ426900	(sp:Q14657) L antigen family member 3 OS=Homo sapiens GN=LAGE3 PE=1 SV=2	4.73551	0.0944979	0.0199552	4.94166	4.52486	1.09211	92.4
AM857850	(sp:Q14657) L antigen family member 3 OS=Homo sapiens GN=LAGE3 PE=1 SV=2	4.8512	0.103301	0.0212939	5.06221	4.64824	1.08906
AM865294	(sp:Q15438) Cytohesin-1 OS=Homo sapiens GN=CYTH1 PE=1 SV=1	4.79195	0.186753	0.0389722	5.17612	4.43152	1.16803	73.1
CU999203	(sp:Q15438) Cytohesin-1 OS=Homo sapiens GN=CYTH1 PE=1 SV=1	5.77026	0.188417	0.0326531	6.26678	5.50845	1.13767
AM855332	(sp:Q16827) Receptor-type tyrosine-protein phosphatase O OS=Homo sapiens GN=PTPRO PE=1 SV=2	4.01241	0.448598	0.111803	4.77481	2.55134	1.87149	72.2
AM854531	(sp:Q16827) Receptor-type tyrosine-protein phosphatase O OS=Homo sapiens GN=PTPRO PE=1 SV=2	4.03321	0.416676	0.103311	4.82987	3.16998	1.52363
CU684247	(sp:Q16956) 78 kDa glucose-regulated protein OS=Aplysia californica PE=1 SV=1	5.63998	0.163923	0.0290644	5.88571	5.17299	1.13778	57.2
AB122065	(sp:Q16956) 78 kDa glucose-regulated protein OS=Aplysia californica PE=1 SV=1	6.0798	0.161229	0.0265188	6.33645	5.64103	1.12328
ES789833	(sp:Q17Q06) Eukaryotic translation initiation factor 3 subunit C OS=Aedes aegypti GN=eIF3-S8 PE=3 SV=1	5.55521	0.166642	0.0299974	5.91108	5.28731	1.11797	62.5
FP009019	(sp:Q17Q06) Eukaryotic translation initiation factor 3 subunit C OS=Aedes aegypti GN=eIF3-S8 PE=3 SV=1	5.56184	0.165671	0.029787	5.93342	5.24478	1.1313
CU990316	(sp:Q17QE5) Calcium and integrin-binding protein 1 OS=Bos taurus GN=CIB1 PE=2 SV=1	5.43	0.166538	0.0306699	5.80894	5.13354	1.13156	95.9
AM856348	(sp:Q17QE5) Calcium and integrin-binding protein 1 OS=Bos taurus GN=CIB1 PE=2 SV=1	5.54516	0.168914	0.0304615	5.97308	5.26256	1.13501
CU994349	(sp:Q25532) V-type proton ATPase subunit G OS=Manduca sexta PE=3 SV=1	4.62577	0.238049	0.0514615	5.06514	4.06653	1.24557	72.8667
AY551099	(sp:Q25532) V-type proton ATPase subunit G OS=Manduca sexta PE=3 SV=1	5.57916	0.171498	0.0307391	5.85806	5.27892	1.10971
CU996790	(sp:Q25532) V-type proton ATPase subunit G OS=Manduca sexta PE=3 SV=1	5.64784	0.17716	0.0313677	5.95792	5.3496	1.11371
CU686256	(sp:Q26065) Actin, adductor muscle OS=Placopecten magellanicus PE=2 SV=1	4.47775	0.33457	0.0747182	5.18776	3.98906	1.3005	84.3667
CU685939	(sp:Q26065) Actin, adductor muscle OS=Placopecten magellanicus PE=2 SV=1	4.59181	0.345841	0.0753169	5.32446	4.07595	1.30631
CU686582	(sp:Q26065) Actin, adductor muscle OS=Placopecten magellanicus PE=2 SV=1	6.13042	0.329446	0.0537395	6.6725	5.18144	1.28777
AM859458	(sp:Q27245) Putative aminopeptidase W07G4.4 OS=Caenorhabditis elegans GN=W07G4.4 PE=2 SV=1	4.43137	0.161639	0.036476	4.75803	4.06532	1.1704	71.9
AM855550	(sp:Q27245) Putative aminopeptidase W07G4.4 OS=Caenorhabditis elegans GN=W07G4.4 PE=2 SV=1	5.58184	0.227071	0.0406802	6.0916	5.15317	1.18211
AM854614	(sp:Q29HY3) Cdc42 homolog OS=Drosophila pseudoobscura pseudoobscura GN=Cdc42 PE=3 SV=1	5.35917	0.159943	0.0298448	5.88961	5.21521	1.12931	61.1
BQ426268	(sp:Q29HY3) Cdc42 homolog OS=Drosophila pseudoobscura pseudoobscura GN=Cdc42 PE=3 SV=1	6.11541	0.127384	0.02083	6.50042	5.94455	1.09351
AM861873	(sp:Q29RZ2) Peptidylprolyl isomerase domain and WD repeat-containing protein 1 OS=Bos taurus GN=PPWD1 PE=2 SV=1	4.22091	0.221468	0.0524694	4.95253	3.94907	1.2541	86.7
AM869337	(sp:Q29RZ2) Peptidylprolyl isomerase domain and WD repeat-containing protein 1 OS=Bos taurus GN=PPWD1 PE=2 SV=1	4.71899	0.218649	0.0463339	5.45239	4.45025	1.22519
CU995547	(sp:Q2IA00) Sperm flagellar protein 2 OS=Sus scrofa GN=SPEF2 PE=2 SV=1	4.09031	0.420612	0.102831	5.2583	3.62812	1.44932	87.2
AM857403	(sp:Q2IA00) Sperm flagellar protein 2 OS=Sus scrofa GN=SPEF2 PE=2 SV=1	4.7345	0.490831	0.103671	5.95483	3.97574	1.49779
CU994607	(sp:Q2KIU7) Radial spoke head protein 9 homolog OS=Bos taurus GN=RSPH9 PE=2 SV=1	4.15019	0.444537	0.107113	5.00343	3.47293	1.44069	87.5
AM854055	(sp:Q2KIU7) Radial spoke head protein 9 homolog OS=Bos taurus GN=RSPH9 PE=2 SV=1	4.89923	0.49843	0.101736	5.82784	4.08808	1.42557
AM862288	(sp:Q2KIY5) Putative phospholipase B-like 2 OS=Bos taurus GN=PLBD2 PE=2 SV=1	5.08156	0.228951	0.0450552	5.54851	4.57086	1.21389	74.7
CU984513	(sp:Q2KIY5) Putative phospholipase B-like 2 OS=Bos taurus GN=PLBD2 PE=2 SV=1	5.5564	0.229824	0.041362	6.01849	5.07266	1.18646
CU988207	(sp:Q2PC20) Protein phosphatase 1K, mitochondrial OS=Bos taurus GN=PPM1K PE=2 SV=1	4.76244	0.134098	0.0281575	5.02056	4.5403	1.10578	83.2
CU997649	(sp:Q2PC20) Protein phosphatase 1K, mitochondrial OS=Bos taurus GN=PPM1K PE=2 SV=1	4.93036	0.13626	0.0276369	5.20341	4.72368	1.10156
AM863311	(sp:Q3SZ40) Probable ATP-dependent RNA helicase DDX56 OS=Bos taurus GN=DDX56 PE=2 SV=1	4.54757	0.169682	0.0373127	4.98214	4.24426	1.17385	58
EW778092	(sp:Q3SZ40) Probable ATP-dependent RNA helicase DDX56 OS=Bos taurus GN=DDX56 PE=2 SV=1	5.07568	0.244878	0.0482454	5.62949	4.57854	1.22954
AM862587	(sp:Q3TIX9) U4/U6.U5 tri-snRNP-associated protein 2 OS=Mus musculus GN=Usp39 PE=2 SV=2	4.8379	0.194392	0.040181	5.38714	4.59449	1.17252	82.7
AM854742	(sp:Q3TIX9) U4/U6.U5 tri-snRNP-associated protein 2 OS=Mus musculus GN=Usp39 PE=2 SV=2	5.18705	0.19011	0.036651	5.64976	4.99074	1.13205
AM856499	(sp:Q4R532) Transmembrane protein 90B OS=Macaca fascicularis GN=TMEM90B PE=2 SV=1	5.23623	0.259294	0.0495192	5.58014	4.50291	1.23923	91.9
AM859829	(sp:Q4R532) Transmembrane protein 90B OS=Macaca fascicularis GN=TMEM90B PE=2 SV=1	5.28541	0.246805	0.0466955	5.66712	4.61644	1.2276
AM853905	(sp:Q4R7L8) Peroxisomal NADH pyrophosphatase NUDT12 OS=Macaca fascicularis GN=NUDT12 PE=2 SV=1	4.03579	0.25376	0.0628775	4.50246	3.53502	1.27367	91.3
AM854731	(sp:Q4R7L8) Peroxisomal NADH pyrophosphatase NUDT12 OS=Macaca fascicularis GN=NUDT12 PE=2 SV=1	4.15366	0.200996	0.0483901	4.55772	3.8216	1.19262
CU988713	(sp:Q4V7D3) Macoilin OS=Rattus norvegicus GN=Tmem57 PE=2 SV=1	5.024	0.122782	0.0244391	5.31782	4.83492	1.09988	74.2333
FP001139	(sp:Q4V7D3) Macoilin OS=Rattus norvegicus GN=Tmem57 PE=2 SV=1	5.24676	0.127287	0.0242601	5.65044	5.07817	1.11269
BQ426767	(sp:Q4V7D3) Macoilin OS=Rattus norvegicus GN=Tmem57 PE=2 SV=1	5.45944	0.141978	0.0260059	5.74546	5.16814	1.11171
AM861639	(sp:Q5BJP3) Ubiquitin-fold modifier 1 OS=Rattus norvegicus GN=Ufm1 PE=2 SV=1	4.77246	0.174841	0.0366354	5.12968	4.44191	1.15484	81.8
CU991287	(sp:Q5BJP3) Ubiquitin-fold modifier 1 OS=Rattus norvegicus GN=Ufm1 PE=2 SV=1	4.84426	0.168233	0.0347284	5.22291	4.46681	1.16927
CU987885	(sp:Q5E9E4) Translocon-associated protein subunit beta OS=Bos taurus GN=SSR2 PE=2 SV=1	5.67935	0.194973	0.0343301	6.04688	5.34192	1.13197	52.4
AJ563481	(sp:Q5E9E4) Translocon-associated protein subunit beta OS=Bos taurus GN=SSR2 PE=2 SV=1	5.8297	0.181964	0.0312133	6.15633	5.52403	1.11446
AM859192	(sp:Q5F3D7) U3 small nucleolar RNA-associated protein 15 homolog OS=Gallus gallus GN=UTP15 PE=2 SV=1	4.2914	0.173662	0.0404674	4.71991	4.02011	1.17407	78.4
AM859222	(sp:Q5F3D7) U3 small nucleolar RNA-associated protein 15 homolog OS=Gallus gallus GN=UTP15 PE=2 SV=1	4.37426	0.17487	0.0399772	4.84099	4.13573	1.17053
AM855034	(sp:Q5R8X0) 39S ribosomal protein L49, mitochondrial OS=Pongo abelii GN=MRPL49 PE=2 SV=1	4.7758	0.167132	0.0349955	5.14795	4.48565	1.14765	93
CU998489	(sp:Q5R8X0) 39S ribosomal protein L49, mitochondrial OS=Pongo abelii GN=MRPL49 PE=2 SV=1	5.27657	0.185431	0.0351423	5.67783	5.00964	1.13338
CU993405	(sp:Q5RB31) Protein transport protein Sec61 subunit beta OS=Pongo abelii GN=SEC61B PE=3 SV=3	5.71895	0.153961	0.0269212	6.14799	5.3013	1.15971	79.3
AM865159	(sp:Q5RB31) Protein transport protein Sec61 subunit beta OS=Pongo abelii GN=SEC61B PE=3 SV=3	5.96208	0.124006	0.0207991	6.24495	5.72393	1.09102
CU990670	(sp:Q5RB31) Protein transport protein Sec61 subunit beta OS=Pongo abelii GN=SEC61B PE=3 SV=3	6.00524	0.139547	0.0232376	6.33035	5.64469	1.12147
CU992891	(sp:Q5RCN6) Cytochrome P450 4V2 OS=Pongo abelii GN=CYP4V2 PE=2 SV=1	4.71022	0.201925	0.0428695	5.16738	4.3783	1.18022	90
AM855563	(sp:Q5RCN6) Cytochrome P450 4V2 OS=Pongo abelii GN=CYP4V2 PE=2 SV=1	4.79286	0.196131	0.0409216	5.2782	4.4844	1.17701
AM866017	(sp:Q5RE65) Protein CWC15 homolog OS=Pongo abelii GN=CWC15 PE=2 SV=1	4.78011	0.18967	0.0396789	5.25208	4.44728	1.18097	71.4
AM863870	(sp:Q5RE65) Protein CWC15 homolog OS=Pongo abelii GN=CWC15 PE=2 SV=1	5.17483	0.179305	0.0346495	5.7257	4.95789	1.15487
AM863951	(sp:Q5XJ54) Glutaredoxin 3 OS=Danio rerio GN=glrx3 PE=2 SV=1	4.83439	0.137991	0.0285437	5.20137	4.58128	1.13535	59.6
CU992689	(sp:Q5XJ54) Glutaredoxin 3 OS=Danio rerio GN=glrx3 PE=2 SV=1	5.47722	0.129802	0.0236985	5.80614	5.26631	1.10251
AM861685	(sp:Q5ZJK8) T-complex protein 1 subunit eta OS=Gallus gallus GN=CCT7 PE=1 SV=1	4.49828	0.12008	0.0266946	4.78761	4.28101	1.11833	72.1
ES789669	(sp:Q5ZJK8) T-complex protein 1 subunit eta OS=Gallus gallus GN=CCT7 PE=1 SV=1	4.66165	0.132913	0.028512	4.98922	4.39514	1.13517
CU682929	(sp:Q60648) Ganglioside GM2 activator OS=Mus musculus GN=Gm2a PE=1 SV=2	4.05014	0.731851	0.180697	5.92232	3.28439	1.80317	69
CU999652	(sp:Q60648) Ganglioside GM2 activator OS=Mus musculus GN=Gm2a PE=1 SV=2	4.13836	0.709428	0.171427	5.93057	3.21646	1.84382
EX956437	(sp:Q62901) Arginine-glutamic acid dipeptide repeats protein OS=Rattus norvegicus GN=Rere PE=2 SV=2	4.6539	0.279904	0.0601441	5.5761	4.38289	1.27224	93.6
FP000141	(sp:Q62901) Arginine-glutamic acid dipeptide repeats protein OS=Rattus norvegicus GN=Rere PE=2 SV=2	5.36653	0.256099	0.0477215	6.15717	5.02252	1.22591
FP003734	(sp:Q66KY3) Protein CutA homolog OS=Xenopus laevis GN=cuta PE=2 SV=2	5.55474	0.161443	0.0290639	5.9866	5.10592	1.17248	78.9
DV736555	(sp:Q66KY3) Protein CutA homolog OS=Xenopus laevis GN=cuta PE=2 SV=2	5.59013	0.162276	0.029029	6.02744	5.14522	1.17146
CU989074	(sp:Q68FX0) Isocitrate dehydrogenase [NAD] subunit beta, mitochondrial OS=Rattus norvegicus GN=Idh3B PE=2 SV=1	4.61593	0.267229	0.0578928	5.43724	4.2953	1.26586	96.8
AM864177	(sp:Q68FX0) Isocitrate dehydrogenase [NAD] subunit beta, mitochondrial OS=Rattus norvegicus GN=Idh3B PE=2 SV=1	5.19755	0.276623	0.0532219	6.08626	4.88889	1.24491
AM864876	(sp:Q69ZF8) Male-specific lethal 2 homolog OS=Mus musculus GN=Msl2 PE=2 SV=2	4.10942	0.1854	0.0451159	4.7053	3.88277	1.21184	86.8
AM860324	(sp:Q69ZF8) Male-specific lethal 2 homolog OS=Mus musculus GN=Msl2 PE=2 SV=2	4.32561	0.160905	0.0371981	4.88518	4.09504	1.19295
BQ426461	(sp:Q6C0Y0) Cofilin OS=Yarrowia lipolytica GN=COF1 PE=3 SV=1	5.92076	0.287847	0.0486166	6.48003	5.2216	1.241	95.1
BQ426293	(sp:Q6C0Y0) Cofilin OS=Yarrowia lipolytica GN=COF1 PE=3 SV=1	5.97887	0.302324	0.0505655	6.52324	5.25167	1.24213
FP006790	(sp:Q6DFQ5) Transmembrane protein 97 OS=Xenopus tropicalis GN=tmem97 PE=2 SV=1	4.86695	0.16116	0.0331131	5.24226	4.53847	1.15507	80.7
FP002686	(sp:Q6DFQ5) Transmembrane protein 97 OS=Xenopus tropicalis GN=tmem97 PE=2 SV=1	5.0849	0.158349	0.0311411	5.39959	4.73066	1.1414
FP006037	(sp:Q6GMG8) Lipopolysaccharide-induced tumor necrosis factor-alpha factor homolog OS=Danio rerio GN=litaf PE=2 SV=1	5.3814	0.428806	0.079683	6.21765	4.42006	1.40669	94.7
CK172397	(sp:Q6GMG8) Lipopolysaccharide-induced tumor necrosis factor-alpha factor homolog OS=Danio rerio GN=litaf PE=2 SV=1	5.4109	0.411227	0.0759999	6.16664	4.54798	1.35591
FP007563	(sp:Q6GVH4) Gametogenetin-binding protein 2 OS=Gallus gallus GN=GGNBP2 PE=2 SV=1	4.48111	0.158174	0.035298	4.9049	4.22996	1.15956	62.1
AM855723	(sp:Q6GVH4) Gametogenetin-binding protein 2 OS=Gallus gallus GN=GGNBP2 PE=2 SV=1	4.73927	0.226524	0.0477973	5.19745	4.23784	1.22644
AM865247	(sp:Q6IV78) Tafazzin OS=Saimiri sciureus GN=TAZ PE=3 SV=1	4.38881	0.322571	0.0734984	5.12211	4.08243	1.25467	98
FP001316	(sp:Q6IV78) Tafazzin OS=Saimiri sciureus GN=TAZ PE=3 SV=1	4.96883	0.333456	0.0671096	5.73767	4.67646	1.22693
AB288345	(sp:Q6L6Q6) Lysozyme OS=Crassostrea gigas GN=lysoz PE=2 SV=1	5.28622	0.390814	0.0739306	6.0123	4.47117	1.34468	97.2
AB179775	(sp:Q6L6Q6) Lysozyme OS=Crassostrea gigas GN=lysoz PE=2 SV=1	5.33385	0.367608	0.0689197	6.02628	4.63651	1.29975
AM861778	(sp:Q6NRS1) Inhibitor of Bruton tyrosine kinase OS=Xenopus laevis GN=ibtk PE=2 SV=1	4.59439	0.230388	0.0501456	5.13102	4.23435	1.21176	92.2
FP011952	(sp:Q6NRS1) Inhibitor of Bruton tyrosine kinase OS=Xenopus laevis GN=ibtk PE=2 SV=1	4.71932	0.249027	0.0527675	5.35346	4.35362	1.22966
AM861773	(sp:Q6NWF4) Vacuolar protein-sorting-associated protein 25 OS=Danio rerio GN=vps25 PE=2 SV=2	4.63113	0.191587	0.0413695	4.89237	4.02222	1.21634	76.2
CK172331	(sp:Q6NWF4) Vacuolar protein-sorting-associated protein 25 OS=Danio rerio GN=vps25 PE=2 SV=2	5.16131	0.128858	0.0249661	5.32762	4.80293	1.10924
AM860283	(sp:Q6NWH0) UPF0696 protein C11orf68 homolog OS=Danio rerio GN=P5436 PE=2 SV=1	4.41863	0.24268	0.054922	4.90659	3.86767	1.26862	92.3
CU989881	(sp:Q6NWH0) UPF0696 protein C11orf68 homolog OS=Danio rerio GN=P5436 PE=2 SV=1	5.15326	0.228224	0.0442873	5.55114	4.75034	1.16858
AM868387	(sp:Q6P3N5) Protein cornichon homolog 4 OS=Xenopus tropicalis GN=cnih4 PE=2 SV=1	4.20923	0.194171	0.0461298	4.79022	3.94732	1.21354	90.5
CU989870	(sp:Q6P3N5) Protein cornichon homolog 4 OS=Xenopus tropicalis GN=cnih4 PE=2 SV=1	4.62771	0.196278	0.0424137	5.21499	4.35987	1.19614
CU988534	(sp:Q6P8C4) H/ACA ribonucleoprotein complex subunit 2-like protein OS=Xenopus tropicalis GN=nhp2 PE=2 SV=1	4.35616	0.251286	0.0576852	5.00848	3.9093	1.28117	78
AM860554	(sp:Q6P8C4) H/ACA ribonucleoprotein complex subunit 2-like protein OS=Xenopus tropicalis GN=nhp2 PE=2 SV=1	5.06698	0.221196	0.0436543	5.69011	4.59387	1.23863
AM861777	(sp:Q6QLW4) Cytochrome c OS=Pectinaria gouldii PE=3 SV=1	5.87053	0.224917	0.0383129	6.38815	5.58662	1.14347	78.2
CX069346	(sp:Q6QLW4) Cytochrome c OS=Pectinaria gouldii PE=3 SV=1	6.26375	0.160198	0.0255755	6.59116	5.96171	1.10558
BQ426384	(sp:Q6RUV5) Ras-related C3 botulinum toxin substrate 1 OS=Rattus norvegicus GN=Rac1 PE=1 SV=1	5.00631	0.280578	0.0560449	5.50068	4.36054	1.26147	97.3
CU983949	(sp:Q6RUV5) Ras-related C3 botulinum toxin substrate 1 OS=Rattus norvegicus GN=Rac1 PE=1 SV=1	5.12295	0.282396	0.0551238	5.60388	4.47993	1.25088
CU683145	(sp:Q6RWA9) Sodium/potassium-transporting ATPase subunit alpha OS=Taenia solium PE=2 SV=1	4.22165	0.146472	0.0346955	4.61077	3.96299	1.16346	86.7
EF627977	(sp:Q6RWA9) Sodium/potassium-transporting ATPase subunit alpha OS=Taenia solium PE=2 SV=1	5.06863	0.198616	0.0391853	5.66607	4.76278	1.18966
CU992061	(sp:Q6YHK3) CD109 antigen OS=Homo sapiens GN=CD109 PE=1 SV=2	4.00457	1.09353	0.273071	6.54942	2.76901	2.36526	98.8
CB617381	(sp:Q6YHK3) CD109 antigen OS=Homo sapiens GN=CD109 PE=1 SV=2	4.34771	1.0058	0.231341	6.55414	3.112	2.10609
AM857420	(sp:Q767L0) ATP-binding cassette sub-family F member 1 OS=Sus scrofa GN=ABCF1 PE=3 SV=1	4.60145	0.208742	0.0453644	5.15511	4.21664	1.22256	67.5
AM866042	(sp:Q767L0) ATP-binding cassette sub-family F member 1 OS=Sus scrofa GN=ABCF1 PE=3 SV=1	4.7035	0.251869	0.0535493	5.36112	4.22946	1.26756
AM857990	(sp:Q7SZN2) RING finger protein 170 OS=Danio rerio GN=rnf170 PE=2 SV=1	4.17289	0.158563	0.0379985	4.40656	3.78022	1.16569	73
AM857202	(sp:Q7SZN2) RING finger protein 170 OS=Danio rerio GN=rnf170 PE=2 SV=1	4.31281	0.193682	0.0449086	4.66875	3.74678	1.24607
AM865567	(sp:Q7T006) Telomere length regulation protein TEL2 homolog OS=Danio rerio GN=telo2 PE=2 SV=2	4.0707	0.205608	0.0505092	4.58036	3.75302	1.22045	85.5
AM862595	(sp:Q7T006) Telomere length regulation protein TEL2 homolog OS=Danio rerio GN=telo2 PE=2 SV=2	4.60396	0.267152	0.0580265	5.31951	4.23363	1.25649
AM859062	(sp:Q7T3T9) Zygote arrest protein 1 OS=Takifugu rubripes GN=zar1 PE=2 SV=1	4.40245	0.415784	0.0944438	5.12124	3.53171	1.45008	71.3
AM868088	(sp:Q7T3T9) Zygote arrest protein 1 OS=Takifugu rubripes GN=zar1 PE=2 SV=1	4.47664	0.487669	0.108936	5.13448	3.20122	1.60391
AM855539	(sp:Q7YQM3) Transcriptional regulator ATRX OS=Pongo pygmaeus GN=ATRX PE=2 SV=1	4.43697	0.303157	0.0683252	5.20967	3.85874	1.3501	82.4333
FP001492	(sp:Q7YQM3) Transcriptional regulator ATRX OS=Pongo pygmaeus GN=ATRX PE=2 SV=1	4.82276	0.3249	0.0673679	5.76153	4.30067	1.33968
CU999170	(sp:Q7YQM3) Transcriptional regulator ATRX OS=Pongo pygmaeus GN=ATRX PE=2 SV=1	5.33845	0.288192	0.0539842	6.09056	5.0372	1.20912
AM867565	(sp:Q7ZWE9) UMP-CMP kinase OS=Danio rerio GN=cmpk1 PE=2 SV=2	4.27908	0.188363	0.0440195	4.59242	3.89229	1.17988	80.7
CU988500	(sp:Q7ZWE9) UMP-CMP kinase OS=Danio rerio GN=cmpk1 PE=2 SV=2	4.45693	0.182925	0.0410428	4.84792	4.06472	1.19268
AM857956	(sp:Q865F7) Fatty acid-binding protein, heart OS=Myotis lucifugus GN=FABP3 PE=2 SV=3	4.85272	0.274577	0.0565821	5.52627	4.26633	1.29532	85.0667
FP009139	(sp:Q865F7) Fatty acid-binding protein, heart OS=Myotis lucifugus GN=FABP3 PE=2 SV=3	5.62204	0.311817	0.0554633	6.47742	5.20159	1.24528
AY551097	(sp:Q865F7) Fatty acid-binding protein, heart OS=Myotis lucifugus GN=FABP3 PE=2 SV=3	5.62978	0.292691	0.0519898	6.33689	5.23368	1.21079
AM864303	(sp:Q86TZ1) Tetratricopeptide repeat protein 6 OS=Homo sapiens GN=TTC6 PE=2 SV=1	4.04893	0.399696	0.0987167	4.82514	3.41606	1.41249	84.8
CU992225	(sp:Q86TZ1) Tetratricopeptide repeat protein 6 OS=Homo sapiens GN=TTC6 PE=2 SV=1	4.27544	0.323256	0.0756077	4.98135	3.63219	1.37145
AM856777	(sp:Q86VS8) Protein Hook homolog 3 OS=Homo sapiens GN=HOOK3 PE=1 SV=2	4.57442	0.21954	0.047993	5.22641	4.32672	1.20794	83
AM862800	(sp:Q86VS8) Protein Hook homolog 3 OS=Homo sapiens GN=HOOK3 PE=1 SV=2	4.70582	0.224314	0.0476674	5.29285	4.45878	1.18706
AM864165	(sp:Q8BKE9) Intraflagellar transport protein 74 homolog OS=Mus musculus GN=Ift74 PE=1 SV=2	5.01578	0.323242	0.0644451	5.5372	4.06496	1.36218	90.3
FP002557	(sp:Q8BKE9) Intraflagellar transport protein 74 homolog OS=Mus musculus GN=Ift74 PE=1 SV=2	5.11138	0.303896	0.0594547	5.66355	4.40984	1.2843
FP002575	(sp:Q8BTM8) Filamin-A OS=Mus musculus GN=Flna PE=1 SV=4	4.95139	0.382349	0.0772206	6.0441	4.28619	1.41013	93.8
FP000131	(sp:Q8BTM8) Filamin-A OS=Mus musculus GN=Flna PE=1 SV=4	5.38874	0.387908	0.0719849	6.38916	4.79937	1.33125
EE677760	(sp:Q8BV66) Interferon-induced protein 44 OS=Mus musculus GN=Ifi44 PE=2 SV=1	4.38444	0.31559	0.0719794	4.76681	3.51149	1.35749	93.6
CU999601	(sp:Q8BV66) Interferon-induced protein 44 OS=Mus musculus GN=Ifi44 PE=2 SV=1	4.69575	0.300479	0.0639894	5.15906	3.88288	1.32867
FP011120	(sp:Q8C4Y3) Negative elongation factor B OS=Mus musculus GN=Cobra1 PE=2 SV=2	4.52216	0.197396	0.0436507	5.06672	4.27217	1.18598	97
AM864729	(sp:Q8C4Y3) Negative elongation factor B OS=Mus musculus GN=Cobra1 PE=2 SV=2	4.83435	0.207925	0.0430099	5.38807	4.56892	1.17929
AM866620	(sp:Q8CCB4) Vacuolar protein sorting-associated protein 53 homolog OS=Mus musculus GN=Vps53 PE=2 SV=1	4.32264	0.262869	0.0608123	4.94873	3.66353	1.35081	67.6
AM867915	(sp:Q8CCB4) Vacuolar protein sorting-associated protein 53 homolog OS=Mus musculus GN=Vps53 PE=2 SV=1	4.44887	0.255618	0.0574567	5.18247	3.97626	1.30335
AM864442	(sp:Q8CE96) tRNA (adenine-N(1)-)-methyltransferase non-catalytic subunit TRM6 OS=Mus musculus GN=Trmt6 PE=1 SV=1	4.15048	0.301397	0.0726173	4.89551	3.63138	1.34811	88.9
AM860539	(sp:Q8CE96) tRNA (adenine-N(1)-)-methyltransferase non-catalytic subunit TRM6 OS=Mus musculus GN=Trmt6 PE=1 SV=1	4.76322	0.296029	0.0621488	5.37328	4.24233	1.26659
AJ557014	(sp:Q8N3C0) Activating signal cointegrator 1 complex subunit 3 OS=Homo sapiens GN=ASCC3 PE=1 SV=3	4.34461	0.165732	0.0381466	4.7862	4.14444	1.15485	82.3
FP000482	(sp:Q8N3C0) Activating signal cointegrator 1 complex subunit 3 OS=Homo sapiens GN=ASCC3 PE=1 SV=3	4.7694	0.16082	0.0337191	5.1991	4.57054	1.13753
AM865056	(sp:Q8N474) Secreted frizzled-related protein 1 OS=Homo sapiens GN=SFRP1 PE=1 SV=1	4.31722	0.341821	0.0791761	4.71532	3.4081	1.38356	94.4
AM865407	(sp:Q8N474) Secreted frizzled-related protein 1 OS=Homo sapiens GN=SFRP1 PE=1 SV=1	5.00883	0.312405	0.0623709	5.36294	4.19811	1.27747
AM863760	(sp:Q8NA58) Poly(A)-specific ribonuclease PARN-like domain-containing protein 1 OS=Homo sapiens GN=PNLDC1 PE=2 SV=2	4.09558	0.237302	0.057941	4.76615	3.80381	1.25299	66.3
AM863070	(sp:Q8NA58) Poly(A)-specific ribonuclease PARN-like domain-containing protein 1 OS=Homo sapiens GN=PNLDC1 PE=2 SV=2	4.28241	0.254648	0.0594637	4.82909	3.91117	1.23469
AM854230	(sp:Q8R2U4) Methyltransferase-like protein 11A OS=Mus musculus GN=Mettl11a PE=2 SV=3	4.71644	0.270814	0.0574192	5.4719	4.22102	1.29634	54.6
AM859548	(sp:Q8R2U4) Methyltransferase-like protein 11A OS=Mus musculus GN=Mettl11a PE=2 SV=3	5.32846	0.22744	0.0426839	5.88063	5.0366	1.16758
CU995701	(sp:Q8TAM2) Tetratricopeptide repeat protein 8 OS=Homo sapiens GN=TTC8 PE=1 SV=1	4.70958	0.264917	0.0562507	5.2648	4.30116	1.22404	97.4
CU995484	(sp:Q8TAM2) Tetratricopeptide repeat protein 8 OS=Homo sapiens GN=TTC8 PE=1 SV=1	4.81886	0.262411	0.054455	5.36931	4.44209	1.20874
FP003903	(sp:Q8VHX6) Filamin-C OS=Mus musculus GN=Flnc PE=1 SV=3	5.28875	0.431578	0.0816031	6.32183	4.61979	1.36842	88.8333
FP004316	(sp:Q8VHX6) Filamin-C OS=Mus musculus GN=Flnc PE=1 SV=3	5.64122	0.386352	0.0684873	6.56102	5.12699	1.2797
EW778035	(sp:Q8VHX6) Filamin-C OS=Mus musculus GN=Flnc PE=1 SV=3	5.80529	0.384374	0.066211	6.59719	5.26215	1.25371
FP007526	(sp:Q8WZ42) Titin OS=Homo sapiens GN=TTN PE=1 SV=2	4.52402	0.573227	0.126708	5.90623	3.79745	1.55531	89.9
FP002138	(sp:Q8WZ42) Titin OS=Homo sapiens GN=TTN PE=1 SV=2	5.53388	0.48041	0.0868126	6.60687	5.03952	1.31101
FP002471	(sp:Q8WZ42) Titin OS=Homo sapiens GN=TTN PE=1 SV=2	5.71106	0.420979	0.0737129	6.60173	5.17714	1.27517
FP008794	(sp:Q91Z69) SLIT-ROBO Rho GTPase-activating protein 1 OS=Mus musculus GN=Srgap1 PE=1 SV=2	4.70074	0.137031	0.0291509	5.06212	4.50801	1.12292	66.8
FP001133	(sp:Q91Z69) SLIT-ROBO Rho GTPase-activating protein 1 OS=Mus musculus GN=Srgap1 PE=1 SV=2	4.92743	0.152504	0.03095	5.23895	4.63103	1.13127
CU681812	(sp:Q921M3) Splicing factor 3B subunit 3 OS=Mus musculus GN=Sf3b3 PE=2 SV=1	4.019	0.235666	0.058638	4.50955	3.61797	1.24643	68.4
AM859260	(sp:Q921M3) Splicing factor 3B subunit 3 OS=Mus musculus GN=Sf3b3 PE=2 SV=1	5.09725	0.175401	0.034411	5.57671	4.73848	1.1769
CU994235	(sp:Q923G2) DNA-directed RNA polymerases I, II, and III subunit RPABC3 OS=Mus musculus GN=Polr2h PE=2 SV=3	5.69545	0.177116	0.0310977	6.01791	5.42339	1.10962	95.3
BQ427141	(sp:Q923G2) DNA-directed RNA polymerases I, II, and III subunit RPABC3 OS=Mus musculus GN=Polr2h PE=2 SV=3	5.8562	0.178272	0.0304415	6.16852	5.58767	1.10395
FP006777	(sp:Q923X4) Glutaredoxin-2, mitochondrial OS=Mus musculus GN=Glrx2 PE=1 SV=1	4.8889	0.163489	0.0334408	5.21391	4.64186	1.12324	62.6
AM855317	(sp:Q923X4) Glutaredoxin-2, mitochondrial OS=Mus musculus GN=Glrx2 PE=1 SV=1	5.26443	0.193248	0.0367083	5.64116	4.86842	1.15873
AM864407	(sp:Q92616) Translational activator GCN1 OS=Homo sapiens GN=GCN1L1 PE=1 SV=5	4.17126	0.172408	0.0413324	4.561	3.86582	1.17983	68.3
AM862089	(sp:Q92616) Translational activator GCN1 OS=Homo sapiens GN=GCN1L1 PE=1 SV=5	5.28687	0.228972	0.0433095	5.83234	4.87127	1.19729
AM867598	(sp:Q93Y23) Flavin-containing monooxygenase FMO GS-OX4 OS=Arabidopsis thaliana GN=FMOGS-OX4 PE=2 SV=1	4.70564	0.238931	0.0507755	5.23714	4.26545	1.22781	63.5
CU989617	(sp:Q93Y23) Flavin-containing monooxygenase FMO GS-OX4 OS=Arabidopsis thaliana GN=FMOGS-OX4 PE=2 SV=1	5.42492	0.258266	0.0476073	6.02225	4.80778	1.25261
CB617562	(sp:Q95215) Transforming growth factor-beta-induced protein ig-h3 OS=Oryctolagus cuniculus GN=TGFBI PE=2 SV=2	4.10789	1.05431	0.256655	6.55415	2.96633	2.20952	76.4
CB617561	(sp:Q95215) Transforming growth factor-beta-induced protein ig-h3 OS=Oryctolagus cuniculus GN=TGFBI PE=2 SV=2	4.31346	0.648561	0.150357	6.00899	3.75831	1.59885
CU991884	(sp:Q95NR9) Calmodulin OS=Metridium senile PE=1 SV=3	4.1814	0.742003	0.177453	5.62416	3.11636	1.80472	64.6
ES789189	(sp:Q95NR9) Calmodulin OS=Metridium senile PE=1 SV=3	5.61862	0.531839	0.0946566	6.42282	4.66257	1.37753
CU989052	(sp:Q96HJ9) UPF0562 protein C7orf55 OS=Homo sapiens GN=C7orf55 PE=1 SV=2	4.76179	0.135906	0.028541	5.06912	4.5252	1.1202	74.1
AM861012	(sp:Q96HJ9) UPF0562 protein C7orf55 OS=Homo sapiens GN=C7orf55 PE=1 SV=2	5.36498	0.14395	0.0268315	5.7013	5.12792	1.11181
CU992748	(sp:Q96P70) Importin-9 OS=Homo sapiens GN=IPO9 PE=1 SV=3	4.64114	0.398675	0.0859003	5.64997	4.16793	1.35558	98.3
CU984363	(sp:Q96P70) Importin-9 OS=Homo sapiens GN=IPO9 PE=1 SV=3	4.92975	0.391745	0.0794655	5.93413	4.45093	1.33323
AM865732	(sp:Q96P70) Importin-9 OS=Homo sapiens GN=IPO9 PE=1 SV=3	4.96348	0.395326	0.0796469	5.99037	4.49043	1.33403
AM859343	(sp:Q98SH3) Proteasomal ubiquitin receptor ADRM1 OS=Gallus gallus GN=ADRM1 PE=2 SV=1	5.11722	0.207575	0.040564	5.68837	4.77958	1.19014	72.2
EW777894	(sp:Q98SH3) Proteasomal ubiquitin receptor ADRM1 OS=Gallus gallus GN=ADRM1 PE=2 SV=1	6.03548	0.210247	0.0348351	6.5023	5.76382	1.12812
CU685365	(sp:Q99JL1) Sperm flagellar protein 1 OS=Mus musculus GN=Spef1 PE=2 SV=1	4.14643	0.273751	0.066021	4.83463	3.60197	1.34222	70.2
AM853783	(sp:Q99JL1) Sperm flagellar protein 1 OS=Mus musculus GN=Spef1 PE=2 SV=1	4.27406	0.321361	0.0751888	5.09172	3.80931	1.33665
FP003344	(sp:Q9CQL5) 39S ribosomal protein L18, mitochondrial OS=Mus musculus GN=Mrpl18 PE=2 SV=1	4.33573	0.217783	0.0502297	4.91981	4.0248	1.22238	80.3
AM866408	(sp:Q9CQL5) 39S ribosomal protein L18, mitochondrial OS=Mus musculus GN=Mrpl18 PE=2 SV=1	5.27676	0.180449	0.0341969	5.70881	5.04936	1.1306
CU999089	(sp:Q9D1E8) 1-acyl-sn-glycerol-3-phosphate acyltransferase epsilon OS=Mus musculus GN=Agpat5 PE=2 SV=2	4.03088	0.144174	0.0357674	4.41238	3.79388	1.16303	66.9
AM859104	(sp:Q9D1E8) 1-acyl-sn-glycerol-3-phosphate acyltransferase epsilon OS=Mus musculus GN=Agpat5 PE=2 SV=2	4.63913	0.190331	0.0410273	5.15351	4.33628	1.18846
FP089923	(sp:Q9D4D4) Transketolase-like protein 2 OS=Mus musculus GN=Tktl2 PE=2 SV=1	5.3071	0.264094	0.0497625	5.86505	4.80017	1.22184	58.3
BQ426424	(sp:Q9D4D4) Transketolase-like protein 2 OS=Mus musculus GN=Tktl2 PE=2 SV=1	6.14602	0.180897	0.0294332	6.59894	5.80714	1.13635
AM855102	(sp:Q9DAK2) Parkin coregulated gene protein homolog OS=Mus musculus GN=Pacrg PE=2 SV=1	4.74701	0.452489	0.095321	5.76988	4.01177	1.43824	91.5
CU992930	(sp:Q9DAK2) Parkin coregulated gene protein homolog OS=Mus musculus GN=Pacrg PE=2 SV=1	5.24238	0.531107	0.10131	6.38826	4.3656	1.46332
CU996270	(sp:Q9GP32) Fructose-bisphosphate aldolase OS=Echinococcus multilocularis GN=FBPA PE=2 SV=1	4.6107	0.343822	0.0745704	5.39865	4.01151	1.34579	89.3
CU990054	(sp:Q9GP32) Fructose-bisphosphate aldolase OS=Echinococcus multilocularis GN=FBPA PE=2 SV=1	5.20027	0.315333	0.0606378	6.03611	4.70199	1.28373	89.85
BQ426705	(sp:Q9GP32) Fructose-bisphosphate aldolase OS=Echinococcus multilocularis GN=FBPA PE=2 SV=1	5.82234	0.324319	0.0557025	6.56102	5.12143	1.28109
CU686158	(sp:Q9GZ71) Tropomyosin OS=Haliotis diversicolor PE=2 SV=1	4.15029	0.317338	0.0764616	4.93058	3.5556	1.38671	75
CU990292	(sp:Q9GZ71) Tropomyosin OS=Haliotis diversicolor PE=2 SV=1	4.3856	0.58475	0.133334	5.64519	3.65767	1.54338
AM869121	(sp:Q9H8L6) Multimerin-2 OS=Homo sapiens GN=MMRN2 PE=1 SV=1	5.2408	0.372029	0.0709871	6.0864	4.34157	1.40189	82.6
CU998084	(sp:Q9H8L6) Multimerin-2 OS=Homo sapiens GN=MMRN2 PE=1 SV=1	5.32569	0.438937	0.0824188	6.34537	4.66568	1.36001
FP002385	(sp:Q9I7F7) Tyrosine-protein kinase PR2 OS=Drosophila melanogaster GN=PR2 PE=1 SV=3	4.93106	0.0979138	0.0198566	5.17264	4.76828	1.0848	94
FP005097	(sp:Q9I7F7) Tyrosine-protein kinase PR2 OS=Drosophila melanogaster GN=PR2 PE=1 SV=3	4.94696	0.100586	0.0203329	5.18604	4.80429	1.07946
CU993563	(sp:Q9JIX8) Apoptotic chromatin condensation inducer in the nucleus OS=Mus musculus GN=Acin1 PE=1 SV=2	4.79182	0.269998	0.0563456	5.43668	4.19871	1.29485	90.2
AM866018	(sp:Q9JIX8) Apoptotic chromatin condensation inducer in the nucleus OS=Mus musculus GN=Acin1 PE=1 SV=2	5.46897	0.298037	0.054496	6.09628	4.75085	1.2832	91.05
FP000183	(sp:Q9JIX8) Apoptotic chromatin condensation inducer in the nucleus OS=Mus musculus GN=Acin1 PE=1 SV=2	6.00591	0.296657	0.0493942	6.5768	5.22946	1.25764
AM854808	(sp:Q9JLI7) Sperm-associated antigen 6 OS=Mus musculus GN=Spag6 PE=1 SV=1	4.8551	0.523411	0.107806	5.73258	4.07776	1.40582	93.3
CU990254	(sp:Q9JLI7) Sperm-associated antigen 6 OS=Mus musculus GN=Spag6 PE=1 SV=1	4.99322	0.540227	0.108192	6.18876	4.24756	1.45702
AM860932	(sp:Q9NRL2) Bromodomain adjacent to zinc finger domain protein 1A OS=Homo sapiens GN=BAZ1A PE=1 SV=2	4.63022	0.322051	0.0695541	5.54866	4.26412	1.30124	92.5
AM857551	(sp:Q9NRL2) Bromodomain adjacent to zinc finger domain protein 1A OS=Homo sapiens GN=BAZ1A PE=1 SV=2	5.43955	0.350291	0.0643971	6.33855	5.01976	1.26272
FP000295	(sp:Q9NW08) DNA-directed RNA polymerase III subunit RPC2 OS=Homo sapiens GN=POLR3B PE=1 SV=2	4.02178	0.197971	0.0492249	4.48013	3.59329	1.2468	70.3
AM860291	(sp:Q9NW08) DNA-directed RNA polymerase III subunit RPC2 OS=Homo sapiens GN=POLR3B PE=1 SV=2	5.31329	0.237484	0.0446963	5.97215	4.99966	1.19451
CU993381	(sp:Q9NZS9) Bifunctional apoptosis regulator OS=Homo sapiens GN=BFAR PE=1 SV=1	4.3418	0.149734	0.0344865	4.70832	4.06545	1.15813	91.6
CU997121	(sp:Q9NZS9) Bifunctional apoptosis regulator OS=Homo sapiens GN=BFAR PE=1 SV=1	4.54793	0.163504	0.0359512	4.91545	4.23196	1.16151
CU997871	(sp:Q9R0N7) Synaptotagmin-7 OS=Mus musculus GN=Syt7 PE=2 SV=1	4.65392	0.340888	0.0732474	5.38575	4.00953	1.34324	87.9
CU998188	(sp:Q9R0N7) Synaptotagmin-7 OS=Mus musculus GN=Syt7 PE=2 SV=1	4.76883	0.349718	0.0733342	5.42704	4.03642	1.34452
AM863570	(sp:Q9R0P6) Signal peptidase complex catalytic subunit SEC11A OS=Mus musculus GN=Sec11a PE=2 SV=1	5.04955	0.15543	0.0307811	5.40145	4.80148	1.12495	92.3
AM868596	(sp:Q9R0P6) Signal peptidase complex catalytic subunit SEC11A OS=Mus musculus GN=Sec11a PE=2 SV=1	5.19131	0.155206	0.0298973	5.5683	4.96318	1.12192
FP009493	(sp:Q9R0Q8) C-type lectin domain family 4 member E OS=Mus musculus GN=Clec4e PE=2 SV=1	4.90084	0.77401	0.157934	6.55415	3.99693	1.6398	86.3
AM858046	(sp:Q9R0Q8) C-type lectin domain family 4 member E OS=Mus musculus GN=Clec4e PE=2 SV=1	5.10166	0.805898	0.157968	6.55416	3.75275	1.7465
AM862673	(sp:Q9UBB5) Methyl-CpG-binding domain protein 2 OS=Homo sapiens GN=MBD2 PE=1 SV=1	5.32857	0.196859	0.0369441	5.88263	5.00349	1.17571	96.1
AM864133	(sp:Q9UBB5) Methyl-CpG-binding domain protein 2 OS=Homo sapiens GN=MBD2 PE=1 SV=1	5.39998	0.215424	0.0398935	6.03862	5.0884	1.18674
AM855509	(sp:Q9ULT8) E3 ubiquitin-protein ligase HECTD1 OS=Homo sapiens GN=HECTD1 PE=1 SV=2	4.39375	0.258773	0.0588957	5.31865	4.11619	1.29213	86
AM857032	(sp:Q9ULT8) E3 ubiquitin-protein ligase HECTD1 OS=Homo sapiens GN=HECTD1 PE=1 SV=2	5.73247	0.241482	0.0421253	6.58649	5.34427	1.23244
FP002086	(sp:Q9UMR2) ATP-dependent RNA helicase DDX19B OS=Homo sapiens GN=DDX19B PE=1 SV=1	4.48527	0.178331	0.0397593	4.79825	4.0714	1.17853	64
EE677725	(sp:Q9UMR2) ATP-dependent RNA helicase DDX19B OS=Homo sapiens GN=DDX19B PE=1 SV=1	5.29322	0.161036	0.0304231	5.73876	5.0561	1.13502
AM862338	(sp:Q9VAC5) ADAM 17-like protease OS=Drosophila melanogaster GN=Tace PE=2 SV=2	4.81358	0.134893	0.0280234	5.14069	4.57233	1.1243	70.8
EW777870	(sp:Q9VAC5) ADAM 17-like protease OS=Drosophila melanogaster GN=Tace PE=2 SV=2	5.34443	0.166511	0.0311559	5.90852	5.06621	1.16626
AM855313	(sp:Q9VQG2) Gamma-secretase subunit Aph-1 OS=Drosophila melanogaster GN=aph-1 PE=1 SV=1	4.95213	0.162393	0.0327926	5.29987	4.67785	1.13297	93.1
AM861437	(sp:Q9VQG2) Gamma-secretase subunit Aph-1 OS=Drosophila melanogaster GN=aph-1 PE=1 SV=1	4.95611	0.17943	0.0362039	5.27209	4.6204	1.14105
FP000568	(sp:Q9W021) 39S ribosomal protein L23, mitochondrial OS=Drosophila melanogaster GN=mRpL23 PE=2 SV=1	5.19074	0.17733	0.0341627	5.68309	4.96855	1.14381	95.1
AM860822	(sp:Q9W021) 39S ribosomal protein L23, mitochondrial OS=Drosophila melanogaster GN=mRpL23 PE=2 SV=1	5.29764	0.17182	0.0324333	5.81734	5.08768	1.14342
AM855576	(sp:Q9XZV3) Guanine nucleotide-binding protein G(o) subunit alpha OS=Geodia cydonium PE=2 SV=3	4.18447	0.286854	0.0685521	4.60337	3.50181	1.31457	89.2
AM858539	(sp:Q9XZV3) Guanine nucleotide-binding protein G(o) subunit alpha OS=Geodia cydonium PE=2 SV=3	4.96144	0.234776	0.0473201	5.4069	4.33963	1.24594
EW779296	(sp:Q9Y236) Oxidative stress-induced growth inhibitor 2 OS=Homo sapiens GN=OSGIN2 PE=2 SV=1	4.43606	0.239226	0.0539276	4.93811	3.88075	1.27246	71.4
FP001272	(sp:Q9Y236) Oxidative stress-induced growth inhibitor 2 OS=Homo sapiens GN=OSGIN2 PE=2 SV=1	4.91904	0.234097	0.0475901	5.42801	4.45642	1.21802
AM865116	(sp:Q9Z1K5) Protein ariadne-1 homolog OS=Mus musculus GN=Arih1 PE=2 SV=3	4.93208	0.210731	0.0427267	5.74388	4.54937	1.26257	93.1
AM862765	(sp:Q9Z1K5) Protein ariadne-1 homolog OS=Mus musculus GN=Arih1 PE=2 SV=3	5.12509	0.219785	0.0428842	5.93113	4.63218	1.28042
AM855194	(sp:Q9Z2Z6) Mitochondrial carnitine/acylcarnitine carrier protein OS=Mus musculus GN=Slc25a20 PE=1 SV=1	4.90353	0.289369	0.0590124	5.58727	4.50538	1.24013	96.6
AM855131	(sp:Q9Z2Z6) Mitochondrial carnitine/acylcarnitine carrier protein OS=Mus musculus GN=Slc25a20 PE=1 SV=1	5.31905	0.291952	0.0548881	5.96454	4.91583	1.21333
AM864618	3D domain containing protein [Trichomonas vaginalis G3]	4.0735	0.778003	0.190991	5.57455	3.25504	1.71259	95.3
CU989571	3D domain containing protein [Trichomonas vaginalis G3]	4.17225	0.875155	0.209756	5.82757	3.18191	1.83147
FP000612	B-box zinc finger family protein [Trichomonas vaginalis G3]	4.23328	0.340533	0.0804418	4.72874	3.47066	1.36249	73.1
FP002695	B-box zinc finger family protein [Trichomonas vaginalis G3]	4.95874	0.387984	0.0782425	5.49108	4.22444	1.29983
CU991284	Chlamydomonas reinhardtii strain CC-503 cw92 mt+	4.4544	0.945312	0.21222	6.35102	3.16228	2.00837	88
CK172374	Chlamydomonas reinhardtii strain CC-503 cw92 mt+	5.27896	0.695466	0.131743	6.35101	4.34879	1.46041
FP001573	Complement C1q-like protein 2 [Salmo salar]	4.27704	0.405501	0.0948086	5.15264	3.70087	1.39228	97.7
CU997056	Complement C1q-like protein 2 [Salmo salar]	4.37923	0.408329	0.0932422	5.23355	3.76307	1.39077
FP007153	hypothetical protein CC1G_09814 [Coprinopsis cinerea okayama7#130]	5.04638	0.396709	0.0786127	5.61985	4.15715	1.35185	93.4
FP007889	hypothetical protein CC1G_09814 [Coprinopsis cinerea okayama7#130]	5.19053	0.428631	0.0825793	5.90458	4.00637	1.4738
CU994337	hypothetical protein SS1G_08041 [Sclerotinia sclerotiorum 1980]	5.13535	0.535992	0.104373	6.13518	4.14521	1.48006	98.7
CU993930	hypothetical protein SS1G_08041 [Sclerotinia sclerotiorum 1980]	5.55944	0.505321	0.0908943	6.45527	4.68535	1.37776
CU682806	PREDICTED: similar to RIKEN cDNA 4930404H21 gene [Strongylocentrotus purpuratus]	4.78748	0.677408	0.141496	6.09299	3.25783	1.87026	98.9
CU987004	PREDICTED: similar to RIKEN cDNA 4930404H21 gene [Strongylocentrotus purpuratus]	4.82111	0.701603	0.145527	6.23338	3.28178	1.89939
CU998973	RING finger protein [Xenopus laevis]	4.26909	0.251762	0.0589733	4.69107	3.74677	1.25203	74.7
AM860208	RING finger protein [Xenopus laevis]	4.81968	0.335008	0.0695083	5.35519	4.01846	1.33265
