# Supplementary material for: Development of a Pacific oyster (Crassostrea gigas) 31,918-feature microarray: identification of reference genes and tissue-enriched expression patterns
Source: BMC Genomics. 2011 Sep 27;12:468. doi: 10.1186/1471-2164-12-468 (PMC3191543; doi:10.1186/1471-2164-12-468)
Supplement: Additional file 3 — Housekeeping genes and tissue-enriched contigs selected for quantitative RT-PCR assay. This table provides for each contig the spot: location on microarray, ID genbank: accession number, length of primers (nucleotides), seq: 5' to 3' sequence of primer. [file 1471-2164-12-468-S3.XLS]

## Sheet: Feuil1
spot	ID genebank	description (SIGENAE)	Notes	PRIMERS	lenght	seq
26871	AF026063	(sp:O17320) Actin OS=Crassostrea gigas PE=2 SV=1	Common HKG	LEFT PRIMER	18	CGTTGCCAATGGTGATGA
				RIGHT PRIMER	18	GCCCTGGACTTCGAACAA
11936	AB122066	(sp:Q9YIC0) Elongation factor 1-alpha OS=Oryzias latipes GN=eef1a PE=2 SV=1	Common HKG	LEFT PRIMER	20	ACGACGATCGCATTTCTCTT
				RIGHT PRIMER	20	ACCACCCTGGTGAGATCAAG
10575	AJ544886	(sp:P56649) Glyceraldehyde-3-phosphate dehydrogenase OS=Panulirus versicolor PE=1 SV=1	Common HKG	LEFT PRIMER	18	CGCCAATCCTTGTTGCTT
				RIGHT PRIMER	17	TTGTCTTGCCCTCTTGC
8432	BQ427048	(sp:P61210) ADP-ribosylation factor 1 OS=Locusta migratoria GN=ARF1 PE=2 SV=2	HKG rank 4	LEFT PRIMER	20	AAGAACATTAGTTTCACTGT
				RIGHT PRIMER	21	CTATCTACCACAAAGATTAAC
30070	AM868305	0	HKG rank 8	LEFT PRIMER	20	ATATTTACTCATTGACAGGA
				RIGHT PRIMER	20	GCAATACCTGTTTATCTAAT
4953	FP007578	(sp:P55260) Annexin A4 OS=Rattus norvegicus GN=Anxa4 PE=1 SV=3	HKG rank 12	LEFT PRIMER	20	GCTAGAAAACTTTATCATTC
				RIGHT PRIMER	19	ACTCCTGTTTTATTTGAAC
26453	FP007604	0	HKG rank 14	LEFT PRIMER	18	TATGTCAGTGACCTCAAC
				RIGHT PRIMER	20	GAAAAATAATCACACTCATT
19416	CU685020	(sp:Q61554) Fibrillin-1 OS=Mus musculus GN=Fbn1 PE=1 SV=1	gills-specific	LEFT PRIMER	20	GTAAGAGAAACACTCACAAT
				RIGHT PRIMER	20	GTCCTTACACCTACATTTAT
16542	CB617457	(sp:Q26636) Cathepsin L OS=Sarcophaga peregrina PE=1 SV=1	Digestive gland-specific	LEFT PRIMER	18	GAGTCGTCTTACCCTTAT
				RIGHT PRIMER	20	ATATCTGTGAATCCACTATC
4364	FP002138	(sp:Q8WZ42) Titin OS=Homo sapiens GN=TTN PE=1 SV=2	Adductor muscle-specific	LEFT PRIMER	20	CAAATGTACACAAATCACTA
				RIGHT PRIMER	19	GTAGGCAGTAACTCTTGAT
31771	AM858831	(sp:P40937) Replication factor C subunit 5 OS=Homo sapiens GN=RFC5 PE=1 SV=1	Gonad-specific (males and females)	LEFT PRIMER	21	ATAAGATTGTGATACTAGACG
				RIGHT PRIMER	20	GTGTTCTCTGTAAACTTCTC
14069	AM856478	(sp:P21548) Gamma-aminobutyric acid receptor subunit gamma-2 OS=Gallus gallus GN=GABRG2 PE=2 SV=1	Gills and Labial palps-specific	LEFT PRIMER	20	GTAGTCTATCCATTTCTTGT
				RIGHT PRIMER	20	AAAGACAGTGAACTAATGAT
9303	BQ426482	0	Hemocytes-specific	LEFT PRIMER	20	TCTTAACTACAGAACCTTAAA
				RIGHT PRIMER	20	TATCTCAGTCTGTATAAACCT
