# Supplementary material for: Development of a Pacific oyster (Crassostrea gigas) 31,918-feature microarray: identification of reference genes and tissue-enriched expression patterns
Source: BMC Genomics. 2011 Sep 27;12:468. doi: 10.1186/1471-2164-12-468 (PMC3191543; doi:10.1186/1471-2164-12-468)
Supplement: Additional file 5 — Lists of tissue-enriched contigs: male gonad, female gonad, gills, labial palps, digestive gland, mantle, adductor muscle, visceral ganglion, hemocytes. This table provides for each contig the spot: location on microarray, ID genbank: accession number, Description from GigasDatabase, GeneName: gene name as cited in the text, mean: mean log normalized gene expression, stdev: standard deviation of log normalized gene expression, GI: Gills; G: gonad; DG: Digestive gland; M: Mantle; MS: Adductor muscle; P: Labial palps; GG: Visceral ganglia; HE: Hemocytes, SS: sum of squares, df: degrees of freedom, F ratio: ratio of the model mean square to the error mean square, adj p value: adjusted Bonferroni's correction p value. [file 1471-2164-12-468-S5.XLS]

## Sheet: Feuil1
	spot	ID genebank	Description from Gigasdatabase	GeneName	GI mean	GI stdev	Gf mean	Gf stdev	Gm mean	Gm stdev	DG mean	DG stdev	M mean	M stdev	MS mean	MS stdev	P mean	P stdev	GG mean	GG stdev	HE mean	HE stdev	F ratio	SS(groups)	SS(error)	df(groups)	df(error)	raw p value	adj p value
Gills-specific	28270	ES789639	hypothetical protein DacetDRAFT_00960 [Denitrovibrio acetiphilus DSM 12809]		5.64893	0.142249	3.53661	0.123085	3.90628	0.313367	3.32555	0.0742805	3.68527	0.567557	3.51291	0.208581	3.64491	0.370928	3.36724	0.162421	3.46482	0.09637	25.712	16.3812	1.91131	8	24	5.68402e-10	1.65218e-05
	33437	CU685302	hypothetical protein BRAFLDRAFT_88358 [Branchiostoma floridae]		4.42643	0.0599113	3.23263	0.0422245	3.3623	0.0494359	3.18533	0.0740584	3.29136	0.124804	3.24046	0.157754	3.20163	0.109219	2.9232	0.109266	3.15868	0.112808	68.1404	5.77189	0.254117	8	24	1.27676e-14	4.06443e-10
	26907	CU994158	(sp:Q9LQU4) Uncharacterized protein At1g14870 OS=Arabidopsis thaliana GN=At1g14870 PE=1 SV=1		5.78171	0.127462	3.65886	0.248336	5.14287	0.0861825	3.77907	0.351108	4.01126	0.627663	4.02834	0.487915	3.76776	0.632609	3.07414	0.103923	3.38982	0.0654038	17.6698	21.7596	3.69437	8	24	2.58347e-08	0.000688082
	35224	BG467438	(sp:Q9ES30) Complement C1q tumor necrosis factor-related protein 3 OS=Mus musculus GN=C1qtnf3 PE=2 SV=1		5.92383	0.31558	4.27034	0.546606	4.30689	0.45796	4.6769	0.0470236	4.83453	0.222003	3.55915	0.11831	4.2138	0.179367	4.33481	0.411839	4.0152	0.172862	18.7733	13.6255	2.17738	8	24	1.41682e-08	0.000383192
	32884	CU682427	(sp:Q9CYL5) Golgi-associated plant pathogenesis-related protein 1 OS=Mus musculus GN=Glipr2 PE=2 SV=3		4.8337	0.246657	3.07394	0.198644	3.28731	0.182478	3.56741	0.315783	3.51222	0.0979083	3.46661	0.198716	3.99131	0.491505	3.44529	0.0745261	3.34177	0.117019	15.8455	8.15092	1.5432	8	24	7.48389e-08	0.00193571
	1353	DW713862	(sp:Q96RW7) Hemicentin-1 OS=Homo sapiens GN=HMCN1 PE=1 SV=2		4.43606	0.345978	3.35558	0.421554	3.58037	0.216763	3.28024	0.138092	3.33074	0.127862	3.45245	0.0573118	3.283	0.216805	3.02306	0.0531987	3.17792	0.136816	14.033	5.19942	1.11154	8	24	2.3828e-07	0.00594223
	41660	AM857350	(sp:Q8IVV2) Lipoxygenase homology domain-containing protein 1 OS=Homo sapiens GN=LOXHD1 PE=1 SV=2		4.47686	0.187153	3.24875	0.176322	3.25424	0.245395	3.25513	0.122969	3.2811	0.297153	3.32283	0.268487	3.35926	0.209685	3.24039	0.119439	4.01216	0.149313	17.0654	5.87903	1.0335	8	24	3.63754e-08	0.000960093
	4192	AM857116	(sp:Q6ID18) Laccase-10 OS=Arabidopsis thaliana GN=LAC10 PE=2 SV=1		4.95847	0.108963	3.74246	0.13798	3.2934	0.176118	2.84586	0.321917	4.07305	0.169398	3.59352	0.360785	3.70276	0.179442	3.77324	0.331063	3.34719	0.179092	22.7857	10.7303	1.41276	8	24	1.99074e-09	5.64554e-05
	19416	CU685020	(sp:Q61554) Fibrillin-1 OS=Mus musculus GN=Fbn1 PE=1 SV=1		6.04626	0.0983901	3.06467	0.303682	3.69022	0.461517	3.75601	0.211183	3.90386	0.698252	3.84208	0.190304	3.8362	0.696859	3.32157	0.150199	3.75977	0.192009	16.7976	22.0768	3.94285	8	24	4.24618e-08	0.00111598
	10292	DW713832	(sp:Q01528) Hemagglutinin/amebocyte aggregation factor OS=Limulus polyphemus PE=1 SV=1		6.00233	0.197461	3.65609	0.112027	3.74428	0.114529	3.83384	0.322798	4.17444	0.555907	4.06109	0.242692	3.90347	0.42787	3.94788	0.137631	3.73111	0.174119	21.7419	16.3164	2.25138	8	24	3.21915e-09	9.03069e-05
	16060	EE677758	(sp:P82596) Perlucin OS=Haliotis laevigata PE=1 SV=3		4.37607	0.153242	3.47195	0.0924386	3.40417	0.05655	3.32058	0.0916803	3.43324	0.286071	3.55977	0.254324	3.30537	0.114109	3.06967	0.0937567	3.10965	0.0838863	21.4358	4.56018	0.638209	8	24	3.72018e-09	0.000103987
	44926	AM856837	(sp:P42325) Neurocalcin homolog OS=Drosophila melanogaster GN=Nca PE=1 SV=2		4.80609	0.0900423	3.66036	0.122991	2.91137	0.585156	3.57563	0.0974354	3.71429	0.271209	3.5025	0.216459	3.75536	0.131096	3.70839	0.19505	3.43036	0.0159632	16.7056	7.21292	1.2953	8	24	4.48018e-08	0.00117569
	3002	AM865158	(sp:P26153) Neuronal acetylcholine receptor subunit beta-4 (Fragment) OS=Gallus gallus GN=CHRNB4 PE=2 SV=1		4.31836	0.0540646	3.15584	0.183042	3.1322	0.0970483	2.80622	0.178579	3.80912	0.100512	3.23929	0.132664	3.52651	0.063597	3.38132	0.144504	3.25947	0.138572	47.009	6.05751	0.386575	8	24	8.33111e-13	2.60889e-08
	14325	EE677704	(sp:P02599) Calmodulin OS=Dictyostelium discoideum GN=calA PE=1 SV=3		5.16272	0.13887	2.95971	0.137017	3.47137	0.248242	2.88032	0.409699	4.1469	0.225902	3.49374	0.427474	3.46769	0.361054	3.92053	0.150176	2.658	0.253932	26.0844	17.4871	2.01121	8	24	4.88948e-10	1.42465e-05
	31507	CX069288	(sp:A2AX52) Collagen alpha-4(VI) chain OS=Mus musculus GN=Col6a4 PE=1 SV=2		4.58577	0.0215504	3.04083	0.200293	3.2621	0.034414	3.02555	0.0935187	3.19244	0.267303	3.14194	0.142318	3.13116	0.347171	2.50703	0.281708	2.92984	0.0925736	30.1076	10.0575	1.00215	8	24	1.07297e-10	3.20304e-06
	8701	ES789335	0		4.68776	0.123274	2.85579	0.54733	2.85332	0.165068	2.88647	0.151955	3.6032	0.223634	3.17491	0.361353	3.75858	0.102114	2.99965	0.0938548	3.04267	0.0574757	24.6864	11.3111	1.37458	8	24	8.69083e-10	2.5053e-05
	8115	AM857400	0		4.35763	0.0996665	2.53096	0.406785	3.06856	0.29422	2.94676	0.297389	3.10004	0.266442	2.86971	0.423587	3.78216	0.136913	2.93965	0.0357717	2.84666	0.100691	17.4521	9.48698	1.6308	8	24	2.91909e-08	0.000774843
	28530	AM856632	0		6.04603	0.0351461	3.56203	0.0863676	3.95845	0.10483	4.15023	0.232643	4.24018	0.506205	4.16581	0.537562	4.62928	0.179514	4.11247	0.138409	4.18014	0.133266	21.8465	14.7703	2.02829	8	24	3.06509e-09	8.60707e-05
	3223	ES789690	0		4.54952	0.113622	2.82851	0.331933	3.24478	0.166635	3.59272	0.595391	3.15435	0.315435	2.90378	0.218329	3.73985	0.10735	2.4652	0.440148	3.07898	0.0798809	14.3177	11.6838	2.44812	8	24	1.9717e-07	0.00494504
	20302	ES789387	0		6.00554	0.0447369	3.61496	0.224079	3.98198	0.216571	4.38966	0.425382	4.38997	0.571249	4.36455	0.511406	4.94019	0.226801	4.32862	0.202791	4.20781	0.0558825	14.5455	13.5302	2.7906	8	24	1.69805e-07	0.00427774
	6286	AM855476	0		4.38046	0.112905	3.504	0.201466	3.01934	0.302285	3.45184	0.128516	3.30612	0.261336	3.25798	0.189812	3.85173	0.0722896	3.04654	0.0317737	3.11754	0.17353	23.741	5.88482	0.743628	8	24	1.30319e-09	3.72777e-05
	33745	AM856285	0		4.97497	0.0989318	3.75195	0.248781	3.97809	0.300346	3.4051	0.413642	4.00291	0.203146	3.80252	0.351702	4.41073	0.130664	3.75304	0.213781	3.53605	0.163262	13.4613	7.10483	1.58338	8	24	3.51737e-07	0.00866855
	45013	AM856558	0		4.93546	0.310928	3.61891	0.203418	3.36088	0.170398	3.6725	0.160592	4.24899	0.145453	3.79914	0.326854	4.27732	0.18353	3.78329	0.0477153	4.08144	0.0131675	19.5373	6.51521	1.00042	8	24	9.50545e-09	0.000259727
	29656	FP010771	0		5.37048	0.0185142	3.63011	0.21146	3.83218	0.265002	3.8704	0.303067	4.44967	0.0380946	3.97285	0.294189	4.7056	0.0606767	4.35217	0.141628	4.14771	0.0960969	29.9251	8.57995	0.860144	8	24	1.14485e-10	3.41405e-06
	1744	BM986676	0		5.58997	0.12373	3.45804	0.136143	3.89766	0.361357	4.63222	0.0603266	4.679	0.132776	4.01506	0.3869	4.92994	0.0170306	4.46741	0.10565	4.25904	0.119905	36.3507	11.1493	0.920147	8	24	1.40933e-11	4.3117e-07
	6864	AM856966	0		5.5878	0.146079	5.00696	0.262906	4.36539	0.117896	4.58765	0.097777	4.58005	0.190811	4.18769	0.26347	5.07012	0.0612577	4.32313	0.0332142	4.08744	0.472402	20.5774	7.11366	1.03711	8	24	5.63465e-09	0.000156001
	33006	AM856483	0		5.37033	0.12671	3.40795	0.110217	3.7699	0.0754189	3.5749	0.157607	4.88055	0.116103	4.45832	0.105675	4.83026	0.113511	4.77868	0.104411	4.08901	0.112077	120.203	13.1735	0.328781	8	24	0	0
	40539	CU684350	0		5.71056	0.215242	3.81925	0.10439	3.88424	0.234373	3.35859	0.303435	4.74283	0.131448	4.16112	0.48442	4.3989	0.133057	4.65786	0.38012	3.90802	0.168986	23.6502	14.5558	1.84639	8	24	1.35587e-09	3.87536e-05
	42726	AM856774	0		4.93865	0.0755101	3.56882	0.0482198	3.3041	0.398123	3.23513	0.170283	3.41909	0.283057	3.67318	0.172297	3.61065	0.186356	3.16947	0.0724837	3.25595	0.084958	31.0731	9.21374	0.889554	8	24	7.65853e-11	2.29687e-06
	27200	CK172437	0		6.01692	0.286437	3.6272	0.0663785	3.91397	0.207309	3.46644	0.0674396	4.13386	0.693533	4.14349	0.510257	4.14043	0.526395	3.24037	0.105539	3.9315	0.14276	17.3376	20.135	3.48405	8	24	3.11432e-08	0.000825201
	41997	CU993250	0		5.48692	0.106973	3.5924	0.134924	3.78027	0.250058	4.09671	0.177584	4.06802	0.3972	4.0087	0.219173	4.1994	0.186248	3.82317	0.0685481	3.86492	0.0163336	27.1311	9.28347	1.02651	8	24	3.23416e-10	9.48384e-06
	40210	BM986702	0		5.1838	0.126792	3.4328	0.18896	3.50639	0.337966	3.32247	0.192024	4.34129	0.162074	3.94864	0.279313	4.50119	0.101461	4.62922	0.0470752	4.65894	0.178111	42.0319	12.2247	0.872531	8	24	2.87459e-12	8.92589e-08
	27640	CU685071	0		5.0399	0.0947339	3.44639	0.382602	3.35222	0.262796	3.27165	0.424227	3.18645	0.618754	3.20271	0.179297	3.17679	0.430242	3.01259	0.0498152	2.9297	0.0967988	13.4144	12.6285	2.82424	8	24	3.63362e-07	0.00894415
	40944	CK172436	0		6.02534	0.0894679	3.02084	0.4605	3.6938	0.326764	3.31651	0.19576	4.19648	0.709562	4.03168	0.656366	3.86868	0.746064	3.30056	0.163439	3.81892	0.0723107	13.2888	23.6539	5.33996	8	24	3.96598e-07	0.00973964
	30604	AM856945	0		5.22712	0.102977	3.57875	0.289068	3.45065	0.127281	3.18851	0.13879	3.53198	0.282425	4.02057	0.375937	3.41377	0.422153	3.11431	0.180149	3.40874	0.34085	21.5732	13.0644	1.81676	8	24	3.48562e-09	9.7559e-05
	19640	AM856759	0		4.72717	0.480881	3.02803	0.176554	3.07668	0.274111	3.10441	0.183123	3.3619	0.20822	3.38004	0.362107	3.12568	0.21574	2.99469	0.19228	2.93324	0.151045	15.7362	9.58108	1.82657	8	24	8.00099e-08	0.00206546
	2595	CU685585	0		5.42061	0.0804818	3.03372	0.202508	3.53886	0.26747	3.35554	0.212639	3.69428	0.620637	3.61127	0.622737	3.58524	0.521247	2.86837	0.0606236	3.32636	0.128992	14.1976	16.8409	3.55855	8	24	2.13501e-07	0.00534265
	6130	ES789566	0		4.68806	0.275132	2.25807	0.0186091	3.02194	0.275924	2.5546	0.288326	3.41018	0.396874	2.97576	0.469005	3.11746	0.380289	3.1529	0.227454	3.40822	0.171875	17.2085	13.8243	2.41002	8	24	3.35153e-08	0.00088658
	37973	AM856243	0		5.40516	0.0801894	3.88107	0.14723	4.01995	0.316125	3.77059	0.141756	3.81801	0.468555	3.83382	0.419437	3.62482	0.346624	3.4804	0.073287	3.59309	0.172811	16.0955	10.4379	1.9455	8	24	6.43258e-08	0.00167125
	40409	AM862233	0		4.56849	0.207445	3.05071	0.0875728	2.5079	0.63995	2.45578	0.357833	3.52601	0.213681	3.15417	0.158311	3.08178	0.427202	3.52692	0.308459	3.09773	0.221053	14.5502	12.079	2.49049	8	24	1.69289e-07	0.00426525
	34642	CU997651	0		5.53975	0.109821	3.67209	0.0563576	4.01138	0.520847	3.61376	0.0917493	3.83448	0.552278	3.92842	0.409539	3.74433	0.392771	3.35779	0.0441549	3.49934	0.04173	15.6257	13.025	2.50069	8	24	8.56317e-08	0.00220604
	19580	CX069028	0		5.03177	0.128427	3.21766	0.194027	3.33584	0.216184	3.32904	0.0529963	3.55748	0.401731	3.62125	0.183709	3.42377	0.413325	3.42157	0.0285421	3.33276	0.0331179	21.6925	9.61146	1.32923	8	24	3.2948e-09	9.23665e-05
	23389	AM856664	0		5.7451	0.0166827	3.97745	0.087105	3.71744	0.0941288	3.20294	0.195044	4.23499	0.503046	4.52698	0.337044	3.99352	0.358928	4.04391	0.186872	3.90719	0.204261	25.2034	15.3112	1.82252	8	24	7.00298e-10	2.02701e-05
	8328	CX068775	0		4.41749	0.143569	3.03123	0.198219	3.43243	0.191874	3.09837	0.0523095	3.2901	0.156548	3.12118	0.108805	3.19383	0.320858	2.95644	0.0518659	2.89352	0.191485	27.275	6.56007	0.721548	8	24	3.05883e-10	8.98103e-06
	40622	CU685362	0		4.34613	0.0894981	3.1983	0.138681	2.99633	0.467914	3.24176	0.10506	3.11912	0.325168	3.24608	0.1201	3.17743	0.247785	3.0211	0.0952111	3.01982	0.204864	13.7103	5.43521	1.1893	8	24	2.96411e-07	0.00733943
	1976	CX069011	0		4.68173	0.0469141	3.70964	0.0406898	3.45195	0.0218052	3.33808	0.056194	3.51997	0.434417	3.4919	0.176878	3.44543	0.220453	3.48657	0.106068	3.14498	0.131897	19.7744	5.89733	0.894693	8	24	8.4207e-09	0.000230896
	12612	DW713878	0		4.44861	0.0959158	3.23033	0.185014	3.20745	0.219056	3.17636	0.128401	3.36445	0.318963	3.1735	0.197382	3.27437	0.295549	2.81744	0.223708	2.87266	0.0176663	19.3456	6.94113	1.07639	8	24	1.04939e-08	0.000285876
	20036	AM856437	0		4.70486	0.155987	3.48181	0.0959223	3.78946	0.267195	3.37451	0.109474	3.50152	0.327701	3.44722	0.236801	3.5137	0.203758	3.29635	0.120639	3.33286	0.0681775	19.1144	5.97668	0.938036	8	24	1.1836e-08	0.000321419
	14734	EE677661	0		5.2705	0.132969	4.1308	0.05251	4.04644	0.11308	3.99395	0.0770331	4.06357	0.219157	4.13492	0.0289463	3.95684	0.23865	3.83159	0.0225172	3.87588	0.0568086	41.8534	5.96235	0.427374	8	24	3.01248e-12	9.35104e-08
	33988	AM856746	0		4.01279	0.119699	3.30963	0.118045	3.46019	0.253351	3.35464	0.120179	3.20912	0.212646	3.34191	0.126314	3.07022	0.12274	3.18298	0.0754028	3.14446	0.0544645	14.7443	2.42919	0.494262	8	24	1.4926e-07	0.00377657
	21405	CX069012	0		4.52486	0.0513786	3.41788	0.0952978	3.38204	0.123883	3.41625	0.0528828	3.31436	0.22931	3.45435	0.0466593	3.48228	0.151282	3.17528	0.0483785	3.19219	0.00894448	50.5562	5.14472	0.305287	8	24	3.7037e-13	1.16467e-08
	4038	AM857088	0		4.4239	0.109418	3.68823	0.0628189	3.57981	0.223577	3.57036	0.13004	3.69468	0.229157	3.52176	0.0714638	3.44393	0.153168	3.2505	0.134013	3.32941	0.115507	20.825	3.59798	0.518318	8	24	4.99149e-09	0.000138579
	44004	ES789383	0		5.00773	0.143054	4.0709	0.0943959	3.86135	0.153516	3.83946	0.0718943	4.00672	0.3819	4.26529	0.0651269	3.94925	0.101066	3.74381	0.0380379	3.9354	0.117997	20.8799	4.55846	0.654953	8	24	4.85973e-09	0.000135042
	26927	FP091134	0		4.28193	0.187534	3.64908	0.0701907	3.74911	0.40957	3.73482	0.197798	3.28486	0.174036	3.69469	0.153502	3.43509	0.0685141	3.18192	0.201211	3.14646	0.0461954	13.2804	3.84951	0.86959	8	24	3.98925e-07	0.00979481
	37078	CX069022	0		4.36511	0.0321719	3.60897	0.302504	3.7499	0.291598	3.38305	0.120988	3.27056	0.184635	3.56446	0.0852354	3.50968	0.101513	3.4954	0.0375503	3.85061	0.108126	16.78	3.25917	0.582688	8	24	4.28986e-08	0.00112725
	42932	AM867363	0		5.47162	0.12712	3.3884	0.344317	3.9696	0.620289	4.7288	0.182424	4.54739	0.16804	3.86015	0.380109	4.49845	0.138295	4.23504	0.135501	4.6411	0.0734327	17.0771	10.2254	1.79634	8	24	3.61312e-08	0.000953792
	43000	CU685124	0		4.47532	0.0400566	3.71043	0.0971872	3.75627	0.0976776	3.71038	0.0688391	3.71544	0.0717819	3.78746	0.0348412	3.6806	0.0750269	3.58255	0.107688	3.65005	0.0456451	50.6392	2.22723	0.131947	8	24	3.63598e-13	1.14344e-08
	25519	CU987964	0		4.35859	0.17351	3.65435	0.162933	3.6242	0.0762155	3.61072	0.0732456	3.56062	0.117189	3.59036	0.105416	3.58915	0.0200273	3.44714	0.0172214	3.52745	0.0739668	26.4005	2.27657	0.258696	8	24	4.30924e-10	1.25813e-05
	30932	AM863732	0		5.56392	0.115395	3.77117	0.0818989	4.03598	0.2646	4.63669	0.267701	5.00387	0.234451	4.24388	0.291914	4.60907	0.0855675	4.70081	0.0555932	4.58544	0.0881037	27.1792	7.93349	0.875685	8	24	3.1743e-10	9.3153e-06
	10041	CX069008	0		6.05698	0.224564	4.14752	0.165704	4.69918	0.413907	5.41435	0.144506	5.4922	0.159863	4.56396	0.405822	5.21953	0.27513	5.30821	0.0708783	5.25792	0.302255	17.138	9.18083	1.6071	8	24	3.48929e-08	0.000922081
	10579	CU684851	0		3.67287	0.0618599	3.2824	0.0596961	3.30617	0.0783547	3.1427	0.0647812	3.26403	0.0320999	3.23361	0.0718927	3.29866	0.0858718	2.94679	0.137245	2.94463	0.0669337	28.6146	1.42752	0.149663	8	24	1.84266e-10	5.45245e-06
					#N/A	#N/A	#N/A	#N/A	#N/A	#N/A	#N/A	#N/A	#N/A	#N/A	#N/A	#N/A	#N/A	#N/A	#N/A	#N/A	#N/A	#N/A	#N/A	#N/A	#N/A	#N/A	#N/A	#N/A	#N/A
Female Gonad specific	13360	FP005675	PREDICTED: similar to E2F-associated phosphoprotein [Equus caballus]		4.44455	0.0914486	6.06999	0.146886	5.30068	0.0834472	4.67606	0.343596	4.0904	0.16072	4.65929	0.614475	4.50733	0.246192	3.85073	0.116051	4.49567	0.559218	13.742	11.4254	2.49426	8	24	2.90074e-07	0.00718629
	16526	AM862859	PREDICTED: hypothetical protein [Strongylocentrotus purpuratus]		3.69709	0.0970549	4.76398	0.0614003	4.05387	0.073118	3.84497	0.163978	3.4192	0.10306	3.86913	0.409979	3.71711	0.0957412	3.59638	0.0416506	3.65027	0.232551	14.4794	3.88113	0.804133	8	24	1.77293e-07	0.00446035
	11204	AM866052	hypothetical protein TRIADDRAFT_56859 [Trichoplax adhaerens]		3.70228	0.0766034	4.3991	0.110737	3.96534	0.0686459	3.74862	0.0995196	3.7363	0.0453746	3.87133	0.159183	3.72443	0.0465393	3.66541	0.0738344	3.66575	0.162071	17.4132	1.38636	0.238848	8	24	2.98391e-08	0.000791483
	6611	CU999373	hypothetical protein BRAFLDRAFT_82913 [Branchiostoma floridae]		3.18911	0.0802995	4.29115	0.249177	3.24366	0.0505895	3.18883	0.146297	3.1563	0.179728	3.25669	0.0617405	3.10294	0.128219	3.21977	0.0743941	3.13807	0.0520278	25.9822	3.39959	0.392529	8	24	5.09487e-10	1.48378e-05
	29063	AM861072	hypothetical protein BRAFLDRAFT_126931 [Branchiostoma floridae]		3.57648	0.0815057	4.00078	0.123534	3.58448	0.0256247	3.55888	0.0780821	3.50852	0.0224812	3.61355	0.0759668	3.54166	0.0826661	3.30856	0.0426218	3.58723	0.196028	13.4226	0.857651	0.191688	8	24	3.6131e-07	0.00889474
	28168	AM862466	hypothetical protein BRAFLDRAFT_123390 [Branchiostoma floridae]		4.29853	0.219937	6.11803	0.062522	5.29069	0.105081	4.64292	0.494413	3.90695	0.162064	4.75192	0.535471	4.50812	0.261666	3.70864	0.132199	4.25533	0.720016	13.5824	14.2253	3.14202	8	24	3.23563e-07	0.00798844
	14671	AM864878	hypothetical protein BRAFLDRAFT_121706 [Branchiostoma floridae]		3.85943	0.126638	5.33652	0.117141	4.8336	0.0470865	4.09207	0.202778	3.68246	0.117218	4.18094	0.369621	3.99904	0.0506758	3.63968	0.0842312	3.85	0.50046	20.8283	8.22255	1.18434	8	24	4.98344e-09	0.000138365
	31244	AM861162	hydrolase [gamma proteobacterium NOR5-3]		4.35043	0.184967	6.20364	0.130868	4.26916	0.605513	5.18906	0.175356	4.47748	0.133738	5.09939	0.386444	4.54682	0.297858	5.0312	0.0772025	5.25506	0.319878	14.8277	9.65175	1.95279	8	24	1.41468e-07	0.00358451
	44313	FP007415	GF18309 [Drosophila ananassae]		4.29401	0.0976641	4.95291	0.0577618	4.18708	0.0982012	4.32141	0.148207	4.37208	0.135901	4.06434	0.0817203	4.3219	0.0708387	4.39577	0.0542097	4.21095	0.19111	16.1718	1.57852	0.292829	8	24	6.14454e-08	0.00159856
	23959	AM867237	conserved hypothetical protein [Pediculus humanus corporis]		3.56924	0.0806259	4.38673	0.147353	3.63224	0.0705667	3.61187	0.133928	3.4613	0.135991	3.724	0.160679	3.4771	0.158016	3.31176	0.0358839	3.53942	0.20673	16.9794	2.39905	0.423875	8	24	3.82192e-08	0.00100746
	24195	AM863501	axis inhibitor 1 [Saccoglossus kowalevskii]		4.32232	0.0501364	5.18148	0.0293476	4.18239	0.0591746	4.35607	0.0874699	4.10413	0.189112	4.40014	0.137844	4.26732	0.0177837	4.16074	0.0636921	4.35065	0.0545154	34.8291	2.58404	0.222576	8	24	2.24157e-11	6.83007e-07
	31518	FP004272	(sp:Q9Y5W8) Sorting nexin-13 OS=Homo sapiens GN=SNX13 PE=1 SV=4		4.23002	0.0221707	4.86898	0.0441488	4.17501	0.0675727	4.37587	0.0979063	4.18287	0.0817995	4.07114	0.216674	4.21769	0.102183	4.24081	0.0646243	4.03913	0.120469	16.3818	1.51289	0.277057	8	24	5.42112e-08	0.00141594
	37891	EW779447	(sp:Q9XSK2) CD63 antigen OS=Bos taurus GN=CD63 PE=2 SV=4		4.01918	0.0868053	6.25229	0.141777	4.00902	0.0251018	4.57801	0.646181	4.05621	0.0669124	4.45215	0.442655	4.13372	0.261998	4.21624	0.0870104	4.24148	0.230572	16.5591	12.4356	2.25295	8	24	4.88197e-08	0.00127859
	16626	AM865589	(sp:Q9WVT6) Carbonic anhydrase 14 OS=Mus musculus GN=Ca14 PE=1 SV=1		4.73823	0.0232361	5.60991	0.140402	4.1066	0.286936	5.07447	0.0913984	4.70066	0.134558	4.56574	0.313215	4.8078	0.0442742	4.18734	0.126537	4.28894	0.528151	14.5189	5.76498	1.1912	8	24	1.72777e-07	0.00435053
	37811	AM867561	(sp:Q9ULW0) Targeting protein for Xklp2 OS=Homo sapiens GN=TPX2 PE=1 SV=2		3.85645	0.100442	5.54537	0.00851167	4.90931	0.0740206	4.27307	0.287931	3.55202	0.154516	4.1719	0.490598	3.97005	0.193578	3.33834	0.0827479	3.73535	0.612008	19.2253	12.5979	1.96583	8	24	1.11707e-08	0.000303744
	4885	AM867657	(sp:Q9NXV2) BTB/POZ domain-containing protein KCTD5 OS=Homo sapiens GN=KCTD5 PE=1 SV=1		4.45892	0.100269	5.13187	0.108316	4.64536	0.107442	4.31755	0.108412	4.3125	0.0466028	4.36454	0.0751202	4.46843	0.0705896	4.61094	0.0856323	4.35534	0.0829021	27.9038	1.73106	0.18611	8	24	2.40485e-10	7.08444e-06
	18210	AM863175	(sp:Q9NS73) MAP3K12-binding inhibitory protein 1 OS=Homo sapiens GN=MBIP PE=1 SV=2		4.391	0.153327	5.54271	0.115957	5.01922	0.0846471	4.52587	0.233982	4.48951	0.063916	4.67522	0.157569	4.51249	0.0600581	4.31845	0.0370779	4.43852	0.225873	24.1735	3.86546	0.479714	8	24	1.08088e-09	3.10494e-05
	34263	AM860932	(sp:Q9NRL2) Bromodomain adjacent to zinc finger domain protein 1A OS=Homo sapiens GN=BAZ1A PE=1 SV=2		4.5958	0.0459949	5.47623	0.0948336	4.81858	0.107451	4.62137	0.112413	4.50284	0.0725094	4.53619	0.278661	4.54293	0.107429	4.33706	0.0403995	4.45608	0.246163	17.1239	2.82416	0.494776	8	24	3.51752e-08	0.000929399
	27774	AM857551	(sp:Q9NRL2) Bromodomain adjacent to zinc finger domain protein 1A OS=Homo sapiens GN=BAZ1A PE=1 SV=2		5.35932	0.0373136	6.3213	0.0218737	5.74485	0.0698944	5.42091	0.161656	5.19133	0.0167513	5.40191	0.290363	5.37088	0.0952017	5.16126	0.0224836	5.22804	0.313478	17.5821	3.3542	0.572319	8	24	2.71331e-08	0.000721551
	22745	AM869483	(sp:Q9NRC8) NAD-dependent deacetylase sirtuin-7 OS=Homo sapiens GN=SIRT7 PE=1 SV=1		3.8244	0.0799535	4.72353	0.106996	3.9747	0.123075	3.81653	0.127345	3.70112	0.0802736	3.87387	0.171987	3.88823	0.0381383	3.76581	0.0256457	3.88173	0.160955	24.3184	2.3284	0.287239	8	24	1.01589e-09	2.92099e-05
	17317	CU989296	(sp:Q9M2Z4) Membrane steroid-binding protein 2 OS=Arabidopsis thaliana GN=MSBP2 PE=1 SV=1		4.16736	0.0612379	5.33431	0.139916	3.99333	0.0768814	4.17582	0.164241	3.99531	0.0660736	4.15406	0.0854778	3.9293	0.0887778	4.02402	0.0870648	3.98408	0.0433382	61.8119	4.70405	0.228308	8	24	3.86358e-14	1.22696e-09
	23733	AM868511	(sp:Q9JLV6) Bifunctional polynucleotide phosphatase/kinase OS=Mus musculus GN=Pnkp PE=1 SV=2		4.78374	0.0970364	5.62432	0.103493	5.06742	0.0684084	4.84479	0.0546016	4.76846	0.058444	4.87743	0.129827	4.80893	0.0532353	4.71397	0.105365	4.79368	0.198286	24.0857	2.00094	0.249227	8	24	1.12244e-09	3.22163e-05
	20204	CU990610	(sp:Q9HBW1) Leucine-rich repeat-containing protein 4 OS=Homo sapiens GN=LRRC4 PE=1 SV=2		4.64504	0.0722959	5.56468	0.156355	4.57603	0.134543	4.70207	0.0964735	4.60479	0.207809	4.8152	0.0814667	4.58243	0.0628855	4.39704	0.0565629	4.58066	0.0886691	27.1665	2.85564	0.315349	8	24	3.19004e-10	9.3599e-06
	13982	AM860834	(sp:Q9EQK7) Protein-S-isoprenylcysteine O-methyltransferase OS=Mus musculus GN=Icmt PE=2 SV=2		4.22588	0.0762599	5.00502	0.0483587	4.41215	0.0202678	4.27472	0.0872359	4.27474	0.0450503	4.2538	0.138455	4.31067	0.0379151	4.21279	0.073354	4.30888	0.131585	27.8824	1.52849	0.164458	8	24	2.42443e-10	7.14141e-06
	28572	FP004199	(sp:Q9DCV4) Regulator of microtubule dynamics protein 1 OS=Mus musculus GN=Fam82b PE=2 SV=2		4.69299	0.162424	5.47357	0.121604	4.79318	0.0718238	4.88601	0.0920769	4.61108	0.112071	4.85719	0.150117	4.67962	0.139666	4.69596	0.0469479	4.85329	0.103444	15.0707	1.68937	0.336289	8	24	1.21144e-07	0.00308942
	5917	CU997307	(sp:Q9D024) Coiled-coil domain-containing protein 47 OS=Mus musculus GN=Ccdc47 PE=2 SV=2		5.27283	0.0654894	5.95886	0.104842	5.25215	0.0432952	5.25182	0.155226	5.21941	0.0949629	5.17259	0.149659	5.27874	0.0464819	5.23344	0.0419836	5.33706	0.0515812	19.299	1.42955	0.222222	8	24	1.07508e-08	0.000292627
	35468	AM861354	(sp:Q9CZW6) RING finger protein 146 OS=Mus musculus GN=Rnf146 PE=1 SV=2		4.48257	0.117771	5.21336	0.0496147	4.55726	0.0922209	4.38833	0.146405	4.47969	0.0849561	4.73041	0.147039	4.52958	0.111009	4.428	0.0282772	4.47077	0.163275	16.1894	1.65696	0.307045	8	24	6.07982e-08	0.00158215
	13432	AM859142	(sp:Q9CUS9) Signal peptide peptidase-like 3 OS=Mus musculus GN=Sppl3 PE=2 SV=2		4.8188	0.0747582	5.64624	0.118042	4.64898	0.0541098	4.91264	0.0780449	4.88543	0.0642067	4.91104	0.165584	4.79605	0.0614643	4.90686	0.0844371	4.89298	0.182643	21.8329	1.91274	0.262824	8	24	3.08462e-09	8.661e-05
	6433	AM863142	(sp:Q9BZW4) Transmembrane 6 superfamily member 2 OS=Homo sapiens GN=TM6SF2 PE=2 SV=2		3.99704	0.0197947	4.82029	0.0900127	4.20172	0.0963115	4.15386	0.0726714	3.83097	0.0867021	4.05113	0.159637	4.11752	0.0292668	3.80711	0.0374685	3.9531	0.0483701	43.282	2.34069	0.16224	8	24	2.08045e-12	6.47373e-08
	25279	CU992748	(sp:Q96P70) Importin-9 OS=Homo sapiens GN=IPO9 PE=1 SV=3		4.29321	0.116018	5.62666	0.0202797	5.03758	0.045334	4.58519	0.282832	4.43933	0.0954245	4.7001	0.233062	4.40101	0.141949	4.48606	0.0906909	4.51512	0.214711	20.3706	4.43325	0.652891	8	24	6.24101e-09	0.000172352
	21471	AM865732	(sp:Q96P70) Importin-9 OS=Homo sapiens GN=IPO9 PE=1 SV=3		4.66001	0.157523	5.94773	0.036985	5.3522	0.030106	4.88648	0.274819	4.71355	0.0521677	5.00119	0.23947	4.74356	0.154866	4.82677	0.12559	4.8563	0.207541	18.7065	4.30986	0.691182	8	24	1.46805e-08	0.000396667
	8275	CU984363	(sp:Q96P70) Importin-9 OS=Homo sapiens GN=IPO9 PE=1 SV=3		4.61081	0.118546	5.90105	0.0390423	5.32208	0.0876296	4.86363	0.266011	4.69438	0.0888355	4.93547	0.237952	4.70441	0.170003	4.81482	0.137756	4.83942	0.202829	18.2805	4.21855	0.692303	8	24	1.84593e-08	0.000495965
	26539	CU996826	(sp:Q923Z3) Protein MTO1 homolog, mitochondrial OS=Mus musculus GN=Mto1 PE=2 SV=1		4.18245	0.0874861	5.16106	0.0342722	4.55566	0.106937	4.17377	0.216326	4.21011	0.0872979	4.34774	0.175546	4.24972	0.110473	4.22663	0.0563743	4.30956	0.181146	18.1946	2.52091	0.415658	8	24	1.93428e-08	0.000518773
	44233	FP006462	(sp:Q8TCT6) Signal peptide peptidase-like 3 OS=Homo sapiens GN=SPPL3 PE=2 SV=1		4.31313	0.0546974	4.943	0.082719	4.19364	0.0546721	4.28775	0.0225828	4.22359	0.114042	4.17961	0.0952589	4.25146	0.0949493	4.31594	0.078598	4.25424	0.188059	19.239	1.36416	0.212719	8	24	1.10913e-08	0.000301618
	4854	FP008026	(sp:Q8TBZ3) WD repeat-containing protein 20 OS=Homo sapiens GN=WDR20 PE=1 SV=2		4.38047	0.0547644	4.87003	0.0626497	4.23864	0.00916254	4.24558	0.0697856	4.31311	0.0761542	4.2188	0.0984604	4.35552	0.0624974	4.19499	0.0615538	4.23172	0.132349	24.086	1.0937	0.136224	8	24	1.12229e-09	3.2213e-05
	21354	AM864028	(sp:Q8R409) Protein HEXIM1 OS=Mus musculus GN=Hexim1 PE=1 SV=1		5.69154	0.12271	6.55974	0.0505608	5.83549	0.116284	5.96075	0.0337208	5.41554	0.165363	5.88244	0.243295	5.6547	0.044957	5.52821	0.0842988	5.90469	0.0968247	22.6427	2.91703	0.386486	8	24	2.12384e-09	6.01471e-05
	29771	AM856370	(sp:Q8NFP4) MAM domain-containing glycosylphosphatidylinositol anchor protein 1 OS=Homo sapiens GN=MDGA1 PE=1 SV=1		4.77933	0.0912699	5.2785	0.0340143	3.71404	0.18234	3.83747	0.269483	3.99424	0.225929	3.85984	0.190903	3.68988	0.148945	4.264	0.187594	4.55108	0.115198	31.5342	8.12318	0.772798	8	24	6.54089e-11	1.96541e-06
	14900	AM863218	(sp:Q8N187) Amyotrophic lateral sclerosis 2 chromosomal region candidate gene 8 protein OS=Homo sapiens GN=ALS2CR8 PE=2 SV=2		4.16003	0.132801	4.73676	0.135182	4.28661	0.113088	4.05019	0.0804864	4.02578	0.115477	4.1729	0.125899	4.14199	0.0918667	3.99227	0.054408	4.13774	0.058093	14.5798	1.27803	0.262973	8	24	1.66048e-07	0.00418558
	3435	CU683559	(sp:Q8IY18) Structural maintenance of chromosomes protein 5 OS=Homo sapiens GN=SMC5 PE=1 SV=2		3.70507	0.112963	4.44304	0.0529217	3.92519	0.0543673	3.72498	0.0757184	3.50879	0.197575	3.86194	0.147758	3.70724	0.132023	3.53391	0.0915421	3.55184	0.185319	16.2037	2.13736	0.395716	8	24	6.02803e-08	0.0015694
	15312	FP002353	(sp:Q8IY18) Structural maintenance of chromosomes protein 5 OS=Homo sapiens GN=SMC5 PE=1 SV=2		4.80904	0.0828428	5.93762	0.0992742	5.30113	0.0460531	4.9481	0.165909	4.90585	0.049333	5.11152	0.267283	4.8148	0.0855164	4.88643	0.0700004	4.79494	0.25705	19.9158	3.43567	0.517529	8	24	7.83769e-09	0.000215231
	3879	CU999660	(sp:Q8CG46) Structural maintenance of chromosomes protein 5 OS=Mus musculus GN=Smc5 PE=2 SV=1		4.76485	0.0396175	5.88333	0.0184782	5.23046	0.014696	4.94502	0.164844	4.87331	0.0403529	5.06544	0.200921	4.78226	0.0672645	4.76925	0.0551932	4.70852	0.34744	21.714	3.45599	0.477478	8	24	3.2616e-09	9.14521e-05
	23312	FP010411	(sp:Q8CB87) Ras-related protein Rab-44 OS=Mus musculus GN=Rab44 PE=2 SV=1		5.18692	0.0757425	5.83655	0.0924457	4.8962	0.0640563	5.19147	0.0681424	5.04253	0.108597	5.04256	0.205796	5.1472	0.0353709	4.82252	0.0287603	5.09768	0.139217	24.2533	2.13326	0.263873	8	24	1.04457e-09	3.00261e-05
	8540	AM862216	(sp:Q8BT14) CCR4-NOT transcription complex subunit 4 OS=Mus musculus GN=Cnot4 PE=1 SV=2		4.71166	0.0630339	5.48263	0.0451647	4.85122	0.0658736	4.86933	0.14426	4.53762	0.0924999	4.76792	0.128609	4.68572	0.0319798	4.63956	0.0647527	4.64247	0.132222	27.5141	1.95362	0.213013	8	24	2.78984e-10	8.2038e-06
	10534	AM866238	(sp:Q80Z37) E3 ubiquitin-protein ligase Topors OS=Mus musculus GN=Topors PE=1 SV=1		3.67731	0.137077	4.27289	0.0369397	3.84309	0.0541256	3.54689	0.125937	3.54782	0.0582136	3.65904	0.144413	3.66239	0.0359984	3.59024	0.0344269	3.50734	0.172363	16.6458	1.39898	0.252132	8	24	4.63973e-08	0.00121668
	22568	EE677621	(sp:Q7ZY86) Transmembrane protein 168 OS=Xenopus laevis GN=tmem168 PE=2 SV=1		5.03711	0.0750646	5.71221	0.00998384	5.16931	0.0577543	4.94842	0.127009	4.95382	0.0290998	5.05286	0.171112	5.08268	0.0448647	4.98595	0.0254435	5.14361	0.0547719	23.7896	1.39984	0.176527	8	24	1.27589e-09	3.65198e-05
	5853	FP001492	(sp:Q7YQM3) Transcriptional regulator ATRX OS=Pongo pygmaeus GN=ATRX PE=2 SV=1		4.70646	0.145407	5.62546	0.119491	5.09487	0.0760289	4.84387	0.119482	4.68082	0.129774	4.8535	0.176762	4.68698	0.105927	4.65488	0.0763028	4.42805	0.208486	20.6386	2.94922	0.428693	8	24	5.46758e-09	0.000151479
	37472	CU986324	(sp:Q7SZ59) Ras-like protein family member 12 OS=Danio rerio GN=RASL12 PE=2 SV=1		4.36191	0.0793804	5.5936	0.15471	4.66305	0.0886764	4.50006	0.165023	4.30376	0.0570895	4.44336	0.0920318	4.45336	0.0466849	4.19191	0.0774156	4.28432	0.0599014	57.6179	4.43812	0.23108	8	24	8.53761e-14	2.70241e-09
	11235	AM860015	(sp:Q7SXB5) PHD finger protein 23B OS=Danio rerio GN=phf23b PE=2 SV=1		4.30805	0.113469	4.7817	0.0483731	4.30183	0.115251	4.1022	0.038405	4.11032	0.0817644	4.12656	0.161862	4.26331	0.0564842	4.19187	0.0590609	4.277	0.105434	15.4821	1.11068	0.215219	8	24	9.35866e-08	0.00240508
	6514	CU987036	(sp:Q78PB6) Nuclear distribution protein nudE-like 1 OS=Rattus norvegicus GN=Ndel1 PE=1 SV=1		3.85589	0.0661244	5.56717	0.0828384	4.04855	0.0602835	4.16134	0.361048	4.00584	0.176923	4.22415	0.24821	3.98352	0.259254	3.97964	0.17386	3.9994	0.116744	19.8914	6.78619	1.02348	8	24	7.93497e-09	0.000217863
	31236	AM864470	(sp:Q6ZVD7) Storkhead-box protein 1 OS=Homo sapiens GN=STOX1 PE=1 SV=2		4.46344	0.080563	5.46314	0.0445414	4.04161	0.166616	4.33636	0.30349	4.54226	0.142081	4.40491	0.25803	4.54866	0.0884584	4.08122	0.0594659	4.32193	0.369872	13.991	4.30585	0.923273	8	24	2.45092e-07	0.006105
	30407	FP003532	(sp:Q6YGZ5) Aryl hydrocarbon receptor nuclear translocator-like protein 1 OS=Tyto alba GN=ARNTL PE=2 SV=1		4.6442	0.0854953	5.85417	0.186013	4.84489	0.250199	4.62879	0.185698	4.31503	0.127122	4.7147	0.377248	4.59894	0.150787	4.70924	0.0377622	4.63925	0.206686	14.7368	4.68206	0.953135	8	24	1.49986e-07	0.0037945
	7275	AM860211	(sp:Q6VFT5) Forkhead box protein L2 OS=Oryctolagus cuniculus GN=FOXL2 PE=4 SV=1		2.88785	0.25796	5.59357	0.059654	4.08722	0.182309	4.09722	0.557865	3.00374	0.169	3.62964	0.500398	4.72818	0.0772314	3.32552	0.170143	3.58717	0.180678	28.022	20.6781	2.21377	8	24	2.29973e-10	6.77891e-06
	31126	AM862650	(sp:Q6V7V2) Rhotekin OS=Rattus norvegicus GN=Rtkn PE=2 SV=1		3.25477	0.0864335	4.56404	0.0524481	3.57966	0.0544396	3.24682	0.261213	2.7764	0.231181	3.39293	0.325473	3.38161	0.212575	3.1179	0.114377	3.44511	0.389999	15.567	6.20439	1.19568	8	24	8.8788e-08	0.00228478
	25410	EW779300	(sp:Q6P9L4) Ubiquitin carboxyl-terminal hydrolase 49 OS=Mus musculus GN=Usp49 PE=2 SV=1		4.49357	0.0932151	5.53289	0.0761054	4.90228	0.0608985	4.54568	0.263245	4.37341	0.0538822	4.54105	0.303485	4.48258	0.141244	4.3116	0.0641366	4.47748	0.25882	14.4895	3.5941	0.744147	8	24	1.76132e-07	0.00443201
	38238	CU685661	(sp:Q6P4F7) Rho GTPase-activating protein 11A OS=Homo sapiens GN=ARHGAP11A PE=1 SV=2		4.22206	0.159533	5.94765	0.0330844	5.38143	0.146768	4.70154	0.298456	4.08121	0.0760405	4.68486	0.487639	4.38526	0.187382	3.67511	0.105687	4.09907	0.677416	18.1494	13.1656	2.1762	8	24	1.98258e-08	0.000531429
	23791	AM855483	(sp:Q6NYV8) Lysocardiolipin acyltransferase 1 OS=Danio rerio GN=lclat1 PE=1 SV=1		3.94138	0.0553098	4.55974	0.102735	4.03538	0.0765418	4.10959	0.0701014	3.82116	0.0827813	3.80389	0.108712	3.98388	0.0479499	3.87715	0.0418621	3.93064	0.173338	22.0663	1.3608	0.185006	8	24	2.7668e-09	7.78799e-05
	35283	AM862894	(sp:Q6KCD5) Nipped-B-like protein OS=Mus musculus GN=Nipbl PE=1 SV=1		3.82093	0.117443	4.40261	0.0553717	3.91151	0.211783	3.75938	0.0604763	3.67585	0.0696515	3.80921	0.041189	3.7072	0.0692934	3.4904	0.0544871	3.70262	0.0919517	23.6576	1.64067	0.208051	8	24	1.35147e-09	3.86291e-05
	1951	AM859620	(sp:Q6DRM0) Tryptophan-rich protein OS=Danio rerio GN=wrb PE=2 SV=1		4.57477	0.0413479	5.6307	0.0907449	4.98757	0.141179	4.6267	0.145351	4.63682	0.0944231	4.85656	0.207267	4.65626	0.0779378	4.8554	0.0149489	4.79741	0.232381	19.879	2.69932	0.407363	8	24	7.98516e-09	0.000219217
	18541	AM863352	(sp:Q6A009) RING finger protein 160 OS=Mus musculus GN=Rnf160 PE=1 SV=2		4.25891	0.0549211	4.74066	0.0389825	4.30269	0.0245451	4.27231	0.0585985	4.15205	0.0768335	4.21293	0.120026	4.27768	0.0588712	4.08236	0.0439114	4.16945	0.058172	25.3045	0.906525	0.107474	8	24	6.71643e-10	1.94508e-05
	6507	EX956437	(sp:Q62901) Arginine-glutamic acid dipeptide repeats protein OS=Rattus norvegicus GN=Rere PE=2 SV=2		4.7018	0.0140122	5.46509	0.116489	4.45899	0.0349015	4.63107	0.0640531	4.57337	0.0149471	4.52695	0.120636	4.63278	0.0403872	4.42843	0.0503407	4.60955	0.0593341	67.7289	2.40075	0.106339	8	24	1.36557e-14	4.34662e-10
	10268	FP000141	(sp:Q62901) Arginine-glutamic acid dipeptide repeats protein OS=Rattus norvegicus GN=Rere PE=2 SV=2		5.40402	0.0673266	6.07098	0.0881554	5.1098	0.0744946	5.38006	0.0508907	5.30065	0.044354	5.33254	0.123961	5.30239	0.0844667	5.13736	0.0879848	5.37495	0.0792119	37.056	1.94158	0.157187	8	24	1.1433e-11	3.50592e-07
	39968	AM867928	(sp:Q61103) Zinc finger protein ubi-d4 OS=Mus musculus GN=Dpf2 PE=1 SV=1		4.22275	0.0431911	5.23658	0.120856	4.27591	0.114342	4.33506	0.122772	4.20115	0.0376306	4.36643	0.0157247	4.23966	0.072297	4.12865	0.047573	4.23245	0.0508409	60.7869	2.81252	0.138805	8	24	4.66294e-14	1.47983e-09
	33225	AM861629	(sp:Q60809) CCR4-NOT transcription complex subunit 7 OS=Mus musculus GN=Cnot7 PE=1 SV=1		4.4476	0.0569416	5.33226	0.0752497	4.38105	0.153271	4.51979	0.176432	4.47244	0.0659479	4.41658	0.220429	4.43634	0.130519	4.23305	0.0257247	4.33173	0.306198	13.6293	2.54796	0.560841	8	24	3.13297e-07	0.0077447
	10787	AM857652	(sp:Q5ZJY5) Structural maintenance of chromosomes protein 5 OS=Gallus gallus GN=SMC5 PE=2 SV=1		5.06064	0.0311458	5.98857	0.0761381	5.11386	0.199509	5.10232	0.119303	5.00648	0.173806	5.37649	0.136646	4.98621	0.0788882	4.94264	0.0402367	4.99103	0.183366	22.4114	2.79565	0.374226	8	24	2.35994e-09	6.66613e-05
	2102	AM857424	(sp:Q5ZJI0) Protein-tyrosine sulfotransferase 2 OS=Gallus gallus GN=TPST2 PE=2 SV=1		4.04213	0.0617883	4.90435	0.0959711	4.20001	0.0860647	3.99407	0.0795335	4.07152	0.0547869	4.19676	0.11838	4.07626	0.0882747	4.33251	0.0637155	4.10021	0.054284	38.1247	1.98454	0.156162	8	24	8.38385e-12	2.5787e-07
	33379	CU997418	(sp:Q5ZIE8) Activating transcription factor 7-interacting protein 1 OS=Gallus gallus GN=ATF7IP PE=2 SV=1		5.13475	0.0281184	6.06781	0.0270832	5.37837	0.129624	5.30302	0.178951	5.156	0.0333041	5.30945	0.184087	5.14954	0.100373	5.0083	0.0620679	5.17187	0.173675	21.4931	2.44027	0.340612	8	24	3.62041e-09	0.000101274
	37678	EW778447	(sp:Q5YKK9) Melanopsin OS=Felis catus GN=OPN4 PE=2 SV=1		4.38044	0.10434	4.95448	0.047156	4.02155	0.0821676	4.24365	0.0519819	4.28488	0.0892581	4.33099	0.0511031	4.32364	0.0936962	4.34624	0.063677	4.49917	0.0363292	35.3069	1.54872	0.131594	8	24	1.93388e-11	5.90219e-07
	34934	CU990675	(sp:Q5TB30) DEP domain-containing protein 1A OS=Homo sapiens GN=DEPDC1A PE=1 SV=1		3.51682	0.0609506	4.80542	0.0256512	4.34455	0.123457	3.71444	0.209428	3.46868	0.0564177	3.69372	0.378356	3.58803	0.150323	3.25187	0.334803	3.80651	0.317856	14.908	6.06092	1.21967	8	24	1.3437e-07	0.00341247
	3723	AM855182	(sp:Q5R8Z6) Multiple coagulation factor deficiency protein 2 homolog OS=Pongo abelii GN=MCFD2 PE=2 SV=1		3.80395	0.0805846	4.48349	0.157062	3.71516	0.0456567	3.91684	0.0218024	3.72988	0.0461765	3.67277	0.125198	3.82915	0.119406	3.83585	0.0667995	3.64007	0.214212	17.3901	1.59854	0.275768	8	24	3.02314e-08	0.000801585
	31562	FP004177	(sp:Q4V887) Zinc transporter ZIP6 OS=Rattus norvegicus GN=Slc39a6 PE=2 SV=1		4.64844	0.0808214	5.48224	0.284363	4.89516	0.134874	4.64442	0.191393	4.46146	0.127687	4.6364	0.19383	4.63288	0.126144	4.49015	0.0669464	4.53553	0.0160006	13.555	2.48921	0.550913	8	24	3.29711e-07	0.00813496
	7292	AM860498	(sp:Q4R6T7) IQ and ubiquitin-like domain-containing protein OS=Macaca fascicularis GN=IQUB PE=2 SV=2		3.71557	0.0326266	4.96054	0.188807	3.75954	0.105914	3.82947	0.158146	3.74188	0.102107	3.79826	0.0519934	3.65701	0.100986	3.55224	0.0482848	3.63408	0.0706165	51.9054	4.47953	0.258905	8	24	2.7589e-13	8.68669e-09
	37015	AM866934	(sp:Q4I1B1) Vacuolar protein 8 OS=Gibberella zeae GN=VAC8 PE=3 SV=3		4.33316	0.0843235	5.08865	0.0864945	4.0591	0.0634665	4.2715	0.170957	4.40686	0.0529912	4.28873	0.185091	4.25065	0.0575222	3.96169	0.0407777	4.064	0.113642	28.8102	2.7271	0.283973	8	24	1.71427e-10	5.07751e-06
	27044	AM857933	(sp:Q4G0N4) UPF0465 protein C5orf33 OS=Homo sapiens GN=C5orf33 PE=1 SV=2		3.98191	0.113262	4.82484	0.0341096	4.13799	0.0711605	3.86789	0.13249	3.7127	0.0605126	4.03219	0.184347	3.94157	0.0196856	4.0213	0.0793319	3.95798	0.112103	28.5949	2.49456	0.261714	8	24	1.85618e-10	5.49151e-06
	8327	CU989217	(sp:Q499P8) UPF0420 protein C16orf58 homolog OS=Rattus norvegicus PE=2 SV=1		3.87791	0.0879	5.19866	0.164356	3.88986	0.0848314	4.04255	0.168148	3.84361	0.0979587	4.18215	0.0922578	3.96149	0.0758022	3.78317	0.0513877	3.89026	0.0626829	54.4442	4.78672	0.26376	8	24	1.61537e-13	5.10055e-09
	36536	CU990716	(sp:Q32PJ3) Origin recognition complex subunit 3 OS=Bos taurus GN=ORC3L PE=2 SV=1		4.39226	0.0648128	5.35707	0.0161824	4.84766	0.16193	4.43623	0.162986	4.31443	0.0798114	4.43842	0.224617	4.45011	0.104489	4.29539	0.0513625	4.39625	0.135854	22.7327	2.98034	0.393311	8	24	2.03896e-09	5.77944e-05
	5642	FP002211	(sp:Q2YDR3) Inositol monophosphatase 3 OS=Danio rerio GN=impad1 PE=2 SV=1		4.42931	0.114779	5.05867	0.151154	4.44377	0.105639	4.42537	0.0561669	4.29928	0.0865117	4.41854	0.102457	4.4566	0.0793576	4.53182	0.0578013	4.36418	0.0625979	17.7609	1.22964	0.207699	8	24	2.45573e-08	0.000655042
	4144	AM856518	(sp:Q2YDC9) Programmed cell death protein 2 OS=Bos taurus GN=PDCD2 PE=2 SV=1		3.78163	0.0843923	4.44135	0.0768641	3.88449	0.0478678	3.73361	0.124023	3.80993	0.0999535	3.97987	0.182925	3.7898	0.0804792	3.87898	0.078046	3.77968	0.0578468	13.8159	1.19122	0.258663	8	24	2.75855e-07	0.00684699
	31393	AM865251	(sp:Q2THX0) Probable palmitoyltransferase ZDHHC8 OS=Pan troglodytes GN=ZDHHC8 PE=2 SV=1		3.87455	0.0793714	4.69881	0.0198899	3.98713	0.128822	3.88506	0.148929	3.96831	0.0914304	4.02481	0.130897	3.87837	0.0275077	4.06896	0.0546446	4.01438	0.255431	14.5903	1.64199	0.33762	8	24	1.64925e-07	0.00415858
	36436	AM859885	(sp:Q28J76) Uncharacterized protein CXorf39 homolog OS=Xenopus tropicalis GN=TNeu080p02.1 PE=2 SV=1		4.558	0.175706	5.55812	0.0406768	4.93142	0.0972854	4.77967	0.114739	4.45952	0.0901681	4.59013	0.206753	4.70052	0.101506	4.50507	0.0751191	4.55207	0.0550521	24.6753	2.9683	0.360884	8	24	8.73162e-10	2.51698e-05
	6254	CU991090	(sp:Q1JQ19) DEP domain-containing protein 7 OS=Danio rerio GN=depdc7 PE=2 SV=1		4.18335	0.0427597	5.48347	0.0844986	4.04608	0.100299	4.2085	0.252657	3.9812	0.094843	4.19422	0.132337	3.98554	0.152433	3.90203	0.0496902	4.04523	0.0977364	42.8616	5.81684	0.407136	8	24	2.31715e-12	7.20656e-08
	8623	AM855680	(sp:Q13889) General transcription factor IIH subunit 3 OS=Homo sapiens GN=GTF2H3 PE=1 SV=2		3.95647	0.114245	5.2255	0.141806	4.57018	0.280286	4.21534	0.142239	4.17384	0.149003	4.06255	0.206726	4.1222	0.191742	4.38894	0.0705182	4.30448	0.0145487	18.1491	3.73654	0.617639	8	24	1.98281e-08	0.000531473
	980	AM861823	(sp:Q09622) Pumilio domain-containing protein 12 OS=Caenorhabditis elegans GN=puf-12 PE=2 SV=1		3.80389	0.0875383	5.01266	0.0802442	4.33996	0.163716	3.95606	0.240381	3.75065	0.10585	4.09212	0.294687	3.93012	0.0984195	3.92209	0.0604343	3.78565	0.287318	15.7575	4.00281	0.762076	8	24	7.89732e-08	0.00203996
	13435	AM865391	(sp:Q08623) Haloacid dehalogenase-like hydrolase domain-containing protein 1A OS=Homo sapiens GN=HDHD1A PE=1 SV=3		3.4106	0.0918668	4.19539	0.0525047	3.67677	0.0958581	3.67769	0.109358	3.50849	0.107321	3.57522	0.0751851	3.49415	0.115292	3.5355	0.1279	3.41517	0.168132	15.401	1.44814	0.282087	8	24	9.84266e-08	0.00252494
	13412	AM863854	(sp:Q02395) Metal-response element-binding transcription factor 2 OS=Mus musculus GN=Mtf2 PE=1 SV=2		4.26697	0.106669	5.88755	0.0515753	5.12964	0.153791	4.61473	0.326187	4.13285	0.0866499	4.64446	0.430718	4.37893	0.13702	3.85381	0.131223	4.3168	0.477509	18.6942	9.65272	1.54904	8	24	1.47766e-08	0.000399147
	5585	FP012002	(sp:Q01112) Cell division control protein 42 homolog OS=Schizosaccharomyces pombe GN=cdc42 PE=1 SV=1		3.68834	0.10238	4.34378	0.127661	3.57838	0.0530335	3.63692	0.0274734	3.54975	0.109242	3.73107	0.0250226	3.61058	0.141628	3.49185	0.0759861	3.49907	0.100746	24.5072	1.69431	0.207406	8	24	9.37489e-10	2.69931e-05
	30721	CU988195	(sp:P79883) Cadherin-4 OS=Xenopus laevis GN=cdh4 PE=2 SV=1		3.72229	0.0937007	4.20622	0.0481987	3.52896	0.0385519	3.70714	0.106692	3.48707	0.0982552	3.65323	0.0761351	3.79934	0.0659548	3.24068	0.0950412	3.35325	0.149018	31.9414	2.119	0.199021	8	24	5.69976e-11	1.71569e-06
	29433	FP011152	(sp:P61959) Small ubiquitin-related modifier 2 OS=Rattus norvegicus GN=Sumo2 PE=1 SV=1		4.049	0.15739	4.76567	0.05763	4.29221	0.151374	4.11899	0.102693	4.08874	0.0802508	4.06789	0.123687	4.12823	0.0964254	4.18601	0.0472722	4.03835	0.0830434	14.3886	1.3047	0.272029	8	24	1.88177e-07	0.00472549
	19566	AM854615	(sp:P61801) Aprataxin OS=Xenopus tropicalis GN=aptx PE=2 SV=1		4.56593	0.112419	5.44582	0.131097	4.89699	0.0433072	4.65403	0.0959251	4.5342	0.0557236	4.70279	0.122974	4.5772	0.0303313	4.38949	0.127284	4.60742	0.110554	31.2367	2.43786	0.234134	8	24	7.23983e-11	2.17289e-06
	29033	AM868083	(sp:P51637) Caveolin-3 OS=Mus musculus GN=Cav3 PE=1 SV=1		4.8963	0.0411158	5.91858	0.139506	4.49875	0.16791	4.62236	0.248178	4.77922	0.0648767	4.52798	0.257021	4.69221	0.111376	4.44874	0.0332897	4.54072	0.0471523	28.5347	5.1453	0.540952	8	24	1.8981e-10	5.61346e-06
	22809	AM863106	(sp:P51612) DNA repair protein complementing XP-C cells homolog OS=Mus musculus GN=Xpc PE=1 SV=2		3.94915	0.0201442	4.84434	0.0509736	4.30869	0.231053	4.22132	0.141954	4.22547	0.189239	4.31723	0.100874	4.07583	0.0676856	4.36972	0.0916131	3.91128	0.152466	14.9112	1.97331	0.397014	8	24	1.34096e-07	0.00340632
	5623	AM857917	(sp:P46060) Ran GTPase-activating protein 1 OS=Homo sapiens GN=RANGAP1 PE=1 SV=1		4.0824	0.0569199	4.92392	0.0933411	4.45791	0.0940585	4.16087	0.139043	4.11133	0.0417882	4.16186	0.141191	4.23352	0.0867133	4.16356	0.0524888	3.99538	0.187022	21.9228	1.96325	0.268659	8	24	2.95773e-09	8.3118e-05
	38295	AM855061	(sp:P35802) Neuronal membrane glycoprotein M6-a OS=Mus musculus GN=Gpm6a PE=1 SV=1		4.61807	0.0340571	5.12404	0.126299	4.63057	0.122049	4.37707	0.0767681	4.38262	0.0885216	4.20824	0.106218	4.54795	0.145046	4.25938	0.0408027	4.36965	0.187047	21.7077	2.0137	0.278293	8	24	3.27132e-09	9.17181e-05
	14801	FP003042	(sp:P35611) Alpha-adducin OS=Homo sapiens GN=ADD1 PE=1 SV=2		5.15315	0.0794512	5.9166	0.0742615	4.94653	0.0946875	5.17487	0.0541993	5.24509	0.137918	5.36688	0.137983	5.20364	0.0644143	5.33293	0.0697114	5.32603	0.0426319	25.7829	1.73223	0.201555	8	24	5.5226e-10	1.60597e-05
	30774	EW778397	(sp:P35224) Catenin beta OS=Urechis caupo PE=2 SV=1		4.792	0.0483631	5.31204	0.0278849	4.42824	0.0819369	4.63367	0.0867841	4.79292	0.086484	4.79235	0.0770469	4.74167	0.0355307	4.62097	0.0444291	4.80833	0.0639614	41.0711	1.40644	0.102732	8	24	3.7077e-12	1.14913e-07
	38757	AM863960	(sp:P33450) Cadherin-related tumor suppressor OS=Drosophila melanogaster GN=ft PE=1 SV=3		4.33154	0.0357599	5.07422	0.0368403	3.8564	0.053297	3.78048	0.359039	4.06822	0.150288	3.924	0.354266	4.3983	0.0658748	3.4172	0.0775916	3.62706	0.332249	17.9516	6.55286	1.09509	8	24	2.20977e-08	0.000590826
	13856	FP005218	(sp:P33005) Anosmin-1 OS=Gallus gallus GN=KAL1 PE=2 SV=2		4.42734	0.201417	5.74017	0.0694098	4.1756	0.18253	5.03599	0.232454	4.29548	0.116721	4.35952	0.360671	4.49572	0.0970083	4.26361	0.0948618	4.35548	0.159307	21.8405	6.53168	0.897189	8	24	3.07375e-09	8.6311e-05
	31435	AM869433	(sp:P28370) Probable global transcription activator SNF2L1 OS=Homo sapiens GN=SMARCA1 PE=1 SV=2		5.09935	0.0971016	6.0603	0.0149498	5.32135	0.146287	5.14026	0.174841	4.96271	0.0316587	5.06463	0.282153	5.05174	0.0768706	4.74804	0.0570678	4.86636	0.319479	17.2153	3.6537	0.636709	8	24	3.3386e-08	0.000883293
	21947	AM863435	(sp:P25183) Regulator of chromosome condensation OS=Xenopus laevis GN=rcc1 PE=2 SV=1		4.33036	0.0753095	5.82246	0.0560122	4.79741	0.0691887	4.73528	0.26833	4.21962	0.108405	4.73198	0.369258	4.51173	0.0921364	4.29174	0.0832104	4.48128	0.404092	17.019	6.0474	1.066	8	24	3.73579e-08	0.000985276
	6118	CU996984	(sp:P25183) Regulator of chromosome condensation OS=Xenopus laevis GN=rcc1 PE=2 SV=1		3.88074	0.086063	5.17943	0.179228	4.31522	0.118	4.22224	0.206294	3.90334	0.0844249	4.20819	0.196782	4.036	0.0755891	3.8553	0.111214	4.03743	0.30449	20.6687	4.26612	0.619213	8	24	5.38745e-09	0.000149292
	26551	CU991218	(sp:P20483) M-phase inducer phosphatase OS=Drosophila melanogaster GN=stg PE=1 SV=2		3.58805	0.14677	5.20167	0.0192545	4.4705	0.0807135	4.00651	0.365895	3.96777	0.222071	4.4615	0.187992	4.00951	0.140032	3.57486	0.0541188	4.10018	0.492989	15.9786	6.85853	1.28769	8	24	6.90273e-08	0.00178981
	7130	CU992468	(sp:P18102) Protein tailless OS=Drosophila melanogaster GN=tll PE=1 SV=1		3.24991	0.0638883	4.07485	0.164324	3.53627	0.102557	3.3856	0.18348	3.30014	0.126234	3.46386	0.167775	3.32354	0.160118	3.11027	0.0783041	3.14184	0.127619	14.1634	2.11701	0.448411	8	24	2.18409e-07	0.00546087
	17440	FP089813	(sp:P06857) Pancreatic lipase-related protein 1 OS=Canis familiaris GN=PNLIPRP1 PE=1 SV=2		3.0113	0.205882	4.5645	0.236399	3.17028	0.172661	3.28391	0.363709	2.82421	0.2367	3.52572	0.127168	3.32906	0.200891	3.13722	0.203352	3.30252	0.169436	15.7773	6.38743	1.21455	8	24	7.80232e-08	0.0020162
	17668	AM859757	(sp:O88384) Vesicle transport through interaction with t-SNAREs homolog 1B OS=Mus musculus GN=Vti1b PE=1 SV=1		3.70077	0.10746	4.30212	0.114623	3.67335	0.0784359	3.77368	0.0748318	3.71093	0.110919	3.65526	0.107576	3.75904	0.060109	3.78573	0.0261441	3.57867	0.172315	13.7648	1.07331	0.233925	8	24	2.85601e-07	0.00708004
	30495	CU987402	(sp:O75061) Putative tyrosine-protein phosphatase auxilin OS=Homo sapiens GN=DNAJC6 PE=1 SV=3		5.19507	0.0849469	5.84862	0.0482838	5.10854	0.0431333	5.21316	0.0890725	5.1203	0.071165	5.15899	0.172292	5.21309	0.0320319	5.29196	0.023264	4.81449	0.30881	15.2191	1.79336	0.353509	8	24	1.10302e-07	0.00282031
	7880	AM857978	(sp:O70273) ETS homologous factor OS=Mus musculus GN=Ehf PE=2 SV=1		4.08533	0.117766	4.58285	0.1538	3.95109	0.0368657	3.77754	0.0886656	3.82088	0.0849689	3.90978	0.0643304	3.99554	0.0918016	3.83831	0.0295102	3.98587	0.011626	25.4151	1.50337	0.177458	8	24	6.41752e-10	1.8605e-05
	40950	CU683118	(sp:O55192) Sodium-dependent noradrenaline transporter OS=Mus musculus GN=Slc6a2 PE=2 SV=1		4.40005	0.023612	4.88207	0.083953	3.34854	0.0407274	3.58978	0.368897	3.9238	0.136164	3.78728	0.277075	4.09523	0.113616	3.55867	0.0540773	3.6309	0.205681	21.5649	6.07686	0.845383	8	24	3.49931e-09	9.79316e-05
	42951	FP089925	(sp:O35161) Cadherin EGF LAG seven-pass G-type receptor 1 OS=Mus musculus GN=Celsr1 PE=2 SV=2		4.05062	0.0646065	4.67887	0.0100444	3.61111	0.153623	3.45692	0.206105	3.51169	0.199356	3.47728	0.238601	4.02362	0.100185	3.05142	0.123005	3.23072	0.20697	31.3898	6.68138	0.638556	8	24	6.87062e-11	2.06352e-06
	20424	AM854653	(sp:O17087) Poly(A) RNA polymerase gld-2 OS=Caenorhabditis elegans GN=gld-2 PE=1 SV=2		4.12954	0.0307444	5.07666	0.0591333	4.37716	0.0748089	4.17727	0.100796	4.10114	0.108834	4.31763	0.152034	4.13287	0.0475605	4.08854	0.0464929	4.29684	0.227959	26.6641	2.43159	0.27358	8	24	3.8823e-10	1.1353e-05
	26892	AM861833	(sp:O12947) Protein-S-isoprenylcysteine O-methyltransferase OS=Xenopus laevis GN=icmt PE=2 SV=1		4.31879	0.0211642	5.02432	0.0727741	4.46485	0.070801	4.34772	0.142209	4.41547	0.0974708	4.32493	0.113475	4.37368	0.0514758	4.32036	0.0737122	4.44643	0.153824	16.894	1.24642	0.221336	8	24	4.01527e-08	0.00105702
	24593	CU991401	(sp:O11780) Transforming growth factor-beta-induced protein ig-h3 OS=Sus scrofa GN=TGFBI PE=1 SV=1		4.9196	0.0876959	6.09058	0.0483672	4.8586	0.132307	5.3456	0.193481	5.37535	0.19002	5.07109	0.297782	5.056	0.119694	5.26462	0.0540476	4.70842	0.368391	14.2161	4.13488	0.872578	8	24	2.10893e-07	0.00527885
	32807	AM855991	(sp:O08918) Cyclin-G2 OS=Mus musculus GN=Ccng2 PE=2 SV=3		3.51314	0.0378258	5.05193	0.24584	3.65748	0.0840083	3.73058	0.309808	3.57542	0.0502818	3.69483	0.183237	3.54293	0.16722	3.48471	0.0544254	3.58988	0.0113745	28.5718	5.98647	0.62857	8	24	1.87212e-10	5.53812e-06
	14970	CU990625	(sp:B7QIN3) UPF0608 protein ISCW013552 OS=Ixodes scapularis GN=ISCW013552 PE=3 SV=1		4.63447	0.0723511	5.55577	0.10662	4.76514	0.0535353	4.77885	0.0361981	4.61032	0.0930025	4.79459	0.0145069	4.65963	0.0067545	4.60126	0.051253	4.71063	0.0806633	69.0738	2.20376	0.0957132	8	24	1.09912e-14	3.49971e-10
	6329	AM867260	(sp:B4F7A7) Centrosomal protein of 57 kDa OS=Rattus norvegicus GN=Cep57 PE=1 SV=2		4.55119	0.0903568	5.53119	0.189883	4.90513	0.0940265	4.29019	0.263107	4.24923	0.0598449	4.43284	0.238712	4.652	0.0884163	4.20921	0.0857249	4.28924	0.321127	18.4979	4.65777	0.7554	8	24	1.64141e-08	0.000442212
	12039	CU987771	(sp:B3CP03) Chaperone protein dnaJ OS=Wolbachia pipientis subsp. Culex pipiens (strain wPip) GN=dnaJ PE=3 SV=1		4.73072	0.116732	5.692	0.0236001	5.05176	0.0877969	4.76029	0.175108	4.67795	0.0555966	4.94258	0.199508	4.80721	0.0387948	4.79835	0.0197241	4.64233	0.345111	14.9968	2.60928	0.521967	8	24	1.26965e-07	0.00323138
	40079	AM865151	(sp:A8CG34) Nuclear envelope pore membrane protein POM 121C OS=Homo sapiens GN=POM121C PE=1 SV=2		5.06653	0.0846724	6.19313	0.0336735	5.36922	0.0532671	5.10971	0.167759	4.80148	0.146426	5.08604	0.269825	4.94098	0.0964601	4.84125	0.126259	5.13359	0.0609289	28.107	4.49507	0.479782	8	24	2.22726e-10	6.56998e-06
	18632	AM862681	(sp:A7YSY2) Spermatogenesis-associated protein 5-like protein 1 OS=Bos taurus GN=SPATA5L1 PE=2 SV=1		3.57023	0.120405	4.22282	0.131655	3.83513	0.117037	3.83543	0.111326	3.52735	0.102164	3.8071	0.142419	3.65176	0.0356362	3.48686	0.0244941	3.53684	0.066221	17.4545	1.45033	0.249275	8	24	2.91509e-08	0.00077381
	42554	FP004536	(sp:A2BIL7) Tyrosine-protein kinase BAZ1B OS=Danio rerio GN=baz1b PE=1 SV=2		4.50159	0.019539	5.29074	0.0606514	4.44314	0.134111	4.40452	0.162445	4.39841	0.0756384	4.51235	0.188806	4.51261	0.0592044	4.37517	0.0301698	4.42354	0.181224	18.6004	2.02543	0.326676	8	24	1.5536e-08	0.000419052
	15788	FP002612	(sp:A2AJN7) Sodium bicarbonate transporter-like protein 11 OS=Mus musculus GN=Slc4a11 PE=2 SV=1		4.2213	0.064312	4.83412	0.0712523	3.7834	0.117661	3.84492	0.176831	4.11319	0.109022	4.27497	0.0695442	4.20024	0.0630285	3.87394	0.0293707	4.26305	0.133522	32.1612	2.61992	0.244387	8	24	5.2952e-11	1.59565e-06
	34763	AM856220	(sp:A1A4L6) Protein C-ets-2 OS=Bos taurus GN=ETS2 PE=2 SV=1		4.02409	0.0610623	4.54567	0.0503612	3.78958	0.0466502	3.70994	0.0732472	4.01477	0.0695332	3.85923	0.125932	3.92225	0.0223574	4.0062	0.0300194	3.93371	0.0781731	37.7399	1.44937	0.115213	8	24	9.36595e-12	2.87778e-07
	38707	CU995084	0		4.18817	0.113814	5.49823	0.0619515	2.76899	0.248529	4.17805	0.420424	3.93647	0.131643	4.182	0.564017	4.1064	0.136007	4.05249	0.0649962	4.44212	0.316162	17.7287	11.67	1.97476	8	24	2.50007e-08	0.000666442
	39536	CU987950	0		3.61472	0.0301803	5.84706	0.132992	3.59608	0.187825	4.15798	0.619905	3.50225	0.176587	4.13369	0.361906	3.77989	0.207037	3.60636	0.0216514	3.83254	0.245532	20.0368	13.3482	1.99856	8	24	7.37378e-09	0.000202875
	20423	CU991121	0		3.74018	0.057143	5.83034	0.128707	3.71883	0.031416	4.22139	0.576579	3.6599	0.146625	4.13287	0.371724	3.91042	0.204734	3.59237	0.0541182	3.91307	0.274921	19.8329	11.9457	1.80696	8	24	8.17402e-09	0.000224238
	43883	AM865152	0		3.49046	0.276395	5.18786	0.143055	3.47956	0.117243	3.73551	0.345236	3.36502	0.0980367	3.75582	0.216383	3.55858	0.241265	3.40657	0.0384334	3.55636	0.140371	22.7654	7.91426	1.04293	8	24	2.00905e-09	5.69647e-05
	36011	CU989082	0		4.21431	0.0418737	6.09006	0.109419	4.17132	0.0593257	4.56518	0.541736	4.14433	0.169877	4.49353	0.343939	4.24737	0.154927	4.0002	0.0824566	4.30824	0.19931	19.58	9.98571	1.52999	8	24	9.29975e-09	0.000254329
	1667	AM866463	0		3.67821	0.220056	5.71188	0.0702392	3.93713	0.490507	4.04539	0.565384	3.41687	0.164294	3.68383	0.475047	3.77944	0.283306	3.51823	0.0826531	3.69807	0.0282663	13.7805	12.0174	2.61618	8	24	2.82581e-07	0.00700687
	40719	CX068843	0		4.15999	0.0825543	6.23883	0.188367	4.34434	0.230768	4.42688	0.574958	4.20239	0.222658	4.49539	0.433081	4.30288	0.243563	4.19521	0.0756426	4.46405	0.216683	14.3978	10.5108	2.19009	8	24	1.87046e-07	0.00469804
	3181	AM862258	0		4.04104	0.124808	4.51275	0.174367	3.16942	0.229598	3.18147	0.354155	3.53135	0.053021	3.32806	0.362101	3.89174	0.117785	2.86933	0.0792778	3.13452	0.327929	18.2527	7.70617	1.26658	8	24	1.87407e-08	0.000503189
	19736	CU993910	0		3.89456	0.125105	5.58707	0.115645	3.98505	0.0690332	4.21491	0.342546	3.91394	0.0219587	4.19262	0.207469	3.94882	0.120615	3.88222	0.0968484	4.0154	0.120312	32.8027	7.28826	0.666555	8	24	4.28205e-11	1.29357e-06
	9762	CU998383	0		3.58124	0.0409645	5.05888	0.186001	3.63114	0.0977601	3.7846	0.231884	3.57665	0.11177	3.75438	0.126524	3.56506	0.0705151	3.65924	0.074224	3.57446	0.046737	45.2198	5.66705	0.375967	8	24	1.28153e-12	4.00248e-08
	16254	CU684449	0		5.29774	0.0713867	6.30204	0.0445981	4.56407	0.448732	5.65429	0.0828218	5.49906	0.0946776	5.08322	0.397508	5.24978	0.0954245	4.61234	0.212272	4.798	0.542579	14.1256	7.97988	1.69477	8	24	2.23983e-07	0.00559643
	29603	AM862126	0		4.81674	0.144646	5.37577	0.119121	3.90256	0.187473	4.73989	0.212703	4.63247	0.070017	4.43586	0.349615	4.71759	0.142477	4.60894	0.0435217	4.64362	0.106912	14.0978	3.60906	0.768007	8	24	2.28176e-07	0.00569801
	40605	AM855824	0		3.82501	0.103732	4.24294	0.0854851	3.1059	0.383033	3.76252	0.085852	3.32846	0.183604	3.41889	0.223109	3.79049	0.085065	3.25103	0.0978589	3.13334	0.277749	14.2692	3.88895	0.817627	8	24	2.036e-07	0.00510201
	37142	CU682327	0		4.25438	0.0390276	4.69252	0.0965409	3.50256	0.151001	4.09897	0.0781119	4.11175	0.103104	3.87157	0.278697	4.18293	0.0390144	4.15211	0.0648451	4.0798	0.0555596	19.7151	2.46688	0.375379	8	24	8.67868e-09	0.000237735
	42088	FP089778	0		3.73114	0.320453	5.14878	0.0761983	3.86265	0.196134	3.98684	0.31065	3.69095	0.0693007	3.98843	0.17247	3.76179	0.176471	3.59941	0.0468175	3.73729	0.189438	17.2842	5.53989	0.961551	8	24	3.21003e-08	0.000849985
	6496	DV736667	0		5.05076	0.0905925	6.16022	0.254243	4.68793	0.0788756	5.16107	0.198955	4.842	0.111019	5.21926	0.429928	5.0681	0.159826	4.82064	0.0368152	4.87003	0.0802446	14.5236	4.69674	0.970158	8	24	1.72243e-07	0.00433794
	6851	AM860878	0		4.54235	0.150001	5.46948	0.0164856	4.20653	0.13568	4.62221	0.250578	4.58732	0.10604	4.59865	0.282245	4.61842	0.0639115	4.44923	0.0268647	4.64742	0.0951778	14.165	2.82585	0.598488	8	24	2.1818e-07	0.00545559
	5215	AM868368	0		4.34204	0.0916376	5.34154	0.145521	4.13185	0.121849	4.72308	0.216376	4.057	0.415607	4.03685	0.249946	4.33966	0.0914822	4.18067	0.0446781	4.04038	0.137085	14.185	4.785	1.01198	8	24	2.15286e-07	0.00538472
	5509	AM865872	0		4.7779	0.10928	5.51667	0.128448	4.28571	0.0454995	4.62206	0.227697	4.90227	0.0833019	4.94158	0.0966651	4.74298	0.0809294	4.59949	0.0529765	4.83934	0.138913	24.0941	2.76291	0.344015	8	24	1.11841e-09	3.21051e-05
	40415	ES789818	0		3.14448	0.184485	3.97942	0.0539676	3.09764	0.14127	3.27304	0.141627	3.14503	0.0411017	3.42887	0.180045	3.19729	0.0892415	3.27896	0.0385216	3.20545	0.162957	14.0861	1.8396	0.39179	8	24	2.29957e-07	0.00574018
	21856	AM863640	0		4.05211	0.0228498	4.92807	0.0462888	3.8387	0.125532	4.04141	0.232653	4.17939	0.14584	4.25301	0.15473	4.10966	0.0979963	4.03037	0.0729046	3.99434	0.238785	14.4165	2.37475	0.494173	8	24	1.84755e-07	0.00464197
	19726	AM864666	0		4.64428	0.0350549	5.39634	0.104046	4.21266	0.140101	4.30728	0.207881	4.45619	0.111006	4.59083	0.139087	4.64858	0.0320842	4.81835	0.126763	4.42084	0.267593	19.1132	3.08198	0.483747	8	24	1.18439e-08	0.00032162
	8696	AM860787	0		3.92944	0.149809	5.13306	0.128808	4.00971	0.0680788	4.34841	0.110869	4.08832	0.0802572	4.26933	0.300727	4.10845	0.0385953	4.13012	0.0281589	4.09587	0.296451	15.7025	3.24469	0.619904	8	24	8.16808e-08	0.0021072
	27529	BQ426712	0		5.35847	0.146198	6.34951	0.0463317	4.96518	0.0473541	5.46452	0.164911	5.3022	0.0516972	5.39478	0.308483	5.34027	0.105933	5.15489	0.0327757	5.07412	0.442848	13.2651	3.87832	0.877107	8	24	4.03213e-07	0.00989606
	37659	AM861931	0		3.91009	0.0565034	4.47408	0.185115	3.50854	0.0398683	3.80106	0.113218	3.67298	0.102646	3.72399	0.216045	4.05324	0.0394909	3.8414	0.0399329	3.79773	0.0149962	18.9387	1.90203	0.301293	8	24	1.29809e-08	0.0003519
	29510	AM859765	0		4.47903	0.09006	5.19555	0.00625606	4.10709	0.115807	4.2507	0.241796	4.47718	0.0868564	4.51438	0.138438	4.53701	0.0678207	4.55985	0.0820427	4.24133	0.171831	17.8407	2.37757	0.399801	8	24	2.34938e-08	0.000627401
	44066	AM866550	0		4.72685	0.0191753	5.32245	0.0809	4.21033	0.0409915	4.56613	0.0882182	4.5639	0.0693692	4.3684	0.199005	4.6441	0.0791666	4.53639	0.026426	4.63265	0.0831114	33.5275	2.33416	0.208858	8	24	3.38346e-11	1.02539e-06
	36351	AM867592	0		3.89087	0.124613	4.75392	0.0924694	3.76796	0.195006	4.25759	0.119415	4.23183	0.0869303	4.07935	0.132262	4.08727	0.110286	3.98782	0.0391308	4.0676	0.153635	17.3606	2.00203	0.345961	8	24	3.07402e-08	0.000814768
	25471	AM857418	0		4.75571	0.103004	5.2595	0.0556944	4.1734	0.1193	4.59331	0.182669	4.72074	0.0518446	4.43834	0.203744	4.66205	0.0991428	4.44185	0.0639903	4.55073	0.147628	17.339	2.22264	0.384561	8	24	3.11174e-08	0.000824548
	34994	AM865990	0		4.44675	0.0997569	5.61239	0.0838691	4.47675	0.158485	4.62575	0.222385	4.55049	0.136177	4.59873	0.269868	4.5653	0.146918	4.73695	0.0560226	4.80455	0.206671	14.0346	3.16358	0.676237	8	24	2.38025e-07	0.00593611
	17298	AM858504	0		5.18411	0.164692	6.44076	0.0572256	5.13962	0.136256	5.27106	0.272281	5.03536	0.170189	5.42714	0.251314	5.27965	0.117117	5.0121	0.0250834	4.98127	0.422151	14.7076	5.01672	1.02329	8	24	1.52841e-07	0.00386413
	25850	AM859457	0		5.42197	0.0381853	6.18862	0.0379297	4.94509	0.0828456	5.29619	0.156056	5.1267	0.0295108	5.09699	0.283248	5.35145	0.0784547	4.91587	0.0204254	5.11414	0.167957	27.1578	3.74303	0.413475	8	24	3.20074e-10	9.38874e-06
	29371	CU989254	0		5.25911	0.0316015	6.01621	0.0102086	4.81446	0.0672014	4.9689	0.187604	4.95038	0.0850266	4.88842	0.326892	5.21483	0.0456077	5.2381	0.0716808	4.78828	0.336216	15.2996	3.60979	0.707823	8	24	1.04869e-07	0.00268507
	19828	AM862743	0		5.11017	0.159497	6.0481	0.0848453	4.84289	0.0619536	5.24937	0.131501	5.09433	0.042519	5.13956	0.258113	5.08888	0.0733921	4.9174	0.0328094	4.88525	0.382513	14.3871	3.20152	0.667582	8	24	1.88361e-07	0.00472975
	28582	CU984440	0		5.25456	0.0811113	6.07338	0.0334736	4.89508	0.0954059	5.25974	0.164769	4.89481	0.0982469	5.26309	0.233604	5.41991	0.048087	4.9926	0.0852128	5.00845	0.32947	18.446	3.444	0.560122	8	24	1.68795e-08	0.000454447
	37427	AM860924	0		4.59603	0.149232	5.58313	0.0638879	4.51275	0.0570265	4.6878	0.184545	4.7797	0.0705569	4.9377	0.118739	4.64148	0.107764	4.63672	0.0803268	4.25775	0.337296	19.0662	3.32141	0.522614	8	24	1.21392e-08	0.000329507
	5621	AM861714	0		5.60806	0.0364146	6.28207	0.044951	5.09002	0.0479087	5.41682	0.135997	5.44931	0.0510206	5.2983	0.268718	5.45465	0.0664493	5.31178	0.0196945	5.41448	0.13718	23.7599	2.72906	0.34458	8	24	1.29253e-09	3.69805e-05
	15552	EW779006	0		4.98959	0.0518026	5.8631	0.0306031	4.75313	0.0892393	5.02391	0.113521	4.99592	0.0784839	5.03384	0.223178	4.98545	0.0238254	4.91972	0.0581429	5.02986	0.169737	23.4867	2.36341	0.301882	8	24	1.45665e-09	4.15801e-05
	27763	CU681562	0		5.46933	0.0205013	6.37798	0.0861362	5.18476	0.0855659	5.49523	0.156695	5.39255	0.137284	5.56116	0.212531	5.48359	0.0479918	5.38813	0.0622191	5.5399	0.170995	21.7152	2.70321	0.373454	8	24	3.25983e-09	9.14088e-05
	3974	EX956397	0		3.60625	0.0942554	4.00054	0.0737773	3.25683	0.118812	3.25074	0.0877139	3.21199	0.225318	3.41561	0.204679	3.39603	0.0440085	2.93338	0.1704	3.08241	0.137899	15.708	2.60641	0.497788	8	24	8.14067e-08	0.00210046
	34863	CU992553	0		4.44517	0.112713	5.47339	0.019474	4.45595	0.0562935	4.48007	0.17807	4.50478	0.0693445	4.61491	0.213287	4.46617	0.097018	4.5883	0.0143783	4.43847	0.284779	16.7267	2.68905	0.482292	8	24	4.42529e-08	0.0011616
	9383	AM863199	0		4.49188	0.093881	5.53526	0.10287	4.51244	0.124879	4.51832	0.168592	4.63483	0.0568429	4.79288	0.119482	4.56475	0.114549	4.79618	0.0589115	4.72645	0.161109	25.0943	2.66229	0.318274	8	24	7.32731e-10	2.11884e-05
	42111	FP004037	0		3.45263	0.102588	4.93167	0.0437047	4.02087	0.108179	3.644	0.280923	3.27699	0.0405965	3.79025	0.440512	3.49624	0.158723	3.19673	0.0777773	3.48492	0.427796	15.9286	7.12747	1.34239	8	24	7.11537e-08	0.00184352
	43022	AJ565554	0		4.75243	0.0757099	5.60934	0.0206297	4.58317	0.00245289	5.03117	0.110359	4.99901	0.0536303	4.89217	0.113065	4.82778	0.0471145	4.72847	0.02372	4.81406	0.241685	28.6433	2.16492	0.226746	8	24	1.82322e-10	5.39563e-06
	10854	AM856223	0		4.31085	0.100138	5.22642	0.0570003	4.28193	0.0561364	4.38123	0.209751	4.57316	0.0871175	4.4946	0.141516	4.33346	0.0701305	4.48177	0.0813113	4.31754	0.268543	14.7281	2.14313	0.436539	8	24	1.50832e-07	0.00381515
	34105	FP000752	0		5.5537	0.053508	6.45248	0.0573899	5.28782	0.0225669	5.53678	0.13626	5.55324	0.0418758	5.61167	0.179976	5.53294	0.0450753	5.50331	0.0180235	5.58364	0.184425	30.7801	2.55912	0.249426	8	24	8.47534e-11	2.5387e-06
	37687	AM860896	0		5.24314	0.108392	6.06207	0.0158804	4.97745	0.0451313	5.09636	0.208921	5.12002	0.0712944	5.11639	0.218271	5.22293	0.0566279	5.01384	0.038801	5.0726	0.211919	18.513	2.67142	0.432899	8	24	1.62813e-08	0.000438732
	28806	CX068763	0		3.68567	0.0344191	4.26626	0.0416158	3.50676	0.0547992	3.73983	0.0804781	3.63977	0.125487	3.87227	0.123007	3.74306	0.0534312	3.8782	0.0287132	3.72077	0.0239841	24.9707	1.14262	0.137275	8	24	7.71413e-10	2.22892e-05
	32633	FP004069	0		4.84996	0.0821446	5.69824	0.0643757	4.69783	0.0707076	4.88008	0.109175	4.74944	0.0805254	5.01726	0.194662	4.81923	0.0271971	4.64721	0.0737827	4.90385	0.0836481	30.9181	2.47311	0.239967	8	24	8.07933e-11	2.42145e-06
	37203	CU683293	0		4.48553	0.0365553	5.26311	0.124326	4.34125	0.0712391	4.31114	0.0842426	4.20732	0.241387	4.50024	0.138334	4.48977	0.12008	4.40704	0.111912	4.41929	0.0578378	18.203	2.3427	0.386096	8	24	1.92541e-08	0.000516452
	18667	AM861651	0		5.42172	0.0936646	5.98503	0.0769937	4.95098	0.131789	5.37692	0.147112	5.32821	0.0868074	5.36252	0.15737	5.37697	0.106602	5.28141	0.064461	5.19565	0.163525	16.1378	1.80086	0.334778	8	24	6.27104e-08	0.00163066
	36221	EW777769	0		5.54616	0.160532	6.15993	0.0997499	5.09829	0.0838922	5.38667	0.126726	5.42841	0.132475	5.26706	0.197517	5.37098	0.111316	5.26692	0.0905843	5.38768	0.127239	15.7384	2.22081	0.423324	8	24	7.9904e-08	0.00206304
	11062	AM859751	0		3.94433	0.119035	5.28425	0.104825	4.38164	0.05603	4.16051	0.22963	4.45219	0.399484	4.5373	0.399952	4.07638	0.121425	3.15656	0.348946	3.24445	0.0437697	21.6617	11.5598	1.60095	8	24	3.34292e-09	9.3692e-05
	24932	AM853888	0		5.58744	0.0660173	6.17283	0.0546468	5.13005	0.0888192	5.5535	0.0915864	5.48897	0.054313	5.57565	0.146975	5.52878	0.0538718	5.43953	0.0408696	5.32512	0.191495	25.9417	1.90846	0.220702	8	24	5.17874e-10	1.50779e-05
	36291	AM863056	0		5.2346	0.0598706	6.27362	0.0111448	5.22109	0.0637012	5.13409	0.25044	5.24732	0.057066	5.3244	0.257194	5.25657	0.0693438	4.9428	0.0286372	5.01388	0.223594	21.1127	3.74658	0.532368	8	24	4.34215e-09	0.000120985
	2804	AM863846	0		3.78879	0.147749	4.21439	0.104955	3.51178	0.172732	3.44483	0.141429	3.57658	0.0676368	3.33566	0.17813	3.62278	0.0157931	3.48641	0.0602889	3.39929	0.170037	14.362	1.84596	0.385593	8	24	1.91499e-07	0.00480681
	19269	FP003956	0		5.31633	0.0730656	6.28871	0.0673726	5.24321	0.127838	5.35306	0.153795	5.18213	0.150028	5.30487	0.269923	5.32169	0.0950078	5.04837	0.0528873	5.17512	0.190324	18.7022	3.25888	0.522754	8	24	1.47141e-08	0.000397532
	38228	FP002084	0		4.1426	0.104895	4.92623	0.10374	4.10924	0.130789	4.21083	0.103246	4.10463	0.0879353	4.34546	0.224281	3.99719	0.11831	3.98696	0.0470913	4.23933	0.0869179	17.4692	2.08804	0.358581	8	24	2.89109e-08	0.000767672
	33888	CU984132	0		4.74109	0.041035	5.57672	0.0155978	4.65636	0.0681694	4.71296	0.206774	4.7686	0.0267627	4.88825	0.136725	4.72825	0.0698401	4.9445	0.0574527	4.67768	0.220245	18.9067	2.03486	0.322879	8	24	1.32014e-08	0.000357692
	14907	AM859013	0		5.60887	0.0679982	6.20529	0.0755605	5.18134	0.00994976	5.48637	0.0884146	5.51525	0.0525659	5.54743	0.16743	5.46668	0.0309865	5.51958	0.0315371	5.39153	0.0991889	33.0072	1.83596	0.166869	8	24	4.00476e-11	1.211e-06
	41859	AM860217	0		4.88576	0.101311	5.54655	0.0459043	4.63455	0.0564227	4.83707	0.0981392	5.00992	0.0607728	4.87525	0.109537	4.82279	0.0494633	4.8523	0.0295181	5.00017	0.189389	23.6206	1.56709	0.199032	8	24	1.37357e-09	3.92497e-05
	43029	AM859808	0		5.04482	0.0297688	5.78132	0.0390165	4.83131	0.117718	4.99863	0.13681	5.04638	0.0385888	5.22383	0.135846	4.99817	0.0554623	4.93331	0.0124094	5.12252	0.117196	30.3772	1.88905	0.186559	8	24	9.75626e-11	2.91644e-06
	10382	CU992477	0		5.08876	0.091301	5.84729	0.13488	4.9036	0.0638145	4.96731	0.166209	5.22806	0.0817997	5.26444	0.149598	5.13044	0.0790525	5.17145	0.0510362	5.05566	0.137739	18.4764	1.87309	0.304132	8	24	1.66053e-08	0.000447198
	10979	AM863151	0		4.74501	0.106096	6.01069	0.052285	5.05412	0.0654424	5.00822	0.14212	4.66819	0.0448665	4.90369	0.337032	4.81844	0.102199	4.68684	0.0152635	4.62682	0.426224	16.0395	4.5476	0.850574	8	24	6.6533e-08	0.00172693
	24238	AM860446	0		4.27664	0.0840412	5.16965	0.0205118	4.34798	0.0689667	4.41342	0.226394	4.62174	0.0667874	4.47114	0.119842	4.34987	0.0896119	4.54176	0.032713	4.34417	0.228441	15.0651	1.87534	0.373446	8	24	1.2157e-07	0.00309979
	14095	CU986845	0		5.05902	0.0529176	5.85155	0.0944329	4.92163	0.213172	5.19297	0.06782	5.11782	0.0620578	5.19277	0.144683	5.0906	0.0445593	5.06879	0.0392133	4.8808	0.187633	20.358	1.94252	0.286253	8	24	6.28003e-09	0.000173417
	21866	CU993231	0		3.81253	0.0833944	4.57772	0.142492	3.85743	0.0389503	3.86921	0.0575338	3.79567	0.0695506	3.9696	0.0665597	3.77385	0.04623	3.70952	0.0525494	3.75161	0.00623617	44.8723	1.75021	0.117013	8	24	1.39588e-12	4.35739e-08
	30046	DV736867	0		5.43769	0.0846885	6.52506	0.0318402	5.50042	0.0713021	5.53744	0.213713	5.38901	0.0305123	5.5572	0.288873	5.49167	0.079769	5.31473	0.0182811	5.48122	0.308334	15.4299	3.26135	0.634099	8	24	9.66731e-08	0.00248218
	17681	FP002870	0		4.91823	0.0396643	5.52515	0.0172431	4.65882	0.144594	4.62318	0.139605	4.31622	0.128934	4.3352	0.447501	4.77992	0.0807293	4.16645	0.0816494	4.1802	0.283551	15.672	4.99727	0.956596	8	24	8.32243e-08	0.00214594
	38283	AM862358	0		4.31725	0.064662	5.35878	0.0699038	4.52152	0.0371984	4.44319	0.190522	4.36119	0.0808307	4.50127	0.209669	4.35061	0.0885743	4.21242	0.0538582	4.24152	0.308049	17.7305	2.99937	0.507492	8	24	2.49751e-08	0.000665811
	43313	AM868070	0		3.80511	0.106797	4.22583	0.0761057	3.5674	0.174627	3.64604	0.0851281	3.71489	0.10377	3.40786	0.156329	3.77125	0.116473	3.48835	0.0439294	3.67693	0.0588438	15.4152	1.47762	0.287564	8	24	9.75576e-08	0.00250401
	7113	AM860347	0		4.31381	0.125164	5.57139	0.0616879	4.7047	0.0837422	4.63491	0.161605	4.383	0.0312883	4.54415	0.284742	4.42281	0.0648361	4.32954	0.0480505	4.3129	0.396207	16.4829	3.99243	0.72665	8	24	5.10622e-08	0.00133619
	16741	AM862411	0		4.61907	0.0572282	5.36898	0.0974107	4.55842	0.034849	4.63565	0.0753843	4.47281	0.137287	4.77051	0.135279	4.62118	0.0807294	4.50138	0.0490409	4.60351	0.0251568	29.5692	1.85061	0.187757	8	24	1.3004e-10	3.87e-06
	10136	AM862155	0		4.84286	0.13043	5.4138	0.158056	4.62857	0.028344	4.53198	0.152357	4.67582	0.110434	4.68423	0.103868	4.83169	0.113147	4.83946	0.0517776	4.66346	0.143448	15.3415	1.68144	0.328802	8	24	1.02151e-07	0.00261772
	34138	AM860633	0		4.56066	0.122849	5.41668	0.133781	4.63397	0.202092	4.44621	0.210415	4.19203	0.0699422	4.31671	0.306187	4.60961	0.0610777	4.06492	0.1067	3.88276	0.20418	20.6146	4.94907	0.720229	8	24	5.53256e-09	0.000153235
	35747	AM865978	0		5.43486	0.0516202	6.16581	0.0495299	5.28446	0.0705101	5.43166	0.0898968	5.43925	0.0318657	5.44155	0.163153	5.41586	0.0539642	5.50543	0.0283524	5.37624	0.145732	26.2093	1.60414	0.183615	8	24	4.65066e-10	1.35604e-05
	32326	CU991449	0		5.13954	0.0735395	5.8089	0.0277752	4.97903	0.0344001	5.15416	0.104586	5.16107	0.0375788	5.1763	0.140823	5.10044	0.0326977	5.24886	0.0617423	5.14357	0.0609089	29.1577	1.34846	0.138741	8	24	1.50936e-10	4.48008e-06
	6422	CU987966	0		5.44619	0.05696	6.4885	0.0358852	5.56227	0.0881451	5.37718	0.219117	5.37739	0.0149745	5.60487	0.228529	5.38888	0.0974201	5.33673	0.0375968	5.51267	0.11994	24.7477	3.22312	0.390717	8	24	8.46935e-10	2.44273e-05
	18758	AM860670	0		4.78159	0.0393854	5.55385	0.0182334	4.76505	0.0479103	4.74553	0.136612	4.86546	0.0519412	4.91986	0.132453	4.76276	0.0818595	4.90196	0.0543698	4.61304	0.176964	24.5722	1.78744	0.218227	8	24	9.12023e-10	2.62727e-05
	13049	AM859904	0		5.20031	0.0136361	5.86335	0.0164128	5.03543	0.0215152	5.10397	0.168044	5.12554	0.0797126	5.00342	0.190527	5.27841	0.0662737	4.95473	0.0466997	5.05957	0.146574	20.6065	1.90535	0.27739	8	24	5.55456e-09	0.000153828
	33933	AM854707	0		2.66823	0.321859	4.05327	0.152758	3.48135	0.193577	3.05214	0.0768995	3.02301	0.179412	3.1549	0.118851	2.79836	0.285484	3.13764	0.0988083	2.91424	0.1249	14.8369	4.42174	0.894071	8	24	1.40631e-07	0.00356415
	41969	AM237644	0		4.37934	0.0604638	4.81754	0.0722457	4.15243	0.0647692	4.14972	0.0427799	4.01478	0.165635	4.31473	0.106383	4.211	0.0491185	3.98355	0.0303886	4.14043	0.067559	29.0199	1.65104	0.170681	8	24	1.58724e-10	4.70681e-06
	35320	AM853943	0		3.87447	0.0638643	4.60229	0.136183	3.97355	0.0116146	3.89605	0.139629	3.86613	0.0518549	3.91837	0.117931	3.88643	0.0709446	3.94266	0.0623169	3.94737	0.0782439	20.477	1.34377	0.19687	8	24	5.92055e-09	0.000163703
	25164	AM860960	0		3.98015	0.0318768	5.16027	0.091741	4.46245	0.091035	3.93444	0.209593	3.6863	0.0767949	4.05195	0.337972	3.92487	0.0999589	3.70213	0.0453958	4.0036	0.159071	26.1301	5.35995	0.615377	8	24	4.80064e-10	1.39924e-05
	26884	AM855471	0		5.5909	0.0427999	6.50706	0.0822101	5.62895	0.04404	5.59047	0.177053	5.42624	0.100925	5.68478	0.236587	5.53375	0.0990227	5.43417	0.0247846	5.43574	0.214782	19.1494	2.80178	0.438934	8	24	1.16216e-08	0.000315758
	29789	AM867405	0		3.95912	0.0622206	4.66275	0.0495331	4.03383	0.149757	3.9551	0.122642	4.14807	0.106164	3.96749	0.0423336	4.0315	0.0852957	4.05035	0.0793348	3.94812	0.183608	15.1084	1.27827	0.253819	8	24	1.18283e-07	0.00301858
	37662	AM865234	0		5.08637	0.0463195	6.2912	0.0480632	5.44923	0.11203	5.21138	0.240968	4.98349	0.0838168	5.23478	0.288131	5.22639	0.0752751	4.80986	0.0716422	4.9829	0.425727	16.2363	4.73761	0.875373	8	24	5.91166e-08	0.00153969
	36187	AM868561	0		4.52106	0.0987943	5.85615	0.139187	5.07657	0.127175	4.74706	0.29178	4.28621	0.0998212	4.67018	0.408782	4.59013	0.0745687	4.31007	0.0505763	4.63697	0.350041	15.381	5.92884	1.1564	8	24	9.96623e-08	0.00255584
	20250	AM862870	0		4.28723	0.131383	5.41312	0.0324127	4.69463	0.161415	4.4242	0.236324	4.35089	0.103745	4.51451	0.228651	4.41225	0.125165	4.22349	0.0415723	4.22594	0.339699	13.913	3.45806	0.745649	8	24	2.58324e-07	0.00642503
	12235	CU993275	0		5.1701	0.0532707	5.91058	0.0501167	5.12962	0.0958335	5.24427	0.115586	5.06186	0.0360349	5.05173	0.205833	5.16199	0.0959511	5.30152	0.0260518	5.00676	0.136935	20.6179	1.85658	0.27014	8	24	5.52346e-09	0.000152989
	28592	CU989320	0		5.44207	0.0404806	6.15228	0.0202391	5.34628	0.0253628	5.41751	0.08581	5.35809	0.0436466	5.55004	0.110973	5.41349	0.0320837	5.38655	0.044636	5.31184	0.218635	28.0014	1.64686	0.17644	8	24	2.31769e-10	6.83045e-06
	21730	FP007041	0		4.65698	0.0785877	5.18331	0.0503829	4.50849	0.172778	4.4456	0.0448187	4.47041	0.147294	4.56239	0.0995685	4.55204	0.0568531	4.31204	0.094237	4.65072	0.0582107	20.5579	1.55746	0.227279	8	24	5.68895e-09	0.000157459
	31002	AM862389	0		3.59252	0.0666684	4.68807	0.047706	4.07829	0.0619898	3.72758	0.25793	3.38891	0.0430079	3.74642	0.269841	3.67806	0.110466	3.34385	0.110427	3.37959	0.310413	19.3773	4.61858	0.715051	8	24	1.03233e-08	0.000281404
	40193	FP010721	0		5.00345	0.0727166	5.62433	0.0323339	4.89704	0.202883	4.90227	0.15549	4.92293	0.0413837	4.98277	0.150289	4.91677	0.0814309	4.85651	0.113782	5.01074	0.0504051	13.3238	1.37466	0.30952	8	24	3.8703e-07	0.00950932
	12793	AM868261	0		3.85607	0.195783	4.88171	0.111391	4.25504	0.168178	3.83725	0.174307	3.6266	0.110763	3.85173	0.26227	4.05378	0.0738897	3.63109	0.0842831	3.53166	0.439147	13.7594	4.37585	0.954077	8	24	2.86652e-07	0.00710467
	24369	FP008729	0		4.86031	0.0871204	5.48811	0.111194	4.78884	0.0536442	4.95068	0.120171	4.85477	0.0714758	4.68626	0.163973	4.83788	0.0572274	4.81878	0.023488	4.65804	0.13474	18.4381	1.47723	0.240354	8	24	1.6951e-08	0.000456339
	23465	CU685275	0		4.91689	0.0791378	5.45478	0.0595233	4.76112	0.0481512	4.69748	0.164247	4.88727	0.0616989	4.73963	0.146491	4.83965	0.0738067	4.91261	0.0516736	4.84386	0.0973509	16.4679	1.26555	0.230549	8	24	5.15166e-08	0.00134773
	30813	AM854593	0		5.27696	0.0694813	6.14395	0.0769299	5.37287	0.085577	5.31381	0.228707	5.22888	0.0690183	5.44776	0.180277	5.32068	0.0825527	5.36497	0.0438156	5.38414	0.150781	15.0014	1.90693	0.38135	8	24	1.26594e-07	0.00322272
	33781	DV736650	0		5.21561	0.0727854	5.80093	0.0844962	5.07572	0.0625717	5.18501	0.0474556	5.22747	0.0695585	5.12859	0.0819973	5.16971	0.0433629	5.25815	0.0364474	5.04412	0.209837	20.6704	1.22048	0.177134	8	24	5.38301e-09	0.000149174
	22718	FP005755	0		4.04208	0.0235884	4.82075	0.0157831	4.22287	0.121617	4.01474	0.149384	3.80537	0.138338	4.14524	0.212378	4.11316	0.0565712	3.98718	0.0496783	3.91448	0.165633	17.8078	2.15649	0.363294	8	24	2.39254e-08	0.000638593
	31883	DV736469	0		4.76633	0.0453731	5.85961	0.0454689	5.13921	0.0936065	4.91385	0.178942	4.79915	0.0339329	5.07367	0.177936	4.84873	0.0855516	4.85531	0.0592436	4.67957	0.357465	18.5908	3.16281	0.510382	8	24	1.56159e-08	0.000421129
	18085	CU998152	0		4.38972	0.0956374	5.74375	0.0484403	5.04064	0.230214	4.61515	0.243044	4.32946	0.0735244	4.70506	0.361176	4.45469	0.0768376	4.04447	0.0437704	4.45305	0.476693	16.002	6.40525	1.20084	8	24	6.80595e-08	0.0017656
	8117	AM863556	0		3.06005	0.180253	4.58228	0.0434274	4.02613	0.118517	3.54263	0.275758	3.51113	0.141458	3.6129	0.263954	3.36258	0.171317	3.265	0.0859794	3.02354	0.428298	16.6765	6.13482	1.10362	8	24	4.55697e-08	0.00119561
	42437	FP006966	0		5.17607	0.0912555	5.84906	0.0406809	5.1437	0.0444482	5.27984	0.0711162	5.20391	0.0562973	5.20601	0.170168	5.16517	0.0709123	5.14494	0.0152216	5.28244	0.12035	19.5056	1.22589	0.188545	8	24	9.66199e-09	0.000263927
	40413	AM860468	0		4.25371	0.0308504	4.90148	0.00468144	4.31229	0.0459948	4.23473	0.151187	4.18517	0.0572401	4.34955	0.0852726	4.23997	0.0420164	4.20308	0.0380168	4.08757	0.0755805	31.7934	1.36079	0.128403	8	24	5.99099e-11	1.80251e-06
	21068	AM863298	0		4.05012	0.108301	5.51904	0.0490772	4.85687	0.059182	4.24216	0.309267	3.81825	0.101031	4.31664	0.410923	4.16893	0.0854104	3.62513	0.0527741	3.95257	0.508084	18.429	8.70883	1.41768	8	24	1.70344e-08	0.000458498
	37588	ES789817	0		3.70452	0.0818293	5.11145	0.146827	4.50178	0.251342	4.04741	0.116233	3.66673	0.145344	4.14621	0.261216	3.6991	0.144187	4.04728	0.166266	4.29413	0.267925	21.7777	5.7132	0.787027	8	24	3.16559e-09	8.88423e-05
	39812	AM863906	0		5.13482	0.0608564	5.84221	0.037613	5.1511	0.111067	5.01552	0.151727	5.07368	0.0340677	5.17354	0.115192	5.12034	0.0436207	5.26364	0.020457	5.264	0.0221638	28.6085	1.51541	0.158911	8	24	1.84683e-10	5.4642e-06
	32333	AM864465	0		4.876	0.0768234	5.52609	0.0479928	4.8763	0.0990972	4.86975	0.118845	4.76078	0.0637319	4.97168	0.136408	4.85627	0.0570574	4.72238	0.0300159	4.82569	0.154056	20.2206	1.43073	0.212268	8	24	6.72457e-09	0.000185464
	4381	AM858022	0		4.59917	0.0590145	5.15735	0.168686	4.55469	0.00829762	4.56685	0.0479417	4.51808	0.112292	4.63391	0.0269112	4.63065	0.0296603	4.50868	0.0674757	4.62656	0.0678965	21.0148	0.980064	0.139911	8	24	4.55223e-09	0.000126689
	34556	AM859852	0		4.33019	0.0662564	4.76858	0.125362	4.21502	0.0880182	4.11658	0.0470633	4.03055	0.0935234	4.18078	0.097602	4.27923	0.0532436	4.14987	0.0185851	4.17394	0.0851414	24.1998	1.17448	0.145597	8	24	1.06875e-09	3.07073e-05
	34143	AM855073	0		5.3217	0.0416797	6.01597	0.0527845	5.3214	0.0401062	5.31225	0.0661037	5.28329	0.0289538	5.43439	0.0755766	5.28669	0.0651614	5.17977	0.0285182	5.28057	0.0902513	58.465	1.52455	0.078229	8	24	7.23865e-14	2.2927e-09
	25399	AM862858	0		3.45091	0.112656	4.61563	0.103647	4.08424	0.169529	3.56595	0.183347	3.21442	0.0843863	3.5992	0.27475	3.48873	0.127768	3.37368	0.144429	3.35704	0.393011	16.6458	4.91708	0.886183	8	24	4.6396e-08	0.00121669
	19129	AM863122	0		3.76272	0.23178	4.67588	0.0370706	4.13903	0.0266947	3.86659	0.16539	3.79813	0.0843239	3.93909	0.0807568	3.78141	0.124645	3.73304	0.093388	3.59294	0.266278	15.2446	2.55538	0.502878	8	24	1.08552e-07	0.00277698
	23054	AM858435	0		5.72105	0.103382	6.5619	0.0544515	5.83276	0.0717169	5.94122	0.0390619	5.61527	0.0898123	5.9476	0.160243	5.82689	0.0505155	5.71891	0.048786	5.77167	0.112818	30.2603	1.96027	0.194341	8	24	1.0166e-10	3.03688e-06
	32249	AM866866	0		4.71086	0.0248465	5.65306	0.0495843	5.0293	0.148904	4.9018	0.0828679	4.81627	0.10844	5.08021	0.146633	4.78255	0.102832	4.75483	0.0377818	4.56581	0.258557	22.2043	2.52542	0.341206	8	24	2.5956e-09	7.317e-05
	4660	FP001165	0		3.78433	0.21683	5.22828	0.196502	4.66284	0.0817236	4.15199	0.265851	4.17684	0.0948036	4.27717	0.32953	4.04548	0.151916	4.19249	0.0164703	3.84783	0.240155	15.187	4.97016	0.981792	8	24	1.12556e-07	0.00287603
	16194	AM237787	0		4.84882	0.0371019	5.73606	0.0325313	5.11665	0.126134	4.99291	0.17147	4.90258	0.0556753	5.02525	0.127356	4.87411	0.0851654	4.77685	0.0477405	4.92916	0.171772	22.9096	2.0759	0.271838	8	24	1.88269e-09	5.34683e-05
	20604	AM865149	0		5.51232	0.0815922	6.38886	0.0941861	5.70532	0.135997	5.63681	0.139434	5.48657	0.0902317	5.6665	0.20321	5.48207	0.0969734	5.2909	0.033731	5.4107	0.163107	20.8984	2.55079	0.366171	8	24	4.81643e-09	0.000133863
	42361	FP010213	0		4.97133	0.0419784	5.64315	0.0250877	5.04904	0.0893879	4.95622	0.0808258	4.93034	0.0627137	4.92871	0.136051	4.9854	0.0105568	4.98325	0.0417247	4.72787	0.251018	18.9259	1.52057	0.24103	8	24	1.30684e-08	0.000354181
	20627	AM866702	0		4.6067	0.0740575	6.19335	0.0119471	5.54206	0.275958	5.03439	0.254745	4.39307	0.110039	4.99321	0.438106	4.79218	0.15078	4.0645	0.0555615	4.45243	0.640658	17.7611	11.0961	1.87422	8	24	2.45536e-08	0.000654967
	20611	AM862614	0		4.62656	0.123636	5.40691	0.0403828	4.83896	0.0660434	4.47311	0.132916	4.21922	0.155927	4.67981	0.222494	4.58714	0.123764	4.38207	0.0605397	4.39079	0.0982449	22.9049	3.11923	0.408545	8	24	1.88669e-09	5.35762e-05
	21773	DW713990	0		5.60619	0.141121	6.47143	0.0225435	5.79502	0.00951293	5.63419	0.153547	5.46409	0.0428181	5.57153	0.269016	5.66187	0.116194	5.61561	0.0522086	5.84558	0.145746	15.1219	2.24532	0.445445	8	24	1.17281e-07	0.00299372
	44219	AM860775	0		4.30861	0.123973	6.01504	0.0397585	5.38804	0.01558	4.71536	0.289158	3.98932	0.140801	4.6474	0.563165	4.45278	0.195845	3.85965	0.106047	4.18994	0.644471	16.3797	12.5087	2.29102	8	24	5.42783e-08	0.00141759
	22290	AM860157	0		4.47946	0.0977436	5.07501	0.089914	4.54799	0.169324	4.49225	0.122989	4.52356	0.0903046	4.47408	0.143031	4.52874	0.094219	4.22467	0.12614	4.08849	0.116549	16.2434	1.81342	0.334921	8	24	5.88681e-08	0.00153328
	27161	AM863636	0		4.57779	0.0612826	5.35702	0.0288349	4.8027	0.0841196	4.79836	0.113638	4.78864	0.0361796	4.77381	0.0995546	4.67104	0.0684692	4.6528	0.0422367	4.57178	0.200849	21.0531	1.40059	0.19958	8	24	4.46876e-09	0.000124424
	25290	AM859647	0		4.52985	0.0527659	5.72625	0.0953734	5.14605	0.0597044	4.69319	0.232831	4.59773	0.0630573	4.76893	0.255038	4.68395	0.06848	4.58624	0.0537607	4.54246	0.232734	21.6579	3.85825	0.534436	8	24	3.34901e-09	9.38593e-05
	14895	CU682538	0		5.47731	0.0630057	6.15999	0.0243107	5.53638	0.0823157	5.46367	0.0620762	5.3758	0.0456183	5.4886	0.102557	5.41452	0.0471722	5.47367	0.0282289	5.28844	0.176327	31.4774	1.545	0.147249	8	24	6.66849e-11	2.00348e-06
	1157	CU682805	0		4.90779	0.0966253	5.86252	0.0734854	5.26954	0.0910214	4.87134	0.165064	4.84652	0.0432203	4.96131	0.164207	4.95045	0.0587945	4.9524	0.0495066	4.87974	0.255868	21.6172	2.68251	0.372273	8	24	3.41378e-09	9.56028e-05
	23701	AM857629	0		4.45028	0.157075	6.17219	0.058234	5.5504	0.10517	4.92053	0.306828	4.18679	0.099082	4.88229	0.493703	4.62725	0.221221	3.87045	0.101041	4.31961	0.708972	17.3804	13.4916	2.32876	8	24	3.03977e-08	0.000805843
	36791	AM858824	0		4.80325	0.118761	5.69399	0.0578351	5.12247	0.0623853	4.78683	0.118936	4.886	0.0334753	5.0673	0.127512	4.78996	0.075551	5.08483	0.0363538	4.8481	0.22803	23.5237	2.16769	0.276448	8	24	1.43316e-09	4.09226e-05
	22670	AM867644	0		4.76288	0.0985083	5.35507	0.0519438	4.81908	0.151957	4.75476	0.0689514	4.8498	0.116222	4.82431	0.0996018	4.75011	0.0568285	4.52683	0.0973546	4.25538	0.185875	23.1596	2.10334	0.272458	8	24	1.68352e-09	4.79181e-05
	30103	FP011573	0		3.80655	0.13749	4.58434	0.0399478	4.12747	0.0594103	3.90268	0.117654	3.95263	0.0780401	4.01279	0.157602	3.874	0.0645324	3.85787	0.0332466	3.52621	0.331916	13.748	2.00455	0.437421	8	24	2.88891e-07	0.00715785
	21299	CU991880	0		4.63815	0.029403	5.80011	0.120962	5.2221	0.246371	4.75447	0.161042	4.63211	0.0419638	4.83922	0.238002	4.69522	0.0891618	4.37768	0.0435466	4.38585	0.417229	19.2614	5.03348	0.783974	8	24	1.09627e-08	0.000298198
	20259	FP005090	0		5.09182	0.0536203	5.74294	0.0499287	5.1808	0.0300028	5.09852	0.0212241	4.87022	0.050072	5.07726	0.128268	5.06941	0.0430616	5.03986	0.0665569	5.02294	0.0528097	45.9096	1.50082	0.0980724	8	24	1.08347e-12	3.38757e-08
	17333	AM863452	0		3.72137	0.0836606	5.04153	0.0632786	4.55226	0.109204	3.96344	0.273028	3.59575	0.0945713	4.08692	0.318036	3.86769	0.0726865	3.40012	0.0861519	3.60368	0.494562	18.6346	7.04425	1.13406	8	24	1.52546e-08	0.000411738
	18189	CU686088	0		5.30454	0.0213927	6.02791	0.0621018	5.44419	0.0763423	5.30358	0.099523	5.31899	0.0224008	5.44126	0.149752	5.26378	0.0540486	5.30844	0.0364628	5.33793	0.117264	26.6095	1.41468	0.159493	8	24	3.96681e-10	1.15946e-05
	28995	FP003174	0		5.40402	0.0589671	5.96875	0.0425925	5.39265	0.110424	5.27878	0.0306411	5.232	0.0843731	5.32488	0.0616036	5.36862	0.0517281	5.34803	0.0641698	5.17204	0.0826665	36.5756	1.31736	0.108053	8	24	1.31787e-11	4.03465e-07
	26676	AM856101	0		5.24985	0.0872257	6.16081	0.0677117	5.56824	0.0363421	5.22959	0.13773	5.21095	0.0714988	5.45858	0.182383	5.27252	0.0784815	5.33971	0.0529569	4.96343	0.299883	20.3222	2.80055	0.413423	8	24	6.39291e-09	0.000176483
	38404	FP005600	0		3.24254	0.168143	4.80604	0.123408	4.34461	0.0809038	3.64222	0.227873	3.26831	0.199463	3.7	0.404406	3.50726	0.141127	3.59378	0.106485	3.68638	0.388182	15.6022	6.70514	1.28927	8	24	8.6883e-08	0.00223741
	23298	AM864604	0		4.76613	0.126534	5.51505	0.092312	4.9856	0.146919	4.81392	0.123932	4.69587	0.0250799	4.85773	0.121679	4.7417	0.0863162	4.51042	0.0334627	4.44712	0.210343	23.0781	2.42187	0.314827	8	24	1.7458e-09	4.96593e-05
	5921	AM866109	0		4.4683	0.0771926	4.99358	0.163147	4.51807	0.0385151	4.08467	0.140001	4.12743	0.112569	4.06939	0.219672	4.52865	0.0622406	4.25534	0.0886978	4.09859	0.149244	19.1245	2.52081	0.395432	8	24	1.17739e-08	0.000319768
	5201	AM858358	0		4.29253	0.0753068	4.96959	0.126617	4.49784	0.0695631	4.27233	0.111269	4.4567	0.0884375	4.47177	0.132455	4.33723	0.0176686	4.31488	0.0672793	4.50805	0.0638182	18.1054	1.17477	0.194655	8	24	2.03084e-08	0.000544001
	39512	AM858363	0		4.43773	0.105751	5.79377	0.12216	5.24385	0.061389	4.66001	0.286685	4.36041	0.0521853	4.62569	0.458102	4.52469	0.208814	4.14543	0.048996	4.27997	0.340256	15.8196	6.98594	1.3248	8	24	7.60319e-08	0.00196603
	12496	AM859160	0		4.53026	0.204332	5.39357	0.053588	4.88877	0.0539688	4.32114	0.24626	4.35376	0.129665	4.4674	0.169514	4.65401	0.115683	4.3256	0.114547	4.39816	0.266187	14.0898	3.17782	0.676622	8	24	2.29395e-07	0.00572709
	16329	EE677632	0		3.51192	0.123169	4.0849	0.0398874	3.70385	0.0816234	3.44693	0.0776985	3.38346	0.11146	3.65794	0.102875	3.45195	0.0540777	3.52907	0.0723634	3.44778	0.108173	18.2652	1.19963	0.197036	8	24	1.86137e-08	0.000499964
	4905	AM867466	0		3.79372	0.077837	5.29429	0.065229	4.80397	0.055128	4.09098	0.24681	3.73217	0.0813347	4.14198	0.219913	3.8914	0.151848	3.60422	0.0710276	3.71177	0.374193	33.3394	8.27695	0.74479	8	24	3.59514e-11	1.08875e-06
	14699	AM858019	0		4.28927	0.0959834	4.92268	0.230324	4.46873	0.0896022	4.28291	0.124423	3.98662	0.127013	4.06365	0.187295	4.25571	0.0759633	4.25032	0.0431122	3.92993	0.137592	16.32	2.23379	0.410623	8	24	5.62387e-08	0.00146732
	43545	AM869047	0		3.90719	0.159686	5.0572	0.0660276	4.59153	0.17316	4.15925	0.233282	3.77279	0.0578386	4.23998	0.208654	4.03549	0.182594	3.6446	0.0147556	4.01874	0.440183	15.979	4.99233	0.93729	8	24	6.90112e-08	0.00178946
Male gonad-specific					#N/A	#N/A	#N/A	#N/A	#N/A	#N/A	#N/A	#N/A	#N/A	#N/A	#N/A	#N/A	#N/A	#N/A	#N/A	#N/A	#N/A	#N/A	#N/A	#N/A	#N/A	#N/A	#N/A	#N/A	#N/A
	36971	CU987004	PREDICTED: similar to RIKEN cDNA 4930404H21 gene [Strongylocentrotus purpuratus]		5.35673	0.0604492	3.66344	0.364265	6.01276	0.192298	5.16599	0.194283	4.67838	0.093674	4.49298	0.258996	5.45065	0.0844489	4.03317	0.107426	4.45216	0.236177	52.0335	14.8932	0.858672	8	24	2.68341e-13	8.45006e-09
	21778	AM866436	PREDICTED: hypothetical protein [Strongylocentrotus purpuratus]		2.65643	0.225006	3.01033	0.259753	4.73509	0.22657	3.29091	0.601277	2.82891	0.165544	3.10818	0.284461	2.96432	0.129108	2.99515	0.109183	2.86158	0.18206	14.6614	9.53543	1.95113	8	24	1.5748e-07	0.0039781
	43225	AM857792	PREDICTED: hypothetical protein [Strongylocentrotus purpuratus]		3.48692	0.0440939	3.95381	0.109498	5.56255	0.158868	3.9239	0.765868	3.89663	0.13111	4.02824	0.264002	3.54403	0.122937	4.39944	0.0873256	3.36951	0.0513535	15.336	11.114	2.1741	8	24	1.02506e-07	0.0026264
	3980	CU989844	predicted protein [Nematostella vectensis]		4.19605	0.112987	4.91265	0.106036	6.34963	0.0899854	4.71196	0.774057	4.50969	0.0830155	4.7844	0.337844	4.33246	0.143132	5.17727	0.0443306	4.27007	0.174985	14.3635	11.3288	2.36616	8	24	1.91311e-07	0.00480228
	32181	AM865050	predicted protein [Nematostella vectensis]		4.63843	0.0595855	4.77839	0.12804	5.47027	0.0714441	4.81233	0.0404478	4.63239	0.12143	4.64569	0.0645716	4.60582	0.0724556	4.69888	0.0403186	4.58213	0.0348858	41.2111	1.90067	0.138361	8	24	3.57159e-12	1.1073e-07
	13199	CU991439	predicted protein [Nematostella vectensis]		4.89758	0.0686246	4.87031	0.0677443	5.43981	0.0898832	4.85213	0.062696	4.81327	0.042895	4.73096	0.0689097	4.83081	0.0847299	4.72361	0.0643837	4.57321	0.0689325	36.9752	1.41121	0.114499	8	24	1.17082e-11	3.58903e-07
	17777	AM866075	predicted protein [Candida tropicalis MYA-3404]		3.07592	0.288327	3.06509	0.152673	5.29957	0.11485	3.57382	0.76318	2.88799	0.392558	3.34379	0.339985	3.13694	0.226767	2.82291	0.164244	2.86565	0.259033	13.789	14.9299	3.2482	8	24	2.80936e-07	0.0069672
	33315	AM864917	hypothetical protein BRAFLDRAFT_72828 [Branchiostoma floridae]		3.37778	0.0869501	3.80194	0.313698	4.42047	0.0227288	3.49465	0.0726479	3.41824	0.0836737	3.24643	0.198459	3.28918	0.231728	3.43175	0.0920195	3.31663	0.0311959	18.3827	3.45574	0.563966	8	24	1.74655e-08	0.000469875
	42619	FP089859	hypothetical protein BRAFLDRAFT_117750 [Branchiostoma floridae]		4.26158	0.166493	3.73926	0.0786606	4.91376	0.264973	4.41303	0.108312	4.27791	0.166341	4.14074	0.179909	4.45608	0.0680858	4.15858	0.125629	3.80548	0.0371775	17.8044	3.05809	0.51528	8	24	2.39707e-08	0.000639777
	27335	AM864142	hypothetical protein BRAFLDRAFT_117676 [Branchiostoma floridae]		4.56268	0.0458202	4.39312	0.0541037	5.49907	0.196836	4.44697	0.275198	4.59628	0.0697194	4.93703	0.104597	4.51025	0.0448097	4.38001	0.0464531	4.70604	0.0449478	25.8109	3.27613	0.380786	8	24	5.46029e-10	1.58807e-05
	29514	AM866244	hypothetical protein BRAFLDRAFT_100807 [Branchiostoma floridae]		3.04996	0.175044	3.51448	0.109591	5.42434	0.215967	3.82814	0.68655	2.93957	0.0568088	3.48832	0.396574	2.99424	0.274364	3.37912	0.533533	3.19893	0.10529	13.9927	14.957	3.20674	8	24	2.44822e-07	0.00609875
	35166	AM860557	hypothetical protein BRAFLDRAFT_100807 [Branchiostoma floridae]		2.93647	0.361463	3.23119	0.100795	4.67159	0.215217	3.43336	0.364061	3.11367	0.086181	3.35207	0.159934	2.91807	0.220482	3.23626	0.350189	2.81845	0.291998	13.6751	7.68461	1.68582	8	24	3.03623e-07	0.00751315
	1721	AM865116	(sp:Q9Z1K5) Protein ariadne-1 homolog OS=Mus musculus GN=Arih1 PE=2 SV=3		4.88085	0.0753855	4.93009	0.0611987	5.4959	0.222482	4.89239	0.0882746	4.8833	0.0706734	4.91217	0.0369478	4.91464	0.0359247	4.89365	0.047319	4.65752	0.121644	17.6771	1.21487	0.206177	8	24	2.57298e-08	0.000685365
	33955	AM862765	(sp:Q9Z1K5) Protein ariadne-1 homolog OS=Mus musculus GN=Arih1 PE=2 SV=3		5.08073	0.0409693	5.09059	0.058596	5.69493	0.213686	5.11321	0.0992218	5.05111	0.0570685	5.09837	0.0453865	5.08527	0.101612	5.13878	0.0517273	4.83386	0.206924	13.965	1.27243	0.273348	8	24	2.49423e-07	0.00620913
	23299	AM857778	(sp:Q9Z0R4) Intersectin-1 OS=Mus musculus GN=Itsn1 PE=1 SV=1		3.87554	0.123414	4.12936	0.107596	4.88511	0.283514	4.09897	0.145635	3.89283	0.022715	3.89506	0.0694667	3.9138	0.0866529	3.89368	0.0539593	3.83405	0.0313495	23.9004	2.72853	0.342488	8	24	1.21595e-09	3.48467e-05
	39784	AM860219	(sp:Q9VCA2) Organic cation transporter protein OS=Drosophila melanogaster GN=Orct PE=1 SV=1		3.88764	0.148957	3.64263	0.0692335	4.6538	0.21223	3.98742	0.0999934	3.93	0.133575	3.73006	0.204325	3.83447	0.103876	4.02867	0.101723	3.79284	0.0879101	14.0833	2.13068	0.453873	8	24	2.3039e-07	0.00575054
	39539	AM865207	(sp:Q9UPR5) Sodium/calcium exchanger 2 OS=Homo sapiens GN=SLC8A2 PE=2 SV=2		4.76851	0.138303	4.01166	0.0383377	5.36044	0.302241	4.11569	0.523911	4.1303	0.176249	4.5671	0.179717	4.74619	0.0431552	4.24865	0.161523	3.60606	0.188677	14.7724	6.95096	1.41161	8	24	1.46586e-07	0.00371082
	25829	AM867048	(sp:Q9UIX4) Potassium voltage-gated channel subfamily G member 1 OS=Homo sapiens GN=KCNG1 PE=2 SV=1		3.42067	0.0424981	3.54401	0.0403052	5.16226	0.229386	3.75208	0.44501	3.29496	0.071506	3.66276	0.124462	3.43971	0.114412	3.1153	0.0876931	3.08827	0.0571134	34.8933	9.75476	0.83868	8	24	2.19734e-11	6.69728e-07
	42995	FP010271	(sp:Q9JLQ0) CD2-associated protein OS=Mus musculus GN=Cd2ap PE=1 SV=2		5.25898	0.15731	5.34516	0.174672	6.08697	0.176738	5.24688	0.17947	5.21125	0.0863813	5.15406	0.124282	5.22925	0.161	5.02762	0.0374808	5.21919	0.0524724	15.5101	2.32946	0.450569	8	24	9.19721e-08	0.00236497
	2679	AM854896	(sp:Q9JJX7) TRAF and TNF receptor-associated protein OS=Mus musculus GN=Ttrap PE=2 SV=1		3.10348	0.365446	4.64376	0.104184	5.30496	0.111709	4.67388	0.0821547	3.35224	0.442161	3.8192	0.291411	3.7283	0.198491	4.07113	0.201569	3.67314	0.198089	25.4908	13.828	1.62741	8	24	6.22133e-10	1.80487e-05
	43751	AM862213	(sp:Q9D5I4) Tctex1 domain-containing protein 1 OS=Mus musculus GN=Tctex1d1 PE=2 SV=1		4.12083	0.0123056	4.12391	0.224812	5.7271	0.150367	4.06145	0.741445	3.82608	0.0737154	3.77632	0.389583	3.33437	0.164057	3.96177	0.0740573	3.36129	0.135225	15.4802	12.3913	2.40137	8	24	9.36942e-08	0.00240757
	43744	AM858918	(sp:Q9D3N2) EF-hand calcium-binding domain-containing protein 1 OS=Mus musculus GN=Efcab1 PE=2 SV=1		5.04754	0.206426	5.05816	0.124369	5.90813	0.191605	5.01618	0.174809	4.43135	0.062346	4.56339	0.322718	5.36485	0.11305	4.45194	0.0970313	4.06722	0.216022	30.8518	8.30827	0.807889	8	24	8.2672e-11	2.4771e-06
	7065	AM860093	(sp:Q9D0W5) Peptidyl-prolyl cis-trans isomerase-like 1 OS=Mus musculus GN=Ppil1 PE=2 SV=1		4.52257	0.0854575	4.77638	0.0496589	5.26548	0.144671	4.64819	0.0477151	4.53455	0.120243	4.40585	0.0940358	4.62833	0.0451235	4.4079	0.0652337	4.46536	0.0757051	31.1545	1.82535	0.175771	8	24	7.44702e-11	2.23433e-06
	42266	CU994483	(sp:Q9CWP6) Motile sperm domain-containing protein 2 OS=Mus musculus GN=Mospd2 PE=1 SV=2		4.54266	0.0522121	4.35988	0.0834543	5.52246	0.108067	4.85259	0.0693202	4.49221	0.0949083	4.44109	0.074755	4.60025	0.083784	4.54309	0.0703949	4.45176	0.0736322	63.5049	3.1845	0.150437	8	24	2.84217e-14	9.03299e-10
	40555	CU991487	(sp:Q9CQ46) EF-hand calcium-binding domain-containing protein 2 OS=Mus musculus GN=Efcab2 PE=2 SV=1		4.72541	0.16901	4.10771	0.133813	5.5032	0.182942	4.46169	0.25975	4.13332	0.263673	4.06679	0.207189	4.91767	0.202425	4.14829	0.0758106	3.80831	0.0351557	25.5874	7.42754	0.870844	8	24	5.98016e-10	1.7364e-05
	33471	AM862921	(sp:Q9BSJ2) Gamma-tubulin complex component 2 OS=Homo sapiens GN=TUBGCP2 PE=1 SV=2		3.55591	0.075098	3.73888	0.101268	4.16683	0.0774548	3.44471	0.0246837	3.28362	0.0466026	3.36089	0.0830743	3.56245	0.0437786	3.42902	0.0286267	3.29612	0.0465362	64.0173	1.94217	0.0910146	8	24	2.59792e-14	8.25827e-10
	44022	AM864833	(sp:Q99NH0) Ankyrin repeat domain-containing protein 17 OS=Mus musculus GN=Ankrd17 PE=1 SV=2		4.63079	0.0749375	4.58246	0.112843	5.39257	0.241605	4.50387	0.131407	4.05609	0.100313	4.00091	0.235044	4.77348	0.0973891	3.90643	0.0415024	3.61881	0.258759	40.5279	7.75869	0.574322	8	24	4.2919e-12	1.3283e-07
	6407	AM864525	(sp:Q96RT7) Gamma-tubulin complex component 6 OS=Homo sapiens GN=TUBGCP6 PE=1 SV=3		4.02112	0.0202966	4.01173	0.0674129	4.73982	0.149191	3.93432	0.0841041	3.94146	0.0903187	3.98557	0.183884	4.17202	0.0916485	3.99297	0.117124	3.90644	0.183488	15.0055	1.67892	0.335661	8	24	1.26266e-07	0.00321499
	38854	AM864903	(sp:Q96M60) Uncharacterized protein C15orf33 OS=Homo sapiens GN=C15orf33 PE=2 SV=2		4.10558	0.0715478	4.0296	0.0833135	4.65574	0.288196	4.00657	0.0913592	3.73078	0.0495054	3.94141	0.138783	4.1544	0.0254851	3.89067	0.0453633	3.69005	0.034358	20.9428	2.06643	0.29601	8	24	4.71368e-09	0.000131069
	41595	AM869258	(sp:Q96M34) Uncharacterized protein C3orf30 OS=Homo sapiens GN=C3orf30 PE=2 SV=1		4.08583	0.4106	3.47026	0.049578	4.95938	0.215348	3.8743	0.330602	3.66237	0.194189	3.67405	0.15958	4.11056	0.101904	3.64181	0.11042	3.29217	0.0699098	14.9949	5.98979	1.19837	8	24	1.27121e-07	0.00323498
	39394	AM857596	(sp:Q96M34) Uncharacterized protein C3orf30 OS=Homo sapiens GN=C3orf30 PE=2 SV=1		4.75783	0.137341	4.09638	0.120973	5.34486	0.271954	4.52992	0.174461	3.96805	0.198312	4.02544	0.19588	4.79682	0.120292	3.9748	0.0356702	3.55286	0.095045	39.582	8.22604	0.623468	8	24	5.56133e-12	1.71673e-07
	4844	CU998495	(sp:Q96JB1) Dynein heavy chain 8, axonemal OS=Homo sapiens GN=DNAH8 PE=1 SV=2		3.62458	0.0852928	4.12132	0.126263	5.71169	0.087471	4.03732	0.665042	3.74981	0.0819471	4.12719	0.138414	3.82518	0.101028	4.05452	0.040277	3.80452	0.0532908	19.3395	9.76415	1.51464	8	24	1.05269e-08	0.000286743
	35625	AM854817	(sp:Q95J53) BTB/POZ domain-containing protein 16 OS=Macaca fascicularis GN=BTBD16 PE=2 SV=1		4.54877	0.283277	3.98903	0.196113	5.34185	0.325987	4.227	0.311013	3.77927	0.269082	3.97671	0.281457	4.8384	0.206643	3.82184	0.0341472	3.87699	0.0729834	16.6347	7.85991	1.41751	8	24	4.66998e-08	0.00122428
	23514	AM864750	(sp:Q923E4) NAD-dependent deacetylase sirtuin-1 OS=Mus musculus GN=Sirt1 PE=1 SV=2		4.36419	0.0360294	4.28497	0.0579762	4.85712	0.0456971	4.23677	0.0819174	4.28637	0.0696284	4.33716	0.114503	4.39189	0.0917259	4.25695	0.0539696	4.33045	0.0449441	21.1005	0.891996	0.126821	8	24	4.36767e-09	0.000121679
	22660	AM858499	(sp:Q8VHD8) Hornerin OS=Mus musculus GN=Hrnr PE=1 SV=1		3.87668	0.234157	5.03152	0.0219318	5.60074	0.303734	4.48249	0.278168	3.782	0.143478	4.4735	0.199643	3.92947	0.16737	4.25994	0.0559919	4.25314	0.314007	26.0964	9.16911	1.05406	8	24	4.86597e-10	1.41794e-05
	43638	AM858256	(sp:Q8NHP6) Motile sperm domain-containing protein 2 OS=Homo sapiens GN=MOSPD2 PE=1 SV=1		4.01993	0.11602	4.00377	0.0385777	5.15559	0.198617	4.50714	0.140094	4.06539	0.0796547	4.02822	0.123387	4.12683	0.0407155	4.05025	0.0274075	4.00593	0.096984	41.6697	3.7764	0.271881	8	24	3.16192e-12	9.81237e-08
	1804	AM858411	(sp:Q8N1H7) Protein SIX6OS1 OS=Homo sapiens GN=SIX6OS1 PE=2 SV=1		2.49929	0.442461	3.37666	0.099875	4.98135	0.0868266	3.39401	0.42492	2.97927	0.187131	3.17511	0.296198	2.78053	0.508314	2.95111	0.198957	3.00541	0.115259	15.8831	12.9857	2.45274	8	24	7.31454e-08	0.00189337
	34088	AJ431705	(sp:Q8JI28) Tolloid-like protein 1 OS=Xenopus laevis GN=tll1 PE=1 SV=1		3.47359	0.167441	3.17624	0.0724095	3.97747	0.174504	3.19923	0.164241	2.92269	0.10967	3.16464	0.0332041	3.44473	0.0635849	3.0111	0.159371	2.932	0.10518	22.9482	2.9547	0.386266	8	24	1.85033e-09	5.25736e-05
	14161	AM867915	(sp:Q8CCB4) Vacuolar protein sorting-associated protein 53 homolog OS=Mus musculus GN=Vps53 PE=2 SV=1		4.32363	0.169184	4.50628	0.0947897	5.13006	0.0749559	4.44904	0.0423393	4.35535	0.086281	4.4394	0.108262	4.44047	0.0875522	4.38113	0.0318668	4.11589	0.133415	23.1807	1.8513	0.239591	8	24	1.66778e-09	4.74718e-05
	34370	AM866620	(sp:Q8CCB4) Vacuolar protein sorting-associated protein 53 homolog OS=Mus musculus GN=Vps53 PE=2 SV=1		4.13976	0.135752	4.23623	0.0272893	4.91266	0.0589286	4.40026	0.0276708	4.42741	0.10613	4.38338	0.122396	4.22922	0.0474548	4.30416	0.110464	3.88786	0.26116	17.4412	1.88669	0.324522	8	24	2.93709e-08	0.000779414
	34569	FP008484	(sp:Q8C0S4) Tetratricopeptide repeat protein 21A OS=Mus musculus GN=Ttc21a PE=1 SV=2		4.62378	0.182628	4.29463	0.030363	5.24414	0.265949	4.60594	0.0925803	4.46908	0.128924	4.41056	0.13888	4.76327	0.0865272	4.52335	0.0644499	4.41403	0.0469102	14.1952	1.969	0.416124	8	24	2.1383e-07	0.00535045
	36691	AM866442	(sp:Q6ZV50) Uncharacterized protein FLJ42986 OS=Homo sapiens PE=2 SV=2		3.73741	0.152397	3.99083	0.0773654	5.35066	0.235426	4.13932	0.428014	3.59324	0.100715	4.01827	0.187399	3.73678	0.0618327	3.59712	0.140873	3.62743	0.0531605	24.3069	7.73386	0.954527	8	24	1.0209e-09	2.93519e-05
	39391	BQ426669	(sp:Q6P5B0) RRP12-like protein OS=Mus musculus GN=Rrp12 PE=1 SV=1		4.75086	0.119494	5.09555	0.0567282	5.61517	0.103323	4.90087	0.0737817	4.84879	0.107664	4.97405	0.0573609	4.89974	0.0578615	4.86472	0.0556149	4.81621	0.0735439	31.4264	1.69431	0.161741	8	24	6.78539e-11	2.0384e-06
	30230	AM865924	(sp:Q6NXP6) Pyrroline-5-carboxylate reductase-like protein C14orf148 OS=Homo sapiens GN=C14orf148 PE=2 SV=2		4.44962	0.0934431	4.68094	0.0459158	5.1895	0.213659	4.34732	0.0664507	4.02193	0.117779	3.99295	0.209104	4.68124	0.0402299	3.80739	0.127297	3.64948	0.499381	22.3779	6.41486	0.85998	8	24	2.39642e-09	6.76607e-05
	12181	FP007925	(sp:Q6INC1) Tetratricopeptide repeat protein 21B OS=Xenopus laevis GN=ttc21b PE=2 SV=1		4.41381	0.059162	4.51722	0.0994469	5.03545	0.0863435	4.28213	0.0311971	4.1261	0.0480789	4.12608	0.0825068	4.49071	0.054828	4.17927	0.0608156	4.07072	0.019787	73.3994	2.35768	0.0963639	8	24	5.44009e-15	1.73408e-10
	39943	AM866101	(sp:Q6GR35) UPF0436 protein C9orf6 homolog OS=Xenopus laevis PE=2 SV=1		4.42654	0.124498	5.06017	0.0380212	5.75837	0.142371	4.76023	0.11594	4.48667	0.0858282	4.4584	0.158222	4.63337	0.0894741	4.5305	0.0343033	4.3685	0.109384	53.1011	4.93724	0.278935	8	24	2.13718e-13	6.7396e-09
	15029	AM866836	(sp:Q6DGU5) Solute carrier family 25 member 46 OS=Danio rerio GN=slc25a46 PE=2 SV=1		4.44051	0.0461242	4.24419	0.0963345	5.04315	0.180903	4.46802	0.117214	4.31792	0.0672972	4.37429	0.131682	4.37037	0.0415941	4.29948	0.0404958	4.23195	0.0613815	20.8207	1.49122	0.214865	8	24	5.00183e-09	0.000138861
	21607	AM863073	(sp:Q6CEJ6) Glucose-repressible alcohol dehydrogenase transcriptional effector OS=Yarrowia lipolytica GN=CCR4 PE=3 SV=1		4.22811	0.100884	4.34126	0.0421211	5.05433	0.0701666	4.1914	0.117281	4.11898	0.0486747	4.13788	0.0802121	4.24799	0.0538957	4.07885	0.0427416	4.01936	0.057159	53.8923	2.37721	0.132331	8	24	1.81077e-13	5.71571e-09
	18301	CU989074	(sp:Q68FX0) Isocitrate dehydrogenase [NAD] subunit beta, mitochondrial OS=Rattus norvegicus GN=Idh3B PE=2 SV=1		4.57411	0.106765	4.4507	0.139609	5.37168	0.0626916	4.44985	0.0980661	4.43309	0.0867775	4.59797	0.132373	4.5495	0.0296373	4.64615	0.0232216	4.61864	0.115805	28.7204	2.06904	0.216123	8	24	1.77197e-10	5.24558e-06
	1793	AM864177	(sp:Q68FX0) Isocitrate dehydrogenase [NAD] subunit beta, mitochondrial OS=Rattus norvegicus GN=Idh3B PE=2 SV=1		5.15138	0.120382	5.13444	0.0866106	5.98959	0.0882926	5.04983	0.0935809	4.96458	0.0786534	5.14656	0.123589	5.11525	0.042687	5.22094	0.0430673	5.18427	0.113718	33.435	2.24704	0.201618	8	24	3.48576e-11	1.05604e-06
	18649	AM857935	(sp:Q66IS6) Bardet-Biedl syndrome 5 protein homolog OS=Xenopus laevis GN=bbs5 PE=2 SV=1		5.22918	0.0674689	5.20536	0.105066	5.99574	0.174643	5.09158	0.137443	4.92488	0.121917	4.91188	0.0874907	5.43996	0.0307517	4.98832	0.0448268	4.9192	0.0133013	41.7939	3.2067	0.23018	8	24	3.06011e-12	9.49766e-08
	4195	AM864563	(sp:Q63ZR7) Solute carrier family 25 member 46-B OS=Xenopus laevis GN=slc25a46-B PE=2 SV=1		3.93401	0.0297841	3.70218	0.0917912	4.81204	0.158859	3.96362	0.110906	3.89862	0.109359	3.84254	0.138555	3.89994	0.0458974	3.89499	0.0815159	3.79123	0.111807	30.6077	2.5671	0.251613	8	24	8.99952e-11	2.69329e-06
	41946	AM867219	(sp:Q5XIE5) E3 ubiquitin-protein ligase MARCH3 OS=Rattus norvegicus GN=March3 PE=1 SV=1		3.66363	0.285357	3.61601	0.0134987	6.01895	0.178474	4.48925	0.649434	3.65013	0.113295	4.25807	0.397863	3.80975	0.241979	3.38616	0.0795963	3.59061	0.195583	21.5968	16.9767	2.35822	8	24	3.44684e-09	9.65011e-05
	1559	ES789786	(sp:Q5SSF7) Protein FAM46C OS=Mus musculus GN=Fam46c PE=2 SV=1		4.47275	0.0822367	4.43332	0.085462	5.45641	0.174795	4.78789	0.0993433	4.72352	0.109765	4.51196	0.116255	4.31401	0.0827733	4.81674	0.0462354	4.32128	0.134692	37.0026	3.27538	0.265552	8	24	1.1614e-11	3.56075e-07
	8435	AM861090	(sp:Q5REP9) Kelch-like protein 3 OS=Pongo abelii GN=KLHL3 PE=2 SV=1		3.47133	0.0637548	3.36889	0.161611	5.62468	0.0942546	3.84962	0.769658	3.66153	0.0881075	3.82737	0.300849	3.61984	0.195448	3.80939	0.168088	3.81199	0.140294	13.8916	11.0802	2.39286	8	24	2.62076e-07	0.00651625
	11973	AM866946	(sp:Q5PPV3) MORN repeat-containing protein 3 OS=Xenopus laevis GN=morn3 PE=2 SV=1		4.94398	0.169224	4.71665	0.0752322	5.78714	0.250546	4.99067	0.211569	4.61777	0.110397	4.57366	0.201016	5.21052	0.0955542	4.36301	0.10622	3.85226	0.256527	32.3624	7.63424	0.707697	8	24	4.95202e-11	1.49298e-06
	23296	AM857587	(sp:Q5JRC9) Protein FAM47A OS=Homo sapiens GN=FAM47A PE=1 SV=3		4.15557	0.0985067	3.588	0.0551551	4.85704	0.161717	4.02115	0.239488	3.71376	0.0520966	3.49132	0.166188	4.28267	0.109725	3.62324	0.0830539	3.26377	0.162474	40.8611	6.26768	0.46017	8	24	3.92264e-12	1.21516e-07
	7340	AM863161	(sp:Q55Z49) Probable kinetochore protein NUF2 OS=Cryptococcus neoformans GN=NUF2 PE=3 SV=2		3.5077	0.02856	4.12373	0.0209333	4.671	0.179117	3.83473	0.0903377	3.64084	0.162949	3.58271	0.168887	3.7181	0.0547989	3.17055	0.229136	3.21721	0.237917	30.6005	5.47672	0.536925	8	24	9.02235e-11	2.70003e-06
	21525	AM856706	(sp:Q53HC0) Coiled-coil domain-containing protein 92 OS=Homo sapiens GN=CCDC92 PE=2 SV=2		4.69986	0.0699705	4.77413	0.237283	5.27768	0.209812	4.44732	0.203209	4.33559	0.094276	4.31203	0.120037	4.7401	0.0597258	4.23327	0.0316572	4.15833	0.0503528	23.0084	3.28167	0.427887	8	24	1.80108e-09	5.12065e-05
	26978	CU995429	(sp:Q4V8R6) Transcription factor E4F1 OS=Danio rerio GN=e4f1 PE=2 SV=1		3.99137	0.0478821	4.12251	0.0425134	4.53831	0.0963405	3.95194	0.054273	4.02399	0.0867513	4.05549	0.0431229	4.12199	0.066272	4.0087	0.0763106	3.97018	0.0272466	24.7684	0.810581	0.0981793	8	24	8.39604e-10	2.42192e-05
	2768	CU995620	(sp:Q4V7N3) Serine/threonine/tyrosine-interacting protein A OS=Xenopus laevis GN=styx-A PE=2 SV=1		4.74143	0.080916	4.84915	0.0311091	5.74945	0.144947	4.79985	0.213802	4.80916	0.0568161	5.0674	0.0542174	4.80563	0.0459904	4.87553	0.028803	4.8612	0.0157274	32.3643	2.46575	0.228562	8	24	4.94881e-11	1.49207e-06
	36966	AM857615	(sp:Q4R8G6) Uncharacterized protein C16orf73 homolog OS=Macaca fascicularis GN=QtsA-12515 PE=2 SV=1		2.79519	0.333095	3.49387	0.0287261	4.83876	0.20301	3.57121	0.367038	2.84604	0.142784	3.24922	0.157557	3.05657	0.0761029	3.1665	0.196193	3.17654	0.19908	24.933	9.7142	1.16883	8	24	7.83638e-10	2.26377e-05
	2672	CU987881	(sp:Q4FZT9) 26S proteasome non-ATPase regulatory subunit 2 OS=Rattus norvegicus GN=Psmd2 PE=2 SV=1		4.99236	0.0381993	4.94436	0.063158	5.61114	0.127862	4.91139	0.108454	4.81043	0.0813456	4.88293	0.124124	5.07284	0.0381483	4.99116	0.0730606	4.93178	0.0703318	23.6885	1.39513	0.176684	8	24	1.33336e-09	3.81209e-05
	7891	AM864536	(sp:Q3ZBK3) Kinetochore protein Spc25 OS=Bos taurus GN=SPC25 PE=2 SV=1		4.73316	0.115954	5.30223	0.070635	5.86735	0.0938382	4.8363	0.155633	4.68591	0.0750509	4.66245	0.250391	4.82973	0.0720491	4.55048	0.0558028	4.68072	0.0990404	34.2537	4.45421	0.390108	8	24	2.68443e-11	8.1596e-07
	36207	AM863771	(sp:Q3ZBE1) Armadillo repeat-containing protein 1 OS=Bos taurus GN=ARMC1 PE=2 SV=1		3.75561	0.157706	4.69674	0.219969	5.33421	0.20931	4.17998	0.205657	3.66862	0.249529	3.76373	0.187608	3.95504	0.0932174	3.55111	0.156615	3.85645	0.206284	30.1136	8.66302	0.863035	8	24	1.07072e-10	3.19653e-06
	24191	AM866055	(sp:Q3UA06) Thyroid receptor-interacting protein 13 OS=Mus musculus GN=Trip13 PE=2 SV=1		4.04094	0.0851225	4.61853	0.134512	5.19004	0.0992446	4.22109	0.078648	3.97154	0.0309295	4.04588	0.183884	4.19774	0.048341	4.0707	0.137101	4.07131	0.0702301	43.2155	3.94348	0.273754	8	24	2.11609e-12	6.5842e-08
	23725	CU988990	(sp:Q2YDL5) FK506-binding protein 11 OS=Bos taurus GN=FKBP11 PE=2 SV=1		3.86361	0.181597	3.53705	0.138975	5.11756	0.172229	3.99033	0.225595	4.47628	0.0635084	3.49624	0.301796	3.78093	0.235915	3.81795	0.14584	4.52056	0.129169	24.9558	7.47886	0.899053	8	24	7.76227e-10	2.24252e-05
	32066	AM857509	(sp:Q2TGI5) Probable palmitoyltransferase ZDHHC24 OS=Rattus norvegicus GN=Zdhhc24 PE=2 SV=1		4.11176	0.16117	4.27624	0.0813883	4.81236	0.0805103	4.12858	0.0725589	3.83152	0.0661432	3.5265	0.154084	4.23528	0.05858	3.57478	0.208923	3.51228	0.372045	24.0236	4.98378	0.622361	8	24	1.1529e-09	3.30766e-05
	31786	AM861873	(sp:Q29RZ2) Peptidylprolyl isomerase domain and WD repeat-containing protein 1 OS=Bos taurus GN=PPWD1 PE=2 SV=1		4.26344	0.0696708	4.08899	0.0514669	4.81688	0.121916	4.15848	0.0597903	4.19016	0.0439707	4.05241	0.129613	4.31681	0.0505285	4.12438	0.0586968	4.04984	0.0872681	28.4459	1.41981	0.149737	8	24	1.96181e-10	5.79794e-06
	41023	AM869337	(sp:Q29RZ2) Peptidylprolyl isomerase domain and WD repeat-containing protein 1 OS=Bos taurus GN=PPWD1 PE=2 SV=1		4.76459	0.083801	4.78533	0.0410265	5.29147	0.148061	4.673	0.0576392	4.603	0.0793773	4.52922	0.101873	4.79728	0.0580654	4.59389	0.0435722	4.55084	0.0372161	28.2507	1.38298	0.146862	8	24	2.11028e-10	6.22911e-06
	40878	CU987413	(sp:Q28FE4) MORN repeat-containing protein 5 OS=Xenopus tropicalis GN=morn5 PE=2 SV=1		5.40685	0.0871482	5.42254	0.0801923	6.20349	0.122226	5.23853	0.110695	4.77269	0.0267303	4.80279	0.241995	5.58884	0.088391	4.68506	0.0221719	4.51322	0.2136	58.6304	7.74463	0.396277	8	24	7.01661e-14	2.22272e-09
	1111	DW713865	(sp:Q28DR4) Histone H4 OS=Xenopus tropicalis GN=TGas006m08.1 PE=3 SV=1		4.2556	0.140303	4.32003	0.111084	5.35387	0.144187	4.25616	0.186622	3.99688	0.0935528	4.3013	0.169543	4.28815	0.135888	4.11192	0.0803073	4.47654	0.117778	26.2589	3.89311	0.444775	8	24	4.55935e-10	1.32987e-05
	11719	AM864201	(sp:Q24524) Protein singed OS=Drosophila melanogaster GN=sn PE=2 SV=1		2.98111	0.410511	2.40439	0.236896	5.89492	0.256332	4.11034	0.8677	3.1507	0.265077	4.0104	0.647991	3.38632	0.460988	2.71762	0.394663	3.54668	0.312935	14.1962	27.3468	5.77906	8	24	2.13697e-07	0.00534734
	28403	EX956377	(sp:Q14565) Meiotic recombination protein DMC1/LIM15 homolog OS=Homo sapiens GN=DMC1 PE=1 SV=2		2.73082	0.236927	3.27614	0.116279	5.47492	0.147129	3.61036	0.872446	3.01742	0.175312	3.51738	0.387302	3.34547	0.0972382	3.053	0.0777967	3.08336	0.0957619	15.6841	16.3601	3.1293	8	24	8.26081e-08	0.00213038
	32818	AM861984	(sp:Q03410) Synaptonemal complex protein 1 OS=Rattus norvegicus GN=Sycp1 PE=2 SV=2		3.04068	0.313969	4.73154	0.126192	6.01844	0.225651	4.55525	0.776276	3.73471	0.103461	4.27477	0.360297	3.54041	0.330701	3.74684	0.0779061	3.22481	0.494639	19.0262	22.1619	3.49442	8	24	1.23963e-08	0.000336287
	27818	FP007223	(sp:P97363) Serine palmitoyltransferase 2 OS=Mus musculus GN=Sptlc2 PE=2 SV=2		3.88045	0.0958695	3.5584	0.0751409	4.47757	0.0999362	3.72264	0.115719	3.64936	0.0976025	3.74654	0.0691135	3.74584	0.109484	3.93995	0.0925125	3.62697	0.046027	27.1576	1.88107	0.207794	8	24	3.20104e-10	9.38928e-06
	25007	AM865670	(sp:P62138) Serine/threonine-protein phosphatase PP1-alpha catalytic subunit OS=Rattus norvegicus GN=Ppp1ca PE=1 SV=1		3.43722	0.0716986	3.39822	0.17015	4.91522	0.112913	3.63272	0.405278	3.6079	0.101469	3.57505	0.250396	3.72943	0.0946323	4.16025	0.0948702	3.42256	0.0997887	20.6613	6.09052	0.884338	8	24	5.40717e-09	0.000149816
	39892	AM860893	(sp:P61025) Cyclin-dependent kinases regulatory subunit 1 OS=Mus musculus GN=Cks1b PE=2 SV=1		4.07466	0.108661	4.37565	0.0982337	4.92738	0.179186	4.02269	0.149517	3.97304	0.117125	3.78095	0.239471	4.09224	0.0873617	3.42839	0.136093	3.55853	0.0119443	32.3141	5.14808	0.477941	8	24	5.03207e-11	1.51687e-06
	20472	FP001301	(sp:P47224) Guanine nucleotide exchange factor MSS4 OS=Homo sapiens GN=RABIF PE=1 SV=2		4.85588	0.187687	4.94969	0.152873	5.73668	0.0761852	5.02493	0.133308	4.89469	0.223037	4.72187	0.102539	4.82585	0.0544354	4.98468	0.0164009	4.84879	0.0802772	15.8656	2.22492	0.420706	8	24	7.39285e-08	0.00191319
	4276	AJ431728	(sp:P41383) Tubulin alpha-2/alpha-4 chain OS=Patella vulgata GN=TUB2 PE=2 SV=1		3.16706	0.270073	3.32785	0.0961051	5.24528	0.149035	3.93815	0.403509	3.65769	0.103298	4.35919	0.152771	4.18382	0.125449	3.5371	0.101059	3.94707	0.168898	31.273	10.4984	1.0071	8	24	7.15056e-11	2.14653e-06
	38418	AM861410	(sp:P25386) Intracellular protein transport protein USO1 OS=Saccharomyces cerevisiae GN=USO1 PE=1 SV=2		2.82747	0.566399	4.10143	0.0316491	5.38659	0.213969	3.94155	0.665579	3.26149	0.257677	3.71074	0.309168	3.18025	0.0655837	3.40408	0.129017	3.05946	0.170945	15.4656	15.4255	2.99221	8	24	9.45468e-08	0.00242891
	41943	CU682197	(sp:P18420) Proteasome subunit alpha type-1 OS=Rattus norvegicus GN=Psma1 PE=1 SV=2		3.5965	0.0583111	3.77621	0.0456897	4.19399	0.0575432	3.54299	0.0218623	3.50441	0.0709178	3.65413	0.0842308	3.66308	0.128982	3.69669	0.0719259	3.67746	0.0080548	25.3539	1.05103	0.124364	8	24	6.58131e-10	1.90713e-05
	3850	AM868587	(sp:P14100) Calcium/calmodulin-dependent 3',5'-cyclic nucleotide phosphodiesterase 1A OS=Bos taurus GN=PDE1A PE=1 SV=3		4.31561	0.0820226	3.64555	0.0314074	5.84011	0.202622	4.44934	0.534891	4.674	0.020508	5.23818	0.162322	4.44951	0.0723878	5.06226	0.110206	4.55164	0.139437	26.6655	10.079	1.13394	8	24	3.88021e-10	1.13485e-05
	22082	AM861318	(sp:P0C546) Solute carrier family 25 member 42 OS=Rattus norvegicus GN=Slc25a42 PE=2 SV=1		3.46372	0.128514	3.69511	0.0941763	5.27557	0.0277785	3.7111	0.458168	3.40913	0.221462	3.70846	0.127734	3.28683	0.123812	3.27312	0.106555	3.41576	0.154609	28.1449	9.59296	1.02252	8	24	2.19569e-10	6.4786e-06
	35333	AM858776	(sp:P07735) Glycerol-3-phosphate dehydrogenase [NAD+], cytoplasmic OS=Drosophila virilis GN=Gpdh PE=1 SV=3		3.66343	0.0994171	4.1989	0.036726	4.92977	0.201458	4.33681	0.0990179	3.73628	0.0873829	3.7099	0.231388	3.89042	0.121829	3.85732	0.12356	3.48825	0.110839	34.6102	5.09186	0.441361	8	24	2.39995e-11	7.30616e-07
	23869	AM862987	(sp:P07207) Neurogenic locus Notch protein OS=Drosophila melanogaster GN=N PE=1 SV=3		3.14976	0.0468825	3.41045	0.0874764	4.19096	0.237592	3.25652	0.0823842	3.24749	0.130258	3.55203	0.270514	3.12616	0.0464811	2.98699	0.141291	3.38194	0.0821221	19.3529	3.26066	0.505453	8	24	1.04545e-08	0.000284823
	32451	AM863473	(sp:O94813) Slit homolog 2 protein OS=Homo sapiens GN=SLIT2 PE=1 SV=1		3.13341	0.107116	3.30217	0.108839	5.34663	0.212089	3.57438	0.638456	3.0647	0.159606	3.48835	0.269481	3.06589	0.123578	2.99299	0.152938	3.56212	0.321599	20.1948	13.3829	1.98808	8	24	6.81202e-09	0.00018778
	32505	AM858037	(sp:O70230) Zinc finger protein 143 OS=Mus musculus GN=Znf143 PE=2 SV=2		4.26536	0.0560473	4.08445	0.142942	4.77906	0.130015	4.04065	0.0635549	4.08698	0.0283361	4.31733	0.118334	4.30374	0.0669743	4.12903	0.0801391	4.16058	0.0564095	21.794	1.3056	0.179719	8	24	3.14143e-09	8.81767e-05
	30482	AM853323	(sp:O15990) Arginine kinase OS=Liolophura japonica PE=2 SV=1		5.2277	0.0431752	5.08228	0.115021	6.16473	0.186459	5.39223	0.26091	4.98405	0.162082	5.54982	0.227163	5.21972	0.0316258	4.46518	0.0577778	5.24655	0.298275	23.7503	5.78223	0.730379	8	24	1.29794e-09	3.71314e-05
	17155	AM858486	(sp:B3DIY3) Uncharacterized protein C6orf167 homolog OS=Danio rerio GN=zgc:194596 PE=2 SV=1		3.02926	0.129263	3.6141	0.0784176	4.05865	0.0556161	3.10924	0.0431709	2.94655	0.1942	2.85505	0.301464	3.12105	0.0930785	2.96911	0.0831711	2.76529	0.370263	16.4109	4.27185	0.780917	8	24	5.32832e-08	0.00139234
	18645	AM860112	(sp:A9JS51) UPF0605 protein FAM166B OS=Xenopus laevis GN=fam166b PE=2 SV=1		3.98867	0.116054	2.99525	0.0289112	4.83327	0.157775	3.6989	0.339411	3.11066	0.168024	3.61944	0.386886	4.10832	0.181998	3.63532	0.112018	3.02093	0.316767	20.9344	9.13364	1.3089	8	24	4.73297e-09	0.000131591
	10352	AM858795	(sp:A8MTL3) RING finger protein ENSP00000382794 OS=Homo sapiens PE=2 SV=1		3.38528	0.178272	4.27497	0.116766	5.5739	0.0637713	3.92505	0.564914	3.45126	0.361368	3.7599	0.296461	3.60208	0.294785	3.46765	0.0506428	3.52808	0.343108	16.2113	12.1444	2.24739	8	24	6.0007e-08	0.00156246
	31578	AM862236	(sp:A6QL70) Protein FAM113B OS=Bos taurus GN=FAM113B PE=2 SV=1		3.0603	0.265352	4.53897	0.16602	5.20965	0.155797	4.01782	0.182364	3.30259	0.311404	3.8828	0.126145	3.22284	0.293046	3.43382	0.134999	3.31853	0.771178	17.7829	13.3672	2.25506	8	24	2.42583e-08	0.000647308
	32045	AM862889	(sp:A3KPP4) Solute carrier family 25 member 35 OS=Danio rerio GN=slc25a35 PE=3 SV=1		3.74453	0.039958	3.8906	0.090086	4.5504	0.0878901	3.71456	0.075716	3.7288	0.0560409	3.67502	0.0967527	3.77614	0.0468151	3.77757	0.073809	3.75514	0.0898027	42.0757	1.82638	0.130221	8	24	2.84173e-12	8.82441e-08
	18605	AM855219	(sp:A3KPP4) Solute carrier family 25 member 35 OS=Danio rerio GN=slc25a35 PE=3 SV=1		4.15	0.0786463	4.07581	0.108636	4.95628	0.170251	4.15425	0.136017	4.22872	0.045983	4.0697	0.143489	4.1594	0.0734781	4.22399	0.088358	3.96777	0.0725366	22.1135	2.01884	0.273884	8	24	2.70695e-09	7.62331e-05
	8811	AM864358	0		3.01031	0.371516	2.78574	0.172181	6.1793	0.0680949	4.16477	1.08977	3.21721	0.308243	4.08608	0.505659	3.41723	0.455463	2.98087	0.344484	3.41702	0.205136	13.543	27.8087	6.16009	8	24	3.32445e-07	0.00820175
	9602	AM866457	0		3.09909	0.18703	3.02169	0.210745	5.40767	0.263373	3.55047	0.876737	3.09885	0.153408	3.56506	0.372858	3.04205	0.167456	2.95966	0.167419	2.85001	0.0448119	14.1931	15.6049	3.2984	8	24	2.14129e-07	0.00535728
	7174	AM862130	0		3.06692	0.150373	3.3061	0.0828064	5.8175	0.183966	4.05674	0.913752	3.20657	0.201242	3.91179	0.518498	3.39132	0.236287	3.04578	0.0802612	3.13514	0.0960387	15.8634	20.0268	3.78735	8	24	7.40287e-08	0.00191564
	1417	AM861850	0		2.92101	0.265442	3.10422	0.368556	5.39083	0.192372	3.66194	0.818324	2.88056	0.139647	3.62254	0.243844	3.12768	0.220495	3.06315	0.101895	3.06236	0.0689268	15.765	15.7094	2.98941	8	24	7.86095e-08	0.00203088
	28548	AM860659	0		2.79537	0.153702	2.9809	0.243326	5.09406	0.167443	3.51923	0.732418	2.40459	0.314873	3.09677	0.56346	2.55205	0.221868	2.94158	0.187786	2.91692	0.14526	14.4535	16.3817	3.40023	8	24	1.80332e-07	0.00453462
	18720	AM858403	0		3.99992	0.246596	3.5567	0.148719	6.05286	0.15053	4.38383	0.779451	3.96169	0.242775	4.27052	0.352867	3.9722	0.150254	4.23832	0.0884676	4.05848	0.133035	13.2791	12.268	2.77158	8	24	3.99304e-07	0.00980331
	27863	AM858163	0		3.34676	0.165589	3.47383	0.0657063	5.90715	0.149796	4.09283	0.873726	3.42325	0.279945	4.009	0.394321	3.56398	0.186547	3.1496	0.0749401	3.31035	0.106099	16.6461	18.1515	3.2713	8	24	4.63875e-08	0.00121651
	29796	CU997820	0		3.41425	0.477547	3.6856	0.197352	6.12804	0.0882115	4.67495	0.58937	3.7329	0.156654	4.19334	0.514156	3.80563	0.168325	3.72198	0.0999985	3.92146	0.145939	18.6129	17.6449	2.84397	8	24	1.54323e-08	0.000416333
	3031	AM867701	0		2.84197	0.282504	3.28415	0.20807	5.45249	0.146679	3.74674	0.717308	2.88878	0.1729	3.35344	0.54969	2.85213	0.487446	2.85813	0.136339	3.00521	0.314479	13.9833	18.0625	3.87516	8	24	2.46377e-07	0.00613601
	44084	FP089739	0		3.24747	0.290982	3.34072	0.100783	5.52926	0.217476	3.77518	0.852416	3.26055	0.0923822	3.74989	0.305711	3.39157	0.107146	2.97718	0.152041	3.07514	0.123867	15.0887	15.0345	2.98921	8	24	1.19767e-07	0.0030555
	25199	AM865302	0		3.08039	0.232209	3.27473	0.10042	5.36724	0.104867	3.68236	0.731015	3.05243	0.0670111	3.63423	0.329314	3.28437	0.295966	2.93774	0.138114	3.18865	0.254419	16.1954	14.011	2.59536	8	24	6.05817e-08	0.00157694
	31151	AM862695	0		3.25612	0.195111	3.39801	0.325939	5.52897	0.18526	3.87703	0.741643	3.21593	0.0948706	3.72299	0.407946	3.29184	0.212458	3.09134	0.0904752	2.93951	0.322999	15.6938	15.3816	2.94031	8	24	8.21169e-08	0.00211821
	2667	AM863057	0		2.66832	0.325323	3.16953	0.0707081	5.15005	0.100271	3.67655	0.565683	2.86611	0.267638	3.16334	0.427869	3.40713	0.222535	3.09044	0.38837	3.08742	0.342969	14.0791	13.6475	2.90803	8	24	2.31042e-07	0.00576657
	12469	AM864460	0		3.03146	0.225496	2.71722	0.200728	4.40748	0.142236	3.27841	0.30423	3.05976	0.0896712	3.24184	0.0796295	3.11473	0.227538	2.97921	0.225196	3.24649	0.0710278	18.1729	5.52429	0.911953	8	24	1.95722e-08	0.000524789
	7971	AM867709	0		2.84747	0.237857	2.72537	0.441496	4.41574	0.256936	3.12042	0.386286	2.82359	0.0794022	3.00645	0.0478238	2.82554	0.132069	2.59397	0.0848828	2.37102	0.237178	18.6595	8.40595	1.35147	8	24	1.50526e-08	0.00040639
	29627	AM862157	0		2.89473	0.258285	3.17239	0.103063	5.12643	0.0829399	3.42286	0.73622	2.98123	0.120148	3.30705	0.218234	3.14523	0.122465	3.01809	0.105998	2.97524	0.101825	16.6439	11.9105	2.14682	8	24	4.64474e-08	0.00121785
	41808	AM867270	0		3.27339	0.0224227	3.43774	0.145207	5.52292	0.388124	3.74684	0.597074	3.13393	0.120605	3.458	0.146286	3.2279	0.119825	2.87592	0.202346	3.20579	0.0779804	27.1595	15.3936	1.70035	8	24	3.19865e-10	9.38324e-06
	9209	AM867620	0		3.20387	0.165093	3.37985	0.0982794	5.39744	0.108233	3.70948	0.744265	3.16895	0.106343	3.59053	0.354186	3.31976	0.167342	2.96963	0.105081	3.19086	0.229785	16.5932	13.3814	2.41931	8	24	4.78498e-08	0.00125381
	34795	CU999980	0		3.18543	0.394045	3.08537	0.0800936	4.90047	0.325619	3.40026	0.184365	2.9347	0.259366	3.12312	0.0979584	3.29126	0.142685	3.14369	0.148731	3.30438	0.217859	20.7664	8.62246	1.24564	8	24	5.13615e-09	0.000142497
	15933	AM865188	0		3.27591	0.0978257	3.38468	0.0240527	5.2504	0.355538	3.73382	0.627908	3.18098	0.0903518	3.74745	0.429048	3.29564	0.155395	3.11482	0.125734	3.20827	0.136214	15.3567	11.2575	2.1992	8	24	1.01184e-07	0.00259346
	14961	AM862462	0		3.24984	0.235597	3.29506	0.0556992	5.05716	0.179501	3.41386	0.65878	3.12105	0.253499	3.38077	0.202311	3.19919	0.162625	3.03857	0.0973419	3.31235	0.0571594	14.2871	9.37718	1.96901	8	24	2.01198e-07	0.00504383
	44394	AM860511	0		3.32671	0.406052	3.40277	0.0460476	5.21722	0.226561	3.67493	0.624495	3.1841	0.124069	3.56907	0.248394	3.47583	0.225894	3.15987	0.0431457	3.11238	0.025771	14.4306	10.4034	2.16279	8	24	1.83061e-07	0.00460123
	791	AM859771	0		4.10827	0.297781	3.67574	0.21594	5.57813	0.224317	3.99217	0.825691	3.3678	0.162962	3.89166	0.314284	3.45872	0.250538	3.15745	0.104563	3.23407	0.103488	13.367	13.9184	3.12373	8	24	3.75529e-07	0.00923426
	7615	AM859362	0		3.71398	0.0282348	3.80479	0.042806	5.76163	0.124427	4.19831	0.651693	3.67583	0.102221	4.16397	0.227468	3.64084	0.13707	3.39771	0.203959	3.6518	0.0886494	22.5279	12.7251	1.69459	8	24	2.23769e-09	6.32797e-05
	5109	AM864088	0		3.12763	0.185449	3.31054	0.166445	4.96239	0.0383775	3.48965	0.50902	3.21937	0.121456	3.60649	0.246979	3.36084	0.0855969	3.29888	0.0954945	3.61473	0.0664593	18.8873	7.70763	1.22425	8	24	1.33374e-08	0.000361284
	14659	AM857687	0		3.32915	0.155925	3.79975	0.196259	5.56304	0.186094	4.15593	0.521978	3.39996	0.433057	3.9146	0.246551	3.43669	0.175654	3.5439	0.148265	3.29678	0.054293	19.9769	12.9584	1.946	8	24	7.59941e-09	0.000208893
	41084	AM860913	0		3.13652	0.220658	3.69623	0.265461	5.28574	0.0931249	3.87055	0.45956	3.15363	0.0922712	3.37588	0.314912	3.14736	0.117854	3.12264	0.154586	3.23067	0.179976	26.2283	12.582	1.43913	8	24	4.6156e-10	1.34591e-05
	36384	EX956370	0		4.73802	0.0992138	3.88102	0.114641	5.48409	0.0367654	4.62929	0.180161	4.56254	0.184557	4.47463	0.230133	4.62356	0.137169	4.70475	0.0689909	4.75805	0.116126	23.8793	4.09653	0.514656	8	24	1.22716e-09	3.51569e-05
	40274	AM868212	0		3.3309	0.157137	3.81646	0.209118	5.34499	0.297771	4.37947	0.527131	3.88593	0.299043	3.83804	0.328573	4.54195	0.255711	3.97151	0.147709	3.43319	0.090178	14.8619	10.1185	2.04252	8	24	1.38394e-07	0.00350981
	1162	FP089746	0		3.32843	0.0692313	3.44874	0.341638	4.82795	0.118637	3.47954	0.343713	3.16826	0.106175	3.3852	0.0391271	3.32119	0.0982712	3.13443	0.0606045	3.12115	0.160896	27.1291	6.87773	0.760556	8	24	3.23665e-10	9.49082e-06
	38634	CU994825	0		5.40069	0.159126	4.29456	0.185417	5.99138	0.199423	5.2095	0.135018	5.00095	0.120928	4.54877	0.219608	5.39081	0.0893142	4.88917	0.0470562	4.5496	0.13344	40.9997	7.29371	0.53369	8	24	3.77931e-12	1.17109e-07
	40588	AM859108	0		3.34466	0.0731586	4.14935	0.0618359	5.78174	0.188926	4.36735	0.533635	3.90265	0.13582	4.1992	0.170359	3.61416	0.179692	4.0871	0.0716748	3.63776	0.11463	31.2899	12.8326	1.23036	8	24	7.1093e-11	2.13428e-06
	36269	AM862529	0		3.41114	0.0630689	3.54092	0.00916798	4.91944	0.294205	3.74427	0.380982	3.40189	0.0303258	3.6485	0.209055	3.45365	0.0359634	3.25161	0.0760661	3.33994	0.0891715	24.2442	6.39779	0.791668	8	24	1.04863e-09	3.01364e-05
	24491	CU993685	0		4.95423	0.111374	4.09605	0.0571491	5.67031	0.327221	4.62152	0.37775	4.09949	0.202846	4.27002	0.255386	4.97219	0.0512068	4.07642	0.0685175	3.74708	0.166364	26.7357	9.64612	1.08239	8	24	3.77439e-10	1.1045e-05
	24184	FP004994	0		3.88133	0.145715	3.39325	0.0436819	4.64967	0.265725	3.81597	0.138084	3.79679	0.139299	3.94596	0.139753	4.01296	0.0907442	3.9636	0.052327	4.21121	0.0894196	19.4901	2.80431	0.431651	8	24	9.73924e-09	0.000265988
	44192	AM859355	0		3.34334	0.371705	3.4152	0.254083	4.66168	0.186235	3.27551	0.270574	2.95487	0.0810624	3.20521	0.143759	3.19173	0.277084	2.98674	0.0558602	3.06955	0.166514	16.6667	6.71926	1.20946	8	24	4.58316e-08	0.0012023
	36412	AM860562	0		4.44538	0.13133	3.86938	0.123891	5.27461	0.0886233	4.40226	0.151658	4.29353	0.0879927	3.95971	0.174532	4.58325	0.079481	4.36429	0.0498813	3.94416	0.0549152	44.2956	4.63938	0.31421	8	24	1.61071e-12	5.02123e-08
	27512	CX069089	0		3.39478	0.0906528	3.58187	0.097535	4.85616	0.366704	4.09154	0.523763	3.29029	0.101823	3.42674	0.2241	3.40296	0.0998976	3.21155	0.110937	3.4581	0.291135	13.8863	7.19194	1.55375	8	24	2.63019e-07	0.00653865
	40624	AM860880	0		3.49598	0.058312	3.58457	0.0576342	4.84337	0.274112	3.78382	0.319011	3.46767	0.0130873	3.64676	0.126336	3.47846	0.0796608	3.36345	0.0593591	3.47794	0.0495073	27.6504	5.11836	0.555328	8	24	2.64807e-10	7.79193e-06
	31269	AM857458	0		3.11177	0.273088	3.37653	0.235645	4.51207	0.0686989	3.53765	0.120243	3.52729	0.120734	3.49369	0.183346	3.21615	0.271266	3.78168	0.0708914	3.42374	0.0987708	16.5712	4.35006	0.787523	8	24	4.84729e-08	0.0012698
	5699	DV736798	0		2.71422	0.268482	3.61244	0.0715827	4.55689	0.675848	3.11416	0.154613	2.84079	0.0359047	2.89343	0.180467	2.99488	0.0723299	2.98286	0.0451231	3.05098	0.153176	17.8581	8.22697	1.38205	8	24	2.32675e-08	0.000621569
	5238	AM868331	0		2.78848	0.107644	4.21674	0.12081	5.4876	0.0992463	3.76408	0.61583	2.70393	0.327572	3.56122	0.273172	2.89119	0.325603	3.08507	0.131891	2.92792	0.149012	29.1792	21.2212	2.18182	8	24	1.49758e-10	4.44571e-06
	31076	AM869504	0		3.02211	0.126392	3.70727	0.141925	4.4671	0.148699	3.29995	0.262287	3.16621	0.18605	3.52757	0.299662	3.20379	0.101836	3.16923	0.0996332	3.27454	0.394737	13.8465	5.00585	1.08458	8	24	2.70205e-07	0.00671054
	25029	FP005319	0		3.9415	0.18038	4.18944	0.113608	5.39128	0.213592	4.15595	0.342033	3.77454	0.191559	4.17078	0.121637	3.99694	0.0381019	3.81608	0.0790027	3.92772	0.0968891	23.7187	6.02417	0.761953	8	24	1.31593e-09	3.76356e-05
	17646	AM861134	0		3.44072	0.182178	4.03375	0.313406	4.51419	0.126428	3.49325	0.226274	3.3906	0.140953	3.34841	0.259721	3.5388	0.14941	3.32785	0.0559489	3.26612	0.01433	15.5405	4.24938	0.82032	8	24	9.02598e-08	0.00232202
	26754	CU999864	0		3.48559	0.116924	3.71061	0.199483	4.50705	0.232231	3.49341	0.181807	3.52175	0.105215	3.35442	0.0992483	3.51331	0.174183	3.74737	0.0830462	3.41819	0.174088	16.3923	3.07469	0.562708	8	24	5.38742e-08	0.00140752
	37684	AM854116	0		3.96071	0.23651	4.17938	0.601522	5.34698	0.371396	4.16972	0.304146	3.37789	0.23076	3.73941	0.33407	3.37452	0.287781	3.18428	0.124117	3.677	0.283306	14.0467	11.2121	2.39461	8	24	2.36101e-07	0.00588929
	22213	AM867127	0		4.08946	0.148171	4.13268	0.0580145	5.44711	0.0134142	4.25017	0.198483	4.23731	0.120274	4.39309	0.124249	4.26646	0.147869	4.04398	0.0962774	4.64097	0.21102	30.9318	4.77705	0.463315	8	24	8.0414e-11	2.41033e-06
	22873	AM860236	0		3.30502	0.128855	3.48907	0.162031	4.39922	0.0978145	3.45176	0.197764	3.36906	0.268868	3.38017	0.114034	3.50311	0.228672	3.11707	0.13475	3.17019	0.0412735	14.9111	3.52607	0.709419	8	24	1.34104e-07	0.00340637
	29683	AM854282	0		3.83948	0.137358	4.23824	0.0912639	5.19803	0.118236	4.08776	0.21193	3.74178	0.227759	3.94738	0.0770917	3.81124	0.130585	3.73184	0.169048	3.64126	0.26063	25.0831	5.70354	0.682158	8	24	7.36147e-10	2.12857e-05
	38340	FP089910	0		4.06677	0.278829	4.47601	0.16091	5.2978	0.255266	4.16891	0.269906	3.66319	0.24452	4.294	0.120688	4.13169	0.0903507	3.88273	0.0545997	3.89154	0.179776	18.2051	5.79545	0.955029	8	24	1.92326e-08	0.000515916
	7144	AM864870	0		4.60532	0.0873064	4.44892	0.12923	5.67666	0.103332	4.50503	0.393433	4.8557	0.0271956	4.54893	0.264366	4.57149	0.0446029	5.15375	0.117106	4.14933	0.0388059	19.4475	5.21192	0.804	8	24	9.95562e-09	0.000271719
	12524	ES789230	0		3.62667	0.0249105	4.01139	0.11432	4.73908	0.068779	3.78172	0.121564	3.61962	0.0460653	3.73364	0.0804166	3.55921	0.100659	3.71068	0.162286	3.6429	0.082187	44.0814	3.38659	0.230478	8	24	1.69953e-12	5.29573e-08
	42728	AM855222	0		3.71801	0.0981193	3.58508	0.0295004	4.41485	0.105337	3.52775	0.1206	3.87137	0.200828	3.71285	0.0992642	3.75048	0.130096	3.66273	0.043735	3.62174	0.0323718	17.2116	1.75336	0.305613	8	24	3.34561e-08	0.000885082
	11278	ES789895	0		3.6492	0.0576705	4.0107	0.114249	4.73802	0.0295935	3.79613	0.126379	3.60201	0.07583	3.73167	0.0818947	3.63161	0.154842	3.71137	0.11805	3.70066	0.0649975	39.2325	3.20799	0.245306	8	24	6.12887e-12	1.8899e-07
	3279	CU987746	0		4.4483	0.197229	4.22505	0.23238	5.47161	0.102596	4.39385	0.254902	4.4882	0.135053	4.90317	0.117473	4.33501	0.214966	4.41633	0.156693	4.60075	0.102193	14.6809	3.76794	0.76997	8	24	1.5551e-07	0.00393006
	41846	CU686507	0		4.2107	0.144239	4.62258	0.0314436	5.26409	0.377272	4.25209	0.268425	4.18332	0.0989588	4.25131	0.108949	4.23601	0.0181096	4.10476	0.0993114	3.88766	0.129091	16.771	3.88027	0.694105	8	24	4.31258e-08	0.00113304
	29651	AM858745	0		3.69843	0.128118	4.38279	0.107815	4.93385	0.17256	4.01975	0.1978	3.75629	0.081772	3.78223	0.281968	3.7524	0.0857236	3.5582	0.125294	3.65279	0.409246	16.428	4.99467	0.912102	8	24	5.27464e-08	0.00137895
	1037	AM865910	0		4.09161	0.0868591	4.27861	0.06655	5.68109	0.277178	4.62854	0.280975	3.88817	0.113086	4.28671	0.210347	4.41627	0.041386	3.68796	0.0800712	3.83591	0.19978	39.5765	9.19875	0.697288	8	24	5.56977e-12	1.71928e-07
	8234	AM862364	0		3.31617	0.197299	3.88507	0.0891135	4.43824	0.13252	3.63095	0.108773	3.71936	0.132516	3.59336	0.044602	3.58614	0.123937	3.75702	0.0475579	3.54565	0.188614	19.6601	2.52926	0.385947	8	24	8.92569e-09	0.000244358
	38541	CU987359	0		3.48831	0.170128	3.74359	0.160573	4.18659	0.136787	3.43023	0.110076	3.13753	0.064225	3.1652	0.22772	3.64506	0.109278	3.06281	0.0759405	2.89846	0.185695	25.035	4.1909	0.502204	8	24	7.51006e-10	2.17078e-05
	11239	FP007261	0		4.79485	0.0888763	4.97866	0.0839534	5.77267	0.059165	4.74783	0.191339	4.69324	0.0645291	4.78657	0.0660239	4.71208	0.0847134	4.86259	0.0891584	4.68717	0.0533405	37.8173	2.91525	0.231263	8	24	9.1589e-12	2.81462e-07
	41107	EW779489	0		3.69472	0.156152	3.50598	0.0565819	4.23316	0.0876982	3.48853	0.109309	3.45878	0.111036	3.55866	0.0518095	3.63553	0.077	3.73819	0.0617208	3.58177	0.031226	20.5697	1.41921	0.206986	8	24	5.65596e-09	0.000156574
	2887	AM855648	0		4.84033	0.0491636	4.4641	0.106648	5.78211	0.228774	4.76856	0.236844	4.43547	0.0657955	4.42353	0.191743	4.97666	0.0536498	4.6814	0.07119	4.21368	0.0825178	34.6873	5.3615	0.4637	8	24	2.34281e-11	7.1334e-07
	24910	CU987581	0		4.79521	0.120866	4.45926	0.086372	5.73761	0.251147	4.73431	0.239823	4.39821	0.0986481	4.40961	0.194155	4.9719	0.033579	4.6814	0.0759632	4.24336	0.0653369	28.7434	5.06799	0.528955	8	24	1.75698e-10	5.20188e-06
	26628	AM859619	0		4.0408	0.0722053	3.986	0.0698929	4.9397	0.164459	4.08033	0.153425	4.13368	0.0491895	3.96822	0.134561	4.04801	0.0771569	4.06646	0.0463585	3.95091	0.0474101	28.8374	2.31183	0.240503	8	24	1.69719e-10	5.02811e-06
	44507	FP004477	0		4.45324	0.144649	4.8287	0.169232	5.40527	0.0997406	4.46837	0.102382	4.22997	0.265602	4.64123	0.123137	4.44908	0.095278	4.56213	0.118075	4.46307	0.0279953	17.7783	2.95794	0.499138	8	24	2.43203e-08	0.000648914
	1736	ES789298	0		4.62787	0.0849161	4.61879	0.0667739	5.69208	0.232953	4.71017	0.217531	4.70308	0.0929784	4.40767	0.197135	4.64548	0.0352861	4.9949	0.0895089	3.91086	0.149582	33.6433	5.56332	0.496085	8	24	3.25985e-11	9.88418e-07
	5804	AM866568	0		3.56522	0.0692823	3.7819	0.0600664	4.31415	0.0677313	3.56997	0.0598929	3.6476	0.0889286	3.57086	0.0835596	3.70114	0.0610368	3.65054	0.0414176	3.59753	0.0996494	34.5507	1.40975	0.122407	8	24	2.44503e-11	7.44146e-07
	17827	EE677674	0		3.36261	0.0679827	3.23049	0.177501	3.76542	0.159376	3.13483	0.127639	2.78951	0.107062	2.95219	0.167418	3.40946	0.122733	3.0937	0.0792461	2.79306	0.0447221	22.0906	2.67339	0.363058	8	24	2.73581e-09	7.70239e-05
	26719	AM866409	0		3.84976	0.151175	4.03143	0.163557	4.59117	0.195537	3.83438	0.0738058	3.83609	0.226234	3.53712	0.0619293	3.97421	0.11955	3.78162	0.0424463	3.71551	0.091459	15.0347	2.22984	0.444937	8	24	1.2394e-07	0.0031575
	33430	CU993862	0		5.00548	0.17735	4.19442	0.0824928	5.5755	0.17076	4.68547	0.265594	4.14925	0.085058	4.22548	0.216456	5.03374	0.0879176	4.1093	0.104195	3.78354	0.224135	38.6134	8.96349	0.696402	8	24	7.29428e-12	2.24642e-07
	14418	FP010022	0		5.18427	0.0591265	5.09613	0.226433	5.94594	0.340624	5.00024	0.260391	4.51191	0.212164	4.63867	0.218597	5.27012	0.105626	4.21447	0.122663	4.19464	0.142452	27.0848	8.54147	0.94608	8	24	3.2928e-10	9.65286e-06
	24414	FP010952	0		4.86292	0.0832624	4.89272	0.0198139	5.59769	0.0545601	4.71267	0.062409	4.38122	0.159766	4.49978	0.154992	4.84473	0.0679608	4.4947	0.0943611	4.50018	0.0658697	44.8021	3.54102	0.23711	8	24	1.42031e-12	4.43307e-08
	26941	FP089887	0		3.95787	0.0534602	4.04858	0.0289676	4.80053	0.171902	4.04555	0.100561	3.83317	0.0408618	3.98106	0.0534051	3.89144	0.113685	3.74592	0.049306	3.83074	0.0686191	43.532	2.44851	0.168739	8	24	1.95222e-12	6.07666e-08
	8629	CU685291	0		5.08174	0.245284	4.96888	0.245906	5.92234	0.245537	5.00239	0.282338	4.64851	0.168148	4.68147	0.264728	5.3504	0.156551	4.49042	0.0617146	3.99713	0.221011	20.2723	7.69578	1.13886	8	24	6.55346e-09	0.000180823
	7058	AM868618	0		3.78703	0.108404	4.16919	0.0658942	4.66037	0.107308	3.94083	0.076663	4.12418	0.158445	4.07472	0.101142	3.91263	0.101111	3.98643	0.119146	3.6763	0.207864	17.1189	1.99878	0.350276	8	24	3.52756e-08	0.000931945
	4857	AM868384	0		3.93076	0.0715751	4.48238	0.181311	4.99958	0.272956	4.23851	0.175371	3.89305	0.222351	3.86143	0.258014	3.97436	0.145368	3.64068	0.168198	3.7111	0.319734	13.9074	4.74315	1.02315	8	24	2.59289e-07	0.00644851
	7170	FP007821	0		4.85816	0.181495	4.58918	0.0880576	5.65828	0.240905	4.80617	0.172738	4.89887	0.0982834	4.66857	0.0985287	4.87901	0.044573	5.1418	0.0449908	4.59367	0.0647974	20.9883	2.78758	0.398448	8	24	4.61093e-09	0.000128299
	43563	AM866777	0		4.11013	0.0945684	4.19021	0.222648	4.85508	0.177874	4.12701	0.0886849	4.21204	0.135971	4.11936	0.0594252	4.26138	0.0892003	4.20028	0.0737943	4.0511	0.0254575	13.3854	1.4296	0.320408	8	24	3.70766e-07	0.00911972
	11800	AM853671	0		3.96049	0.0690926	3.64074	0.0289772	4.64133	0.192052	3.95223	0.106457	3.70519	0.0306853	3.71372	0.0685201	4.18823	0.0721273	3.80594	0.0239424	3.55374	0.0880254	50.0319	2.89354	0.173502	8	24	4.16112e-13	1.30805e-08
	33867	EX956446	0		5.20032	0.0706336	4.58263	0.212846	5.85929	0.121861	4.99917	0.252586	4.48112	0.116755	4.477	0.255408	5.26195	0.140329	4.50243	0.0923374	4.14031	0.0741158	34.6605	7.61273	0.658911	8	24	2.3625e-11	7.1931e-07
	13766	CU989634	0		5.23982	0.158743	4.73373	0.08563	6.20119	0.184061	5.29488	0.202412	4.70093	0.0959322	4.75798	0.227825	5.47876	0.104262	4.7809	0.0451865	4.16165	0.137413	49.2482	8.8771	0.540757	8	24	4.9627e-13	1.55868e-08
	26618	AM864213	0		4.19441	0.139069	4.38493	0.0359679	4.88059	0.102176	4.17475	0.099384	3.9673	0.0725252	3.72115	0.12604	4.28484	0.0841857	3.70455	0.179716	3.81831	0.227752	28.5559	3.77371	0.396455	8	24	1.88323e-10	5.57021e-06
	20288	CF369211	0		3.3175	0.109436	3.35416	0.0209207	3.87214	0.0613543	3.31569	0.102465	3.16886	0.0778991	3.35767	0.0772634	3.27567	0.155711	3.02765	0.128769	3.17279	0.129829	15.9107	1.42208	0.268136	8	24	7.19294e-08	0.0018629
	44170	AM858490	0		4.0435	0.12552	3.77193	0.069129	4.49696	0.0460454	3.85358	0.107835	3.6808	0.109307	3.66691	0.199513	3.99398	0.0433728	3.82686	0.0607655	3.58102	0.0454059	21.5792	1.9569	0.272054	8	24	3.47565e-09	9.7287e-05
	33392	CU991891	0		5.37762	0.0752555	4.68731	0.0373854	5.94704	0.240595	5.11669	0.129557	4.58959	0.0920683	4.59063	0.199057	5.35643	0.153162	4.46355	0.158063	4.33266	0.212185	41.4362	7.81192	0.565587	8	24	3.36375e-12	1.0433e-07
	43482	AM862123	0		4.38255	0.191522	4.36106	0.0592062	5.3567	0.285487	4.63322	0.204266	4.14758	0.0527569	4.21557	0.188744	4.21303	0.0371859	4.02168	0.116911	4.03901	0.103203	22.4776	4.39745	0.58691	8	24	2.28958e-09	6.47036e-05
	19109	CU682126	0		5.60498	0.0473308	5.54168	0.0211487	6.29751	0.0869089	5.46094	0.144909	5.24353	0.0667353	5.23795	0.0914148	5.54621	0.0769664	5.32974	0.0141905	5.13538	0.0118766	63.0432	3.00099	0.142806	8	24	3.08642e-14	9.8071e-10
	35306	CU685474	0		4.66065	0.0920515	4.59489	0.016861	5.35463	0.175234	4.65758	0.152619	4.40675	0.0495462	4.35474	0.0720776	4.61469	0.0487441	4.29787	0.0468851	4.16485	0.00482902	46.2904	2.99344	0.194	8	24	9.88543e-13	3.09196e-08
	22016	CU995094	0		5.03384	0.0521609	5.21927	0.0524999	5.82288	0.0701989	5.06589	0.107187	5.09577	0.0285692	5.07614	0.0669221	5.06275	0.033368	4.86814	0.019	4.88979	0.0838721	64.472	1.98519	0.0923745	8	24	2.39808e-14	7.62398e-10
	24665	CU998929	0		4.97133	0.0712021	4.98738	0.124732	5.63421	0.0726515	4.91251	0.0875346	4.79436	0.0719208	5.04894	0.0549678	4.94404	0.0633443	4.9022	0.0575091	4.96613	0.0446337	33.9101	1.4739	0.130395	8	24	2.99341e-11	9.08529e-07
	15876	AM864930	0		5.02339	0.146679	4.88079	0.0940383	5.71375	0.196902	5.03627	0.1062	4.96368	0.0421192	4.76985	0.127446	4.90027	0.0742905	5.04488	0.124891	4.75563	0.0143957	19.4839	2.02256	0.311421	8	24	9.77067e-09	0.000266817
	41284	FP006132	0		4.53558	0.182661	4.33184	0.272412	5.60272	0.321028	4.952	0.13383	4.65347	0.170379	4.44607	0.100405	4.47571	0.23529	4.37511	0.131384	4.5032	0.0633608	14.4232	4.09421	0.851591	8	24	1.83953e-07	0.00462273
	10100	FP003708	0		4.75399	0.0778952	4.84021	0.0269557	5.39606	0.0299787	4.81774	0.100376	4.77238	0.163262	4.76413	0.0883493	4.76032	0.0696892	4.78702	0.0789922	4.81652	0.0357212	16.3223	1.03865	0.190901	8	24	5.61598e-08	0.00146538
	11944	AM863348	0		4.62859	0.065345	4.74459	0.103112	5.26919	0.0589978	4.75545	0.0530987	4.75747	0.091948	4.67802	0.0697352	4.73989	0.0437788	4.65206	0.040154	4.66404	0.0438868	27.4114	0.949213	0.103885	8	24	2.90213e-10	8.52879e-06
	4363	CU991578	0		5.14058	0.0832837	4.97931	0.0644905	5.71421	0.0800564	5.17973	0.0830163	5.0451	0.0506014	5.01581	0.0604567	5.11365	0.0404806	5.14764	0.0681287	4.97176	0.0120556	37.605	1.25848	0.100398	8	24	9.73921e-12	2.9913e-07
	42921	EX956406	0		4.16192	0.0873278	5.02936	0.0378059	5.57351	0.213684	4.43379	0.150364	4.04281	0.0923913	4.18046	0.270485	4.23273	0.141125	3.733	0.119826	4.02176	0.22782	39.7252	8.4298	0.636609	8	24	5.3455e-12	1.6509e-07
	19214	CU684428	0		3.39172	0.110332	3.7344	0.0250047	4.11986	0.229423	3.37306	0.147883	3.32257	0.0676997	3.39341	0.141266	3.39611	0.0661952	3.26521	0.053347	3.20991	0.0188203	19.9374	2.02469	0.304658	8	24	7.75279e-09	0.000212946
	9936	AM860968	0		3.46662	0.05446	3.54257	0.0465068	3.90187	0.0782516	3.52259	0.0648161	3.50714	0.102178	3.46798	0.0405389	3.34583	0.173098	3.43801	0.0689639	3.03967	0.190307	14.5048	1.21315	0.250915	8	24	1.74379e-07	0.00438948
Digestive gland-specific					#N/A	#N/A	#N/A	#N/A	#N/A	#N/A	#N/A	#N/A	#N/A	#N/A	#N/A	#N/A	#N/A	#N/A	#N/A	#N/A	#N/A	#N/A	#N/A	#N/A	#N/A	#N/A	#N/A	#N/A	#N/A
	36607	AM854700	zonadhesin-like [Salmo salar]		3.23436	0.171833	3.10557	0.0931217	4.10771	0.370907	4.92406	0.0445143	3.32286	0.199693	2.8801	0.505686	3.03639	0.168128	3.42769	0.224968	2.93935	0.210531	25.0705	13.3632	1.59908	8	24	7.40011e-10	2.13959e-05
	38114	AM862179	trancription factor [Plasmodium falciparum 3D7]		4.80671	0.0880468	3.67215	0.259831	4.08044	0.182471	5.53623	0.178195	4.84936	0.150509	4.36394	0.256071	4.80123	0.121919	4.38101	0.0814882	4.58192	0.116285	35.0189	7.89522	0.676368	8	24	2.11342e-11	6.44319e-07
	39220	CB617542	putative cell wall surface anchor family protein [Myxococcus xanthus DK 1622]		3.66916	0.210682	2.86615	0.655981	3.71289	0.609266	5.61562	0.0760887	2.82722	0.227888	3.31669	0.159592	2.95305	0.588101	3.16912	0.273179	3.35378	0.307567	20.0746	22.995	3.43644	8	24	7.23481e-09	0.000199174
	23492	CB617494	PREDICTED: similar to predicted protein [Hydra magnipapillata]		3.76009	0.207792	3.89422	0.140119	3.90894	0.234969	4.74835	0.0686225	3.66596	0.0636136	3.80899	0.0984986	3.68702	0.102835	3.58979	0.0197056	3.72096	0.0808517	30.2433	3.83644	0.380558	8	24	1.02274e-10	3.05504e-06
	37206	DW713969	PREDICTED: similar to predicted protein [Hydra magnipapillata]		3.36088	0.132012	3.34913	0.0333367	3.34332	0.204805	4.46332	0.051802	3.35353	0.0576222	3.36016	0.0697131	3.77893	0.120009	3.11022	0.0576286	3.262	0.0971945	63.9876	5.18404	0.243049	8	24	2.60902e-14	8.29331e-10
	10033	FP010285	PREDICTED: similar to predicted protein [Ciona intestinalis]		4.58583	0.115933	4.93245	0.194568	5.03137	0.261256	6.00545	0.229618	4.88158	0.149656	4.89022	0.122902	4.89465	0.137319	4.65206	0.0812738	5.15031	0.223228	23.3694	5.44718	0.69927	8	24	1.53394e-09	4.37388e-05
	15077	CB617548	PREDICTED: similar to beta 1,3-glucanase [Ciona intestinalis]		3.34285	0.0797257	2.89695	0.52667	3.29056	0.231742	4.35922	0.0475061	3.35505	0.061266	3.34832	0.076008	3.20815	0.106894	3.43273	0.0952384	3.60667	0.0751895	17.9768	4.7303	0.789399	8	24	2.17924e-08	0.000582815
	6593	AM854836	PREDICTED: similar to antistasin [Hydra magnipapillata]		2.76089	0.381476	3.04272	0.187612	4.18108	0.809271	6.00422	0.0924472	3.02808	0.244064	3.41749	0.344897	3.19995	0.394168	2.87098	0.453733	3.79666	0.625442	22.7572	32.1946	4.24409	8	24	2.01652e-09	5.71704e-05
	33615	AM854771	predicted protein [Nematostella vectensis]		4.12155	0.388173	3.93868	0.218421	4.17014	0.3537	6.41323	0.0852071	3.81375	0.485723	4.11776	0.281126	3.86525	0.258317	4.39138	0.0260459	4.47042	0.264634	28.7128	20.1621	2.10659	8	24	1.77696e-10	5.26016e-06
	16414	AM855168	predicted protein [Nematostella vectensis]		3.46821	0.341579	3.6939	0.209847	4.81394	0.543769	6.4459	0.1093	3.64781	0.432752	4.09199	0.522085	4.13265	0.198486	3.3817	0.155198	4.20965	0.49694	27.0157	28.1792	3.1292	8	24	3.38259e-10	9.91336e-06
	29899	CU995612	phytanoyl-CoA dioxygenase [Geobacillus sp. Y412MC10]		3.32623	0.119914	3.42794	0.0253789	3.44365	0.0558008	4.2512	0.117182	3.34354	0.0350038	3.44458	0.188444	3.23997	0.094451	3.48789	0.0537429	3.46518	0.0605423	34.1595	2.7876	0.244816	8	24	2.76552e-11	8.40276e-07
	19329	AM863436	Phytanoyl-CoA dioxygenase [Dyadobacter fermentans DSM 18053]		4.50044	0.104467	4.70291	0.0684508	4.85825	0.0236365	5.83259	0.145454	4.8766	0.0513639	5.1753	0.165982	4.7332	0.133307	4.92864	0.0285229	4.7772	0.144573	47.1747	4.63599	0.294819	8	24	8.01137e-13	2.50932e-08
	40390	AM866403	Perlucin, putative [Pediculus humanus corporis]		3.54056	0.275676	3.91867	0.0881178	3.73339	0.150858	4.52224	0.0680301	3.42098	0.235547	3.98861	0.100151	3.61482	0.0584449	3.56573	0.043854	3.6454	0.0883798	19.9528	3.5323	0.531097	8	24	7.69253e-09	0.000211345
	14351	AM857552	Methyltransferase type 11 [Actinosynnema mirum DSM 43827]		2.79994	0.273599	3.42953	0.317396	2.78101	0.154578	4.08296	0.204591	2.83142	0.221631	3.06835	0.18026	2.94319	0.189625	3.62281	0.175512	3.04163	0.104247	17.1742	6.10412	1.06627	8	24	3.41781e-08	0.000903635
	5520	AM855231	hypothetical protein TTHERM_00985180 [Tetrahymena thermophila]		3.5115	0.119201	3.83419	0.0809284	3.72196	0.246269	4.98262	0.182575	3.31372	0.166881	3.73128	0.0954813	3.44978	0.121365	3.42963	0.160772	3.51633	0.123898	44.4372	8.00393	0.540354	8	24	1.55487e-12	4.84932e-08
	17935	CX069319	hypothetical protein TRIADDRAFT_7530 [Trichoplax adhaerens]		3.1731	0.115965	3.10197	0.261181	3.22343	0.207779	4.46198	0.0564475	3.14476	0.184149	3.20128	0.22326	3.20907	0.370672	2.90505	0.141432	3.10641	0.383835	15.1156	6.50378	1.29081	8	24	1.17745e-07	0.0030052
	13973	AM853861	hypothetical protein TRIADDRAFT_61421 [Trichoplax adhaerens]		3.657	0.0524136	2.63451	0.350732	3.25103	0.226969	4.50142	0.117151	3.79558	0.168639	3.42799	0.228956	3.68694	0.250472	3.46982	0.125619	3.98592	0.111299	24.0061	7.21283	0.901375	8	24	1.16164e-09	3.33239e-05
	19538	AM869091	hypothetical protein TRIADDRAFT_58606 [Trichoplax adhaerens]		3.22913	0.0825215	3.48129	0.291871	3.66407	0.531739	4.88055	0.0942678	3.44291	0.222719	3.19317	0.108621	3.1013	0.194822	3.09084	0.0955403	3.27106	0.148578	25.6223	9.84382	1.15257	8	24	5.89551e-10	1.71241e-05
	21378	CU994855	hypothetical protein TRIADDRAFT_52118 [Trichoplax adhaerens]		3.27993	0.0751974	3.4367	0.152358	4.68556	0.454146	6.33322	0.141312	3.2961	0.304202	3.62649	0.360323	3.57787	0.118715	3.32081	0.222663	4.01068	0.428208	53.1699	31.2046	1.76065	8	24	2.10609e-13	6.64262e-09
	18571	AM853785	hypothetical protein MC7420_8338 [Microcoleus chthonoplastes PCC 7420]		3.77539	0.584841	3.40231	0.127492	4.82591	0.290085	6.23542	0.0764682	3.70069	0.601554	4.16117	0.391882	3.85523	0.557963	2.94997	0.257486	4.34787	0.676971	17.3734	28.0304	4.84023	8	24	3.05176e-08	0.000808961
	39379	CU994630	hypothetical protein IscW_ISCW005583 [Ixodes scapularis]		2.75514	0.478826	3.88605	0.363933	3.72036	0.312167	5.39384	0.199642	2.82962	0.25681	3.33251	0.38147	2.94249	0.460309	2.86713	0.650188	3.37571	0.309813	16.3831	21.8302	3.99745	8	24	5.41697e-08	0.00141491
	20987	AM859433	hypothetical protein IscW_ISCW005583 [Ixodes scapularis]		2.6647	0.650806	4.22705	0.322399	3.43663	0.376434	5.0071	0.112106	2.63791	0.345	3.24889	0.261813	2.93009	0.406769	2.19872	0.409877	3.42081	0.321787	19.402	23.0872	3.56982	8	24	1.01921e-08	0.000277979
	37540	CU998265	hypothetical protein BRAFLDRAFT_95815 [Branchiostoma floridae]		2.2088	0.179146	2.46861	0.201854	2.23361	0.128754	4.63599	0.391206	2.68173	0.449344	2.37626	0.129417	2.34304	0.221395	2.20528	0.162802	2.19331	0.377884	31.4067	19.2437	1.83818	8	24	6.831e-11	2.05183e-06
	16990	FP002742	hypothetical protein BRAFLDRAFT_90418 [Branchiostoma floridae]		3.96664	0.141836	3.87495	0.00716479	4.31247	0.350173	5.90927	0.143439	3.93549	0.204471	3.95347	0.222439	4.17043	0.115929	4.23295	0.0928741	3.98476	0.282384	44.0359	12.7258	0.866962	8	24	1.71907e-12	5.35576e-08
	15810	AM854211	hypothetical protein BRAFLDRAFT_87756 [Branchiostoma floridae]		3.85539	0.275596	3.39393	0.250695	3.84252	0.355483	5.27675	0.290184	3.39975	0.327669	3.64403	0.102735	3.47547	0.175971	3.53886	0.328592	3.48528	0.344081	17.6147	10.958	1.86628	8	24	2.66424e-08	0.000708981
	22766	CX068872	hypothetical protein BRAFLDRAFT_85994 [Branchiostoma floridae]		3.19248	0.200592	4.1057	0.61941	4.72329	0.390075	6.43063	0.100597	3.3891	0.205519	3.95266	0.34372	3.79107	0.243835	3.59228	0.202802	4.22095	0.621759	32.0703	29.7055	2.77879	8	24	5.45861e-11	1.6443e-06
	38960	CU682561	hypothetical protein BRAFLDRAFT_85994 [Branchiostoma floridae]		3.59335	0.229552	3.91575	0.104385	4.0017	0.202543	4.86822	0.463373	3.56425	0.0793911	3.75769	0.0297931	3.78653	0.0862333	3.8699	0.131592	3.6793	0.113987	14.2727	4.89021	1.02788	8	24	2.03124e-07	0.00509068
	17093	CU681638	hypothetical protein BRAFLDRAFT_83240 [Branchiostoma floridae]		3.14788	0.378746	3.2539	0.158257	3.70126	0.109975	5.03163	0.127132	3.18559	0.454112	2.99406	0.310784	3.11984	0.392219	3.62253	0.175347	3.71889	0.100524	18.2137	12.3579	2.03548	8	24	1.91425e-08	0.000513611
	16176	AM854293	hypothetical protein BRAFLDRAFT_76555 [Branchiostoma floridae]		3.92338	0.306951	3.3868	0.281855	3.94018	0.334149	5.82138	0.177329	3.93184	0.229394	3.70224	0.304041	3.61604	0.22267	3.58621	0.174755	3.97609	0.261516	30.696	16.0798	1.57152	8	24	8.72696e-11	2.61303e-06
	8767	CU991877	hypothetical protein BRAFLDRAFT_76550 [Branchiostoma floridae]		3.72667	0.586491	3.27714	0.233868	4.23887	0.610223	5.92302	0.142545	3.95054	0.284167	3.42173	0.37304	3.61333	0.167534	3.96573	0.289173	4.12825	0.349433	17.6788	18.7749	3.18601	8	24	2.57063e-08	0.000684765
	10094	CU682872	hypothetical protein BRAFLDRAFT_73894 [Branchiostoma floridae]		3.29447	0.122391	3.46058	0.0908129	3.58041	0.213308	4.96916	0.134429	3.08523	0.13072	3.34881	0.133186	3.19932	0.087057	3.19371	0.139938	3.2712	0.136419	73.2778	10.499	0.429831	8	24	5.55112e-15	1.76942e-10
	20267	CX069351	hypothetical protein BRAFLDRAFT_68409 [Branchiostoma floridae]		3.77584	0.180559	4.643	0.0894108	5.17926	0.413426	6.42441	0.0874148	3.64479	0.234909	3.99061	0.371909	3.86435	0.103407	3.71675	0.512566	4.59464	0.236282	39.2193	26.0281	1.99097	8	24	6.15152e-12	1.89682e-07
	40758	CB617363	hypothetical protein BRAFLDRAFT_63281 [Branchiostoma floridae]		3.11312	0.289646	3.21364	0.143935	3.64911	0.283252	5.32194	0.0542558	3.11038	0.146362	3.35052	0.132928	3.07427	0.197292	2.93134	0.0594534	3.32091	0.216163	63.5061	16.9459	0.800518	8	24	2.84217e-14	9.03299e-10
	9279	CU682184	hypothetical protein BRAFLDRAFT_208032 [Branchiostoma floridae]		2.97558	0.264346	2.36297	0.271805	3.66554	0.428097	5.36785	0.219278	2.61953	0.380191	2.95679	0.424621	2.9402	0.160235	3.29571	0.227258	3.17867	0.421796	28.9227	23.4323	2.43051	8	24	1.6448e-10	4.87551e-06
	959	CU997603	hypothetical protein BRAFLDRAFT_131156 [Branchiostoma floridae]		2.97066	0.525529	3.62372	0.247727	3.56333	0.162449	5.13806	0.224138	3.52579	0.315621	3.379	0.23715	3.4595	0.0929432	3.12948	0.186656	3.22422	0.107299	21.3157	12.6175	1.7758	8	24	3.93926e-09	0.000109988
	3009	CB617345	hypothetical protein BRAFLDRAFT_131134 [Branchiostoma floridae]		3.36742	0.311058	3.42839	0.208797	4.15388	0.167307	5.76237	0.0814065	3.07874	0.193529	3.20672	0.41297	3.26388	0.101396	3.27291	0.106436	3.4309	0.330666	49.5415	22.4725	1.36083	8	24	4.64406e-13	1.45916e-08
	9885	CU682125	hypothetical protein BRAFLDRAFT_131134 [Branchiostoma floridae]		3.17556	0.0785146	3.3318	0.135046	3.15523	0.117129	3.94246	0.0432331	3.03302	0.054414	3.25454	0.0948337	3.04734	0.280463	2.8628	0.307767	2.92103	0.0505189	14.6507	3.17003	0.649121	8	24	1.58578e-07	0.00400411
	24553	CU984077	hypothetical protein BRAFLDRAFT_125724 [Branchiostoma floridae]		3.6906	0.201519	4.65149	0.110831	4.46022	0.673948	6.02803	0.262477	3.60214	0.237031	3.9588	0.357669	3.70233	0.263477	3.33847	0.2764	4.18186	0.221441	26.5348	20.7799	2.34935	8	24	4.08567e-10	1.19375e-05
	33492	AM853757	hypothetical protein BRAFLDRAFT_125501 [Branchiostoma floridae]		2.9847	0.466643	3.25207	0.162151	4.35167	0.656893	6.14658	0.0641815	2.94059	0.296729	3.44607	0.243576	3.19172	0.121119	3.42891	0.213372	3.48916	0.237579	41.2918	31.8888	2.31684	8	24	3.49543e-12	1.0839e-07
	30398	CX068848	hypothetical protein BRAFLDRAFT_125500 [Branchiostoma floridae]		3.69432	0.352173	3.63908	0.0532181	4.59985	0.633711	6.31909	0.0261233	3.49335	0.0953769	3.75155	0.188418	3.62955	0.0991745	3.82425	0.103721	3.78288	0.237091	50.6795	25.1871	1.49097	8	24	3.60378e-13	1.13335e-08
	22605	AM865654	hypothetical protein BRAFLDRAFT_123340 [Branchiostoma floridae]		4.24859	0.188331	3.90024	0.0848526	3.83278	0.32705	5.05291	0.070744	3.73887	0.17574	3.89678	0.293271	4.30276	0.242209	3.78746	0.0287461	3.73318	0.109423	18.8773	5.68107	0.902843	8	24	1.34086e-08	0.000363158
	30855	ES789726	hypothetical protein BRAFLDRAFT_123087 [Branchiostoma floridae]		3.54367	0.0660069	3.52243	0.0217675	4.06529	0.281864	5.75869	0.0861607	3.37663	0.053627	3.38004	0.233366	3.65216	0.200029	3.90452	0.146506	3.55402	0.250774	77.9392	17.5985	0.677393	8	24	2.77556e-15	8.85236e-11
	22492	AM855586	hypothetical protein BRAFLDRAFT_120845 [Branchiostoma floridae]		3.27802	0.10242	3.23936	0.0815959	3.44656	0.0862196	4.11633	0.192431	3.20045	0.099899	3.24598	0.141322	3.25282	0.120723	3.14658	0.0809836	3.19115	0.0994059	24.8387	2.84616	0.343757	8	24	8.1519e-10	2.35272e-05
	9314	AM854459	hypothetical protein BRAFLDRAFT_119209 [Branchiostoma floridae]		3.25621	0.574001	3.21614	0.0253249	3.51082	0.350456	4.76446	0.119233	2.87522	0.129735	3.22825	0.143677	2.93628	0.129417	3.46772	0.232146	3.00753	0.219981	18.0171	10.2045	1.69913	8	24	2.13153e-08	0.000570439
	6472	AM853703	hypothetical protein BRAFLDRAFT_118619 [Branchiostoma floridae]		3.4479	0.159991	3.27834	0.0959805	3.84036	0.326917	5.29056	0.200602	3.5631	0.273058	3.42231	0.255146	3.61842	0.337405	4.0353	0.287079	3.76376	0.184196	22.5985	11.3392	1.5053	8	24	2.16689e-09	6.13467e-05
	5561	ES789747	hypothetical protein BRAFLDRAFT_117737 [Branchiostoma floridae]		2.75191	0.366072	3.1437	0.0800194	3.62441	0.267552	4.71034	0.0782533	3.05934	0.126501	3.16234	0.186279	2.9664	0.116017	3.04985	0.210275	3.1587	0.132057	33.9817	10.6066	0.936384	8	24	2.92599e-11	8.88448e-07
	8006	FP003715	hypothetical protein BRAFLDRAFT_100190 [Branchiostoma floridae]		4.77916	0.164192	4.75428	0.138199	4.86397	0.0681622	5.50647	0.0534762	4.70217	0.141039	4.88135	0.211072	4.76941	0.137516	4.90666	0.105365	4.44619	0.0652574	16.7065	2.38809	0.42883	8	24	4.47775e-08	0.0011751
	8374	CX069155	hypothetical protein AN8152.2 [Aspergillus nidulans FGSC A4]		3.70406	0.103116	3.94859	0.0235392	3.77173	0.0268052	4.34771	0.110203	3.4586	0.137323	3.74329	0.0480353	3.57694	0.22815	3.17789	0.247423	3.38753	0.0899601	21.6987	3.5468	0.490369	8	24	3.28516e-09	9.21027e-05
	23686	AM854207	hypothetical protein [Trichomonas vaginalis G3]		3.10995	0.113877	3.45427	0.160024	4.18511	0.415188	5.73348	0.303425	3.22733	0.185101	3.52984	0.223929	3.33982	0.12736	3.3498	0.1587	3.52915	0.219073	52.976	20.9168	1.18451	8	24	2.19491e-13	6.92077e-09
	3128	AM864157	GJ18283 [Drosophila virilis]		4.35283	0.113977	3.27299	0.134258	3.40971	0.376013	4.8186	0.0666063	3.99173	0.126967	3.40809	0.399863	4.37774	0.382395	3.74041	0.213906	3.4661	0.0999189	17.3967	8.66965	1.49505	8	24	3.01178e-08	0.000798635
	14222	CU990855	GJ13909 [Drosophila virilis]		4.1502	0.124382	4.39985	0.281734	5.53263	0.814566	6.4459	0.109301	4.24275	0.158392	4.71621	0.492067	4.44997	0.140857	4.09146	0.161375	5.44353	0.496892	19.6184	19.6259	3.00114	8	24	9.11822e-09	0.000249484
	44532	AM861277	ER associated glutathione S-transferase capable of homodimerization [Pichia pastoris GS115]		3.39525	0.31362	3.80087	0.222159	4.15232	0.56944	5.06003	0.166367	3.30584	0.389614	3.68262	0.198838	3.24558	0.187669	4.09495	0.138684	3.67104	0.220761	15.3452	10.0264	1.96018	8	24	1.01915e-07	0.00261188
	27524	AM858408	egalitarian [Nasonia vitripennis]		4.39454	0.0967552	4.17962	0.120976	4.32597	0.240755	5.42511	0.0771426	4.66021	0.279519	4.55176	0.178967	4.64123	0.188064	4.65645	0.0358424	4.59415	0.177632	15.8523	3.67075	0.694678	8	24	7.45307e-08	0.00192789
	17151	AM854032	conserved hypothetical protein [Ixodes scapularis]		4.21886	0.0961202	4.41457	0.022454	4.32466	0.0249526	4.85609	0.0623384	4.07311	0.157553	4.32159	0.0555565	4.2006	0.065817	4.25342	0.141012	4.25535	0.0760205	22.1613	1.54808	0.209565	8	24	2.64767e-09	7.46113e-05
	19864	AM853694	conserved hypothetical protein [Ixodes scapularis]		4.29761	0.0667981	4.46819	0.0180946	4.43155	0.0124664	4.93692	0.064746	4.18555	0.127044	4.43658	0.0343796	4.27105	0.0680182	4.28922	0.122965	4.30523	0.0294653	33.1086	1.54364	0.139871	8	24	3.87462e-11	1.17207e-06
	30167	AM854837	calcium-binding EF-hand [Ralstonia eutropha JMP134]		3.82857	0.552061	3.99938	0.545083	4.78635	0.607047	6.44317	0.111158	3.85951	0.323942	4.30255	0.404617	4.17895	0.452285	3.47841	0.154711	4.27693	0.562419	16.1318	23.696	4.40671	8	24	6.29386e-08	0.00163647
	33194	AM855985	C. briggsae CBR-TYR-4 protein [Caenorhabditis briggsae]		3.68976	0.0478818	3.97137	0.074499	4.81731	0.503877	6.44555	0.108952	3.89254	0.13899	4.12971	0.331111	4.10644	0.0672681	4.14322	0.142405	4.40642	0.536824	40.824	21.7593	1.59901	8	24	3.96194e-12	1.22725e-07
	43006	ES789267	Arabidopsis thaliana jacalin lectin family protein (AT3G16460) mRNA, complete cds		3.74673	0.196745	4.18763	0.722113	4.48929	0.637534	6.11691	0.145657	4.00844	0.0622851	3.67567	0.280114	3.5836	0.159024	3.89513	0.121779	4.27838	0.468519	19.9761	18.9238	2.84197	8	24	7.60278e-09	0.000208978
	16302	AM863433	alpha2-fucosyltransferase [Xenopus laevis]		3.55702	0.120176	3.87852	0.154695	4.08254	0.0762656	4.99951	0.056481	3.79521	0.285281	4.43602	0.235948	4.2623	0.45822	3.50614	0.0592543	3.87373	0.153432	17.2953	6.98196	1.21107	8	24	3.18993e-08	0.00084482
	44151	CU992440	(sp:Q9YHV4) Follistatin-A OS=Danio rerio GN=fsta PE=2 SV=2		3.68418	0.212669	3.94799	0.198175	4.57264	0.322033	6.37206	0.0799123	3.51953	0.171038	4.04247	0.267061	4.00369	0.171682	3.55521	0.134372	4.27642	0.539929	49.6975	24.3213	1.46816	8	24	4.48419e-13	1.40925e-08
	11995	AM854410	(sp:Q9Y6R7) IgGFc-binding protein OS=Homo sapiens GN=FCGBP PE=1 SV=3		3.75486	0.185449	4.12385	0.115631	4.00492	0.149554	5.23117	0.0461349	3.63153	0.144531	4.30497	0.20183	3.92911	0.117838	3.79608	0.0927614	4.13186	0.15405	44.6629	7.15858	0.480841	8	24	1.47005e-12	4.58699e-08
	26876	CU684445	(sp:Q9U943) Apolipophorins OS=Locusta migratoria PE=1 SV=2		4.74986	0.0816375	4.27766	0.119732	4.73312	0.108424	5.73994	0.0949099	5.08825	0.108585	5.01626	0.238999	4.96044	0.0772843	5.02324	0.0463697	4.9169	0.145711	34.2506	4.25582	0.372766	8	24	2.687e-11	8.16712e-07
	27907	FP009493	(sp:Q9R0Q8) C-type lectin domain family 4 member E OS=Mus musculus GN=Clec4e PE=2 SV=1		4.41871	0.173541	4.20859	0.150586	4.71417	0.53575	6.44592	0.109294	4.31507	0.371066	4.76507	0.262882	4.39095	0.19146	5.74247	0.242685	4.88227	0.297194	28.44	17.3417	1.82929	8	24	1.96617e-10	5.81004e-06
	26396	CX069111	(sp:Q9QYP1) Low-density lipoprotein receptor-related protein 4 OS=Rattus norvegicus GN=Lrp4 PE=2 SV=2		3.07297	0.322473	3.18365	0.0776027	3.28224	0.0932141	4.27424	0.128247	3.04491	0.129005	3.06329	0.1236	3.14071	0.0432736	2.97185	0.0655934	3.08025	0.0704284	29.6299	5.08581	0.514933	8	24	1.27231e-10	3.7878e-06
	6338	CU990605	(sp:Q9QUK3) Protein CLN8 OS=Mus musculus GN=Cln8 PE=2 SV=1		2.97939	0.468999	3.22729	0.181052	3.76024	0.480225	5.40592	0.132661	3.49331	0.180294	3.03477	0.356345	2.98468	0.31277	3.32823	0.183208	4.1861	0.135075	26.8632	19.2394	2.14859	8	24	3.5902e-10	1.05121e-05
	32618	CU682117	(sp:Q9NY25) C-type lectin domain family 5 member A OS=Homo sapiens GN=CLEC5A PE=1 SV=1		2.99444	0.532699	2.60125	0.297348	3.56694	0.599445	5.07648	0.166115	3.16377	0.150327	3.4538	0.130784	2.96297	0.551235	3.386	0.0722436	3.66463	0.171545	15.3781	15.0439	2.93479	8	24	9.98403e-08	0.0025602
	2731	CB617438	(sp:Q9NJ98) Beta-1,3-glucan-binding protein 1 OS=Manduca sexta PE=1 SV=1		3.12088	0.218269	3.31513	0.0585915	3.66045	0.296511	5.34722	0.11145	3.16514	0.305345	3.02368	0.465451	3.22375	0.128448	3.21146	0.13252	3.15451	0.157	34.7767	16.7393	1.44401	8	24	2.27843e-11	6.94102e-07
	27753	CX069256	(sp:Q9N0C7) Mammalian ependymin-related protein 1 OS=Macaca fascicularis GN=EPDR1 PE=2 SV=3		2.83542	0.205444	2.97204	0.17536	3.50566	0.449493	4.66483	0.0479252	2.73559	0.256956	2.96392	0.191479	2.89277	0.216798	2.66053	0.0900686	3.18868	0.191946	31.6752	12.102	1.1462	8	24	6.23538e-11	1.87517e-06
	14043	CU681685	(sp:Q9N0C7) Mammalian ependymin-related protein 1 OS=Macaca fascicularis GN=EPDR1 PE=2 SV=3		3.61502	0.308179	3.75602	0.27661	5.12812	0.680125	6.4459	0.109302	3.84118	0.332768	4.39169	0.466133	4.23161	0.186085	3.68979	0.192868	4.75136	0.53069	24.4645	25.7832	3.16172	8	24	9.54629e-10	2.74819e-05
	9731	AM855951	(sp:Q9M7I7) Chlorophyllase-2, chloroplastic OS=Arabidopsis thaliana GN=CLH2 PE=1 SV=1	clh2	3.23761	0.111885	3.40633	0.0136209	3.82936	0.241145	5.33917	0.269271	3.34223	0.190231	3.73733	0.103169	3.33675	0.0623562	4.25291	0.215512	3.90843	0.0855604	60.8314	13.7456	0.677885	8	24	4.62963e-14	1.46931e-09
	24213	CU682065	(sp:Q9JI18) Low-density lipoprotein receptor-related protein 1B OS=Mus musculus GN=Lrp1b PE=2 SV=1		3.24677	0.0758365	3.1954	0.0881777	3.3719	0.176894	4.43996	0.0670733	3.24383	0.040579	3.2687	0.0914365	3.18718	0.0763038	2.93724	0.0763303	3.04326	0.105198	91.8999	6.00367	0.195985	8	24	4.44089e-16	1.41727e-11
	23779	AM854891	(sp:Q9JHA8) Protein G7c OS=Mus musculus GN=D17h6s56e-3 PE=2 SV=1		2.71644	0.327481	3.23132	0.380036	3.65816	0.453473	4.44072	0.182557	2.62192	0.224454	2.50399	0.450828	2.54957	0.41637	2.47192	0.205485	3.3404	0.394201	14.6711	13.8899	2.84027	8	24	1.565e-07	0.00395476
	7929	CU989776	(sp:Q9IBG7) Kielin/chordin-like protein OS=Xenopus laevis GN=kcp PE=2 SV=1		4.31361	0.0941882	4.46835	0.0555235	4.81698	0.28563	6.29126	0.0803776	4.14508	0.151684	4.12495	0.235732	4.09871	0.129618	4.1348	0.0979208	4.45825	0.30611	64.7381	15.4862	0.717639	8	24	2.28706e-14	7.27171e-10
	40979	FP009773	(sp:Q9H920) RING finger protein 121 OS=Homo sapiens GN=RNF121 PE=2 SV=1		3.71876	0.24893	4.29995	0.134937	4.01433	0.322792	5.52205	0.205461	3.34049	0.184548	3.90214	0.318044	3.49806	0.126062	4.38577	0.160239	4.07519	0.105594	35.246	13.0408	1.10998	8	24	1.9704e-11	6.01229e-07
	7419	AM854538	(sp:Q9GKL8) Cathepsin L1 OS=Cercopithecus aethiops GN=CTSL1 PE=1 SV=1		2.09627	0.476136	2.69867	0.55754	3.8174	0.463753	5.46245	0.193766	2.77847	0.163146	3.35223	0.172628	2.85575	0.314633	2.89048	0.170218	2.87513	0.512454	29.9895	29.2194	2.92296	8	24	1.1189e-10	3.33801e-06
	19444	AM854781	(sp:Q9ERZ8) Transient receptor potential cation channel subfamily V member 4 OS=Rattus norvegicus GN=Trpv4 PE=2 SV=1		2.95118	0.224529	2.89413	0.0853746	3.28453	0.162706	4.74385	0.235844	2.81676	0.162056	2.86145	0.377687	2.80371	0.333357	2.70363	0.151041	2.71893	0.425804	23.7031	13.0904	1.6568	8	24	1.32492e-09	3.78873e-05
	20243	CU989698	(sp:Q9DEI1) DNA-dependent protein kinase catalytic subunit OS=Xenopus laevis GN=prkdc PE=2 SV=1		3.34526	0.0643822	3.45836	0.0690745	3.54074	0.0615098	4.18316	0.21676	3.42885	0.0841213	3.3945	0.100974	3.3379	0.0581077	3.27258	0.102808	3.39687	0.0406247	26.6398	2.37499	0.267455	8	24	3.9196e-10	1.14582e-05
	45070	CU988235	(sp:Q9D5H4) Ferritin, mitochondrial OS=Mus musculus GN=Ftmt PE=2 SV=2		3.49216	0.478405	3.8269	0.112462	4.34295	0.445346	5.98615	0.163353	3.19909	0.157918	3.68627	0.203926	3.67407	0.20913	3.23262	0.102981	3.97198	0.425444	35.7626	22.8073	1.91323	8	24	1.68261e-11	5.14121e-07
	11384	AM855223	(sp:Q9CZJ2) Heat shock 70 kDa protein 12B OS=Mus musculus GN=Hspa12b PE=1 SV=1		3.78049	0.253218	2.55306	0.291398	2.78295	0.590667	4.43611	0.211783	3.54992	0.0796862	3.29123	0.274951	3.85922	0.209565	3.40179	0.299165	3.18526	0.063825	14.7268	9.07543	1.84876	8	24	1.50961e-07	0.00381811
	42454	CB617415	(sp:Q9CR48) DNA damage-regulated autophagy modulator protein 2 OS=Mus musculus GN=Dram2 PE=2 SV=1		3.18745	0.135438	3.15979	0.434871	3.70409	0.356511	5.52686	0.0458457	3.08568	0.116196	3.24797	0.183005	3.29166	0.225658	3.65076	0.236818	3.44722	0.305376	40.5884	18.16	1.34226	8	24	4.22218e-12	1.30706e-07
	38210	CX069242	(sp:Q9C509) Sphingosine-1-phosphate lyase OS=Arabidopsis thaliana GN=At1g27980 PE=2 SV=1		3.61212	0.141983	3.46772	0.114124	3.61506	0.345084	4.62484	0.052204	3.67528	0.0830367	3.71058	0.252215	3.59613	0.0986388	4.09323	0.104831	3.7258	0.159953	17.8575	3.91507	0.657717	8	24	2.32757e-08	0.000621718
	36724	CU991531	(sp:Q9BXX0) EMILIN-2 OS=Homo sapiens GN=EMILIN2 PE=1 SV=2		2.13066	0.0650489	2.58118	0.211352	3.15481	0.921165	5.55023	0.198438	2.65796	0.414936	3.10846	0.309035	2.74621	0.326816	3.01674	0.823391	3.48077	0.424518	16.6636	30.1893	5.43506	8	24	4.59143e-08	0.00120438
	5571	CU993420	(sp:Q9BXJ4) Complement C1q tumor necrosis factor-related protein 3 OS=Homo sapiens GN=C1QTNF3 PE=1 SV=1		2.77272	0.420262	3.20194	0.140098	3.25368	0.415998	4.86339	0.274913	2.83181	0.292682	2.82411	0.603926	2.6062	0.371478	2.92685	0.231877	3.17402	0.29105	13.4946	14.5644	3.23783	8	24	3.43738e-07	0.0084752
	2074	CU996396	(sp:Q99M71) Mammalian ependymin-related protein 1 OS=Mus musculus GN=Epdr1 PE=2 SV=1		3.37859	0.362481	3.83073	0.122461	4.98172	0.556667	6.44575	0.109164	3.6277	0.299242	4.23583	0.512956	4.08552	0.173417	3.48234	0.203723	4.36079	0.302697	33.7256	28.5057	2.53567	8	24	3.17499e-11	9.63071e-07
	14386	CU996862	(sp:Q99715) Collagen alpha-1(XII) chain OS=Homo sapiens GN=COL12A1 PE=1 SV=2		3.43605	0.104497	3.43049	0.126819	4.57691	0.416346	6.25783	0.0925373	3.21795	0.0856392	3.63711	0.338139	3.47287	0.0679051	3.12432	0.0276755	3.65222	0.400888	80.4118	30.5531	1.13987	8	24	1.88738e-15	6.02093e-11
	4581	CU681725	(sp:Q99715) Collagen alpha-1(XII) chain OS=Homo sapiens GN=COL12A1 PE=1 SV=2		2.85473	0.236136	2.79669	0.482555	2.91069	0.309506	4.11076	0.143695	2.73064	0.127922	3.02645	0.165792	2.52694	0.315699	2.81102	0.0856041	2.75528	0.12503	14.4957	6.62133	1.37033	8	24	1.75411e-07	0.00441457
	31808	CU994476	(sp:Q96PD5) N-acetylmuramoyl-L-alanine amidase OS=Homo sapiens GN=PGLYRP2 PE=1 SV=1		2.58712	0.285337	2.74348	0.22303	2.19508	0.113507	4.95369	0.768221	2.65123	0.222756	2.64494	0.248689	2.66112	0.377173	2.49424	0.171391	2.82316	0.413975	18.2165	20.2327	3.33205	8	24	1.91131e-08	0.000512881
	10552	AB425338	(sp:Q96PD5) N-acetylmuramoyl-L-alanine amidase OS=Homo sapiens GN=PGLYRP2 PE=1 SV=1		3.25527	0.184368	3.30627	0.110307	3.71921	0.500767	5.53382	0.232619	3.10346	0.0786963	4.27877	0.404645	3.14892	0.300783	3.51248	0.321566	4.46504	0.493435	25.5449	20.1681	2.36855	8	24	6.08495e-10	1.76604e-05
	26864	CU682245	(sp:Q95M17) Acidic mammalian chitinase OS=Bos taurus GN=CHIA PE=1 SV=1	chia	3.72025	0.332369	3.76138	0.147267	3.68881	0.249763	4.76967	0.0563372	3.6484	0.218584	3.626	0.109167	3.36541	0.0370425	3.75899	0.0833365	3.56423	0.0880927	20.3829	4.95052	0.728629	8	24	6.20293e-09	0.000171331
	23968	CB617562	(sp:Q95215) Transforming growth factor-beta-induced protein ig-h3 OS=Oryctolagus cuniculus GN=TGFBI PE=2 SV=2		3.3758	0.198943	3.66953	0.218969	4.84968	0.611597	6.44513	0.110308	3.3732	0.200641	4.06492	0.499595	3.89602	0.36993	3.13225	0.111447	4.28448	0.626344	31.4093	32.469	3.10121	8	24	6.82489e-11	2.05013e-06
	40467	CB617561	(sp:Q95215) Transforming growth factor-beta-induced protein ig-h3 OS=Oryctolagus cuniculus GN=TGFBI PE=2 SV=2		3.9594	0.137155	4.58069	0.188133	4.51278	0.192507	5.89105	0.110425	3.88603	0.119687	4.08964	0.119391	4.01626	0.111087	3.89988	0.0336855	4.0316	0.222594	84.181	12.997	0.463181	8	24	1.11022e-15	3.5425e-11
	12438	ES789659	(sp:Q95029) Cathepsin L OS=Drosophila melanogaster GN=Cp1 PE=1 SV=2		5.31467	0.224232	3.99141	0.158359	4.6812	0.379912	6.44005	0.116651	4.9393	0.293899	4.55684	0.255542	4.98805	0.230125	4.56118	0.0644346	5.00811	0.170082	33.5928	13.6017	1.2147	8	24	3.31317e-11	1.00439e-06
	19942	CU995168	(sp:Q92485) Acid sphingomyelinase-like phosphodiesterase 3b OS=Homo sapiens GN=SMPDL3B PE=2 SV=2		3.36379	0.220145	3.60361	0.163084	4.26673	0.550557	5.92722	0.141745	3.30281	0.112079	3.63194	0.293073	3.42277	0.16034	4.11536	0.333471	5.01045	0.339612	39.9729	24.0084	1.80185	8	24	4.99323e-12	1.54291e-07
	22086	FP000173	(sp:Q92485) Acid sphingomyelinase-like phosphodiesterase 3b OS=Homo sapiens GN=SMPDL3B PE=2 SV=2		3.90217	0.0565891	4.08358	0.1206	4.17483	0.183456	5.1884	0.199817	3.71324	0.11993	3.57629	0.0392364	3.96549	0.127957	3.93678	0.0483704	4.38828	0.315984	39.8653	7.0347	0.529386	8	24	5.14311e-12	1.58881e-07
	39107	AM855151	(sp:Q920P9) Lymphocyte antigen 75 OS=Mesocricetus auratus GN=LY75 PE=2 SV=1		2.62445	0.322706	3.0601	0.140892	3.34566	0.596594	4.73918	0.10219	2.70707	0.239381	2.90149	0.331076	2.45225	0.166815	2.4583	0.25949	2.91139	0.212935	24.0413	15.8048	1.97221	8	24	1.14414e-09	3.28289e-05
	32718	AM853637	(sp:Q8VHC8) Lysosomal alpha-mannosidase OS=Cavia porcellus GN=MAN2B1 PE=1 SV=1		2.88331	0.46288	2.87265	0.156956	3.70911	0.0907727	4.42266	0.156209	3.34838	0.343459	3.60728	0.125171	3.13758	0.278271	3.50755	0.0333253	3.3045	0.100316	14.3243	6.86798	1.43839	8	24	1.96311e-07	0.00492446
	27715	CU992229	(sp:Q8T045) O-glucosyltransferase rumi OS=Drosophila melanogaster GN=rumi PE=1 SV=1		4.35791	0.0472455	4.25448	0.0440017	4.1299	0.0863471	4.8945	0.101918	4.38324	0.0260381	4.12156	0.0805732	4.44811	0.0309791	4.14146	0.0650241	4.1346	0.0874925	52.627	1.91256	0.109026	8	24	2.36366e-13	7.44909e-09
	40952	AM855968	(sp:Q8ND71) GTPase IMAP family member 8 OS=Homo sapiens GN=GIMAP8 PE=1 SV=2		3.94794	0.19807	3.43791	0.286042	3.71539	0.358818	5.09485	0.124747	3.86635	0.515274	3.59805	0.219495	4.04196	0.0770072	4.0083	0.0680499	4.36208	0.124333	13.3966	7.09651	1.58918	8	24	3.67896e-07	0.00905134
	34124	AM856603	(sp:Q8N697) Solute carrier family 15 member 4 OS=Homo sapiens GN=SLC15A4 PE=2 SV=1		5.19131	0.163579	4.22945	0.213367	4.90189	0.056117	6.32411	0.101495	5.31312	0.0854187	4.91264	0.116938	5.04153	0.0831465	4.98626	0.0694585	5.46718	0.0210224	87.8924	9.01006	0.307537	8	24	6.66134e-16	2.12577e-11
	4914	CU991427	(sp:Q8N2E2) von Willebrand factor D and EGF domain-containing protein OS=Homo sapiens GN=VWDE PE=2 SV=3		3.34944	0.253105	2.68365	0.396228	3.59421	0.611179	5.0778	0.0823279	3.15615	0.324906	3.02453	0.318999	2.94684	0.122872	3.05567	0.17704	3.42784	0.173789	21.4914	15.0103	2.09529	8	24	3.62325e-09	0.000101346
	28849	AM855160	(sp:Q8MJJ9) Fibulin-1 (Fragment) OS=Cercopithecus aethiops GN=FBLN1 PE=1 SV=1		4.38158	0.164736	3.17853	0.210269	3.62035	0.798182	5.12958	0.071474	3.33518	0.310574	3.29122	0.277934	3.12201	0.368918	3.10054	0.0983918	3.28187	0.192649	18.2859	15.1897	2.49204	8	24	1.84053e-08	0.000494606
	19558	DV736723	(sp:Q8MIS5) CD209 antigen-like protein 2 OS=Macaca mulatta GN=CD209L2 PE=1 SV=1		3.32544	0.241371	3.73719	0.108053	4.95127	0.715405	6.4459	0.109297	3.39716	0.34936	4.07807	0.439668	3.89229	0.191733	3.08232	0.397064	4.33163	0.597517	28.6405	33.4232	3.50097	8	24	1.82511e-10	5.40088e-06
	30890	CU683027	(sp:Q8IUN9) C-type lectin domain family 10 member A OS=Homo sapiens GN=CLEC10A PE=2 SV=1		3.05045	0.133202	3.16053	0.154404	3.37387	0.154352	4.40585	0.127044	3.14039	0.0870018	3.15327	0.267227	3.04263	0.153292	2.97696	0.104229	3.42473	0.206909	29.5479	6.13243	0.622626	8	24	1.31041e-10	3.89926e-06
	20493	AM855716	(sp:Q8HY02) CD209 antigen OS=Hylobates syndactylus GN=CD209 PE=3 SV=1		3.4105	0.0662496	4.10127	0.740272	4.56347	0.653881	6.36033	0.0340366	3.43352	0.197799	3.87247	0.339614	3.73112	0.129066	3.0103	0.184182	3.95674	0.503678	29.2984	30.1801	3.09028	8	24	1.43407e-10	4.26032e-06
	28531	CU681678	(sp:Q8HXX6) Ganglioside GM2 activator OS=Macaca fascicularis GN=GM2A PE=2 SV=2		3.83452	0.482517	4.24486	0.408974	4.80393	0.52989	6.44543	0.108826	4.14119	0.333581	4.24229	0.370579	4.20495	0.172434	3.53535	0.25105	4.41364	0.557154	20.2139	22.067	3.27502	8	24	6.74714e-09	0.000186059
	14357	CU997204	(sp:Q8HXX6) Ganglioside GM2 activator OS=Macaca fascicularis GN=GM2A PE=2 SV=2		4.3306	0.221131	4.74965	0.416111	5.73369	0.345471	6.4459	0.109293	4.40779	0.434245	5.09531	0.664978	4.87132	0.412043	3.75508	0.242203	5.56991	0.680445	14.4636	20.5922	4.27116	8	24	1.79134e-07	0.00450504
	10680	CX069160	(sp:Q8GY58) Endoglucanase 23 OS=Arabidopsis thaliana GN=At4g39000 PE=2 SV=2		3.27778	0.108795	3.29481	0.0834942	3.48527	0.119271	4.68053	0.144155	3.29633	0.0315393	3.5213	0.11008	3.18697	0.0672837	3.16141	0.0806062	3.23314	0.0675641	96.0784	7.10292	0.221785	8	24	2.22045e-16	7.08678e-12
	7465	CX069255	(sp:Q86VB7) Scavenger receptor cysteine-rich type 1 protein M130 OS=Homo sapiens GN=CD163 PE=1 SV=1		3.67945	0.122292	4.23667	0.125671	4.5166	0.493922	6.28771	0.10402	3.99661	0.287254	4.25566	0.305522	3.9784	0.253578	3.61968	0.153779	4.21677	0.114058	42.7565	20.1565	1.41427	8	24	2.38076e-12	7.40322e-08
	35716	EE677629	(sp:Q865F7) Fatty acid-binding protein, heart OS=Myotis lucifugus GN=FABP3 PE=2 SV=3		3.5285	0.253926	3.58298	0.0649734	3.3851	0.207467	4.32022	0.109945	3.46747	0.0730116	3.34385	0.177651	3.73703	0.112405	3.62733	0.0602466	3.27937	0.10686	17.4949	2.95389	0.50653	8	24	2.84963e-08	0.00075706
	29011	FP009139	(sp:Q865F7) Fatty acid-binding protein, heart OS=Myotis lucifugus GN=FABP3 PE=2 SV=3		5.64255	0.20066	5.64848	0.126286	5.48867	0.14777	6.33832	0.125905	5.39093	0.0941272	5.34364	0.104258	5.65911	0.108205	5.57332	0.0646474	5.44144	0.0856244	22.5424	2.74592	0.365434	8	24	2.22296e-09	6.28741e-05
	29416	AM854289	(sp:Q80T11) Usher syndrome type-1G protein homolog OS=Mus musculus GN=Ush1g PE=1 SV=1		2.78501	0.383047	3.89096	0.344301	4.22295	0.551219	5.57114	0.0312745	3.43361	0.207406	4.17321	0.351428	2.91436	0.322243	4.81576	0.0812934	4.08567	0.126121	34.5295	24.753	2.1506	8	24	2.46133e-11	7.49032e-07
	28282	CU993654	(sp:Q7Z5L7) Podocan OS=Homo sapiens GN=PODN PE=1 SV=2		3.00862	0.152868	3.12422	0.22585	3.61754	0.454621	5.14503	0.113066	2.63113	0.358672	2.76316	0.21685	2.76529	0.16787	2.67667	0.277982	2.81042	0.184782	39.3772	20.1545	1.53549	8	24	5.88662e-12	1.81608e-07
	30020	CU682562	(sp:Q7Z5L3) Complement C1q-like protein 2 OS=Homo sapiens GN=C1QL2 PE=2 SV=1		2.86873	0.442218	3.49085	0.130342	4.29181	0.18579	5.92314	0.101046	3.03239	0.310847	3.36925	0.4582	3.34103	0.15284	3.2181	0.0757289	3.8029	0.467313	37.9955	27.4084	2.16408	8	24	8.70071e-12	2.67529e-07
	19065	CU682478	(sp:Q7Z0T3) Temptin OS=Aplysia californica PE=1 SV=1		3.24269	0.149203	3.2914	0.0373696	3.51418	0.124622	4.68699	0.189975	3.27678	0.0867598	3.58643	0.268156	3.15	0.0726041	2.98385	0.166253	3.26193	0.140356	40.5397	7.90995	0.585349	8	24	4.27813e-12	1.32413e-07
	17807	FP006734	(sp:Q7M456) Ribonuclease Oy OS=Crassostrea gigas PE=1 SV=1		3.53797	0.175212	3.67745	0.125	4.16795	0.542018	5.7914	0.269698	3.41067	0.324012	3.68661	0.366152	3.59252	0.115279	3.17553	0.149624	3.90828	0.257252	29.9136	18.8023	1.88566	8	24	1.14952e-10	3.42765e-06
	10463	CU681787	(sp:Q7M456) Ribonuclease Oy OS=Crassostrea gigas PE=1 SV=1		2.97024	0.36491	3.25976	0.169339	3.79174	0.44552	4.7868	0.104666	2.87512	0.153576	2.94976	0.108933	2.96977	0.148116	2.73169	0.284398	3.18764	0.265051	26.9479	12.9529	1.44199	8	24	3.47326e-10	1.01746e-05
	9656	CU682773	(sp:Q7LZR2) Collagen alpha-1(VIII) chain OS=Gallus gallus GN=COL8A1 PE=3 SV=1		3.35489	0.221477	3.31449	0.239269	4.2063	0.66422	5.92275	0.0328648	3.1678	0.193367	3.47123	0.273834	3.46079	0.0831169	3.07037	0.32592	3.78909	0.531746	30.831	24.5549	2.3893	8	24	8.32686e-11	2.49464e-06
	41198	AM854064	(sp:Q7KRY7) Protein lap4 OS=Drosophila melanogaster GN=scrib PE=1 SV=1		3.30035	0.123435	3.52354	0.0613318	4.38237	0.585584	6.25314	0.0230918	3.18922	0.151317	3.63992	0.274746	3.49804	0.147294	2.9075	0.116586	3.60785	0.466326	60.0743	31.5706	1.57658	8	24	5.32907e-14	1.69011e-09
	6448	CU992061	(sp:Q6YHK3) CD109 antigen OS=Homo sapiens GN=CD109 PE=1 SV=2		3.11871	0.295784	3.89188	0.923877	4.71242	0.876115	6.44011	0.110984	3.31554	0.342229	3.72948	0.386206	3.61921	0.172133	3.29722	0.252596	4.08562	0.458623	19.7708	33.2246	5.04147	8	24	8.43603e-09	0.000231291
	10735	CB617381	(sp:Q6YHK3) CD109 antigen OS=Homo sapiens GN=CD109 PE=1 SV=2		3.42862	0.237985	4.32024	1.01673	5.08171	0.872705	6.44589	0.109306	3.6628	0.331456	4.19348	0.401449	4.0177	0.166434	3.66406	0.276679	4.53948	0.477563	15.0569	26.994	5.37841	8	24	1.22211e-07	0.00311552
	26573	CU682634	(sp:Q6YHK3) CD109 antigen OS=Homo sapiens GN=CD109 PE=1 SV=2		3.25374	0.0977554	3.25607	0.255467	3.67297	0.293909	4.55334	0.095088	3.29893	0.0737502	3.158	0.111666	3.22537	0.113952	3.44636	0.0440764	3.40761	0.106642	36.8516	5.90041	0.480338	8	24	1.2143e-11	3.72072e-07
	2769	AM858522	(sp:Q6XPS3) Phosphatidylinositol-3,4,5-trisphosphate 3-phosphatase TPTE2 OS=Homo sapiens GN=TPTE2 PE=1 SV=2		4.0819	0.111467	3.88688	0.0291562	4.11812	0.0816074	4.95797	0.0856861	4.41315	0.0495801	4.14263	0.127898	4.2292	0.0304905	4.17556	0.0389879	4.13211	0.074608	55.9404	2.78305	0.149251	8	24	1.19127e-13	3.76667e-09
	8831	AM853797	(sp:Q6UXK2) Immunoglobulin superfamily containing leucine-rich repeat protein 2 OS=Homo sapiens GN=ISLR2 PE=2 SV=1		3.52016	0.648983	3.7957	0.158368	4.73249	0.411868	6.16111	0.0837373	4.02074	0.228927	3.79396	0.411718	3.76925	0.49092	3.80808	0.162125	4.41188	0.399672	18.0679	20.8449	3.4611	8	24	2.07291e-08	0.000555044
	16275	AM855065	(sp:Q6RY07) Acidic mammalian chitinase OS=Rattus norvegicus GN=Chia PE=2 SV=1		3.40483	0.105938	3.50282	0.0479286	3.82323	0.205494	5.07735	0.0471341	3.40226	0.0393013	3.65679	0.270272	3.3935	0.0293268	3.35223	0.0303216	3.47407	0.162932	68.9857	9.46462	0.41159	8	24	1.11022e-14	3.53495e-10
	32646	AM854219	(sp:Q6P6M5) Peroxisomal membrane protein 11C OS=Mus musculus GN=Pex11g PE=2 SV=2		4.42276	0.107691	4.08268	0.0925865	4.09127	0.233645	5.22421	0.16297	4.32493	0.0984798	4.54165	0.154184	4.44921	0.0631099	4.58805	0.0650987	4.17085	0.0785793	28.4997	3.59304	0.378219	8	24	1.92296e-10	5.68542e-06
	20692	BQ426488	(sp:Q6P1J6) Phospholipase B1, membrane-associated OS=Homo sapiens GN=PLB1 PE=1 SV=2	plb1	4.05976	0.097609	3.3695	0.0590785	3.55487	0.105328	4.72928	0.0840885	3.9897	0.068184	3.59702	0.194088	3.93435	0.109562	3.95442	0.0477506	3.92504	0.0760009	51.253	4.4475	0.260326	8	24	3.17746e-13	9.99756e-09
	4043	AM859890	(sp:Q6NV34) Peroxisomal 2,4-dienoyl-CoA reductase OS=Danio rerio GN=decr2 PE=2 SV=1		4.02775	0.093947	3.81739	0.151698	4.1571	0.265948	4.86169	0.0664168	4.235	0.112708	4.39043	0.203674	4.09212	0.0810291	4.40969	0.131927	4.01941	0.0666787	17.3498	2.72134	0.470554	8	24	3.09283e-08	0.000819568
	18206	CU681758	(sp:Q6IMI6) Sulfotransferase 1C3 OS=Homo sapiens GN=SULT1C3 PE=1 SV=1		2.99531	0.384378	2.77264	0.239052	3.52917	0.286065	5.33565	0.138019	2.71764	0.258941	3.57234	0.31693	2.82273	0.12421	3.60882	0.214735	2.82485	0.289476	39.2079	21.3427	1.63304	8	24	6.17117e-12	1.90282e-07
	5088	AM854541	(sp:Q6HA08) Astacin-like metalloendopeptidase OS=Homo sapiens GN=ASTL PE=1 SV=3		3.75776	0.0282017	3.82392	0.0393713	3.92851	0.0720496	5.37041	0.127694	3.69826	0.137296	3.75666	0.113312	3.94158	0.1425	3.58966	0.0824021	3.7171	0.0642173	112.407	9.34448	0.249392	8	24	0	0
	37410	AM862796	(sp:Q64573) Liver carboxylesterase 4 OS=Rattus norvegicus PE=2 SV=2		2.7629	0.409272	3.26738	0.654693	3.40049	0.319703	5.17525	0.354086	2.77856	0.312593	2.97316	0.117624	2.82201	0.379753	3.84079	0.168083	4.05113	0.136706	21.0811	19.8846	2.82973	8	24	4.40883e-09	0.000122803
	27415	AM854794	(sp:Q64425) Pancreatic triacylglycerol lipase (Fragment) OS=Myocastor coypus GN=PNLIP PE=2 SV=1	pnlip	3.40248	0.287565	3.62412	0.0835655	4.05108	0.211632	5.17306	0.0634217	3.62381	0.0469366	3.57082	0.0320355	3.75508	0.297452	3.4176	0.0696383	3.4436	0.0606499	44.3214	9.76128	0.660716	8	24	1.60039e-12	4.98952e-08
	38448	CU997330	(sp:Q62009) Periostin OS=Mus musculus GN=Postn PE=1 SV=2		3.72887	0.226199	3.74981	0.0631367	4.19597	0.308367	5.93139	0.182547	3.68059	0.162941	3.87308	0.214318	3.76233	0.0607182	3.50195	0.051822	4.01877	0.362117	54.0098	17.111	0.950441	8	24	1.76747e-13	5.57939e-09
	644	AM853739	(sp:Q61830) Macrophage mannose receptor 1 OS=Mus musculus GN=Mrc1 PE=1 SV=1		3.2606	0.0635407	3.5834	0.325141	4.30639	0.467345	5.48301	0.503468	3.18687	0.179198	3.81292	0.370384	3.26561	0.102933	3.23652	0.236079	3.67733	0.483231	19.9751	17.2765	2.59471	8	24	7.60663e-09	0.000209076
	10640	CX069350	(sp:Q60997) Deleted in malignant brain tumors 1 protein OS=Mus musculus GN=Dmbt1 PE=1 SV=2		3.65683	0.131446	4.00475	0.29397	3.67818	0.257264	4.53542	0.151876	3.61488	0.105227	3.72268	0.0472961	3.63803	0.094385	3.46762	0.0843281	3.43631	0.0663606	19.8004	3.4521	0.523035	8	24	8.30984e-09	0.000227939
	13387	CU682929	(sp:Q60648) Ganglioside GM2 activator OS=Mus musculus GN=Gm2a PE=1 SV=2		3.74507	0.199889	3.81738	0.0897219	4.21597	0.382426	5.85091	0.074117	3.81965	0.211933	3.94558	0.270938	3.73637	0.208953	3.42133	0.0920825	3.82632	0.326092	40.9843	15.9704	1.16901	8	24	3.79496e-12	1.17587e-07
	31152	CU999652	(sp:Q60648) Ganglioside GM2 activator OS=Mus musculus GN=Gm2a PE=1 SV=2		3.93582	0.212631	3.37855	0.160216	4.07362	0.375626	5.77791	0.224748	3.99156	0.340433	3.73669	0.090989	3.76784	0.350602	3.94565	0.227742	4.52914	0.139784	28.0379	14.5485	1.55666	8	24	2.28597e-10	6.74018e-06
	30091	AM853613	(sp:Q5VYJ5) MAM and LDL-receptor class A domain-containing protein C10orf112 OS=Homo sapiens GN=C10orf112 PE=2 SV=3		3.39522	0.159662	3.78198	0.0500783	3.9113	0.173239	5.52886	0.0215227	4.05635	0.200036	3.91971	0.0591175	3.91467	0.110153	3.87074	0.166839	4.47796	0.143198	79.2729	11.4774	0.43435	8	24	2.22045e-15	7.08278e-11
	40992	CU994754	(sp:Q5UAW9) Probable G-protein coupled receptor 157 OS=Homo sapiens GN=GPR157 PE=1 SV=2		3.86936	0.165861	3.20504	0.129325	3.55769	0.295302	5.42044	0.117789	3.62238	0.239343	3.52979	0.230097	3.59285	0.172399	3.5682	0.133321	3.87855	0.139794	44.6213	12.5575	0.844271	8	24	1.48537e-12	4.6342e-08
	4733	AM864588	(sp:Q5RDY3) Kelch repeat and BTB domain-containing protein 2 OS=Pongo abelii GN=KBTBD2 PE=2 SV=1		3.85802	0.0925052	3.753	0.036926	3.91082	0.171721	4.8751	0.215744	3.86088	0.121928	3.81279	0.176533	3.99971	0.0543689	3.7613	0.0843426	3.65586	0.0799489	30.1011	4.09471	0.408095	8	24	1.07544e-10	3.2102e-06
	6140	CU989745	(sp:Q5RD58) Uncharacterized protein C12orf4 homolog OS=Pongo abelii PE=2 SV=1		3.95326	0.1029	4.08229	0.111095	3.99397	0.0329753	4.68181	0.154502	4.00664	0.0498159	4.00358	0.0720909	3.87602	0.0958784	3.79758	0.0374965	3.85387	0.086822	32.1346	2.14386	0.200145	8	24	5.34239e-11	1.60972e-06
	33444	CU990176	(sp:Q5RBP6) Chitinase-3-like protein 1 OS=Pongo abelii GN=CHI3L1 PE=2 SV=1		3.52732	0.0397338	3.98378	0.175667	4.60042	0.260626	6.40304	0.0621187	4.02609	0.318826	4.63964	0.35532	3.74432	0.0811256	5.78818	0.0721232	5.02938	0.154367	89.1038	29.125	0.980597	8	24	5.55111e-16	1.77153e-11
	41027	CU992691	(sp:Q5KU26) Collectin-12 OS=Homo sapiens GN=COLEC12 PE=1 SV=2		3.1225	0.186858	2.90881	0.246699	4.12503	0.330275	5.76487	0.293125	3.03642	0.186991	3.21589	0.562247	3.41935	0.212005	3.3509	0.359224	3.3616	0.517959	25.9351	24.3288	2.81419	8	24	5.1926e-10	1.51172e-05
	6437	FP005855	(sp:Q5EAE9) RING-H2 finger protein ATL5C OS=Arabidopsis thaliana GN=ATL5C PE=2 SV=2		4.08583	0.171389	4.74908	0.227814	4.51634	0.214849	5.8928	0.313074	3.71815	0.135294	4.34634	0.396124	3.88113	0.193782	4.7816	0.145118	4.46918	0.14732	29.5142	13.0175	1.32318	8	24	1.32643e-10	3.94612e-06
	31993	CB617401	(sp:Q55E31) Ras-related protein Rab-32B OS=Dictyostelium discoideum GN=rab32B PE=3 SV=1		3.213	0.0816385	3.40084	0.23295	3.53178	0.161987	4.69381	0.0268648	3.49904	0.179273	3.25971	0.137542	3.24333	0.127047	3.38127	0.0798957	3.8014	0.0685972	49.2175	6.78094	0.413325	8	24	4.99711e-13	1.56944e-08
	40161	AM854052	(sp:Q54KF7) Integrin beta-like protein A OS=Dictyostelium discoideum GN=sibA PE=1 SV=2		2.63449	0.376623	2.95107	0.0861657	3.00291	0.137634	4.56427	0.0950939	2.63588	0.505866	3.14111	0.142039	2.91359	0.151524	3.24425	0.333558	2.9374	0.146239	18.0144	10.6829	1.77906	8	24	2.13469e-08	0.000571263
	37284	AM853647	(sp:Q4ZJM9) Complement C1q-like protein 4 OS=Mus musculus GN=C1ql4 PE=2 SV=1		2.81541	0.413748	3.28734	0.314459	4.1508	0.519992	6.0419	0.146683	2.94977	0.230161	3.31343	0.198693	2.97567	0.481278	2.58543	0.390032	3.23028	0.41834	34.0407	35.1221	3.0953	8	24	2.8716e-11	8.72077e-07
	33183	AM855812	(sp:Q4ZJM9) Complement C1q-like protein 4 OS=Mus musculus GN=C1ql4 PE=2 SV=1		2.95662	0.577301	3.39501	0.0534819	3.75677	0.625883	4.94154	0.171035	3.01292	0.126766	2.92824	0.267505	2.9709	0.215898	3.01722	0.152667	2.89153	0.25336	16.9875	14.0305	2.47779	8	24	3.80415e-08	0.00100289
	1640	CB617506	(sp:Q4ZJM9) Complement C1q-like protein 4 OS=Mus musculus GN=C1ql4 PE=2 SV=1		2.79907	0.453663	3.39424	0.248364	3.6461	0.105323	4.90576	0.0738579	3.0776	0.105893	3.56501	0.184876	3.16116	0.18711	3.5676	0.226552	3.09882	0.16443	28.4224	11.64	1.22861	8	24	1.97911e-10	5.84729e-06
	9564	CU682526	(sp:Q4V885) Collectin-12 OS=Rattus norvegicus GN=Colec12 PE=2 SV=1		2.89311	0.37061	2.60733	0.327642	2.91101	0.252868	4.41841	0.0834705	2.70307	0.0633436	2.64715	0.2474	2.62238	0.177334	2.35939	0.313576	2.8437	0.185832	23.8755	11.3774	1.4296	8	24	1.22917e-09	3.52132e-05
	22304	CU992642	(sp:Q3UHK1) Proton myo-inositol cotransporter OS=Mus musculus GN=Slc2a13 PE=2 SV=1		3.44323	0.128748	3.32468	0.0486945	3.41453	0.0722234	4.69398	0.117903	3.3551	0.117607	3.33812	0.138566	3.25388	0.054316	3.28497	0.0982599	3.21638	0.0510905	80.6387	6.68597	0.248738	8	24	1.88738e-15	6.02093e-11
	3727	CU998049	(sp:Q3KQF4) Leucine-rich repeat-containing protein 69 OS=Xenopus laevis GN=lrrc69 PE=2 SV=1		3.19907	0.186178	3.0887	0.267318	4.221	0.645701	6.25335	0.0815778	3.32892	0.277027	3.31816	0.460734	3.24337	0.234775	3.58328	0.14115	3.70261	0.136303	41.4721	30.8286	2.23007	8	24	3.33178e-12	1.03352e-07
	13540	CU682996	(sp:Q30HU9) Serine protease inhibitor Cvsi-1 OS=Crassostrea virginica PE=1 SV=1		2.89293	0.318747	2.9754	0.125184	3.55047	0.390684	4.8397	0.128357	2.63615	0.171354	3.10543	0.247864	2.93407	0.242443	2.70664	0.13449	3.10115	0.231933	32.8321	14.2427	1.30142	8	24	4.24097e-11	1.28154e-06
	21792	CU991852	(sp:Q2PC93) SCO-spondin OS=Gallus gallus GN=SSPO PE=2 SV=1		2.99421	0.195394	3.1784	0.172514	4.36062	0.80274	4.89078	0.304941	2.94544	0.162777	2.90125	0.239929	3.00855	0.142627	3.06092	0.110917	3.85145	0.511974	18.2647	15.9278	2.61617	8	24	1.86185e-08	0.000500056
	11466	CU994215	(sp:Q2LK54) Collectin-12 OS=Gallus gallus GN=COLEC12 PE=2 SV=1		3.4476	0.161197	3.52763	0.0583444	4.11229	0.439956	5.64384	0.329025	3.27581	0.115036	3.42375	0.115129	3.45163	0.160975	3.16784	0.210076	3.21228	0.36118	42.5025	19.0859	1.34716	8	24	2.54252e-12	7.90267e-08
	28305	AM855420	(sp:Q2LK54) Collectin-12 OS=Gallus gallus GN=COLEC12 PE=2 SV=1		4.17361	0.119497	4.358	0.0797884	4.48311	0.30374	6.12087	0.456221	3.97224	0.108108	4.18712	0.0987642	4.14544	0.113841	3.9415	0.100459	4.11883	0.0910292	42.3621	14.3262	1.01455	8	24	2.637e-12	8.19448e-08
	8035	AM855938	(sp:Q28343) Aggrecan core protein OS=Canis familiaris GN=ACAN PE=2 SV=2		3.34795	0.270802	3.50531	0.27456	4.89315	0.665144	6.44516	0.110264	3.3976	0.291133	4.06784	0.489479	3.90114	0.179001	3.15846	0.239947	4.30409	0.657691	29.1398	33.0162	3.39908	8	24	1.51924e-10	4.5082e-06
	7325	CU682915	(sp:Q28062) Brevican core protein OS=Bos taurus GN=BCAN PE=1 SV=1		3.50205	0.0573383	3.67155	0.0903929	3.76091	0.189917	4.86482	0.130463	3.68927	0.0551719	3.88367	0.141934	3.50427	0.105262	3.41672	0.0533382	3.6012	0.112423	63.5122	6.05535	0.286025	8	24	2.84217e-14	9.03299e-10
	16542	CB617457	(sp:Q26636) Cathepsin L OS=Sarcophaga peregrina PE=1 SV=1		3.66766	0.259721	4.23413	0.0983088	5.31613	0.867742	6.44591	0.109294	4.14326	0.474868	4.50867	0.399905	4.46298	0.192217	4.31176	0.316639	5.11756	0.516027	16.2705	20.9561	3.86394	8	24	5.79225e-08	0.00150963
	28929	CU994918	(sp:Q24307) Apoptosis 2 inhibitor OS=Drosophila melanogaster GN=Iap2 PE=2 SV=3		2.89306	0.406163	3.29425	0.209661	3.90917	0.588496	4.98859	0.346166	3.04331	0.0868945	3.1754	0.164986	2.98414	0.202303	3.00259	0.0940717	3.09768	0.176572	21.8581	14.2148	1.95097	8	24	3.04848e-09	8.56136e-05
	39551	CB617388	(sp:Q20191) Zinc metalloproteinase nas-13 OS=Caenorhabditis elegans GN=nas-13 PE=2 SV=5		2.99143	0.332678	3.12279	0.306976	3.10208	0.112122	4.17496	0.112099	3.15104	0.103332	3.51442	0.154256	3.07394	0.223202	2.97192	0.0908342	3.10725	0.0771534	15.862	4.61513	0.872867	8	24	7.40942e-08	0.00191726
	17679	DV736315	(sp:Q15582) Transforming growth factor-beta-induced protein ig-h3 OS=Homo sapiens GN=TGFBI PE=1 SV=1		3.38207	0.0616502	3.41204	0.108155	3.82548	0.393523	4.93838	0.0765093	3.51404	0.032372	3.99403	0.164858	3.46698	0.1151	3.23547	0.107444	3.49897	0.23422	40.5106	8.51872	0.630852	8	24	4.31211e-12	1.33451e-07
	10789	CU983940	(sp:Q14114) Low-density lipoprotein receptor-related protein 8 OS=Homo sapiens GN=LRP8 PE=1 SV=4		4.13679	0.417794	3.85311	0.080651	4.03164	0.234805	5.50624	0.0360719	3.95171	0.267873	3.76333	0.140913	3.83461	0.168424	3.70328	0.182282	3.74676	0.153628	25.7043	9.91889	1.15765	8	24	5.70185e-10	1.6573e-05
	29199	CU682509	(sp:Q13231) Chitotriosidase-1 OS=Homo sapiens GN=CHIT1 PE=1 SV=1		3.36623	0.106952	3.53471	0.0865298	3.5076	0.0844146	4.22652	0.0772996	3.29985	0.0390391	3.55809	0.115351	3.35165	0.0514853	3.50898	0.148964	3.37087	0.10504	33.2881	2.46939	0.222547	8	24	3.65534e-11	1.10669e-06
	16552	AM853955	(sp:Q0VBW2) Cornifelin OS=Bos taurus GN=CNFN PE=3 SV=1		2.69768	0.508283	3.34608	0.112046	3.78336	0.225898	5.34965	0.0682271	2.83551	0.345824	3.23063	0.272426	3.36246	0.188523	2.45456	0.20968	3.22744	0.108711	38.5734	22.6268	1.75977	8	24	7.37743e-12	2.27173e-07
	14749	AM853715	(sp:Q09662) Uncharacterized protein ZK673.1 OS=Caenorhabditis elegans GN=ZK673.1 PE=2 SV=2		3.68126	0.151839	3.54606	0.0815678	4.2163	0.452142	5.79806	0.135004	3.68996	0.229869	3.81982	0.392836	3.73997	0.284872	3.04052	0.179739	3.39341	0.110382	37.8006	19.3065	1.53224	8	24	9.20297e-12	2.82798e-07
	40922	CU997650	(sp:Q09662) Uncharacterized protein ZK673.1 OS=Caenorhabditis elegans GN=ZK673.1 PE=2 SV=2		3.61407	0.32851	4.28896	0.253069	4.99011	0.377125	6.43023	0.093151	3.83764	0.481567	3.99942	0.364695	4.15484	0.398099	3.43754	0.102159	4.34308	0.58725	25.2709	25.7219	3.05353	8	24	6.81026e-10	1.97198e-05
	27306	CU996599	(sp:Q09225) Nose resistant to fluoxetine protein 6 OS=Caenorhabditis elegans GN=nrf-6 PE=1 SV=3		2.72656	0.37991	3.19649	0.215073	2.89191	0.63925	4.46861	0.121786	2.94848	0.200465	2.20892	0.510451	2.34009	0.329668	2.46791	0.296329	2.71262	0.138826	14.6417	14.2392	2.91755	8	24	1.59512e-07	0.00402607
	40086	CX069193	(sp:Q08CS6) DBH-like monooxygenase protein 2 homolog OS=Danio rerio GN=moxd2 PE=2 SV=2		3.37848	0.117723	3.33606	0.0607242	3.06646	0.721957	4.47782	0.0597894	3.2317	0.0604063	3.32229	0.0179622	3.401	0.0789659	3.16372	0.046276	3.22676	0.122002	13.9486	5.43501	1.16893	8	24	2.52187e-07	0.00627543
	16211	AM855213	(sp:Q07E02) Caveolin-1 OS=Ornithorhynchus anatinus GN=CAV1 PE=3 SV=1		3.5678	0.05491	4.30374	0.582813	4.37153	0.665068	5.83511	0.103322	3.50106	0.0572588	4.0258	0.41351	4.37201	0.254587	4.99882	0.201863	4.4583	0.318147	18.4376	16.2679	2.64698	8	24	1.69561e-08	0.000456457
	24452	CU998117	(sp:Q05A80) Caprin-2 OS=Mus musculus GN=Caprin2 PE=2 SV=1		3.36561	0.158182	3.48228	0.109569	4.15215	0.25406	6.06198	0.0831352	3.39778	0.225623	3.60725	0.302156	3.84186	0.385596	3.00052	0.145133	3.58817	0.136323	62.1966	25.3332	1.22193	8	24	3.59712e-14	1.14252e-09
	17204	AM863557	(sp:Q05A13) Short chain dehydrogenase/reductase family 16C member 6 OS=Mus musculus GN=Sdr16c6 PE=2 SV=1		4.90868	0.0547844	4.99967	0.16705	5.04762	0.118454	5.69377	0.0561584	4.89242	0.0708215	4.72822	0.0987438	4.97066	0.0482488	4.83865	0.0824323	4.86005	0.0473123	41.5641	2.47283	0.178483	8	24	3.25162e-12	1.00891e-07
	29626	DV736454	(sp:Q05744) Cathepsin D OS=Gallus gallus GN=CTSD PE=1 SV=1		4.74497	0.097569	4.71633	0.0627091	4.99811	0.270959	5.85941	0.0448644	4.5531	0.116282	4.64267	0.0779627	4.68139	0.0399156	4.95076	0.0526959	4.88061	0.107225	51.2573	4.85584	0.284204	8	24	3.17524e-13	9.99089e-09
	37676	CU681520	(sp:Q02817) Mucin-2 OS=Homo sapiens GN=MUC2 PE=1 SV=2	muc2	3.24559	0.150837	3.39643	0.106982	3.48104	0.217881	4.22648	0.108018	3.14536	0.123186	3.32455	0.11243	3.17749	0.0552379	3.28655	0.1999	3.09489	0.119551	23.6618	3.64515	0.462158	8	24	1.34904e-09	3.85624e-05
	5383	AM855770	(sp:Q01705) Neurogenic locus notch homolog protein 1 OS=Mus musculus GN=Notch1 PE=1 SV=2		2.81286	0.677007	3.19429	0.296215	4.20588	0.3823	5.71735	0.140582	3.25134	0.344038	3.47833	0.317279	3.46327	0.612145	3.20029	0.411706	3.2413	0.381667	15.8132	23.6312	4.48319	8	24	7.63303e-08	0.00197344
	24705	CU988952	(sp:Q01528) Hemagglutinin/amebocyte aggregation factor OS=Limulus polyphemus PE=1 SV=1		3.24146	0.139586	3.8552	0.279375	4.41782	0.154152	6.23512	0.172944	3.31828	0.234024	3.83862	0.437439	3.64306	0.222519	3.68629	0.23913	4.01617	0.526102	39.2948	25.7227	1.96383	8	24	6.0234e-12	1.85786e-07
	27010	EX956418	(sp:P98164) Low-density lipoprotein receptor-related protein 2 OS=Homo sapiens GN=LRP2 PE=1 SV=3		4.47319	0.159728	3.93611	0.14726	4.39832	0.238081	5.82996	0.147776	4.66858	0.111952	4.19152	0.10926	4.65168	0.0530045	4.16197	0.0841128	5.25151	0.244178	59.1532	10.2749	0.521101	8	24	6.35048e-14	2.0124e-09
	41173	CB617399	(sp:P98158) Low-density lipoprotein receptor-related protein 2 OS=Rattus norvegicus GN=Lrp2 PE=1 SV=1		3.78876	0.321506	3.98734	0.105077	5.02182	0.65214	6.44491	0.10837	3.53239	0.387409	4.15619	0.385032	3.98026	0.229168	3.38485	0.160306	4.54268	0.620159	26.6418	27.6794	3.11683	8	24	3.91655e-10	1.14496e-05
	36208	CU682262	(sp:P97435) Enteropeptidase OS=Mus musculus GN=Prss7 PE=2 SV=1	prss7	2.7279	0.345228	3.30728	0.158369	3.70191	0.192646	5.32649	0.0373715	2.85229	0.160272	3.25781	0.190973	2.82969	0.620569	3.9226	0.159266	3.42208	0.354431	28.3906	20.3963	2.15525	8	24	2.00273e-10	5.91627e-06
	36232	Y08370	(sp:P91778) Alpha-amylase OS=Pecten maximus PE=2 SV=1	amy1	3.25125	0.100849	3.77432	0.306912	4.36902	0.543996	6.18862	0.0913228	3.5355	0.31792	3.83701	0.31339	3.59445	0.106241	4.47354	0.242458	4.30494	0.498618	33.6972	24.0497	2.1411	8	24	3.20409e-11	9.71705e-07
	55	AM855389	(sp:P91778) Alpha-amylase OS=Pecten maximus PE=2 SV=1	amy1	3.55651	0.0901212	3.78294	0.30524	3.92794	0.199099	5.30157	0.0898339	3.58742	0.100831	3.64225	0.0918383	3.57301	0.113087	3.63347	0.160198	3.56546	0.189448	53.7933	9.99015	0.557141	8	24	1.84852e-13	5.83375e-09
	7506	FP009330	(sp:P84039) Ectonucleotide pyrophosphatase/phosphodiesterase family member 5 OS=Rattus norvegicus GN=Enpp5 PE=1 SV=2		3.9886	0.24725	2.88083	0.317489	3.12982	0.53509	4.70261	0.149907	3.50708	0.216423	3.22578	0.171866	4.13217	0.0982009	3.70166	0.104511	3.79615	0.0920724	20.6222	9.162	1.33284	8	24	5.51203e-09	0.000152678
	1930	AM854816	(sp:P82596) Perlucin OS=Haliotis laevigata PE=1 SV=3		3.13384	0.162287	3.23949	0.423054	4.13096	0.453019	5.76305	0.140335	3.06541	0.187681	3.38034	0.326713	3.2987	0.334896	3.01921	0.307923	3.5312	0.388352	31.7618	23.8737	2.25494	8	24	6.05527e-11	1.82173e-06
	4587	CU682399	(sp:P82186) Endoglucanase OS=Mytilus edulis PE=1 SV=1		3.60323	0.241246	4.75125	0.378837	4.84368	0.537217	6.43021	0.0977586	5.11027	0.24055	4.14847	0.472081	3.90353	0.223595	3.39884	0.108805	4.72572	0.563268	29.7307	27.0522	2.72972	8	24	1.22713e-10	3.65476e-06
	27339	AJ557141	(sp:P78417) Glutathione S-transferase omega-1 OS=Homo sapiens GN=GSTO1 PE=1 SV=2		4.5416	0.156939	3.95263	0.0825147	4.3984	0.193727	5.38371	0.125319	3.59749	0.0508073	4.4373	0.602217	4.74756	0.10322	4.38146	0.116419	3.67135	0.142925	19.4351	9.19214	1.4189	8	24	1.00196e-08	0.000273424
	20910	ES789141	(sp:P74615) Uncharacterized protein sll1483 OS=Synechocystis sp. (strain PCC 6803) GN=sll1483 PE=4 SV=1		3.38407	0.154993	3.7877	0.259704	3.88058	0.313104	5.31637	0.147045	3.27104	0.0783314	3.38383	0.160769	3.43256	0.336472	3.18114	0.220267	3.36367	0.348537	31.9748	13.7704	1.29199	8	24	5.63626e-11	1.69674e-06
	36230	CU682506	(sp:P61917) Epididymal secretory protein E1 OS=Pan troglodytes GN=NPC2 PE=2 SV=1		3.71412	0.26784	4.74793	0.466248	4.80331	0.858827	6.03432	0.35439	4.09946	0.250804	4.18422	0.135224	3.80577	0.223747	4.69325	0.244283	4.06351	0.144318	15.3696	15.9657	3.11636	8	24	1.00376e-07	0.00257335
	35644	CB617396	(sp:P61277) Cathepsin K OS=Macaca mulatta GN=CTSK PE=1 SV=1		3.26317	0.512344	3.36007	0.14171	3.44479	0.0967301	4.47747	0.0980493	3.2937	0.132051	3.32364	0.130355	3.26273	0.0706408	3.33916	0.0318669	3.25861	0.0861758	14.3765	4.84666	1.01137	8	24	1.89674e-07	0.00476177
	11937	AM859579	(sp:P58295) Sodium- and chloride-dependent glycine transporter 2 OS=Rattus norvegicus GN=Slc6a5 PE=2 SV=1		3.17544	0.387581	3.40314	0.611128	3.82563	0.578004	5.60405	0.0644595	3.2037	0.166387	3.15136	0.187502	3.31113	0.231047	3.77813	0.0765943	3.71267	0.221162	23.987	18.7287	2.34235	8	24	1.17127e-09	3.35943e-05
	6105	CU988420	(sp:P54315) Pancreatic lipase-related protein 1 OS=Homo sapiens GN=PNLIPRP1 PE=1 SV=1		2.84053	0.240658	4.13477	0.579854	3.85043	0.146616	5.18178	0.0414672	3.5567	0.439555	3.35542	0.270589	3.12024	0.137028	3.32941	0.18254	3.72615	0.251521	22.4089	14.7635	1.97646	8	24	2.36266e-09	6.67309e-05
	37315	AM855270	(sp:P40313) Chymotrypsin-like protease CTRL-1 OS=Homo sapiens GN=CTRL PE=2 SV=1		2.98943	0.41689	3.07792	0.356072	3.63285	0.333992	5.19803	0.0689375	3.01754	0.531854	3.15295	0.0655721	3.1241	0.109235	3.0638	0.162109	3.38565	0.219494	22.54	15.664	2.08482	8	24	2.22533e-09	6.29391e-05
	223	CU994087	(sp:P38535) Exoglucanase xynX OS=Clostridium thermocellum GN=xynX PE=3 SV=1	xynx	3.47008	0.233847	3.72255	0.358492	3.87421	0.142023	5.39983	0.170963	3.54381	0.311401	3.49622	0.230697	3.61876	0.238486	3.27612	0.124166	3.64386	0.0870587	30.7746	12.6353	1.23173	8	24	8.49146e-11	2.54345e-06
	716	CU990158	(sp:P34927) Asialoglycoprotein receptor 1 OS=Mus musculus GN=Asgr1 PE=2 SV=3		2.78406	0.386474	3.44459	0.247516	4.13045	0.662423	5.60016	0.255227	3.0204	0.122419	3.23123	0.232707	3.21995	0.149745	3.16978	0.401995	3.48655	0.382387	25.3273	22.7572	2.69557	8	24	6.65363e-10	1.92749e-05
	33753	CU682056	(sp:P34268) Protein flightless-1 homolog OS=Caenorhabditis elegans GN=fli-1 PE=2 SV=2		2.26944	0.361609	2.61973	0.0890861	3.92501	0.50275	5.68955	0.0995219	2.42963	0.354952	2.81565	0.521581	2.45824	0.502348	2.48947	0.170217	3.0215	0.38491	34.3809	37.5644	3.27779	8	24	2.57895e-11	7.8431e-07
	20564	AM853710	(sp:P32921) Tryptophanyl-tRNA synthetase, cytoplasmic OS=Mus musculus GN=Wars PE=1 SV=2		3.22103	0.0660147	3.11793	0.016146	3.08362	0.155687	3.78826	0.128142	3.10116	0.035502	3.02729	0.0722885	3.02138	0.146535	3.11253	0.0440386	3.03199	0.112846	24.2137	1.8281	0.226495	8	24	1.06243e-09	3.05278e-05
	7334	CU996674	(sp:P30652) Uncharacterized protein ZK643.6 OS=Caenorhabditis elegans GN=ZK643.6 PE=2 SV=3		2.64764	0.40854	3.39587	0.173237	3.7158	0.186285	5.35764	0.157252	2.9424	0.162701	3.27353	0.346937	2.91154	0.200922	3.19639	0.147215	3.48132	0.396159	36.3136	19.9101	1.64485	8	24	1.42504e-11	4.35919e-07
	5225	CU989068	(sp:P30652) Uncharacterized protein ZK643.6 OS=Caenorhabditis elegans GN=ZK643.6 PE=2 SV=3		3.0939	0.301143	4.03221	0.179923	4.40035	0.219893	5.95394	0.0775237	3.46441	0.435235	3.531	0.443047	3.51701	0.228308	3.65929	0.0992258	3.95172	0.421123	31.2013	22.3537	2.1493	8	24	7.32826e-11	2.19914e-06
	6868	CU996946	(sp:P30652) Uncharacterized protein ZK643.6 OS=Caenorhabditis elegans GN=ZK643.6 PE=2 SV=3		3.65316	0.0891152	4.16942	0.0682909	4.40692	0.168876	5.95444	0.127768	3.72565	0.212554	3.87288	0.276022	3.73534	0.135862	3.76706	0.0529854	4.08159	0.364866	59.4938	16.5258	0.833319	8	24	5.9508e-14	1.88628e-09
	13888	CX069297	(sp:P28840) Neuroendocrine convertase 1 OS=Rattus norvegicus GN=Pcsk1 PE=2 SV=1		3.71296	0.131609	3.38273	0.0853705	3.33868	0.0410403	4.28293	0.0578203	3.41884	0.0696241	3.29191	0.0599895	3.24812	0.170145	3.58057	0.0458841	3.11059	0.0716398	52.9883	3.6863	0.208705	8	24	2.18936e-13	6.90349e-09
	414	ES789890	(sp:P28825) Meprin A subunit alpha OS=Mus musculus GN=Mep1a PE=1 SV=3		3.80618	0.0328458	4.0332	0.150755	4.62324	0.432303	6.12044	0.183743	3.58916	0.0927585	3.96285	0.186571	3.7982	0.0977599	3.4653	0.0648806	3.84046	0.307596	70.4284	20.765	0.884515	8	24	8.77076e-15	2.79358e-10
	15418	CU989094	(sp:P28493) Pathogenesis-related protein 5 OS=Arabidopsis thaliana GN=At1g75040 PE=1 SV=1		3.219	0.11126	3.47576	0.122879	4.47036	0.598759	6.32488	0.0846626	3.5162	0.428689	3.80596	0.405758	3.61082	0.132104	2.73136	0.390103	4.17544	0.680332	30.6174	33.5333	3.2857	8	24	8.96918e-11	2.68457e-06
	27913	AM855954	(sp:P27426) Probable E3 ubiquitin-protein ligase IE1 OS=Bovine herpesvirus 4 (strain DN-599) GN=IE1 PE=3 SV=1		4.01175	0.22495	4.73223	0.132003	4.0352	0.260252	5.2354	0.118459	3.78042	0.164712	4.19282	0.162117	4.17724	0.29488	4.64955	0.100948	4.28756	0.14224	21.7703	6.21434	0.856352	8	24	3.17657e-09	8.91313e-05
	17736	CX069181	(sp:P27164) Calmodulin-related protein OS=Petunia hybrida GN=CAM53 PE=2 SV=2		3.26154	0.087689	3.25644	0.0661869	3.24508	0.0779964	3.89285	0.0389958	3.07393	0.0669986	3.25845	0.0504248	3.23991	0.0520235	2.99835	0.0458716	2.89197	0.152334	55.5294	2.41546	0.130496	8	24	1.29341e-13	4.08834e-09
	31403	CB617480	(sp:P22897) Macrophage mannose receptor 1 OS=Homo sapiens GN=MRC1 PE=1 SV=1		4.0201	0.130051	4.35709	0.225271	4.95122	0.501416	6.43237	0.0941117	4.02305	0.132226	4.32241	0.300275	4.23274	0.126994	4.36287	0.0351005	4.72961	0.39497	38.965	17.7767	1.36867	8	24	6.6056e-12	2.03578e-07
	10441	CB617397	(sp:P19253) 60S ribosomal protein L13a OS=Mus musculus GN=Rpl13a PE=1 SV=4		2.0877	0.49196	1.73665	0.579302	2.47843	0.394072	4.4135	0.047466	2.3875	0.352216	2.59364	0.470751	2.36349	0.194633	2.49344	0.100776	2.24712	0.245057	17.1846	17.2751	3.01581	8	24	3.39749e-08	0.000898467
	29451	CU991383	(sp:P19157) Glutathione S-transferase P 1 OS=Mus musculus GN=Gstp1 PE=1 SV=2		3.04813	0.458112	3.21913	0.0996865	3.98892	0.453542	5.53659	0.273592	2.97688	0.217531	3.24574	0.305922	3.20346	0.0738483	3.91123	0.133817	3.73766	0.177907	32.8208	20.147	1.84154	8	24	4.25658e-11	1.28613e-06
	36859	CU682057	(sp:P17900) Ganglioside GM2 activator OS=Homo sapiens GN=GM2A PE=1 SV=4		3.25857	0.11214	3.64799	0.43455	3.72817	0.714333	5.32177	0.0958651	3.25935	0.269839	3.45296	0.0508618	3.25871	0.12531	3.27661	0.0976649	4.15253	0.0602241	24.4382	14.4404	1.77268	8	24	9.65352e-10	2.77867e-05
	25252	CU987486	(sp:P17900) Ganglioside GM2 activator OS=Homo sapiens GN=GM2A PE=1 SV=4		4.75115	0.147321	4.3983	0.142469	5.05271	0.163029	6.44591	0.109295	4.27254	0.137537	4.31799	0.277208	4.50427	0.0653857	4.28105	0.0431212	4.70202	0.423241	52.1875	14.9369	0.85865	8	24	2.5957e-13	8.17594e-09
	2708	AM854276	(sp:P15848) Arylsulfatase B OS=Homo sapiens GN=ARSB PE=1 SV=1		3.98323	0.129876	3.90086	0.137252	3.96334	0.0452702	5.14776	0.262303	4.09293	0.241759	3.73803	0.137706	3.96444	0.113916	3.88253	0.0372086	3.95703	0.102093	27.5222	5.45809	0.594947	8	24	2.7812e-10	8.17896e-06
	5297	AM854028	(sp:P13608) Aggrecan core protein OS=Bos taurus GN=ACAN PE=1 SV=3		3.1901	0.200098	3.34731	0.124743	3.81351	0.598772	5.32128	0.12672	3.29871	0.218964	3.4317	0.22279	3.23979	0.174397	3.06222	0.110444	3.11172	0.228216	32.5146	15.6201	1.44121	8	24	4.70837e-11	1.42084e-06
	34828	CB617504	(sp:P12400) Protein CTLA-2-beta OS=Mus musculus GN=Ctla2b PE=2 SV=2		2.53387	0.491285	2.96129	0.502102	4.02974	0.585149	6.22534	0.064481	2.91642	0.464112	3.48115	0.353747	2.87726	0.518039	3.81653	0.308716	3.80438	0.363347	26.632	38.1924	4.30223	8	24	3.9317e-10	1.14927e-05
	13357	CX069257	(sp:P10960) Sulfated glycoprotein 1 OS=Rattus norvegicus GN=Psap PE=1 SV=1		3.13962	0.175129	3.20735	0.265313	3.30192	0.0401212	3.93769	0.0691052	3.28586	0.0248996	3.23289	0.270986	3.14605	0.0833317	2.98215	0.0363949	3.05625	0.0634607	14.2443	2.39949	0.505359	8	24	2.06985e-07	0.00518393
	36920	AM866914	(sp:P10079) Fibropellin-1 OS=Strongylocentrotus purpuratus GN=EGF1 PE=1 SV=2		2.4296	0.321575	2.8409	0.14262	3.77315	0.339561	4.90398	0.210178	2.67571	0.351797	2.84457	0.211735	2.61054	0.250202	3.05055	0.200912	2.90982	0.250013	33.434	18.4303	1.65373	8	24	3.48697e-11	1.05638e-06
	31215	AM858332	(sp:P09954) Carboxypeptidase A1 OS=Sus scrofa GN=CPA1 PE=1 SV=2	cpa1	4.0092	0.155094	3.78105	0.12603	4.57738	0.341014	6.06942	0.116099	4.31628	0.0916247	4.53169	0.285187	4.01479	0.118364	5.15848	0.110765	4.90653	0.166267	58.7574	15.2819	0.780252	8	24	6.85008e-14	2.17004e-09
	19489	AM863711	(sp:P09849) Lactase-phlorizin hydrolase OS=Oryctolagus cuniculus GN=LCT PE=1 SV=1	lct	3.67066	0.293365	4.15103	0.430874	4.0154	0.489255	5.70661	0.0699959	3.35972	0.230315	3.81681	0.286726	3.43307	0.26798	3.61283	0.0543965	3.4673	0.279438	25.8373	16.4428	1.90919	8	24	5.40202e-10	1.57145e-05
	39136	CU682027	(sp:P08938) Purpurin OS=Gallus gallus PE=1 SV=1		2.67982	0.321568	3.08455	0.323459	3.88807	0.340658	5.63385	0.136587	2.83231	0.350929	3.17893	0.291757	2.88	0.242565	2.67724	0.211965	4.34513	0.0171313	52.1725	30.3338	1.74424	8	24	2.60458e-13	8.20366e-09
	17383	CU989922	(sp:P08472) Mesenchyme-specific cell surface glycoprotein OS=Strongylocentrotus purpuratus PE=2 SV=2		4.88883	0.185528	5.02076	0.11656	5.5477	0.137519	6.44591	0.109295	5.01692	0.111556	4.93625	0.29769	5.179	0.102913	5.13424	0.0747938	5.28386	0.141367	36.9532	7.33904	0.595811	8	24	1.17845e-11	3.61217e-07
	11858	CB617556	(sp:P08289) Alkaline phosphatase, tissue-nonspecific isozyme OS=Rattus norvegicus GN=Alpl PE=1 SV=2		2.92038	0.221712	2.82648	0.0800174	3.00714	0.145695	3.97288	0.110275	2.86589	0.0935229	3.03892	0.20701	2.72495	0.133215	2.36911	0.505087	2.71088	0.166192	14.262	6.02726	1.26783	8	24	2.04564e-07	0.00512494
	35461	CB617560	(sp:P07306) Asialoglycoprotein receptor 1 OS=Homo sapiens GN=ASGR1 PE=1 SV=2		3.25064	0.373948	3.61162	0.255045	3.70017	0.144414	4.57099	0.0782857	3.32918	0.159875	3.55895	0.118507	3.52717	0.0191044	3.35327	0.133722	3.33561	0.208016	17.4421	5.05703	0.869796	8	24	2.93556e-08	0.000779069
	41697	CB617530	(sp:P06787) Calmodulin OS=Saccharomyces cerevisiae GN=CMD1 PE=1 SV=1		3.15118	0.445857	3.35567	0.295385	4.43183	1.00232	6.36082	0.0651861	3.28248	0.112475	3.6971	0.292867	4.04779	0.502204	3.27604	0.296598	3.94899	0.518038	20.3101	31.4496	4.64543	8	24	6.43148e-09	0.000177522
	10957	ES789729	(sp:P03023) Lactose operon repressor OS=Escherichia coli (strain K12) GN=lacI PE=1 SV=3		3.65729	0.0613299	3.82995	0.0442783	4.14161	0.260045	5.63525	0.0800544	3.62444	0.0733913	3.80455	0.123179	3.68317	0.0244078	3.50841	0.0537721	3.69233	0.149447	142.691	13.6264	0.286487	8	24	0	0
	35638	AM853952	(sp:P02707) Hepatic lectin OS=Gallus gallus PE=1 SV=1		2.7922	0.234496	3.18116	0.340097	3.45821	0.185133	4.85455	0.257857	2.84008	0.184707	3.08256	0.211878	2.68423	0.4071	3.16963	0.0681624	3.17411	0.253902	26.0572	13.3882	1.54141	8	24	4.94338e-10	1.4403e-05
	42051	AM855613	(sp:P02707) Hepatic lectin OS=Gallus gallus PE=1 SV=1		3.24521	0.303954	3.13342	0.122352	3.28393	0.0661756	4.68089	0.0812467	3.11044	0.14307	3.23559	0.123674	3.11654	0.127399	2.78381	0.306609	3.0165	0.147815	34.2259	9.32513	0.817375	8	24	2.70807e-11	8.22955e-07
	43202	CX068799	(sp:P01035) Cystatin-C OS=Bos taurus GN=CST3 PE=1 SV=2	cst3	4.5906	0.122398	4.46915	0.115925	5.60689	0.0756473	6.44589	0.109316	4.72298	0.0639384	4.769	0.254194	4.76342	0.0384854	5.29318	0.114342	5.28605	0.292877	66.3955	11.961	0.540445	8	24	1.72085e-14	5.47435e-10
	24355	AM854206	(sp:O97396) Alpha-amylase OS=Phaedon cochleariae PE=2 SV=1		3.10022	0.10323	3.15383	0.181019	3.42008	0.0922569	4.81597	0.0869962	3.11493	0.124298	2.89584	0.111744	3.16562	0.317574	2.9904	0.235401	3.04085	0.0682976	46.7904	10.9048	0.699172	8	24	8.77409e-13	2.74664e-08
	6814	AM862786	(sp:O95497) Pantetheinase OS=Homo sapiens GN=VNN1 PE=1 SV=2		2.8745	0.588544	3.19397	0.0844607	3.1715	0.162785	4.61326	0.0876867	2.76519	0.145386	2.89854	0.41845	2.72704	0.403551	2.88958	0.250643	3.03738	0.119357	13.2835	10.7318	2.42371	8	24	3.98055e-07	0.00977425
	38653	EU108714	(sp:O88561) Long-chain fatty acid transport protein 3 OS=Mus musculus GN=Slc27a3 PE=1 SV=2		3.85377	0.0401315	3.73212	0.0210408	3.88884	0.0796707	4.45958	0.0357542	3.91281	0.0987748	4.0306	0.156398	3.87356	0.0429797	3.93341	0.131724	3.61214	0.0100461	26.6516	1.62304	0.182695	8	24	3.90146e-10	1.14063e-05
	28172	AM854050	(sp:O88451) Retinol dehydrogenase 7 OS=Mus musculus GN=Rdh7 PE=2 SV=1		3.30612	0.146072	3.12877	0.099156	3.88866	0.0777444	5.5454	0.229875	3.20134	0.451024	3.36122	0.566044	3.32463	0.355223	3.65035	0.0814239	3.73367	0.238435	22.2715	17.3563	2.33792	8	24	2.51649e-09	7.09853e-05
	8473	CU991366	(sp:O88354) Pancreatic triacylglycerol lipase OS=Spermophilus tridecemlineatus GN=PNLIP PE=1 SV=2		2.98092	0.107532	3.80261	0.28325	4.46157	0.324766	5.97186	0.0975709	3.1396	0.115799	3.58005	0.299361	3.36626	0.124555	3.36429	0.298421	4.03767	0.399552	57.6279	26.446	1.37673	8	24	8.52651e-14	2.69898e-09
	10914	CF369188	(sp:O76756) 40S ribosomal protein S8 OS=Apis mellifera GN=RpS8 PE=2 SV=2		3.88084	0.0465624	3.71202	0.0361996	3.79545	0.0947394	4.51577	0.0784063	3.83601	0.0550475	3.66854	0.136753	3.86027	0.0615377	3.74322	0.0683848	4.07539	0.0920098	40.8618	2.08443	0.153035	8	24	3.92197e-12	1.21499e-07
	4896	CU682274	(sp:O73853) Steroid 17-alpha-hydroxylase/17,20 lyase OS=Ictalurus punctatus GN=cyp17a1 PE=2 SV=1		2.64365	0.433536	3.70212	0.18916	3.52681	0.236602	5.11436	0.234343	2.5023	0.134664	4.16371	0.35625	3.04132	0.269732	4.42338	0.0787185	3.37933	0.110966	43.0132	23.066	1.60876	8	24	2.22866e-12	6.93292e-08
	31904	AM855608	(sp:O68965) Inositol 2-dehydrogenase OS=Rhizobium meliloti GN=idhA PE=1 SV=2		3.2349	0.296962	3.06853	0.0915775	3.56834	0.290135	5.3822	0.101547	3.01394	0.147464	3.61235	0.340853	2.78536	0.366844	4.55815	0.0638138	3.62621	0.193175	46.845	21.6264	1.38498	8	24	8.66085e-13	2.71128e-08
	33406	AM854474	(sp:O43704) Sulfotransferase family cytosolic 1B member 1 OS=Homo sapiens GN=SULT1B1 PE=1 SV=2		4.86423	0.0486364	4.33181	0.115824	4.82766	0.217649	5.50158	0.0604777	4.95561	0.111126	4.99421	0.171776	4.9894	0.181239	4.89931	0.0701728	4.51345	0.0633849	23.0066	2.96448	0.386561	8	24	1.80258e-09	5.12473e-05
	40578	AM854372	(sp:O43451) Maltase-glucoamylase, intestinal OS=Homo sapiens GN=MGAM PE=1 SV=5		2.60785	0.578566	2.93346	0.215141	3.5128	0.0431816	4.87282	0.0733137	3.25997	0.456149	2.75256	0.419292	3.03779	0.105509	2.96203	0.16736	3.27154	0.160406	17.4724	14.1944	2.43716	8	24	2.88585e-08	0.000766338
	8082	AM858156	(sp:O43300) Leucine-rich repeat transmembrane neuronal protein 2 OS=Homo sapiens GN=LRRTM2 PE=2 SV=3		3.53263	0.186411	3.78782	0.0663899	4.34541	0.37828	5.5485	0.116928	4.20586	0.3613	3.65435	0.226523	4.76504	0.247716	4.1933	0.128761	3.93566	0.106067	29.6158	12.2624	1.24215	8	24	1.2788e-10	3.80636e-06
	2047	AM854650	(sp:O14817) Tetraspanin-4 OS=Homo sapiens GN=TSPAN4 PE=1 SV=1		3.13741	0.175999	3.47092	0.319352	3.63933	0.432543	5.40033	0.144812	3.28303	0.13909	3.06233	0.504703	3.30368	0.183593	3.04848	0.0427078	3.33312	0.208635	29.1818	17.0213	1.74986	8	24	1.49618e-10	4.4417e-06
	26148	CB617490	(sp:O13035) Proactivator polypeptide OS=Gallus gallus GN=PSAP PE=1 SV=1		3.58558	0.177049	3.58844	0.0464861	3.69802	0.115876	4.24048	0.134874	3.57929	0.0213796	3.61402	0.0813197	3.53923	0.0507311	3.40214	0.0484519	3.48022	0.0386309	25.1409	1.83316	0.218747	8	24	7.18686e-10	2.0793e-05
	19494	AM853991	(sp:O09159) Lysosomal alpha-mannosidase OS=Mus musculus GN=Man2b1 PE=2 SV=3		3.96619	0.139642	4.04242	0.126176	4.5103	0.0840827	5.50451	0.118779	4.14435	0.163794	4.47129	0.0698156	4.09291	0.117433	4.3813	0.0767641	4.25031	0.0738537	65.1333	6.77108	0.311872	8	24	2.13163e-14	6.77879e-10
	36289	AM855993	(sp:O05213) UPF0214 protein ybbE OS=Bacillus subtilis GN=ybbE PE=3 SV=3		3.31544	0.148137	3.22085	0.166844	3.64774	0.0767109	4.73014	0.0709839	3.1708	0.046468	3.23118	0.0170503	3.19999	0.114083	2.98564	0.101605	3.13247	0.199425	86.1612	8.76833	0.3053	8	24	8.88178e-16	2.83418e-11
	39222	CU988142	(sp:B3A003) Lysozyme 3 OS=Crassostrea virginica GN=lysoz3 PE=1 SV=1		4.07453	0.111379	3.25553	0.157807	3.75618	0.215879	6.07113	0.0584129	4.58946	0.519943	3.76523	0.198968	3.69274	0.172559	4.06947	0.197625	4.45213	0.391815	36.6583	19.9639	1.63379	8	24	1.28587e-11	3.93747e-07
	21276	CU994847	(sp:A7X413) Lectoxin-Lio3 OS=Liophis poecilogyrus PE=2 SV=1		2.92979	0.0525059	3.38883	0.156065	3.83713	0.495471	5.51011	0.288266	2.94371	0.170365	3.19455	0.186407	3.09534	0.144101	3.14658	0.152628	3.57768	0.292823	47.8779	20.6233	1.29225	8	24	6.79567e-13	2.13044e-08
	40423	CU682772	0		2.32347	0.243778	2.32033	0.241458	2.56562	1.14925	4.72039	0.229396	2.25454	0.398154	2.52564	0.108136	2.1831	0.32347	2.33102	0.178397	2.63916	0.219608	14.508	19.8798	4.11079	8	24	1.7401e-07	0.00438053
	32635	CX069260	0		2.74423	0.322426	2.737	0.474031	3.46921	0.460734	4.83065	0.137096	2.69815	0.317661	2.87231	0.0705349	2.24883	0.618507	2.60683	0.327934	2.98359	0.400679	15.9618	17.8306	3.35124	8	24	6.97338e-08	0.00180764
	15018	AM855349	0		2.77794	0.322227	2.25747	0.525215	2.70021	0.841215	4.9415	0.291838	2.4975	0.262945	2.54929	0.65349	2.344	0.285166	2.6269	0.232361	2.49972	0.149658	14.1324	21.0728	4.47328	8	24	2.2296e-07	0.0055711
	33134	CU996616	0		2.74166	0.441037	2.91799	0.415079	3.52052	0.647474	5.36931	0.0330072	3.21402	0.245793	2.64364	0.519203	2.58487	0.235784	3.24232	0.106077	3.30986	0.150273	22.7225	22.7641	3.0055	8	24	2.04843e-09	5.80587e-05
	8900	FP005752	0		2.33511	0.303072	3.04308	0.0618703	3.42797	0.754131	5.37013	0.156348	2.43895	0.155885	3.03439	0.777824	2.58657	0.370401	2.27944	0.112656	2.86895	0.618305	18.8151	28.8259	4.59617	8	24	1.3857e-08	0.000374943
	42252	AM855520	0		2.45331	0.466038	2.77697	0.276019	3.16484	0.924514	5.04534	0.332773	2.2674	0.182756	2.88504	0.359246	2.44351	0.493504	2.13991	0.512313	3.00379	0.346015	14.2868	24.2421	5.09047	8	24	2.01246e-07	0.00504463
	3976	AM855216	0		2.81994	0.216638	2.30076	0.257087	3.98153	0.215026	5.50584	0.138691	2.64322	0.334971	3.05086	0.488126	2.66852	0.550851	2.79052	0.25744	3.14244	0.399056	30.2176	29.2326	2.90221	8	24	1.03205e-10	3.08254e-06
	26107	CU681705	0		2.84599	0.175986	3.53192	0.207106	4.06717	0.205938	5.47705	0.156517	2.55574	0.187071	3.05072	0.163867	2.65989	0.0913137	2.43951	0.528476	3.14006	0.181883	59.6069	28.8417	1.45159	8	24	5.81757e-14	1.84429e-09
	35425	CU987759	0		2.39308	0.336669	3.06572	0.715606	3.67422	0.880587	5.42825	0.196264	2.67376	0.384934	2.68441	0.410255	2.7042	0.304915	2.94062	0.422376	3.17948	0.17584	16.4388	26.6093	4.85606	8	24	5.24098e-08	0.00137036
	9450	AM853894	0		2.33247	0.419547	3.00652	0.696833	3.51607	0.619742	5.48962	0.128887	2.71307	0.0683131	2.91817	0.462428	2.75661	0.466029	3.15593	0.409548	3.63744	0.189225	19.1898	26.8599	4.19907	8	24	1.1379e-08	0.000309292
	33455	CX068801	0		2.61156	0.3496	3.18761	0.161536	3.49214	0.315271	5.43139	0.267227	2.74829	0.326129	3.48112	0.314559	2.74012	0.282453	3.74269	0.189494	3.15054	0.185933	37.4581	23.274	1.864	8	24	1.01639e-11	3.12041e-07
	3759	AM868712	0		2.63997	0.380151	2.83579	0.25453	3.23471	0.191601	5.19501	0.276238	2.44704	0.110707	3.05522	0.461437	2.65714	0.511039	2.85219	0.100328	2.966	0.262374	25.8344	21.4629	2.49236	8	24	5.40836e-10	1.57324e-05
	8845	CU682210	0		2.74372	0.308175	2.63872	0.378335	3.97349	0.531317	5.67423	0.203717	2.48204	0.542335	2.86613	0.39447	2.91616	0.193609	2.55846	0.283104	2.90577	0.39052	30.1119	32.7959	3.2674	8	24	1.07135e-10	3.19829e-06
	5241	CX739433	0		2.53199	0.525326	2.98398	0.20701	3.82134	0.642627	5.77935	0.0728648	3.50594	0.332955	3.21734	0.598699	3.03112	0.103486	3.1713	0.189116	3.37244	0.164085	24.4161	27.3187	3.35664	8	24	9.74473e-10	2.80424e-05
	3953	AM868905	0		2.42175	0.50025	2.94315	0.177204	4.06998	0.831397	5.84572	0.231198	2.7392	0.170657	2.86138	0.430252	3.06683	0.154353	2.70312	0.153139	3.40298	0.336444	31.0451	34.846	3.36729	8	24	7.73277e-11	2.31875e-06
	38637	CU682214	0		2.83505	0.226179	3.43045	0.170149	4.00113	0.355021	5.48926	0.093447	3.15983	0.253205	3.12832	0.288078	2.90032	0.431103	3.07294	0.456799	3.68318	0.125911	30.2601	21.6482	2.14621	8	24	1.01667e-10	3.03701e-06
	30951	AM862422	0		2.46359	0.186377	2.94754	0.179866	3.37831	0.681473	5.17742	0.329491	2.64232	0.392341	2.60985	0.22671	2.73585	0.337996	2.86789	0.18669	3.06522	0.0540338	26.1574	21.7327	2.49253	8	24	4.74841e-10	1.3843e-05
	11898	AM855820	0		3.11091	0.192791	4.00327	0.151158	4.2968	0.565043	5.84243	0.0999715	3.08222	0.135022	3.39175	0.177893	3.15201	0.111022	3.24472	0.0839485	4.3012	0.46138	53.1265	25.8412	1.45922	8	24	2.12608e-13	6.70501e-09
	32614	CU998100	0		2.48582	0.367524	2.52623	0.135659	3.16625	0.54538	4.29442	0.200629	2.28804	0.371139	2.72542	0.487083	2.32009	0.186381	3.44305	0.119309	2.84948	0.134207	16.1185	13.2472	2.46558	8	24	6.3441e-08	0.00164902
	41719	AM854684	0		2.93407	0.391403	3.13946	0.552324	4.21345	0.611125	6.15356	0.277477	3.15923	0.172765	3.57386	0.523612	3.33778	0.298568	4.0509	0.120288	3.64264	0.514715	23.6819	30.0001	3.80039	8	24	1.33724e-09	3.82291e-05
	2881	CU684266	0		3.20853	0.134689	3.35351	0.0833839	4.17157	0.369528	6.18909	0.0738625	3.87929	0.519238	3.55924	0.30666	3.36379	0.113529	3.38743	0.296627	3.29221	0.352876	41.4747	27.6556	2.00042	8	24	3.32956e-12	1.0329e-07
	27682	CU681626	0		2.98405	0.107032	3.22891	0.146489	4.26739	0.508901	6.05094	0.11713	2.93866	0.148631	3.59383	0.322271	3.29796	0.291244	2.97038	0.219875	3.7213	0.529087	46.9596	30.8935	1.97363	8	24	8.42881e-13	2.63906e-08
	24075	ES789222	0		2.77049	0.426652	3.23743	0.228006	4.07813	0.495376	5.59678	0.157956	3.35975	0.393597	3.27386	0.231624	3.06202	0.159227	3.08048	0.160231	3.52865	0.221512	32.4038	22.6031	2.09264	8	24	4.8843e-11	1.47311e-06
	42549	CU994795	0		3.13653	0.528619	3.03396	0.143186	3.94664	0.379315	5.54136	0.240027	3.19502	0.371171	3.27704	0.422186	3.03194	0.504549	3.1545	0.13383	3.72546	0.364486	18.1609	20.4073	3.37108	8	24	1.97009e-08	0.000528163
	36021	CU682954	0		2.31256	0.208456	2.65945	0.216227	3.10563	0.371855	4.61494	0.190402	2.88404	0.284367	2.63561	0.32005	2.52964	0.333438	3.51204	0.0703214	2.80321	0.215856	28.7237	15.3254	1.60064	8	24	1.76984e-10	5.23944e-06
	8440	CU681759	0		2.97574	0.223736	3.22484	0.163329	3.93126	0.369296	5.81938	0.120541	3.0591	0.0640008	3.91847	0.211742	3.19956	0.161406	3.96794	0.164073	3.20449	0.162525	84.5136	24.7459	0.878412	8	24	1.11022e-15	3.5425e-11
	2983	AM853704	0		2.62744	0.469377	3.31492	0.0799024	4.34673	0.614998	5.57491	0.135342	3.10401	0.263358	2.85794	0.481966	3.07546	0.1499	2.84834	0.212624	3.52405	0.405939	27.8591	27.1409	2.92267	8	24	2.44595e-10	7.20429e-06
	38949	AM853834	0		3.06518	0.582855	3.35839	0.210758	4.28055	0.438022	6.10373	0.0927876	3.32668	0.273966	3.89963	0.153703	3.37748	0.405693	4.39288	0.0513534	4.04556	0.3207	31.7668	26.6944	2.52097	8	24	6.0451e-11	1.81873e-06
	39589	CU682034	0		2.92527	0.491538	3.15643	0.140258	3.69589	0.474052	5.63959	0.0885083	3.33902	0.113491	3.26152	0.233892	3.12371	0.173689	3.36423	0.1964	3.5449	0.22678	35.8811	20.9182	1.74896	8	24	1.62326e-11	4.96165e-07
	31505	AM855083	0		2.95515	0.165054	2.95913	0.122384	3.80282	0.688627	5.36021	0.373265	2.98642	0.255755	3.14439	0.162063	2.98209	0.144295	3.31459	0.161567	3.65595	0.562543	22.5307	18.9767	2.52679	8	24	2.23484e-09	6.32012e-05
	23530	AM855384	0		2.9805	0.168555	2.94971	0.0646481	3.42822	0.414262	5.18578	0.157847	2.64575	0.154803	2.89447	0.229767	2.89054	0.0743822	2.98202	0.0872204	3.0234	0.261091	60.6593	18.5535	0.91759	8	24	4.77396e-14	1.51492e-09
	17208	DV736927	0		2.91008	0.332708	3.15274	0.150554	4.23022	0.475066	6.12036	0.102024	3.17065	0.179699	3.75597	0.419599	3.42665	0.175545	3.48154	0.163991	3.71128	0.474166	41.3907	29.0822	2.10788	8	24	3.40472e-12	1.05587e-07
	8519	CU681583	0		3.00796	0.27319	3.06943	0.135553	4.20569	0.358922	5.55323	0.132625	2.86497	0.458523	3.2444	0.182692	3.12567	0.133766	3.31675	0.292753	3.3562	0.200257	39.8561	22.4911	1.69293	8	24	5.1561e-12	1.59272e-07
	40749	AM853712	0		3.33853	0.0664309	3.33175	0.21611	4.24867	0.728889	6.23357	0.133331	3.56036	0.187966	3.68426	0.227814	3.50902	0.0935107	3.44298	0.0892968	4.01441	0.237607	48.2057	26.4697	1.6473	8	24	6.29829e-13	1.97552e-08
	1636	AM855032	0		3.08655	0.354629	3.50477	0.167877	4.49421	0.615657	6.28888	0.0818625	3.28505	0.243644	3.82985	0.373663	3.5427	0.171783	2.91691	0.0193045	3.83627	0.582687	38.2511	32.8638	2.57748	8	24	8.08609e-12	2.48817e-07
	7814	AM853721	0		2.48388	0.27891	2.67366	0.358866	3.54192	0.257135	5.17418	0.597569	2.80118	0.196314	3.12617	0.335313	2.91778	0.730993	2.54087	0.195216	2.64963	0.399007	15.9235	22.2035	4.18316	8	24	7.13725e-08	0.00184898
	27721	CB617360	0		3.28707	0.245416	3.42137	0.0619932	4.20172	0.403567	6.24589	0.0591755	3.43411	0.266333	3.73706	0.40621	3.53125	0.122553	3.10774	0.289304	4.12225	0.445186	44.6547	28.6529	1.92496	8	24	1.47304e-12	4.59619e-08
	43365	CX068877	0		3.38404	0.249049	3.33893	0.0494602	4.28589	0.703523	6.09763	0.0865795	3.01426	0.183445	3.4793	0.360657	3.44805	0.155008	3.01908	0.734173	3.79859	0.558099	21.65	28.9142	4.00659	8	24	3.36147e-09	9.42052e-05
	1899	AM859786	0		3.46587	0.25688	3.76709	0.0857949	4.44592	0.742668	6.33513	0.0858954	3.52303	0.14017	3.81207	0.250077	3.58791	0.12038	3.42916	0.127416	4.17323	0.225538	45.1092	26.7407	1.7784	8	24	1.31672e-12	4.11187e-08
	39040	CU989132	0		2.93469	0.181033	3.01636	0.146747	3.20885	0.137018	4.8761	0.069878	2.99278	0.176133	3.03372	0.0379919	2.76513	0.594115	2.81022	0.11902	3.05423	0.16315	27.6629	13.3301	1.44563	8	24	2.63551e-10	7.75552e-06
	15939	CB617410	0		3.06886	0.269093	3.29595	0.133618	4.58792	0.616117	6.41798	0.0883551	3.20649	0.31088	3.90888	0.406655	3.65074	0.210444	2.45104	0.135402	4.03677	0.669667	42.4535	41.1286	2.90637	8	24	2.57505e-12	8.00274e-08
	36170	ES789393	0		3.17284	0.188525	3.26537	0.199898	4.57668	0.627019	6.41022	0.093522	3.45412	0.346674	3.80367	0.470508	3.64881	0.150565	2.84405	0.162199	3.92614	0.573692	37.5921	35.4487	2.82895	8	24	9.77563e-12	3.00229e-07
	1597	CB617528	0		3.2652	0.129715	3.38471	0.236703	4.13661	0.367027	5.80322	0.086975	3.21517	0.0286505	3.37157	0.796957	3.30878	0.128567	3.50001	0.275411	3.49455	0.365107	22.267	21.5714	2.90628	8	24	2.5217e-09	7.1127e-05
	24326	ES789201	0		2.72382	0.296367	3.29203	0.132643	3.26459	0.601346	5.81777	0.161514	3.06199	0.132982	3.17018	0.559032	3.34214	0.474918	2.82436	0.309082	3.42687	0.383737	24.4059	27.2413	3.34853	8	24	9.78711e-10	2.81624e-05
	43873	CU682879	0		3.14475	0.3663	3.03671	0.0621536	3.18304	0.486751	5.2284	0.463811	3.02287	0.21904	3.13741	0.199269	3.0041	0.446524	2.91764	0.264742	3.10401	0.373859	17.3506	16.6594	2.88048	8	24	3.09137e-08	0.000819244
	37896	CU994075	0		3.37012	0.417781	3.53505	0.208018	4.51982	0.669304	6.36662	0.0696545	3.31572	0.152223	3.82999	0.409776	3.66212	0.327842	2.92095	0.119769	4.1567	0.582894	31.1165	32.5575	3.13893	8	24	7.545e-11	2.26335e-06
	25750	CU994550	0		3.03634	0.231247	3.3104	0.242932	4.37635	0.54096	6.1439	0.192032	3.14794	0.308645	3.63201	0.539837	3.53537	0.15923	3.04783	0.392841	4.01583	0.550769	27.9133	30.5199	3.28015	8	24	2.39621e-10	7.05924e-06
	40786	CX068881	0		3.12494	0.38844	3.31092	0.105328	4.01792	0.507509	5.93286	0.0954775	3.61632	0.269231	4.13752	0.238434	3.42809	0.185926	3.50429	0.100882	3.59383	0.359834	37.2537	22.334	1.79853	8	24	1.07888e-11	3.30979e-07
	39524	AM855493	0		3.08995	0.138798	2.98488	0.624769	4.09406	0.413773	5.80567	0.243638	3.43424	0.160968	3.51696	0.307569	3.35514	0.309395	2.84199	0.169895	3.61401	0.447924	30.0297	24.98	2.49553	8	24	1.10302e-10	3.2913e-06
	36532	CU682292	0		2.53509	0.228798	2.58865	0.706161	3.13211	0.58188	4.71884	0.252752	2.61671	0.323775	2.55741	0.25013	2.72962	0.461369	3.3944	0.262917	3.20459	0.0880112	13.76	15.5343	3.38683	8	24	2.86541e-07	0.0071022
	44131	CU681581	0		3.27637	0.429511	3.06468	0.29668	3.9156	0.57606	5.72213	0.0669779	2.66478	0.218323	3.32677	0.142858	3.31435	0.20597	2.80842	0.126412	3.25835	0.279157	40.4315	26.1714	1.94191	8	24	4.40559e-12	1.36309e-07
	12840	AM854695	0		3.06356	0.18972	3.11681	0.175108	3.7573	0.445297	5.18604	0.151981	3.09959	0.093717	3.17743	0.0942	3.00894	0.153321	2.93292	0.119293	3.16259	0.265701	51.0757	16.0473	0.942558	8	24	3.30291e-13	1.03906e-08
	14519	FP006655	0		3.23643	0.214023	3.45025	0.190903	4.787	0.743991	6.44162	0.105262	3.34811	0.210757	3.88273	0.506292	3.73871	0.218803	2.93923	0.502633	4.13802	0.543626	28.4511	35.5206	3.74544	8	24	1.95808e-10	5.78709e-06
	14824	AM854156	0		3.27218	0.254187	3.57266	0.330901	4.48543	0.621134	6.34829	0.0969912	3.41849	0.235054	3.79539	0.457071	3.69341	0.194061	3.51914	0.501907	4.09077	0.58484	23.8326	28.265	3.55794	8	24	1.25228e-09	3.58627e-05
	13405	AM855347	0		2.77214	0.350553	2.80692	0.0965567	3.17529	0.12314	4.73419	0.117834	2.53345	0.528497	3.04536	0.477187	2.75461	0.473898	2.51162	0.40203	2.94993	0.0515909	13.8145	14.4789	3.14429	8	24	2.76117e-07	0.00685268
	3928	CX739435	0		3.69877	0.524817	3.68512	0.0228832	4.73423	0.724649	6.40657	0.0832182	3.86172	0.570009	4.1372	0.407637	3.73741	0.25759	3.84989	0.135855	4.29612	0.600209	16.4391	23.8177	4.34652	8	24	5.23997e-08	0.00137015
	1412	DV736877	0		3.46054	0.15924	3.76843	0.187081	4.33341	0.441178	6.16448	0.0677962	3.27509	0.0605083	3.73516	0.307883	3.60345	0.0697244	3.18173	0.0776484	3.92527	0.524976	54.5096	25.9533	1.42837	8	24	1.59317e-13	5.03075e-09
	42948	DV736414	0		3.47394	0.149425	3.55809	0.103347	4.49217	0.709214	6.21654	0.0938096	3.41816	0.155995	3.79364	0.301186	3.64101	0.0138297	3.27683	0.0495857	4.00767	0.511839	39.3363	26.1949	1.99776	8	24	5.95413e-12	1.83679e-07
	35799	DV736507	0		3.28747	0.167605	3.24486	0.2963	4.5446	0.805818	5.85385	0.128779	3.34669	0.113026	3.53363	0.211239	3.43842	0.0644162	3.21153	0.20667	3.629	0.45395	30.3534	23.607	2.33322	8	24	9.83834e-11	2.94058e-06
	6267	AM854278	0		2.90907	0.237064	2.23068	0.0337853	3.29389	0.247292	4.94749	0.453526	2.48888	0.337091	2.65132	0.348238	2.90745	0.59788	3.91157	0.520615	2.89737	0.0377468	18.1829	21.2333	3.5033	8	24	1.94664e-08	0.000521992
	17673	AM854124	0		3.47722	0.0879736	3.57688	0.0952803	4.55709	0.498912	6.22722	0.0788651	3.53152	0.144681	3.81807	0.373753	3.66658	0.0900938	3.80217	0.0915099	4.08937	0.217241	60.3447	23.8078	1.18359	8	24	5.06262e-14	1.60601e-09
	5990	FP003654	0		3.15798	0.40358	3.75802	0.109003	4.89396	0.770189	6.40861	0.0822784	3.50828	0.259258	3.90535	0.44726	3.77467	0.10294	3.27485	0.134175	3.94827	0.478522	31.1497	31.8207	3.06462	8	24	7.45928e-11	2.23778e-06
	38761	CU682115	0		3.42067	0.226506	3.65968	0.164099	4.21834	0.56441	6.2518	0.128877	3.36396	0.106583	3.72255	0.223461	3.68768	0.103598	3.32536	0.0979326	4.09819	0.600469	42.3257	26.2518	1.8607	8	24	2.66209e-12	8.27165e-08
	35222	ES789402	0		3.22022	0.0917678	3.77029	0.100562	4.06007	0.162457	5.60014	0.0992391	3.18814	0.173612	3.49892	0.267948	3.30428	0.11011	3.0628	0.253872	3.52895	0.312578	67.4441	19.3063	0.858768	8	24	1.43219e-14	4.55794e-10
	14368	AM853764	0		3.11128	0.525802	2.87063	0.311327	3.71746	0.315887	5.62605	0.119042	3.1795	0.336243	3.22982	0.220077	3.32208	0.243342	3.59988	0.157071	3.05315	0.316911	29.1453	21.396	2.20234	8	24	1.51618e-10	4.49957e-06
	32243	CU992287	0		2.22737	0.277491	2.23068	0.0337853	2.62232	0.294535	3.98061	0.236918	2.24068	0.159971	2.38054	0.082286	2.35979	0.422806	2.37541	0.0514594	2.31759	0.0966992	23.9144	9.84639	1.2352	8	24	1.20862e-09	3.46414e-05
	22403	CU997299	0		3.01295	0.0956002	3.13206	0.151814	3.01326	0.487614	5.31897	0.161916	2.97615	0.239427	3.14464	0.303261	3.16176	0.129909	3.26629	0.484566	3.75461	0.592176	20.8731	17.6166	2.53196	8	24	4.87598e-09	0.000135474
	3844	CU999372	0		3.36652	0.15562	3.48815	0.0589993	4.6937	0.680283	6.4216	0.084662	3.58533	0.241002	3.97892	0.447719	3.81965	0.204116	3.54583	0.103767	4.23736	0.249282	41.1572	28.5887	2.08386	8	24	3.62321e-12	1.1232e-07
	5792	CU681514	0		3.31625	0.248432	3.41677	0.179683	4.13073	0.634184	5.83598	0.252447	3.30958	0.0911655	3.51884	0.205857	3.4727	0.125148	2.97955	0.0840273	3.56234	0.493846	34.8467	22.6886	1.95329	8	24	2.22935e-11	6.79305e-07
	23885	AM855016	0		3.69986	0.106475	3.71938	0.0888084	4.54867	0.640797	6.41973	0.0811306	3.74342	0.104327	4.02177	0.236545	3.82048	0.100815	3.66261	0.152903	4.32207	0.304583	53.3405	24.4914	1.37746	8	24	2.03171e-13	6.40862e-09
	38336	AM854395	0		3.04388	0.37567	3.24712	0.171178	3.32518	0.213731	5.00279	0.0760708	2.90065	0.182047	3.22273	0.140658	2.97818	0.204167	3.02435	0.320057	3.16234	0.129206	32.7777	13.2775	1.21524	8	24	4.31736e-11	1.30414e-06
	23401	DV736744	0		3.54445	0.0211182	3.54474	0.126752	4.67985	0.810763	5.97329	0.100624	3.51415	0.0425963	3.68857	0.208715	3.55757	0.0299652	3.28631	0.0744351	3.76737	0.396958	36.7217	22.6342	1.84911	8	24	1.26189e-11	3.86479e-07
	18826	CB617539	0		3.32623	0.0360741	3.72245	0.0590256	4.47613	0.447439	5.66392	0.0222253	3.327	0.118547	3.65115	0.298632	3.3757	0.0509207	3.51368	0.548262	3.91377	0.399748	27.7995	18.0846	1.95161	8	24	2.50193e-10	7.36693e-06
	24905	CU989869	0		2.92448	0.31656	3.09052	0.499992	3.26969	0.26132	4.77404	0.131791	3.53981	0.293042	3.09398	0.0981697	2.84574	0.224369	3.69313	0.271785	3.47707	0.320756	17.5036	10.8186	1.85423	8	24	2.83563e-08	0.000753455
	27790	CU989166	0		3.05073	0.345904	2.94516	0.0875824	3.18634	0.377982	5.00909	0.038301	3.06026	0.109485	3.12361	0.190048	2.98665	0.161841	3.48664	0.1398	3.07123	0.13941	40.5671	13.3172	0.984827	8	24	4.2466e-12	1.31458e-07
	42967	CU682096	0		3.30628	0.203068	3.65386	0.188665	4.22242	0.134983	5.68557	0.0626331	3.30454	0.0795455	3.48429	0.115492	3.40203	0.133808	3.18368	0.141142	3.49096	0.257934	106.704	19.5141	0.548642	8	24	1.11022e-16	3.5435e-12
	26126	AM867490	0		2.79494	0.363448	3.61053	0.566842	3.56262	0.41739	5.29909	0.0239278	2.99808	0.298231	2.92165	0.285566	3.17151	0.198481	2.96795	0.136999	3.72441	0.176138	26.5297	18.8985	2.13706	8	24	4.09398e-10	1.1961e-05
	16316	FP007447	0		3.61986	0.210398	3.41041	0.0524549	4.33874	0.533771	6.00101	0.0886083	3.66184	0.136244	3.64955	0.277586	3.59368	0.168971	3.8429	0.110293	4.16594	0.299834	44.8166	19.7265	1.32048	8	24	1.4152e-12	4.41727e-08
	6853	CX069141	0		2.99049	0.552309	3.4804	0.252701	4.91139	0.813173	6.44447	0.108479	3.58872	0.217778	4.01299	0.573374	3.86478	0.259994	2.53041	0.532783	3.95946	0.551782	23.4738	40.6291	5.1925	8	24	1.46498e-09	4.18105e-05
	12540	AM863299	0		3.59861	0.201828	3.97454	1.05202	4.64402	0.863794	6.41282	0.0713285	3.93245	0.257911	3.93906	0.170736	3.84706	0.212352	3.91092	0.131864	4.99567	0.0224267	16.927	24.3674	4.31868	8	24	3.93945e-08	0.00103753
	11090	CU986994	0		3.64235	0.347657	3.64306	0.493602	4.82083	0.689475	6.41184	0.151799	3.79393	0.170713	4.0097	0.455426	3.8589	0.338209	3.82048	0.183064	4.40604	0.622006	19.541	24.7317	3.7969	8	24	9.48782e-09	0.000259274
	956	DV736669	0		3.34549	0.7489	3.73749	0.147203	4.74226	0.384796	6.3584	0.134468	3.59996	0.4113	4.18894	0.454865	3.82982	0.381857	3.35369	0.387594	4.33439	0.411767	18.9024	27.9233	4.43172	8	24	1.32318e-08	0.000358489
	20182	CU988120	0		3.41816	0.157202	4.00484	0.362875	4.85141	0.387456	6.38363	0.110284	3.5255	0.251319	4.02781	0.455045	3.84812	0.242207	4.17405	0.210942	4.13141	0.187598	40.6208	25.2496	1.86478	8	24	4.18532e-12	1.29573e-07
	8041	CX069259	0		3.61204	0.274009	4.39226	0.177629	5.0571	0.502018	6.32264	0.0335382	3.77832	0.28496	3.81162	0.426407	3.81718	0.160726	3.48651	0.157412	4.36513	0.216984	41.9444	25.5978	1.83084	8	24	2.94131e-12	9.13102e-08
	31016	AM855352	0		2.99104	0.12231	3.94202	0.258539	4.16499	0.533149	5.58938	0.0531464	3.06251	0.218625	3.39011	0.303801	3.37688	0.0929408	3.82133	0.153871	3.89191	0.0717841	45.5223	19.4692	1.28306	8	24	1.19027e-12	3.719e-08
	32419	CU994886	0		3.32327	0.224997	3.35867	0.34339	3.84363	0.158232	5.92638	0.60263	3.32426	0.163864	3.68385	0.840353	3.58774	0.446273	2.91124	0.198487	4.03112	0.511224	14.5207	24.0307	4.96478	8	24	1.72573e-07	0.00434574
	20623	CU682258	0		4.158	0.176125	3.74846	0.197494	4.33591	0.378169	6.07783	0.0635482	3.41298	0.261613	3.85083	0.330241	3.68919	0.333939	3.97487	0.0644723	4.15724	0.192382	39.9603	18.9511	1.42275	8	24	5.01055e-12	1.54821e-07
	32672	CF369170	0		3.81508	0.441937	3.6886	0.181827	4.82746	0.63436	6.4458	0.109143	3.56857	0.280867	4.16559	0.481096	3.92004	0.262182	3.64444	0.315753	4.87102	0.241607	26.3919	26.7938	3.04569	8	24	4.32412e-10	1.26238e-05
	32949	CB617336	0		3.5304	0.0790994	4.31044	0.175545	4.01744	0.263503	5.87036	0.1263	3.54122	0.029219	3.64624	0.142376	3.5702	0.0631063	3.45246	0.247644	3.71491	0.174251	95.1765	18.6278	0.587155	8	24	2.22045e-16	7.08678e-12
	9778	CB617419	0		3.43017	0.329017	3.50414	0.176093	4.84397	0.522472	6.44205	0.10441	3.32015	0.369646	3.99558	0.52766	3.92236	0.31409	3.62777	0.258061	4.45918	0.434644	29.3875	30.2122	3.0842	8	24	1.38854e-10	4.12787e-06
	17374	CX068831	0		2.95085	0.238303	2.80867	0.0770627	3.37055	0.238081	4.67258	0.151715	2.77828	0.266078	3.18565	0.460344	2.84962	0.353219	2.56523	0.201487	2.95864	0.290551	19.6754	12.315	1.87773	8	24	8.85622e-09	0.000242483
	15998	CU681771	0		3.19062	0.108934	3.69556	0.456581	4.07723	0.560975	5.65408	0.124275	4.52487	0.253934	3.44668	0.205697	3.44906	0.164832	4.58146	0.149017	4.3482	0.122684	34.4669	18.691	1.62686	8	24	2.51013e-11	7.63781e-07
	36760	AM854601	0		3.29375	0.246489	3.60345	0.134027	4.89436	0.61569	6.44591	0.109303	3.4323	0.253512	4.14369	0.404269	3.94513	0.277729	3.3168	0.411297	4.49125	0.593975	30.5057	31.9272	3.1398	8	24	9.32636e-11	2.78989e-06
	34558	CU682173	0		3.32281	0.281099	3.48446	0.117727	4.05887	0.276697	6.10489	0.309766	3.50522	0.12397	3.8804	0.357214	3.73997	0.233145	3.39358	0.350341	3.52657	0.274497	38.8759	23.5413	1.81665	8	24	6.77325e-12	2.08684e-07
	11797	CB617481	0		3.68388	0.21112	3.65678	0.125384	4.21724	0.446032	5.97463	0.301013	3.48851	0.213832	3.85661	0.322481	3.66389	0.236226	3.27611	0.0328797	3.86558	0.332598	36.1442	20.1916	1.67592	8	24	1.49938e-11	4.58525e-07
	33561	AM854675	0		2.56215	0.478676	2.85715	0.139908	3.56249	0.619317	5.07846	0.103698	2.82559	0.23809	3.05047	0.241469	3.12122	0.35588	3.76773	0.177548	3.16825	0.0852668	22.5789	17.7618	2.35995	8	24	2.18625e-09	6.1871e-05
	35618	CB617407	0		2.9333	0.485769	3.49219	0.453136	3.72303	0.435191	5.10194	0.0970228	3.20582	0.0622069	3.23123	0.029247	3.14121	0.089003	3.09134	0.109356	3.82469	0.0547032	25.8389	13.8273	1.6054	8	24	5.39851e-10	1.57059e-05
	31758	CF369171	0		3.00759	0.316072	3.30894	0.0735717	3.6375	0.282391	5.0464	0.0766049	3.12629	0.0542375	3.34724	0.0696477	3.11122	0.0519243	2.99265	0.0533953	3.28213	0.293087	55.636	12.9714	0.699443	8	24	1.26565e-13	4.00111e-09
	30695	CU682542	0		3.59189	0.256018	3.89705	0.139086	4.92149	0.36699	6.43753	0.100069	3.62778	0.40382	4.20067	0.469106	3.96893	0.334535	3.37958	0.190586	4.45043	0.621159	28.5684	27.621	2.90051	8	24	1.87451e-10	5.54481e-06
	16123	DV736835	0		3.42078	0.144457	3.76135	0.210136	4.99881	0.42127	6.44447	0.108068	3.49362	0.266673	4.11691	0.475776	3.98687	0.198724	3.81912	0.686133	4.51871	0.581051	23.0742	27.9919	3.63937	8	24	1.74888e-09	4.97434e-05
	41463	DV736720	0		3.06523	0.0900059	3.44365	0.0689066	3.34892	0.0262764	4.99841	0.157486	3.2378	0.0942822	3.29614	0.13921	3.10227	0.0933602	3.35473	0.270019	3.32147	0.140076	69.2289	11.0423	0.478514	8	24	1.06581e-14	3.39387e-10
	5685	AM855705	0		3.14528	0.0899706	3.31157	0.0956914	3.78002	0.302947	4.7703	0.121381	3.12132	0.111992	3.0616	0.250893	2.9631	0.155255	3.26576	0.112979	3.51182	0.0841957	47.506	9.84328	0.621602	8	24	7.41185e-13	2.3225e-08
	33569	AM853781	0		3.42699	0.118532	3.27575	0.123311	3.84613	0.41556	5.65547	0.166403	3.2365	0.0856714	3.5815	0.235977	3.52346	0.163116	3.09099	0.0758348	3.73908	0.406291	50.256	18.7171	1.1173	8	24	3.95794e-13	1.24426e-08
	29785	CU683047	0		3.8303	0.236839	3.75978	0.147547	5.01871	0.598821	6.44592	0.109295	3.97677	0.358735	4.25466	0.495233	4.03138	0.265667	3.44651	0.29524	4.51873	0.58853	23.4144	25.3862	3.25264	8	24	1.50378e-09	4.28999e-05
	8551	CU682299	0		3.36562	0.0491476	3.40117	0.203399	3.84073	0.355827	5.20408	0.0942418	3.26353	0.0616521	3.4477	0.116334	3.25636	0.139004	3.00281	0.294009	3.36905	0.18678	49.656	13.3893	0.808926	8	24	4.52638e-13	1.42241e-08
	9130	DV736505	0		3.25946	0.178298	3.68947	0.279559	3.63378	0.152185	4.9236	0.274306	3.71184	0.321589	2.99598	0.462053	3.08421	0.103479	4.01875	0.242687	3.95058	0.196941	18.5203	10.8705	1.76085	8	24	1.62178e-08	0.000437087
	44808	CU682688	0		3.58789	0.325012	3.5371	0.0948567	4.54677	0.415774	6.1918	0.130416	3.47551	0.374321	3.77117	0.406334	3.87974	0.199058	3.48589	0.14203	4.23655	0.414196	32.9528	23.834	2.16983	8	24	4.07662e-11	1.23244e-06
	42698	CU682122	0		3.35096	0.234959	3.57392	0.226936	5.12499	0.774364	6.44452	0.110263	3.44136	0.377689	4.22155	0.515458	4.04122	0.228663	3.05731	0.339265	4.33059	0.51338	27.4618	34.4068	3.75869	8	24	2.84644e-10	8.3671e-06
	19180	CU683029	0		3.39234	0.113473	3.82747	0.199859	4.90127	0.56956	6.44591	0.109292	3.57331	0.238368	4.24537	0.481733	4.0479	0.310227	3.15035	0.157201	4.50493	0.639802	32.6444	31.027	2.85136	8	24	4.5108e-11	1.36172e-06
	12350	AM855901	0		3.833	0.301291	3.75689	0.124698	4.34565	0.444742	6.07018	0.107705	3.55099	0.190362	3.71669	0.279967	3.81305	0.19274	3.42538	0.0629608	3.91985	0.33748	42.6423	20.3091	1.4288	8	24	2.45215e-12	7.62349e-08
	32849	AM855079	0		3.81517	0.314455	3.80604	0.344357	5.03822	0.583515	6.44592	0.109298	3.55873	0.203553	4.28312	0.497646	4.05434	0.259546	3.07454	0.0990444	4.18308	0.569606	30.1241	30.1071	2.99831	8	24	1.06673e-10	3.18493e-06
	33887	CX068875	0		3.75299	0.418077	3.87783	0.221388	4.92087	0.634226	6.44591	0.109299	3.50263	0.251872	4.16524	0.480472	4.06068	0.296937	2.93863	0.257078	4.51927	0.589324	26.9972	31.5236	3.50298	8	24	3.40702e-10	9.98256e-06
	21387	CX739431	0		3.46789	0.460884	3.68606	0.25549	4.89502	0.461788	6.43834	0.113304	3.90849	0.427476	4.11372	0.536023	4.05803	0.46399	3.90039	0.0921718	4.7265	0.214752	22.3233	25.3485	3.40656	8	24	2.45733e-09	6.93408e-05
	12641	CX069240	0		3.38625	0.151932	3.60457	0.0718032	5.09595	0.55542	6.44551	0.108779	3.53805	0.311767	4.28921	0.574096	4.07118	0.378011	3.52615	0.379744	4.64433	0.582251	25.6489	30.3659	3.55172	8	24	5.83198e-10	1.69425e-05
	20884	AM854322	0		3.20134	0.164356	3.35958	0.293412	4.01782	0.587686	5.93229	0.194275	3.29594	0.349193	3.67335	0.514402	3.75492	0.254347	2.93269	0.243181	4.12218	0.49681	24.0931	24.7513	3.08196	8	24	1.11888e-09	3.21174e-05
	10874	CU682146	0		3.05067	0.18925	2.79704	0.465321	3.33343	0.341125	4.66748	0.0951427	3.00403	0.158765	3.25529	0.1435	2.96249	0.056976	2.63946	0.148238	2.99362	0.250594	29.0236	11.0196	1.13904	8	24	1.58512e-10	4.70068e-06
	6710	AM855428	0		3.17625	0.0171085	3.21012	0.0517982	3.76389	0.284558	5.35322	0.0959136	3.26217	0.169172	3.32998	0.243802	3.40232	0.158717	3.00804	0.173679	3.44849	0.301906	58.8819	15.8652	0.808326	8	24	6.68354e-14	2.11761e-09
	19199	CB617334	0		3.38846	0.372762	2.88539	0.135609	4.04385	0.172476	4.99131	0.130638	3.33936	0.178252	3.28906	0.314611	3.17255	0.284894	3.46692	0.0729024	3.45373	0.451888	21.3032	11.5352	1.62443	8	24	3.96292e-09	0.000110637
	491	CU682269	0		3.69509	0.0568641	3.9053	0.148667	4.32512	0.232454	5.75602	0.104862	3.73588	0.0795463	3.80167	0.125452	3.65981	0.134753	3.48759	0.0556268	3.71142	0.267027	97.8273	15.2456	0.467525	8	24	2.22045e-16	7.08678e-12
	23362	FP001533	0		3.81511	0.164051	3.70719	0.215569	4.36811	0.543725	6.10392	0.136018	3.72849	0.277671	4.60873	0.582604	3.88594	0.0763201	3.80595	0.261913	4.53474	0.26263	22.8746	18.538	2.43126	8	24	1.91252e-09	5.42906e-05
	21536	CX069337	0		3.84948	0.398085	3.79555	0.36387	5.07409	0.598636	6.44591	0.109294	3.59235	0.234594	4.29311	0.512745	4.10544	0.232139	3.02507	0.12995	4.20668	0.541057	28.1225	30.4137	3.24442	8	24	2.21432e-10	6.53313e-06
	5103	CU987877	0		3.79307	0.471736	4.01365	0.215295	4.99512	0.617835	6.44587	0.109325	3.65538	0.212153	4.27504	0.48205	4.12232	0.275356	3.22344	0.0638547	4.57505	0.648224	23.9969	27.771	3.47183	8	24	1.16628e-09	3.34523e-05
	924	AM855559	0		3.53369	0.0837382	3.69477	0.165823	4.34055	0.334145	5.49642	0.484675	3.5269	0.112752	3.71596	0.138705	3.5155	0.150852	3.38367	0.0902604	3.55676	0.296571	30.902	14.0969	1.36854	8	24	8.1247e-11	2.43497e-06
	12611	CU992914	0		3.75887	0.506546	3.7635	0.182306	5.1973	0.385315	6.44511	0.109306	3.86578	0.485772	4.31567	0.465013	4.12703	0.398216	4.48637	0.333742	4.42583	0.629515	16.5198	22.7318	4.12811	8	24	4.99617e-08	0.00130775
	37665	AM866007	0		3.65477	0.433478	2.58604	0.503652	3.87737	0.243238	5.60871	0.272268	3.53319	0.103802	3.42609	0.233611	3.60904	0.146798	3.69878	0.201605	3.8714	0.159619	30.3245	18.6531	1.84535	8	24	9.93865e-11	2.97036e-06
	32725	EW778293	0		3.81785	0.297437	3.65075	0.250343	3.86204	0.482614	5.76548	0.539021	3.93157	0.173195	3.64405	0.18845	3.72075	0.284154	4.00497	0.139132	4.67537	0.166006	19.3661	14.7193	2.28016	8	24	1.03834e-08	0.000282967
	31256	CU682176	0		3.06148	0.323604	3.36915	0.135861	3.51292	0.317704	4.78151	0.0494057	2.95611	0.0736442	3.28347	0.189226	3.08922	0.112104	3.02522	0.087661	3.23625	0.214717	35.7418	9.97101	0.836921	8	24	1.6933e-11	5.17287e-07
	38346	CU681538	0		2.58331	0.379965	3.25916	0.129229	3.27269	0.304496	4.86053	0.119201	3.34193	0.35459	2.98865	0.243264	3.15867	0.327477	2.81247	0.291414	2.71809	0.382299	19.9731	14.1017	2.11811	8	24	7.61429e-09	0.000209271
	20261	AM854067	0		2.71925	0.456058	2.91257	0.219571	3.7981	0.333884	5.24498	0.342938	2.99057	0.26722	3.38438	0.463386	3.41273	0.540614	2.59783	0.29704	2.96469	0.401667	16.8928	20.3768	3.61872	8	24	4.01808e-08	0.00105772
	41348	DV736728	0		3.90795	0.139617	4.08381	0.323325	5.37671	0.867647	6.4459	0.109312	4.02798	0.124927	4.63083	0.354238	4.21188	0.120175	3.80042	0.173925	5.27221	0.509316	24.929	23.9749	2.88519	8	24	7.8497e-10	2.26739e-05
	9652	CU682377	0		3.62095	0.105101	3.89031	0.0455742	4.13889	0.363944	6.11396	0.172697	3.73489	0.0416685	4.05897	0.295075	3.99617	0.208364	3.48103	0.13618	4.16818	0.431961	47.707	19.3556	1.21715	8	24	7.07101e-13	2.21634e-08
	10673	CU990406	0		3.57388	0.260281	3.26388	0.173643	3.55883	0.177984	5.07953	0.163961	3.07092	0.502174	3.60722	0.154437	3.32249	0.467436	3.3233	0.335177	3.1951	0.197432	14.7099	11.3076	2.30612	8	24	1.52616e-07	0.00385859
	31892	AM853863	0		4.60827	0.337846	3.95876	0.316299	4.56732	0.448998	6.29186	0.0809907	3.91986	0.154567	3.85192	0.387869	4.13525	0.369858	4.32969	0.169926	4.6583	0.260771	24.7863	17.5272	2.1214	8	24	8.33322e-10	2.40422e-05
	17140	AM854455	0		2.9441	0.104022	2.93362	0.153047	3.21569	0.124837	4.20836	0.0812423	3.15327	0.437517	2.8445	0.236354	2.78592	0.165882	2.95373	0.210393	2.89982	0.0565273	16.4612	6.00211	1.09387	8	24	5.17208e-08	0.00135286
	26149	ES789365	0		3.38903	0.242828	3.57092	0.0936715	3.5519	0.0444316	4.9998	0.132291	3.22154	0.0745486	3.39981	0.0629973	3.31897	0.142038	3.01985	0.0394113	3.32749	0.308542	58.9612	10.5158	0.535054	8	24	6.58362e-14	2.08609e-09
	717	DV736609	0		3.51526	0.222029	4.11017	0.142624	4.94524	0.607587	6.44524	0.109394	3.78576	0.3104	4.26669	0.426871	4.28343	0.21333	3.45653	0.173096	4.61573	0.598431	28.7834	26.3	2.74116	8	24	1.73125e-10	5.12692e-06
	38595	ES789471	0		2.91604	0.492833	3.45754	0.243804	3.62037	0.364784	4.80701	0.0966958	3.45537	0.0723309	3.34025	0.0428932	3.19823	0.11435	3.19063	0.088771	3.67685	0.105061	22.0991	9.19233	1.24788	8	24	2.72507e-09	7.67297e-05
	29943	AM858774	0		3.5214	0.065702	3.61034	0.389181	3.97905	0.373719	5.70672	0.0587423	4.05182	0.127106	3.92035	0.190678	3.79793	0.0323263	4.23345	0.0940913	4.85232	0.145897	51.8468	14.437	0.835366	8	24	2.79332e-13	8.79421e-09
	27741	AM854224	0		3.91777	0.119935	4.08263	0.200418	5.27156	0.517093	6.44592	0.109294	3.86766	0.262073	4.48436	0.476331	4.2928	0.0941903	4.01364	0.102731	4.84837	0.276537	36.4061	21.747	1.79204	8	24	1.38616e-11	4.24192e-07
	20160	CU682642	0		2.72487	0.274465	2.69654	0.180242	3.08195	0.201352	3.84961	0.142282	2.57916	0.217194	2.38541	0.183733	2.57052	0.35592	2.62123	0.281237	2.74474	0.152631	13.2809	5.92989	1.33949	8	24	3.98787e-07	0.00979181
	36009	AM855208	0		2.81911	0.408415	3.13012	0.0446546	3.49437	0.302175	4.64265	0.161177	3.1841	0.164459	3.08104	0.0786792	3.10347	0.0934797	3.08927	0.0733863	3.4999	0.0549944	29.5474	8.99306	0.913083	8	24	1.31065e-10	3.89985e-06
	30953	DV736936	0		4.54244	0.171645	4.11576	0.153936	4.79574	0.171441	6.41933	0.0822166	4.0398	0.169342	4.07835	0.290703	4.30948	0.063102	4.16889	0.0313367	4.50358	0.42874	55.9424	17.4713	0.936925	8	24	1.19016e-13	3.76328e-09
	27730	DV736405	0		4.31005	0.238868	3.83697	0.123113	4.21005	0.161473	5.96905	0.0596944	4.22386	0.0428962	4.01832	0.235627	4.02492	0.0903204	4.09933	0.125819	3.89568	0.220902	64.8435	13.0976	0.605965	8	24	2.24265e-14	7.13096e-10
	41133	CU682774	0		3.22282	0.145111	3.37355	0.0669687	3.80217	0.0295821	4.71256	0.0461679	3.01669	0.127497	3.37036	0.129583	3.18039	0.15015	3.07377	0.142238	3.22399	0.109536	79.1723	8.75523	0.331754	8	24	2.33147e-15	7.43668e-11
	41002	CU990241	0		3.07684	0.363107	3.07351	0.160454	3.10874	0.152928	4.67453	0.0599328	3.10206	0.0734646	3.22015	0.147102	3.1561	0.148354	3.00767	0.118051	3.10301	0.208243	33.6165	8.74314	0.780255	8	24	3.28807e-11	9.96844e-07
	39472	DV736481	0		3.99068	0.310983	4.29227	0.282851	5.18595	0.54284	6.4459	0.109308	4.08706	0.199888	4.63043	0.494989	4.36233	0.203864	3.53634	0.0331856	4.8902	0.650241	23.2262	22.4818	2.90386	8	24	1.63444e-09	4.65423e-05
	6411	AM854516	0		3.3243	0.0503143	3.22286	0.299117	3.65767	0.0812392	4.69698	0.0748251	3.32907	0.109449	3.25593	0.098895	3.17962	0.183021	3.10963	0.118752	3.11111	0.119076	52.1505	7.8741	0.452964	8	24	2.6168e-13	8.24186e-09
	20169	FP001659	0		3.55174	0.174813	3.69364	0.112103	3.76729	0.303876	5.07924	0.0586557	4.52579	0.161163	3.58601	0.343688	3.44261	0.127612	3.85711	0.064492	3.79983	0.244825	29.2304	9.01572	0.92531	8	24	1.46995e-10	4.36473e-06
	20343	CB617477	0		3.3657	0.148027	3.36372	0.11465	3.65403	0.233319	4.78864	0.217082	3.1033	0.188253	3.47256	0.383738	3.24893	0.096213	2.94911	0.142287	3.07435	0.249312	25.6016	9.41434	1.10318	8	24	5.94569e-10	1.72657e-05
	44418	CB617534	0		3.83254	0.149935	3.6406	0.0593522	4.05113	0.297824	5.61964	0.198947	3.53093	0.153789	3.73689	0.200493	3.81579	0.118488	3.72512	0.338807	3.66633	0.213552	37.2331	12.9058	1.03987	8	24	1.0854e-11	3.32957e-07
	21373	CU992772	0		4.27886	0.34805	4.15631	0.336096	4.39457	0.327683	6.24521	0.137275	4.78261	0.174955	4.40718	0.643313	4.26527	0.393367	3.81252	0.155576	4.59321	0.391909	14.9345	15.1237	3.03802	8	24	1.32112e-07	0.00335763
	37216	ES789877	0		3.12297	0.169667	3.02291	0.157939	3.20627	0.259007	4.43801	0.0711973	3.04153	0.12773	3.29991	0.127719	3.03701	0.0940498	2.90775	0.153851	2.97796	0.201826	36.9299	6.92461	0.562521	8	24	1.18656e-11	3.63646e-07
	17591	CB617520	0		3.21102	0.0731403	3.25663	0.100304	3.38665	0.26647	4.78185	0.0982676	3.10197	0.0857983	3.26915	0.0750625	3.28857	0.0398732	2.89369	0.170385	3.07321	0.138799	76.8027	9.63956	0.376532	8	24	3.21965e-15	1.02675e-10
	7398	FP006026	0		4.27312	0.38411	3.90584	0.344792	4.68975	0.319913	5.81911	0.0688125	3.80044	0.22224	4.65825	0.585357	4.01075	0.149437	5.09474	0.165503	4.78723	0.213546	16.652	12.854	2.31575	8	24	4.62273e-08	0.0012124
	16513	CU682903	0		3.37814	0.217892	3.63927	0.222899	3.93318	0.365581	5.05284	0.32514	3.51392	0.163184	3.67404	0.28114	3.50074	0.113409	3.56875	0.0931663	3.66756	0.116581	19.7008	8.11056	1.23506	8	24	8.74219e-09	0.000239431
	26211	CU682914	0		3.30705	0.108991	3.38981	0.07411	4.41592	0.469247	5.11508	0.0366829	3.32439	0.174482	3.68783	0.351987	3.54918	0.185073	3.07314	0.084536	3.91115	0.536859	23.1448	12.7658	1.65469	8	24	1.69465e-09	4.82263e-05
	15279	AM853604	0		3.67599	0.373698	4.04142	0.439687	4.7877	0.742166	6.28371	0.0966708	3.57614	0.183566	4.10253	0.249534	4.37106	0.0903893	3.28935	0.157608	3.51402	0.275683	31.5424	26.0139	2.47418	8	24	6.5226e-11	1.95998e-06
	25900	CU992752	0		3.15761	0.0601096	3.38213	0.0971401	3.52956	0.00596052	4.83382	0.203907	3.21662	0.232644	3.05728	0.172547	3.36575	0.249185	3.12457	0.254073	3.07442	0.0622057	36.7374	9.7217	0.793881	8	24	1.25605e-11	3.84703e-07
	40873	CB617326	0		3.80176	0.329139	4.07616	0.353992	5.53266	0.623926	6.4459	0.109314	3.8727	0.280536	4.72899	0.525559	4.49639	0.224627	3.37979	0.270234	4.83747	0.58426	23.8494	27.8874	3.50794	8	24	1.24317e-09	3.56058e-05
	5358	AM855699	0		3.22912	0.155122	3.30845	0.084539	3.2606	0.0801713	4.45199	0.10096	3.48586	0.151283	3.11757	0.222127	3.1138	0.0885614	3.11339	0.188824	3.2483	0.0657321	35.1172	5.68585	0.485732	8	24	2.05017e-11	6.252e-07
	321	CX069076	0		3.36389	0.0874522	3.58736	0.384918	3.98303	0.0833494	5.01428	0.157699	3.20673	0.0823616	3.5972	0.300853	3.51609	0.259523	3.12341	0.149189	3.71732	0.504927	20.4827	10.0938	1.47839	8	24	5.90393e-09	0.000163249
	25933	AM855103	0		3.61377	0.406066	3.34596	0.11561	4.14439	0.105261	5.45278	0.0273904	4.04012	0.210045	3.92534	0.237052	3.83652	0.283643	3.97572	0.160689	3.92521	0.100108	26.4666	10.4597	1.18562	8	24	4.19771e-10	1.22603e-05
	13998	CU682012	0		3.71047	0.238979	4.05361	0.224709	5.48783	0.618984	6.44591	0.109296	3.86203	0.342574	4.74207	0.552138	4.53575	0.238223	3.34953	0.464112	4.90705	0.607599	22.1479	28.7619	3.89589	8	24	2.66418e-09	7.50633e-05
	44593	AM854860	0		3.55221	0.348264	3.56556	0.0669015	3.4454	0.105615	4.88447	0.173601	3.2681	0.0172923	3.46569	0.0996711	3.44995	0.308915	3.29562	0.0935056	3.20014	0.00686075	29.4241	8.12933	0.828845	8	24	1.37028e-10	4.07467e-06
	7552	CU992479	0		3.41555	0.108826	3.47908	0.0844947	3.39492	0.0732769	4.69994	0.1537	3.9387	0.245682	3.53011	0.155726	3.32054	0.153698	3.24311	0.1674	3.27057	0.0411506	37.3634	6.76992	0.543574	8	24	1.04485e-11	3.20697e-07
	6896	AM867869	0		3.10228	0.210895	2.68825	0.259372	3.15003	0.0755336	4.34844	0.127223	2.92893	0.096418	2.89097	0.375474	3.07268	0.245892	2.73454	0.279506	2.74947	0.217617	18.4914	7.94668	1.28925	8	24	1.64715e-08	0.00044371
	14804	CU681569	0		3.05561	0.252246	3.1385	0.307005	3.61482	0.178096	4.70318	0.232172	2.99955	0.0564551	3.46343	0.388039	3.32887	0.21834	3.29931	0.121103	3.53427	0.141094	19.1575	8.25466	1.29265	8	24	1.15725e-08	0.000314447
	24863	CU995044	0		3.3365	0.112276	3.39453	0.0795376	3.58373	0.0906349	4.66348	0.11091	3.23713	0.0581544	3.19858	0.100597	3.3138	0.0731297	3.22214	0.105244	3.20634	0.11344	94.2215	6.88814	0.219318	8	24	3.33067e-16	1.06298e-11
	3397	AM855696	0		3.35091	0.0767555	3.43604	0.24059	3.93621	0.251921	5.10025	0.260862	3.47239	0.319946	3.43918	0.242519	3.63568	0.284296	3.84758	0.0961943	3.82284	0.221773	20.7012	9.08545	1.31666	8	24	5.30258e-09	0.000147003
	25743	CB617464	0		3.90284	0.210592	4.19051	0.0559144	5.43971	0.603298	6.44592	0.109291	4.07156	0.160894	4.79073	0.455461	4.61197	0.22306	3.58146	0.275187	4.89753	0.61407	26.1307	23.8109	2.73368	8	24	4.79959e-10	1.39899e-05
	11110	CX068805	0		4.53597	0.359147	4.2854	0.412174	5.44879	0.855034	6.4459	0.1093	4.50006	0.18347	4.62071	0.360789	4.63708	0.312533	4.00578	0.0837831	5.22273	0.291867	15.7109	16.7619	3.20069	8	24	8.12615e-08	0.00209679
	32830	CU681512	0		3.87435	0.312049	4.23358	0.260071	4.0324	0.216093	5.58044	0.208303	3.87506	0.139328	4.09874	0.152027	4.02236	0.130062	3.8083	0.137327	3.83701	0.217074	29.6456	9.68524	0.980101	8	24	1.26514e-10	3.76683e-06
	29959	CU682484	0		3.35517	0.220534	3.87325	0.511107	3.59926	0.0775597	4.70124	0.298642	3.49638	0.0951135	3.54219	0.141649	3.40499	0.0764771	3.38456	0.10706	3.37899	0.0636507	15.8986	5.8047	1.09533	8	24	7.2462e-08	0.00187597
	42918	AM855067	0		3.25334	0.194728	3.101	0.179956	3.23317	0.253389	4.23965	0.156599	3.17536	0.0618849	3.09642	0.191116	3.07872	0.180192	2.97383	0.144725	2.95992	0.0510021	21.482	4.7763	0.667018	8	24	3.63938e-09	0.000101786
	19529	CF369231	0		4.12091	0.351479	4.60882	0.456317	5.67845	0.474061	6.44591	0.109291	4.18249	0.241279	5.01945	0.614504	4.68906	0.328055	3.56	0.15758	5.00196	0.651784	18.1393	23.1389	3.82686	8	24	1.99345e-08	0.000534265
	26239	CX068964	0		3.71164	0.103548	3.76238	0.0468462	3.94338	0.0680475	5.02991	0.068275	3.5824	0.0606459	3.78568	0.0905046	3.66165	0.0454872	3.43609	0.0370877	3.67229	0.27703	80.0728	6.91918	0.259233	8	24	1.9984e-15	6.3749e-11
	41129	AM855104	0		3.44176	0.142617	3.36226	0.32285	3.72572	0.143776	5.01067	0.0567788	3.93215	0.0930205	3.47788	0.141537	3.65812	0.099958	3.77638	0.142532	4.28606	0.164408	44.2409	8.13347	0.551536	8	24	1.63303e-12	5.09031e-08
	17943	AM854245	0		3.91528	0.209224	4.26917	0.194582	5.67465	0.636056	6.4459	0.109299	4.06126	0.389508	4.90924	0.528457	4.71723	0.244165	3.01298	0.305477	4.90849	0.658805	25.5124	31.2256	3.67182	8	24	6.16655e-10	1.78916e-05
	28550	CU682687	0		4.4303	0.25444	4.23815	0.177695	5.51908	0.564044	6.44591	0.109293	4.54207	0.137417	4.80339	0.483459	4.74634	0.176812	4.13607	0.114585	5.4357	0.397188	23.5146	16.7427	2.13604	8	24	1.43893e-09	4.10844e-05
	28103	CU682709	0		4.12223	0.192947	4.50771	0.255279	5.60967	0.528287	6.44592	0.109293	4.28476	0.289776	4.95236	0.500586	4.76814	0.229677	3.98898	0.103328	5.23152	0.66329	19.7287	19.1361	2.90989	8	24	8.61883e-09	0.000236165
	16099	CB617527	0		3.99959	0.105447	3.6108	0.139189	3.98155	0.128222	5.35903	0.115823	4.07095	0.0501845	3.74886	0.170186	3.98081	0.0727693	3.86777	0.0796535	3.60324	0.182201	75.4183	8.5723	0.34099	8	24	3.9968e-15	1.27434e-10
	38513	CU991870	0		4.13897	0.0942988	4.33448	0.146459	4.412	0.080306	5.56305	0.14011	4.11785	0.0585003	4.44252	0.123987	4.14053	0.0497196	4.03541	0.0983012	4.14662	0.121859	79.5659	6.99802	0.263858	8	24	2.22045e-15	7.08278e-11
	8194	CU994171	0		3.00203	0.06131	2.95694	0.166403	2.90534	0.0898621	3.97201	0.108548	3.05221	0.134289	3.16474	0.273395	2.96278	0.192346	3.29714	0.0465293	2.77749	0.292572	16.4736	3.76242	0.685172	8	24	5.13411e-08	0.00134324
	4030	CU682447	0		3.18569	0.12317	3.26804	0.0375829	3.42484	0.358728	4.37968	0.354712	2.90707	0.0977221	2.99924	0.12004	3.29388	0.340801	2.86707	0.161133	2.95755	0.109229	16.889	6.78508	1.20524	8	24	4.02696e-08	0.00105998
	15734	CK172334	0		3.04564	0.0681125	3.23095	0.216836	3.69509	0.325538	4.23172	0.153223	3.09772	0.087307	3.27082	0.247692	3.18551	0.169774	2.95794	0.111321	3.25223	0.343295	15.3329	4.8892	0.956608	8	24	1.02702e-07	0.00263133
	5186	CU681663	0		3.20693	0.175964	3.53968	0.316423	3.49555	0.078396	4.27778	0.117944	3.07246	0.131072	3.32509	0.195073	3.23035	0.155137	3.4639	0.176507	3.19859	0.148398	16.6158	4.00204	0.722571	8	24	4.72185e-08	0.00123769
	1418	FP006384	0		4.58303	0.136274	4.0038	0.119495	4.25906	0.164826	5.77602	0.0930666	4.29864	0.0609065	4.21512	0.155103	4.39531	0.0615003	4.31195	0.0467065	4.64925	0.257951	61.5467	8.18279	0.398858	8	24	4.05231e-14	1.28669e-09
	40114	CU683065	0		3.12644	0.280654	3.36546	0.0271006	3.3549	0.194016	4.11005	0.052551	3.14001	0.066905	3.28006	0.140911	3.13733	0.212924	3.19715	0.0824185	3.24606	0.0746968	16.0168	2.99986	0.561883	8	24	6.74506e-08	0.00175014
	40411	CU995438	0		3.17217	0.279596	3.28189	0.158047	2.87505	0.564175	4.23762	0.103176	3.10838	0.15252	3.41186	0.11237	3.23583	0.12111	2.8135	0.12783	2.94124	0.150395	13.9737	5.58452	1.19893	8	24	2.47959e-07	0.00617345
	5167	CX069063	0		3.36493	0.0856118	3.56915	0.0520938	4.07727	0.364434	4.51396	0.0750908	3.40332	0.17181	3.61175	0.309307	3.4529	0.121958	3.09283	0.204644	3.61754	0.376481	14.4914	5.50315	1.13926	8	24	1.75912e-07	0.00442664
	23241	CX068867	0		3.20948	0.0963808	3.16009	0.0320676	3.34361	0.37417	3.95148	0.0790116	2.93266	0.109455	3.11537	0.0913671	3.02751	0.141989	2.96166	0.167748	2.96359	0.225271	14.8545	3.14935	0.63604	8	24	1.39049e-07	0.00352558
	22079	CX069078	0		4.07189	0.313974	4.33056	0.218566	5.53709	0.521948	6.44592	0.109291	4.11583	0.34481	4.8575	0.493961	4.9627	0.398075	3.69563	0.170718	5.02973	0.691765	18.6329	22.2387	3.58055	8	24	1.52683e-08	0.000412077
	30286	AM853928	0		4.1014	0.138334	2.99776	0.139168	3.70381	0.446019	5.36321	0.273852	3.67806	0.375215	3.22587	0.267285	4.15269	0.185379	3.36259	0.0839047	3.23067	0.116938	31.2679	15.7094	1.50724	8	24	7.16287e-11	2.15015e-06
	11632	CU682199	0		3.02966	0.102916	3.20194	0.270573	3.76222	0.723759	5.06495	0.127969	2.91531	0.284227	3.26979	0.199641	3.92673	0.175749	2.72405	0.229443	2.90755	0.115377	26.3013	16.7813	1.91412	8	24	4.4829e-10	1.30802e-05
	41623	ES789293	0		4.07776	0.0516345	4.18985	0.0507984	4.20164	0.0293585	5.17611	0.22205	3.91537	0.0647089	4.09835	0.0583182	4.02684	0.0642776	3.97014	0.0186173	4.13798	0.118597	60.4856	4.57941	0.227132	8	24	4.92939e-14	1.56405e-09
	35874	CU681798	0		3.8867	0.073772	3.77289	0.145365	4.01791	0.043007	4.92035	0.0730839	3.65964	0.0902336	3.75256	0.0448716	3.84243	0.0429474	3.80529	0.0847132	3.80046	0.0633135	95.5154	4.58021	0.143858	8	24	2.22045e-16	7.08678e-12
	24100	ES789614	0		3.88611	0.135619	4.08165	0.0139919	3.88391	0.0232964	4.84724	0.159086	4.202	0.172178	3.97629	0.0538625	3.81636	0.118602	3.73916	0.123902	3.79646	0.0688353	33.2976	3.63997	0.32795	8	24	3.64413e-11	1.10333e-06
	11882	AJ582628	0		4.26957	0.100794	4.55674	0.0481489	4.23123	0.0166749	5.28609	0.22631	3.94343	0.340721	4.41455	0.1147	4.17269	0.086924	4.13459	0.230657	4.39243	0.366498	13.6373	4.67295	1.02798	8	24	3.11583e-07	0.0077039
	1929	AM866650	0		3.69924	0.128253	3.63582	0.289362	3.92816	0.142097	4.66429	0.102207	4.12849	0.139129	3.53215	0.14689	3.70966	0.0734735	4.10906	0.104267	4.1	0.038925	24.7133	3.81548	0.46317	8	24	8.59301e-10	2.47779e-05
	40965	AM859127	0		4.33643	0.200947	4.10316	0.454133	4.07981	0.26054	5.46152	0.0430705	4.7525	0.0856054	4.04392	0.293863	4.3604	0.248113	4.6462	0.0893637	4.281	0.152033	15.3277	6.18654	1.21086	8	24	1.03038e-07	0.00263973
	22848	CU989669	0		4.45278	0.201692	4.42482	0.211046	4.76643	0.336538	5.50253	0.102	4.68995	0.174793	4.34597	0.173044	4.3942	0.10339	4.74007	0.0796014	4.80819	0.214609	14.9997	3.96757	0.79353	8	24	1.26733e-07	0.00322587
	22032	AM854804	0		3.74655	0.216641	3.36083	0.218538	3.66571	0.390255	5.16276	0.231606	3.52269	0.123838	3.5836	0.279678	4.12913	0.12212	3.41477	0.291407	3.38399	0.275005	21.169	10.1135	1.43326	8	24	4.22623e-09	0.000117848
	27809	CX739462	0		4.25906	0.179631	4.63794	0.177566	4.40482	0.166588	5.38839	0.0746784	3.93975	0.271528	4.41877	0.0521279	4.33974	0.056607	4.12969	0.0345503	4.20495	0.199108	29.3588	5.42072	0.553911	8	24	1.40304e-10	4.17025e-06
	5012	AM854630	0		4.06843	0.121605	3.8476	0.0699967	4.1553	0.311001	5.55307	0.0398631	4.28299	0.228659	4.25333	0.249815	4.53438	0.268094	4.1493	0.25131	4.27497	0.074509	21.7274	7.33408	1.01265	8	24	3.24112e-09	9.09005e-05
	31445	FP002900	0		4.19658	0.0951688	4.37057	0.0461826	4.11372	0.0677455	5.06492	0.0866779	4.13832	0.16383	4.407	0.0847431	4.1399	0.173042	4.01057	0.257602	4.12134	0.0356432	20.9167	3.184	0.456669	8	24	4.77377e-09	0.000132711
	32693	CU681676	0		4.20983	0.161831	3.28392	0.285185	4.05605	0.529384	5.04048	0.162731	4.33057	0.118467	3.73778	0.179012	4.12317	0.203275	4.12587	0.149405	4.20639	0.146658	15.0503	6.28775	1.25335	8	24	1.22724e-07	0.00312751
	21948	CU994891	0		3.38536	0.135569	3.27361	0.0790205	3.20853	0.101377	4.25236	0.246944	3.32047	0.0579596	3.34246	0.119804	3.47863	0.113262	2.98819	0.106609	3.08789	0.0660282	30.2791	4.09334	0.405561	8	24	1.0099e-10	3.01717e-06
	27621	CU986833	0		4.15875	0.0753128	4.30424	0.045796	4.25031	0.026811	4.97007	0.249414	4.10399	0.0454042	4.33209	0.0405713	4.08555	0.140926	4.12808	0.186274	4.18884	0.0893774	17.7799	2.37091	0.400043	8	24	2.42992e-08	0.000648376
	37612	CX068813	0		3.22573	0.181278	3.34132	0.124307	3.55333	0.0657437	3.93992	0.150022	3.50741	0.0630826	3.40292	0.166257	3.25173	0.109508	3.21215	0.0791359	3.19961	0.0638665	14.5474	1.76236	0.363438	8	24	1.69592e-07	0.00427271
	9757	CU994571	0		4.07215	0.0327178	3.87027	0.0352782	4.15447	0.266906	5.33691	0.0624945	4.21472	0.133668	4.20857	0.125792	4.41578	0.217465	4.11774	0.166029	4.23187	0.0315008	33.1398	5.38547	0.487523	8	24	3.83553e-11	1.16056e-06
	12456	FP011024	0		4.50149	0.134689	4.40067	0.17116	4.26593	0.0815216	5.14954	0.0837729	4.62138	0.0972612	4.4966	0.295641	4.27663	0.0758061	4.33666	0.10398	4.62242	0.0495185	13.8111	2.26745	0.492528	8	24	2.76759e-07	0.00686667
	30867	FP006575	0		3.47778	0.17098	3.75626	0.137644	3.74422	0.252023	4.60927	0.375846	3.52221	0.130642	3.67523	0.1137	3.83368	0.138052	3.2804	0.142925	3.477	0.162731	14.6137	4.56829	0.937811	8	24	1.62436e-07	0.0040976
	44295	AM855650	0		3.56194	0.267949	3.44343	0.0200559	3.48729	0.26825	4.61772	0.117139	4.03159	0.352323	3.53572	0.0584684	3.86942	0.143556	3.44185	0.0756863	4.17258	0.185155	16.1619	5.01828	0.931501	8	24	6.18093e-08	0.00160797
	38270	FP004027	0		4.0725	0.182125	3.66304	0.0880762	3.75334	0.185794	4.9128	0.0950878	3.95691	0.0953247	4.0453	0.122665	4.13964	0.0926977	4.19338	0.0407741	4.09672	0.0870878	33.7372	3.70572	0.329522	8	24	3.1633e-11	9.59588e-07
	44058	CU682656	0		5.03494	0.0397211	4.67435	0.134384	4.96919	0.137779	6.05338	0.100692	5.16809	0.0782858	5.13615	0.155393	5.13181	0.0644024	5.11477	0.107161	4.96429	0.200166	38.5253	4.20038	0.327088	8	24	7.47891e-12	2.30268e-07
	29372	AM853942	0		5.06937	0.148854	4.48381	0.0750174	4.65494	0.0814902	5.74366	0.0700127	5.0278	0.0234644	5.05221	0.0670811	4.92558	0.077524	5.03431	0.0471793	4.90354	0.067931	66.8185	3.44789	0.154802	8	24	1.59872e-14	5.08665e-10
	13426	CU682130	0		3.28503	0.182718	3.22553	0.052747	3.25897	0.185109	4.42855	0.105906	3.29604	0.12667	3.17154	0.114288	3.82824	0.128994	3.0397	0.200783	3.14719	0.253939	30.7941	6.10804	0.595052	8	24	8.43409e-11	2.52643e-06
	40247	AM858053	0		4.54345	0.0864294	3.83139	0.0819425	3.9565	0.125017	5.17651	0.268791	4.62557	0.0970413	4.651	0.258458	4.48395	0.0594603	4.37785	0.0229787	4.65214	0.0337882	24.7527	4.34798	0.52697	8	24	8.4515e-10	2.43767e-05
	37380	CU682548	0		4.13078	0.136005	3.91064	0.0183401	3.73947	0.290477	4.80173	0.0956422	4.34759	0.222035	4.11972	0.141177	4.16485	0.1987	3.83404	0.128329	3.72754	0.127064	15.5778	3.42811	0.660193	8	24	8.82015e-08	0.00227004
	7436	FP003056	0		5.19688	0.139596	5.40443	0.152474	5.34556	0.0882702	6.12371	0.0581812	5.25696	0.131589	5.47939	0.0702703	5.32248	0.071174	5.4297	0.0240688	5.24963	0.0411738	33.5973	2.43897	0.217782	8	24	3.30834e-11	1.00296e-06
	11460	CU996433	0		4.11254	0.0658017	4.13893	0.0321068	4.06967	0.119242	4.67042	0.0967115	4.03801	0.0963448	4.20058	0.0717483	4.0706	0.0369373	3.9529	0.0480827	4.17054	0.106038	27.2362	1.34688	0.148355	8	24	3.10506e-10	9.11552e-06
	40715	CU682312	0		4.2242	0.224078	4.33768	0.203692	4.35994	0.124562	5.21705	0.0746483	4.1917	0.0419945	4.3506	0.0426957	4.54808	0.109672	4.41774	0.0505772	4.54875	0.0424034	26.3664	2.98358	0.339476	8	24	4.36817e-10	1.27489e-05
	12194	AM860844	0		4.89607	0.104026	5.02906	0.0784108	5.00663	0.164361	5.64322	0.107302	4.93682	0.137032	4.70068	0.115469	4.95703	0.0853374	4.75972	0.0900143	4.76433	0.0900799	25.1485	2.44819	0.292048	8	24	7.16422e-10	2.07297e-05
	26936	CU996916	0		3.77713	0.150936	3.67703	0.0315512	3.69405	0.0712386	4.27194	0.100451	3.72842	0.104597	3.78552	0.0158704	3.77106	0.137459	3.5619	0.0326648	3.62164	0.0293548	18.9034	1.29768	0.205944	8	24	1.32244e-08	0.000358303
	26703	FP005343	0		4.70754	0.179316	4.99344	0.223513	4.98137	0.259321	6.25004	0.17252	4.67413	0.153602	4.65769	0.235057	5.53799	0.41776	4.82398	0.162193	4.48907	0.0829285	22.4406	9.52187	1.27294	8	24	2.32867e-09	6.57921e-05
	3707	CU681760	0		4.48491	0.230987	4.22015	0.137012	4.14614	0.292875	5.80779	0.191409	4.50235	0.232741	4.19379	0.0751148	5.14645	0.202334	4.03246	0.108618	4.19298	0.203553	35.1933	10.5531	0.899583	8	24	2.00266e-11	6.10953e-07
	12132	AM865905	0		4.25843	0.209601	3.76203	0.172094	3.68721	0.235982	4.95756	0.114039	4.40385	0.177052	3.83773	0.26715	4.40721	0.108221	3.92533	0.0863785	3.90019	0.0567825	21.2292	5.04929	0.713538	8	24	4.10572e-09	0.000114558
	30016	CU991671	0		3.55503	0.0774229	3.59896	0.0986054	3.37827	0.133437	4.15386	0.0403529	3.57134	0.150656	3.42536	0.0766232	3.72159	0.258118	3.31562	0.127203	3.22823	0.117002	15.4337	2.26065	0.439425	8	24	9.64424e-08	0.00247645
	8525	CU994788	0		4.55988	0.0257073	4.63564	0.0836738	4.59834	0.0560362	5.1761	0.126496	4.54092	0.215008	4.62596	0.0836362	4.68775	0.128869	4.4629	0.0417474	4.63778	0.0753974	13.5644	1.33997	0.296358	8	24	3.27598e-07	0.00808512
	39145	BQ426969	0		4.22737	0.134221	4.26535	0.102906	4.18551	0.0328383	4.80688	0.11582	4.33489	0.0936222	4.33377	0.101053	4.35586	0.10313	4.21378	0.0235051	4.23711	0.0198672	15.9052	1.10758	0.208909	8	24	7.21728e-08	0.0018687
	43957	CU991955	0		4.61825	0.111436	4.57277	0.0850994	4.23267	0.0881055	5.0836	0.0415026	4.54635	0.110799	4.52683	0.221228	4.61686	0.126146	4.41612	0.0822388	4.14853	0.0609834	18.4262	2.03641	0.331552	8	24	1.70604e-08	0.000459181
Mantle-specific					#N/A	#N/A	#N/A	#N/A	#N/A	#N/A	#N/A	#N/A	#N/A	#N/A	#N/A	#N/A	#N/A	#N/A	#N/A	#N/A	#N/A	#N/A	#N/A	#N/A	#N/A	#N/A	#N/A	#N/A	#N/A
	33575	CU683400	PREDICTED: similar to predicted protein [Ciona intestinalis]		3.21919	0.119035	3.43361	0.12321	3.51014	0.552677	3.51373	0.110255	4.49404	0.196413	3.25272	0.0979352	3.2555	0.209252	2.96007	0.0981852	3.20263	0.269203	15.487	6.03976	1.16997	8	24	9.33034e-08	0.00239818
	14273	ES789404	PREDICTED: hypothetical protein [Rattus norvegicus]		2.94587	0.247847	2.8628	0.0649738	3.41099	0.194906	2.77422	0.0363615	5.25295	0.396413	3.07986	0.0624345	2.87127	0.22084	2.87826	0.14207	3.39221	0.379609	45.869	19.1253	1.25086	8	24	1.09412e-12	3.42078e-08
	9711	FP009001	hypothetical protein sce4104 [Sorangium cellulosum 'So ce 56']		3.24349	0.229397	3.23302	0.181472	3.96251	0.413806	5.06544	0.172766	5.9023	0.324577	3.59299	0.164029	3.54876	0.145123	4.39308	0.743031	5.28977	0.739772	21.7257	28.0009	3.86651	8	24	3.24378e-09	9.09685e-05
	23425	FP001717	hypothetical protein PCC8801_3814 [Cyanothece sp. PCC 8801]		3.47934	0.14081	3.57059	0.0529596	3.83709	0.181207	3.4021	0.0561537	5.74049	0.168119	3.83264	0.404064	3.48645	0.132416	3.97069	0.642503	3.96017	0.11904	24.0185	16.2861	2.03419	8	24	1.15543e-09	3.31481e-05
	29549	AJ565606	hypothetical protein BRAFLDRAFT_84494 [Branchiostoma floridae]		3.94591	0.321387	4.31318	0.564718	4.34879	0.766022	3.62539	0.365751	6.16413	0.141244	4.61563	0.165905	3.86935	0.113778	4.46346	0.649864	5.31028	0.344214	13.6584	19.1571	4.20778	8	24	3.07125e-07	0.00759765
	36586	CU683617	hypothetical protein Bm1_47595 [Brugia malayi]		2.98577	0.326104	3.32661	0.217634	3.29203	0.141516	3.19768	0.036722	4.36093	0.173673	3.28311	0.0662516	3.12935	0.0751532	3.08931	0.162967	3.62043	0.0971269	24.0319	5.42321	0.677002	8	24	1.14879e-09	3.296e-05
	1212	FP000486	GL18781 [Drosophila persimilis]		2.9808	0.304562	4.09801	0.200139	3.75213	0.190118	3.3448	0.131667	5.44375	0.259817	3.47399	0.383642	3.14095	0.137293	3.82192	0.67898	4.25775	0.563639	16.2899	17.3852	3.20171	8	24	5.72548e-08	0.00149315
	3256	AJ565457	GG10173 [Drosophila erecta]		2.83237	0.419002	3.37919	0.13606	3.43008	0.466896	3.37682	0.0771436	5.88029	0.155915	3.24608	0.19415	2.92079	0.440652	3.09745	0.156966	3.47982	0.232839	40.8385	26.7959	1.96843	8	24	3.94651e-12	1.22251e-07
	1458	CX068923	Drosophila willistoni GK25336 (DwilGK25336), mRNA		3.88752	0.271905	3.71599	0.122877	4.45323	0.360378	3.69271	0.514605	6.20594	0.16338	4.78347	0.323618	4.30232	0.578859	4.06883	0.466546	5.55213	0.655395	15.7445	22.1356	4.21777	8	24	7.96027e-08	0.00205566
	7800	ES789908	Culex quinquefasciatus hypothetical protein, mRNA		2.49437	0.462306	2.34491	0.166082	2.70483	0.597037	2.47813	0.241564	5.32022	0.450002	3.03888	0.272104	2.43178	0.261241	2.79762	0.319201	3.39041	0.325516	25.9259	27.1035	3.13627	8	24	5.2119e-10	1.51703e-05
	22171	EE677892	cation efflux family protein [Paulinella chromatophora]		3.51568	0.216819	4.31838	0.107152	4.23988	0.803302	3.40501	0.133543	6.17876	0.143782	4.21158	0.267752	3.33393	0.252304	4.34794	0.927277	4.72354	0.297232	15.199	23.9757	4.73237	8	24	1.1171e-07	0.00285507
	5586	ES789490	10b antigen, putative [Plasmodium falciparum 3D7]		3.24917	0.128553	3.64796	0.162928	3.65539	0.324264	3.25715	0.227471	5.33481	0.383087	3.30022	0.128857	3.1581	0.123915	3.20615	0.0881748	3.76543	0.300942	36.8661	14.8545	1.20879	8	24	1.2091e-11	3.70504e-07
	31638	AM860287	(sp:Q9IBG7) Kielin/chordin-like protein OS=Xenopus laevis GN=kcp PE=2 SV=1	kcp	2.49232	0.394265	2.82632	0.248269	2.76734	0.300667	2.75288	0.368979	4.63303	0.362327	2.13579	0.38408	2.28684	0.348093	3.41447	0.52184	3.87525	0.750617	14.0196	20.2002	4.32255	8	24	2.40429e-07	0.00599365
	13017	AJ565747	(sp:Q9DA01) Eppin OS=Mus musculus GN=Spinlw1 PE=2 SV=1		2.85885	0.28525	3.61261	0.121728	3.38486	0.367602	2.65178	0.309499	6.00581	0.342851	3.2148	0.196944	2.96393	0.235968	2.79576	0.221138	3.59947	0.341787	53.7608	33.1123	1.84776	8	24	1.86073e-13	5.87173e-09
	37548	CU996525	(sp:Q96BD0) Solute carrier organic anion transporter family member 4A1 OS=Homo sapiens GN=SLCO4A1 PE=1 SV=2		5.28275	0.494896	4.22166	0.362053	4.2402	0.661196	3.84565	0.184977	6.08548	0.0953419	4.46782	0.134502	5.32523	0.108465	4.59729	0.413785	5.098	0.351364	15.8764	15.0897	2.85134	8	24	7.34456e-08	0.00190107
	42869	AM869216	(sp:Q92626) Peroxidasin homolog OS=Homo sapiens GN=PXDN PE=1 SV=2	pxdn	3.60727	0.0796192	3.4629	0.145604	3.80717	0.154235	3.22659	0.16283	4.97979	0.14025	3.41975	0.384932	3.60929	0.160841	3.89623	0.209454	4.18659	0.248351	25.1254	8.58154	1.02464	8	24	7.23313e-10	2.09225e-05
	2164	AJ971236	(sp:Q91Z98) Chitinase-3-like protein 4 OS=Mus musculus GN=Chi3l4 PE=1 SV=2	chi3l4	2.58023	0.511703	3.25421	0.072735	3.59576	0.411669	3.26497	0.0876187	5.51628	0.246897	3.19611	0.182302	2.70159	0.302947	3.47508	0.826917	3.68039	0.291592	17.5743	23.0657	3.93741	8	24	2.7253e-08	0.000724713
	28919	CU989384	(sp:Q8K385) Ferric-chelate reductase 1 OS=Mus musculus GN=FRRS1 PE=1 SV=1		2.89594	0.454836	3.82666	0.213095	3.51041	0.122169	3.29144	0.292473	4.74424	0.313968	3.20127	0.103099	3.21739	0.197382	3.52971	0.220043	3.46098	0.299359	14.9854	8.82589	1.7669	8	24	1.27893e-07	0.00325412
	5260	AM856366	(sp:Q8JFB2) Phospholipase A2 GL16-1 OS=Laticauda semifasciata PE=2 SV=1		4.23771	0.143578	4.20208	0.440956	4.85278	0.213075	4.50703	0.346972	5.99806	0.206591	4.34548	0.203042	4.15455	0.175693	4.95603	0.566016	5.2072	0.141641	15.0477	11.2771	2.24827	8	24	1.22921e-07	0.00313228
	3373	CU990177	(sp:Q8IZJ3) C3 and PZP-like alpha-2-macroglobulin domain-containing protein 8 OS=Homo sapiens GN=CPAMD8 PE=1 SV=2		4.21331	0.139252	4.19165	0.185361	4.90682	0.200317	4.51348	0.208139	5.75249	0.144091	4.58273	0.394928	4.07298	0.233468	4.6343	0.26518	4.66414	0.403981	15.0044	7.84321	1.56819	8	24	1.26356e-07	0.00321716
	25011	CU683417	(sp:Q8IXL6) Dentin matrix protein 4 OS=Homo sapiens GN=FAM20C PE=1 SV=1	fam20c	3.51701	0.0291177	3.32555	0.210857	3.43533	0.133148	3.42509	0.0776747	4.519	0.0773342	3.62512	0.125087	3.82157	0.0669474	3.95017	0.0210699	3.71626	0.179268	42.2051	4.06513	0.288955	8	24	2.74725e-12	8.53322e-08
	12988	ES789322	(sp:Q7Z156) Venom allergen 5 OS=Polybia scutellaris rioplatensis PE=1 SV=2		3.35277	0.157204	3.33373	0.0894154	3.41796	0.0676424	3.30028	0.0356098	4.62314	0.277236	3.32497	0.149227	3.37535	0.130615	3.50318	0.141815	3.12723	0.0699576	34.4785	5.99666	0.521774	8	24	2.50101e-11	7.61033e-07
	34257	AM862066	(sp:Q7Z0T3) Temptin OS=Aplysia californica PE=1 SV=1		3.92214	0.10351	3.68406	0.0533093	3.79575	0.189959	4.00097	0.144613	5.3188	0.201082	3.70942	0.152019	3.80319	0.140966	3.87112	0.155807	4.46564	0.459297	27.6215	8.44955	0.917714	8	24	2.67749e-10	7.87745e-06
	10841	ES789117	(sp:Q7A185) Protein fmtA OS=Staphylococcus aureus (strain MW2) GN=fmtA PE=3 SV=1		3.53851	0.0613888	3.79968	0.147061	3.93132	0.332619	3.546	0.128691	5.31161	0.109886	3.70479	0.0962295	3.46802	0.0956338	3.53578	0.682988	3.71196	0.149024	16.844	10.4477	1.86079	8	24	4.1333e-08	0.00108727
	14845	AM867358	(sp:Q5IJ48) Crumbs homolog 2 OS=Homo sapiens GN=CRB2 PE=2 SV=2		3.18795	0.143153	3.51671	0.34067	3.70522	0.710861	3.15144	0.135681	5.81477	0.253213	3.59579	0.146307	3.20697	0.0608982	3.78075	0.937349	3.92005	0.308418	14.3304	21.2723	4.45327	8	24	1.95533e-07	0.00490572
	6060	AM859014	(sp:Q5B4R3) Peptidyl-prolyl cis-trans isomerase B OS=Emericella nidulans GN=cpr2 PE=3 SV=1		2.98482	0.106818	3.64237	0.076019	4.47125	0.0994943	3.26446	0.211074	5.36239	0.0381487	3.60677	0.13857	3.36127	0.195379	3.75735	0.58209	3.84522	0.249025	31.5139	15.9276	1.51625	8	24	6.58613e-11	1.97887e-06
	7277	EW778676	(sp:Q58FK9) Kynurenine--oxoglutarate transaminase 3 OS=Rattus norvegicus GN=Ccbl2 PE=2 SV=1		2.62086	0.389012	2.62223	0.336148	2.55332	0.618566	2.76344	0.458869	4.9855	0.125669	3.43563	0.317474	2.44869	0.424532	2.78724	0.0512585	3.1163	0.117826	19.6451	19.6647	3.00299	8	24	8.99464e-09	0.000246183
	6616	CU682390	(sp:Q2Y0W8) Electroneutral sodium bicarbonate exchanger 1 OS=Homo sapiens GN=SLC4A8 PE=1 SV=1		3.54234	0.0606121	3.79689	0.0965902	3.98532	0.125809	3.54425	0.0504947	4.54468	0.12895	3.57156	0.12892	3.749	0.0273079	3.61634	0.303805	3.53114	0.123001	21.1868	3.37662	0.47812	8	24	4.19008e-09	0.00011687
	13978	CU987745	(sp:Q2TV84) Transient receptor potential cation channel subfamily M member 1 OS=Mus musculus GN=Trpm1 PE=2 SV=2		3.3486	0.20569	4.35342	0.211549	3.75255	0.16739	3.44717	0.224557	5.05274	0.110797	3.81485	0.281308	3.38359	0.167911	3.58038	0.341757	3.82419	0.26115	22.1702	9.3806	1.26935	8	24	2.63684e-09	7.43141e-05
	721	AJ971235	(sp:Q28042) Oviduct-specific glycoprotein (Fragment) OS=Bos taurus GN=OVGP1 PE=1 SV=1		3.49234	0.103989	3.84628	0.182409	4.13533	0.400238	4.39281	0.0612161	5.9836	0.144151	3.86966	0.27699	3.37581	0.0996445	3.74647	0.994421	4.03958	0.258965	14.8132	19.0282	3.85365	8	24	1.42791e-07	0.0036169
	32352	AJ971240	(sp:Q28042) Oviduct-specific glycoprotein (Fragment) OS=Bos taurus GN=OVGP1 PE=1 SV=1		3.35799	0.0588609	3.64408	0.155752	3.62795	0.0928353	4.58538	0.36951	5.31779	0.19522	3.58729	0.136338	3.18054	0.101554	3.98012	0.158396	3.78085	0.300077	44.6919	14.0356	0.942159	8	24	1.4595e-12	4.55451e-08
	7227	CU683208	(sp:Q12841) Follistatin-related protein 1 OS=Homo sapiens GN=FSTL1 PE=1 SV=1		2.52909	0.45265	3.20603	0.177233	3.49767	0.295132	2.47919	0.456487	5.45536	0.167277	3.20195	0.254495	2.65843	0.456897	3.2632	0.949186	3.80927	0.453085	14.3246	26.2369	5.49479	8	24	1.96275e-07	0.00492377
	10347	CU995055	(sp:Q07008) Neurogenic locus notch homolog protein 1 OS=Rattus norvegicus GN=Notch1 PE=1 SV=2		3.80973	0.00793729	3.87412	0.0621662	3.94373	0.155527	3.84215	0.0401325	4.59195	0.268915	3.83455	0.0900713	3.7463	0.0839455	3.63705	0.0546541	3.7606	0.0777259	21.0246	2.41499	0.344596	8	24	4.53077e-09	0.000126109
	2537	AJ565804	(sp:Q03401) Cysteine-rich secretory protein 1 OS=Mus musculus GN=Crisp1 PE=2 SV=1		3.14711	0.0919162	3.1367	0.112344	3.23433	0.252733	3.20446	0.133823	4.09105	0.235382	3.12759	0.191645	3.13993	0.144516	2.72396	0.152759	2.98182	0.0916724	19.5441	4.2862	0.657928	8	24	9.47273e-09	0.00025888
	12780	AM868581	(sp:P98070) Bone morphogenetic protein 1 OS=Xenopus laevis GN=bmp1 PE=1 SV=1		4.39897	0.138208	3.20526	0.0101454	3.32215	0.236393	2.42195	0.538224	4.98454	0.105679	3.73397	0.409608	4.21472	0.167939	3.55139	0.179449	3.58085	0.156678	28.8829	17.3825	1.80548	8	24	1.66903e-10	4.94667e-06
	43807	CU996646	(sp:P68106) Peptidyl-prolyl cis-trans isomerase FKBP1B OS=Homo sapiens GN=FKBP1B PE=1 SV=2		3.14157	0.425554	3.42458	0.0526951	3.61109	0.286435	3.13016	0.16628	5.18918	0.225648	3.38877	0.43878	3.61004	0.373829	3.60787	0.0928224	3.97598	0.354628	16.6426	12.3313	2.22283	8	24	4.64821e-08	0.00121871
	25710	CU991661	(sp:P55016) Solute carrier family 12 member 1 OS=Rattus norvegicus GN=Slc12a1 PE=2 SV=1		3.20271	0.252443	3.42167	0.0718239	3.48027	0.50683	3.22268	0.259302	5.34882	0.307459	3.1496	0.299206	3.37863	0.115134	3.88492	0.636181	4.04691	0.435903	14.76	15.2672	3.1031	8	24	1.47765e-07	0.00373949
	7223	CU989969	(sp:P43561) Iron transport multicopper oxidase FET5 OS=Saccharomyces cerevisiae GN=FET5 PE=1 SV=1		4.16338	0.10963	4.38534	0.0606795	4.2094	0.113142	4.07748	0.133467	5.31468	0.0663692	4.33027	0.0508371	4.06235	0.123951	3.9265	0.0582547	4.25546	0.122536	68.3014	5.23035	0.229733	8	24	1.24345e-14	3.95865e-10
	39745	FP000871	(sp:P40312) Cytochrome b5 OS=Saccharomyces cerevisiae GN=CYB5 PE=1 SV=2		4.72001	0.24117	4.19557	0.15002	4.5623	0.188269	4.10035	0.156135	5.72757	0.108987	4.24106	0.213785	4.44898	0.177515	4.78973	0.0806398	5.10234	0.14541	34.808	8.03605	0.692604	8	24	2.25634e-11	6.87461e-07
	30304	CU990378	(sp:P34269) Putative tyrosinase-like protein tyr-1 OS=Caenorhabditis elegans GN=tyr-1 PE=1 SV=2		3.29273	0.098521	3.29824	0.0819716	3.44897	0.414513	3.15414	0.12209	5.23913	0.158419	3.42857	0.186183	3.34124	0.161348	3.84642	0.533388	4.00819	0.375747	21.6636	13.1727	1.82418	8	24	3.34e-09	9.36201e-05
	37511	CU987860	(sp:P22105) Tenascin-X OS=Homo sapiens GN=TNXB PE=1 SV=2	tnxb	2.53447	0.545495	3.04303	0.0349858	3.12506	0.26128	2.92887	0.28089	5.24105	0.148859	2.98343	0.0269881	2.69562	0.500308	2.77004	0.200673	3.06753	0.0804877	28.0428	20.7679	2.22173	8	24	2.28172e-10	6.72787e-06
	34564	CU987672	(sp:P12111) Collagen alpha-3(VI) chain OS=Homo sapiens GN=COL6A3 PE=1 SV=4	col6a3	4.25212	0.255055	3.62338	0.199507	4.20389	0.395778	3.65164	0.055878	5.2134	0.207171	4.57039	0.122355	4.20303	0.0665245	4.47464	0.14437	4.03321	0.196934	22.9506	7.07227	0.924454	8	24	1.84833e-09	5.25185e-05
	23105	BQ427168	(sp:P07997) 5-aminolevulinate synthase, nonspecific, mitochondrial OS=Gallus gallus GN=ALAS1 PE=2 SV=2		4.02377	0.210495	4.10608	0.0406108	3.88653	0.151881	3.99036	0.0747246	4.88433	0.287164	4.01673	0.142444	4.03586	0.106124	3.89572	0.0684379	4.26532	0.129391	14.9798	2.93949	0.588693	8	24	1.28351e-07	0.00326539
	40868	BQ426425	(sp:O35516) Neurogenic locus notch homolog protein 2 OS=Mus musculus GN=Notch2 PE=1 SV=1		2.61351	0.427834	3.23168	0.173568	2.40628	0.414906	2.98353	0.198027	4.48582	0.0380997	3.04234	0.144672	2.95721	0.262956	3.06927	0.457878	3.41185	0.295445	14.6617	10.5048	2.14943	8	24	1.57453e-07	0.00397758
	42219	AM862633	(sp:A2A5X5) Putative keratin-associated protein 10-like ENSP00000375147 homolog OS=Mus musculus PE=3 SV=1		3.35638	0.0461243	3.43523	0.0422408	3.34657	0.0884956	3.26645	0.0500112	4.28	0.151896	3.44243	0.024344	3.27812	0.151796	3.11199	0.0621159	3.66284	0.0953725	54.1466	3.66401	0.203005	8	24	1.71752e-13	5.42219e-09
	8484	CU999469	0		2.96	0.120851	2.83105	0.229043	3.20082	0.523867	2.97131	0.109556	5.57883	0.250986	3.17425	0.223142	2.94824	0.222947	2.75266	0.0475471	2.63448	0.119919	60.6032	25.3854	1.25664	8	24	4.82947e-14	1.53239e-09
	6323	AJ565664	0		2.74759	0.192619	3.16236	0.0775442	3.65451	0.724051	2.9665	0.049645	6.09661	0.13543	3.40193	0.16237	2.98174	0.143008	3.149	0.206813	3.68009	0.149567	62.864	32.4326	1.54775	8	24	3.18634e-14	1.01236e-09
	20354	CU992278	0		2.73319	0.274936	2.89977	0.0656486	3.16491	0.213812	2.53311	0.133542	5.3345	0.197732	3.07311	0.413272	2.81537	0.0886317	2.85007	0.392194	3.89088	0.389916	39.432	23.6471	1.79908	8	24	5.79758e-12	1.7889e-07
	27666	AJ565564	0		2.91808	0.167917	2.87798	0.277473	3.34025	0.708623	2.46313	0.220992	5.57907	0.51777	3.09145	0.433897	2.61282	0.404871	2.99927	0.442521	3.76378	0.103585	21.5861	27.7679	3.85913	8	24	3.46432e-09	9.69768e-05
	16742	ES789766	0		2.50542	0.371368	3.03645	0.358706	3.09884	0.580244	2.34788	0.240042	5.59735	0.231286	3.03365	0.161139	2.78468	0.5716	3.01328	0.361936	4.77246	0.826118	23.8624	35.7443	4.4938	8	24	1.23617e-09	3.54087e-05
	8200	CU683182	0		3.12201	0.225331	3.44586	0.17003	3.94063	0.36709	3.00042	0.240817	5.84567	0.192959	3.51731	0.291237	3.19193	0.274443	3.15341	0.226306	4.56063	0.728939	32.4428	26.6257	2.46209	8	24	4.82161e-11	1.45449e-06
	29234	CU987515	0		2.85704	0.46561	3.09474	0.136914	3.10766	0.236968	2.61499	0.602425	5.89308	0.152173	3.04443	0.226181	2.84966	0.326263	3.1947	0.0992418	3.54865	0.451278	32.3792	30.9552	2.86806	8	24	4.92437e-11	1.48485e-06
	31780	FP000709	0		3.15433	0.175846	3.30152	0.102756	3.72836	0.620338	3.02654	0.108091	5.95727	0.0823881	3.50746	0.230721	3.14569	0.079553	3.28967	0.201381	3.67685	0.0746091	61.9818	25.8343	1.25042	8	24	3.74145e-14	1.18829e-09
	25972	CU997793	0		3.24323	0.151899	4.08989	0.0348589	3.97708	0.305081	3.42253	0.105001	6.08739	0.0961658	3.45671	0.133493	3.51041	0.287374	3.36579	0.069222	3.69859	0.100059	112.458	24.5244	0.654229	8	24	0	0
	27273	ES789359	0		2.75766	0.404422	2.99919	0.0863757	2.91041	0.109136	2.87468	0.340216	4.88819	0.74212	2.90288	0.271397	2.6476	0.41605	2.71211	0.142851	3.4632	0.304702	13.2635	15.545	3.51605	8	24	4.03687e-07	0.00990729
	26181	AJ565682	0		3.22709	0.167042	3.33979	0.0959246	3.4529	0.364239	3.19594	0.046818	5.82996	0.405874	3.34132	0.322738	3.19001	0.380509	3.26745	0.131923	3.67498	0.186199	39.2965	22.7477	1.73662	8	24	6.02052e-12	1.85703e-07
	20359	AJ565499	0		3.03416	0.13628	2.95427	0.141529	3.04055	0.222887	2.52167	0.140895	4.95026	0.55802	2.94348	0.198157	2.93693	0.244059	2.80288	0.513272	3.01016	0.172557	20.0914	15.6393	2.33524	8	24	7.17427e-09	0.000197536
	27713	ES789401	0		3.15229	0.215042	3.43054	0.0586354	3.49389	0.272232	3.13818	0.153743	5.16487	0.738536	3.22743	0.140039	3.27962	0.32209	2.93049	0.126616	3.43498	0.293578	16.0774	13.8886	2.59157	8	24	6.50291e-08	0.001689
	21058	ES789935	0		3.23804	0.444354	3.4699	0.175303	4.01172	0.605168	3.02682	0.11122	6.16758	0.139742	3.95375	0.287883	3.302	0.321826	3.5613	0.515296	5.32127	0.577273	28.8508	33.7015	3.50439	8	24	1.68884e-10	5.00404e-06
	23367	ES789354	0		3.29071	0.16222	3.41602	0.0758091	3.93188	0.577941	3.19626	0.0828707	6.10628	0.183704	3.83536	0.274903	3.42505	0.208966	3.5302	0.420099	5.30238	0.681819	34.2276	30.7733	2.69724	8	24	2.70665e-11	8.2255e-07
	25843	FP008617	0		2.26742	0.609217	3.07727	0.214163	2.70856	0.409494	2.32809	0.18481	4.83705	0.528703	2.75524	0.329105	2.84901	0.0575058	2.81257	0.359854	3.18623	0.339248	15.9694	18.2855	3.4351	8	24	6.94145e-08	0.00179957
	36238	AM857686	0		3.3936	0.140524	3.30713	0.195862	3.76636	0.4779	3.16313	0.419287	5.94967	0.16327	4.09945	0.348682	3.65585	0.608076	3.46991	0.714697	4.86784	0.693546	14.4706	24.9305	5.16851	8	24	1.78316e-07	0.00448482
	9469	AJ565455	0		3.79974	0.83175	3.48035	0.168016	3.71662	0.337489	3.11835	0.130006	6.07493	0.200899	3.87805	0.124146	3.39847	0.141617	3.5441	0.236171	4.40051	0.371675	23.6048	24.2459	3.08148	8	24	1.38309e-09	3.95148e-05
	16673	AJ565621	0		2.87185	0.250706	2.93418	0.304544	3.26196	0.390177	2.65582	0.290386	5.72472	0.109932	2.97671	0.0807749	2.70469	0.274079	3.35555	0.091096	2.82836	0.150428	67.3922	28.8178	1.28284	8	24	1.44329e-14	4.59313e-10
	1063	CU997644	0		3.00051	0.0989584	3.77672	0.246457	3.65373	0.410357	3.13289	0.252607	5.42892	0.269765	3.17267	0.273712	2.8178	0.589005	3.18556	0.242286	3.55195	0.446404	21.2699	19.4095	2.73759	8	24	4.02649e-09	0.000112391
	39982	FP007627	0		3.07349	0.292908	3.64277	0.218644	3.40581	0.587618	3.0697	0.174523	5.95404	0.169642	3.60596	0.162219	3.05832	0.362392	3.50533	0.292959	5.29609	0.810533	30.0795	32.7428	3.26563	8	24	1.08374e-10	3.23463e-06
	38354	CU994432	0		2.81496	0.325948	3.14333	0.5766	3.79077	0.824104	3.21119	0.342215	5.47909	0.280898	3.61066	0.297207	2.79919	0.38939	3.22642	0.169116	4.17798	0.302783	16.8641	22.0303	3.91903	8	24	4.08539e-08	0.00107495
	4325	CU684410	0		3.13931	0.187573	4.06102	0.149058	4.13256	0.666665	3.38163	0.325587	6.1924	0.15021	3.61678	0.275232	3.27915	0.118322	3.65361	0.133591	4.03082	0.16927	44.509	26.7748	1.80468	8	24	1.52733e-12	4.76421e-08
	21303	CX739471	0		3.43488	0.0385493	3.79134	0.141121	4.01913	0.290363	3.47685	0.0939886	5.71636	0.541892	3.56103	0.267526	3.40283	0.0660592	3.37318	0.134845	4.06239	0.334236	32.1904	17.4486	1.62613	8	24	5.24374e-11	1.58036e-06
	29000	ES789390	0		3.47888	0.276069	3.98167	0.163106	3.93678	0.249014	3.45237	0.0630966	5.63679	0.290419	3.82613	0.1349	3.56138	0.177721	3.32807	0.225332	4.18602	0.382803	37.0218	15.6181	1.26559	8	24	1.15485e-11	3.54101e-07
	27478	AJ565750	0		3.16851	0.287554	3.56602	0.279315	3.51253	0.0359052	2.84659	0.135414	5.17255	0.33485	2.63291	0.636645	2.8203	0.0781624	3.07522	0.241435	3.21029	0.191929	23.8997	18.1708	2.28088	8	24	1.21634e-09	3.48565e-05
	9222	EE677657	0		2.63989	0.392539	2.91785	0.0771023	3.78615	0.286226	2.41496	0.623177	5.01072	0.317023	3.19791	0.177839	2.57985	0.390131	2.98422	0.635547	3.34776	0.261451	14.9036	19.8939	4.00452	8	24	1.34746e-07	0.0034212
	10470	CU988516	0		2.351	0.360876	2.9663	0.525796	2.94924	0.733626	2.55295	0.307256	5.3511	0.103564	3.01759	0.319683	2.93031	0.152259	3.19868	0.343863	2.69546	0.357051	22.0991	24.4656	3.32126	8	24	2.72504e-09	7.67316e-05
	8294	ES789400	0		3.35085	0.172072	3.58101	0.0814325	4.11923	0.524039	3.28368	0.211566	6.12117	0.166165	3.90561	0.241667	3.48874	0.303823	3.66735	0.347432	5.31659	0.720143	31.8382	28.8657	2.71991	8	24	5.90117e-11	1.7756e-06
	33720	CU996503	0		2.70964	0.40545	2.94856	0.241425	3.4208	0.479457	3.5797	0.246108	6.01761	0.2757	3.34928	0.22929	2.83158	0.298783	3.62332	0.771589	4.60535	0.697626	21.463	33.3692	4.66418	8	24	3.67237e-09	0.000102672
	4962	FP009085	0		3.6937	0.165199	4.08212	0.0720001	4.0106	0.212954	3.63727	0.0958542	5.89388	0.221928	4.08756	0.0868437	3.73758	0.167985	3.55362	0.363326	5.0426	0.718314	29.4801	18.6069	1.89351	8	24	1.34285e-10	3.99389e-06
	34394	FP002780	0		3.6288	0.32607	3.72021	0.179547	4.29766	0.568098	3.27174	0.431114	6.18821	0.148427	4.10862	0.203993	3.90045	0.484435	3.76861	0.316983	4.33422	0.281104	22.7916	22.3428	2.94092	8	24	1.98544e-09	5.63091e-05
	43106	AJ565816	0		3.00915	0.427771	3.41329	0.0997312	3.08405	0.518209	3.02719	0.154723	5.18359	0.226311	3.0281	0.216133	2.82633	0.341981	3.16191	0.367211	3.26126	0.26962	20.5207	16.2273	2.37232	8	24	5.79417e-09	0.00016029
	23455	ES789454	0		2.91782	0.243613	3.20106	0.130147	3.64762	0.485704	3.0123	0.115878	5.80345	0.255698	3.46001	0.346017	3.17901	0.449194	3.54978	0.455808	5.18439	0.777894	24.7881	30.7223	3.71819	8	24	8.32694e-10	2.40257e-05
	20930	EE677415	0		2.61946	0.451038	3.0741	0.0675292	3.33152	0.362912	2.77462	0.0795355	5.35471	0.203109	3.05081	0.277085	2.71387	0.4835	3.27682	0.891019	3.56309	0.454224	13.7837	21.8316	4.7516	8	24	2.81958e-07	0.00699171
	22064	FP005430	0		3.5943	0.387668	3.61275	0.264771	3.83895	0.518223	3.36347	0.288785	6.15538	0.133	3.8215	0.493152	3.67623	0.345841	3.77155	0.192636	4.60734	0.699318	19.2531	23.1632	3.60927	8	24	1.10104e-08	0.000299471
	19496	ES789324	0		2.92446	0.366941	2.94353	0.12383	2.92196	0.41466	2.93034	0.254974	4.53338	0.10281	3.31771	0.523834	3.03599	0.0588522	2.78672	0.196665	3.07115	0.0930425	13.7171	9.01753	1.97218	8	24	2.95042e-07	0.00730643
	23126	ES789482	0		3.23446	0.191446	3.30636	0.179483	3.33981	0.160657	3.23098	0.0638217	4.85718	0.176243	3.33577	0.0478723	3.28177	0.192615	2.99928	0.201816	3.34184	0.0864016	48.1124	9.40927	0.586706	8	24	6.43596e-13	2.01851e-08
	28207	FP004396	0		3.6279	0.267965	3.29472	0.0461712	4.02056	0.38407	3.28538	0.461644	6.09	0.148176	4.46031	0.342163	3.98771	0.595614	3.76468	0.642572	5.24853	0.655219	16.4851	26.0065	4.73272	8	24	5.09944e-08	0.00133452
	33731	CU994100	0		2.78007	0.403796	3.79911	0.391782	3.99881	0.856158	3.32691	0.359302	5.89193	0.225862	3.25294	0.219159	3.26755	0.420508	3.66608	0.21724	3.84404	0.464782	18.5134	24.9973	4.05068	8	24	1.62781e-08	0.000438663
	4681	AM860024	0		2.4295	0.369201	2.68469	0.154533	2.9878	0.313793	2.6741	0.115427	4.80698	0.257571	2.60908	0.359787	2.55075	0.833612	2.99935	0.0523972	3.11524	0.110128	14.6025	16.5406	3.39818	8	24	1.6362e-07	0.00412682
	34681	FP001112	0		3.0765	0.173271	3.44752	0.119139	3.42263	0.582791	3.16793	0.16777	5.51229	0.0903828	3.58874	0.233231	3.08979	0.298258	3.44511	0.838439	3.81106	0.100181	15.4841	17.8881	3.46577	8	24	9.34708e-08	0.0024022
	5443	CU992526	0		2.37662	0.422211	3.6093	0.0634639	3.19856	0.514628	2.81013	0.3195	4.86038	0.326404	3.09472	0.322736	2.79247	0.289611	3.04245	0.507947	3.7468	0.268573	15.5029	16.437	3.18078	8	24	9.23879e-08	0.00237548
	29026	CU683128	0		3.13868	0.119253	3.46933	0.0980282	3.88234	0.449684	3.44145	0.122932	5.69	0.126371	3.47099	0.136844	3.22939	0.0731195	3.58151	0.896751	3.90597	0.246367	17.8156	18.7994	3.16566	8	24	2.38226e-08	0.000635943
	1243	EW778380	0		3.42093	0.368995	3.27544	0.253349	3.92968	0.608451	3.23328	0.125578	6.16505	0.14226	3.79065	0.256546	3.28831	0.309522	3.88506	0.193947	4.73416	0.416688	35.8802	27.87	2.33025	8	24	1.62367e-11	4.96274e-07
	9887	ES789902	0		3.88362	0.258627	3.59442	0.0998893	4.15123	0.583316	3.65198	0.487411	6.19879	0.156199	4.00925	0.303418	3.95202	0.161953	3.91807	0.320462	5.26949	0.672042	20.818	22.5756	3.25328	8	24	5.00843e-09	0.000139034
	23650	FP001953	0		3.15786	0.0960198	3.20127	0.077827	3.25154	0.185142	3.14005	0.0594084	4.86575	0.520859	3.47369	0.289527	3.25496	0.285603	3.1004	0.119236	3.42531	0.141096	19.2335	9.69017	1.51145	8	24	1.11231e-08	0.00030247
	25534	CU684569	0		3.09445	0.449131	3.21571	0.243145	3.43809	0.100434	3.14414	0.140832	5.10717	0.372842	3.09441	0.178847	3.15168	0.100207	3.28863	0.184946	4.61415	0.233769	32.1457	16.6954	1.5581	8	24	5.32268e-11	1.60388e-06
	13550	ES789680	0		3.49849	0.0773929	4.04112	0.23446	4.20156	0.533063	3.43961	0.0842047	6.12904	0.158221	4.14805	0.234974	3.42844	0.178318	3.97918	1.0421	4.23431	0.156957	14.87	21.6151	4.36081	8	24	1.37675e-07	0.00349241
	14457	CU683588	0		3.13896	0.331129	3.59626	0.0975643	3.81206	0.627252	3.00301	0.126896	5.61097	0.651622	3.59234	0.395922	2.98302	0.289739	3.65275	0.562982	3.98404	0.451659	13.3759	20.2331	4.53795	8	24	3.73224e-07	0.00917869
	25864	CU684244	0		2.45634	0.390121	3.16757	0.198869	3.92179	0.585859	2.82269	0.133522	6.17658	0.143184	3.17754	0.257492	2.59471	0.405292	4.05834	0.223335	3.40338	0.106385	55.3966	40.6444	2.2011	8	24	1.32894e-13	4.19997e-09
	15968	CU684372	0		3.02942	0.0316821	3.36534	0.137503	3.89926	0.45685	2.96961	0.0788212	5.77104	0.150947	3.4605	0.206422	3.15017	0.136002	3.81563	0.914639	4.16705	0.450152	19.4827	23.6619	3.64353	8	24	9.77662e-09	0.00026697
	42335	AM864996	0		3.25413	0.202219	3.36732	0.154109	3.42201	0.443394	3.20447	0.18321	5.34213	0.126518	3.60607	0.177616	3.11215	0.24759	3.53973	0.592123	3.48038	0.111634	21.0549	14.5096	2.06739	8	24	4.46475e-09	0.000124317
	39930	ES789468	0		3.02169	0.310077	4.14278	0.113025	3.72469	0.0833458	3.25769	0.11226	4.62003	0.0796021	3.25847	0.185361	3.01855	0.231173	3.06195	0.147336	3.66048	0.332494	30.709	9.56411	0.934328	8	24	8.68734e-11	2.60142e-06
	2981	FP007296	0		2.91966	0.360414	3.46141	0.145984	3.90289	0.753919	3.15575	0.155455	5.0338	0.227353	3.28783	0.335449	3.1444	0.120042	3.33838	0.269706	3.05507	0.166412	16.023	13.0913	2.45109	8	24	6.71999e-08	0.0017439
	22787	ES789531	0		3.23278	0.0810883	3.93096	0.463437	3.97917	0.777802	3.10476	0.34814	6.10034	0.175734	3.95551	0.202045	3.23647	0.113913	4.08368	0.89002	4.47387	0.26937	16.4199	26.2631	4.7984	8	24	5.29998e-08	0.00138536
	17761	CU684708	0		3.2565	0.277295	3.12117	0.428825	3.81943	0.352007	3.59269	0.2623	5.47493	0.257254	3.29569	0.145231	3.39512	0.169551	3.66896	0.33276	4.30178	0.695989	18.2429	16.4291	2.70173	8	24	1.8841e-08	0.000505788
	4348	AM860176	0		2.54078	0.46621	3.23537	0.437522	3.41835	0.918714	4.80514	0.145289	5.5036	0.119746	3.02415	0.478663	2.78924	0.365237	3.69429	0.833223	3.94437	0.547581	13.3918	29.4591	6.59934	8	24	3.69115e-07	0.00908023
	14066	AM866500	0		3.39786	0.0584305	3.55124	0.0902581	3.58533	0.237624	3.41561	0.109218	5.10113	0.18138	3.66474	0.20781	3.34438	0.150322	3.43716	0.680576	4.11231	0.276495	14.761	9.9083	2.01374	8	24	1.47665e-07	0.0037371
	31538	CU992465	0		2.84637	0.421648	3.62449	0.109721	3.18176	0.150731	2.95411	0.0530873	4.75393	0.0304192	2.90261	0.358997	2.72035	0.419255	3.21153	0.103209	3.76835	0.0860779	24.3372	12.7757	1.57484	8	24	1.00779e-09	2.89831e-05
	15215	AJ565605	0		3.12078	0.417203	3.48848	0.258363	3.56515	0.257154	2.99432	0.0893371	5.2626	0.19082	3.14953	0.229376	3.14413	0.338815	3.55975	0.323024	3.93981	0.407778	22.4106	15.4554	2.06894	8	24	2.36082e-09	6.66836e-05
	13518	AM859503	0		3.24194	0.121573	3.42405	0.0940356	3.54966	0.410571	3.19131	0.0768026	5.50002	0.171469	3.52318	0.187978	3.22232	0.117089	3.73428	0.740335	3.68849	0.177652	20.5551	16.1673	2.35961	8	24	5.69699e-09	0.000157676
	36533	ES789371	0		3.86707	0.0333457	4.12152	0.233571	4.28257	0.455604	4.12601	0.0526774	5.88667	0.199534	3.9594	0.0924362	3.83345	0.0416171	4.00703	0.681175	4.05683	0.159937	18.0262	12.7947	2.12935	8	24	2.12091e-08	0.000567661
	32512	AM867506	0		3.04	0.225669	3.73941	0.267799	4.05371	0.199708	3.38109	0.0612665	5.24986	0.081767	3.39878	0.120656	3.04428	0.166338	3.57729	0.643599	4.05339	0.438526	20.341	14.654	2.16124	8	24	6.33326e-09	0.000174849
	5666	CU998234	0		2.92535	0.197974	2.8368	0.293385	2.97568	0.0315867	2.91426	0.10816	4.57202	0.209888	3.20849	0.253241	2.9282	0.183527	3.11795	0.148099	3.27162	0.090197	32.4982	9.03981	0.834492	8	24	4.73404e-11	1.42845e-06
	11447	AM866911	0		3.05691	0.207839	3.25489	0.0961663	3.36049	0.36087	2.97486	0.0141491	5.07307	0.118807	3.30141	0.0731358	3.21997	0.265834	3.47727	0.759738	3.72153	0.237608	15.0303	12.6458	2.52406	8	24	1.24287e-07	0.00316571
	9712	CU683520	0		3.31134	0.156951	4.26424	0.0724762	4.42209	0.698738	3.52881	0.191793	6.10824	0.119587	4.08966	0.26434	3.45734	0.200104	4.19643	1.02759	4.73095	0.358654	13.7546	22.782	4.96895	8	24	2.87593e-07	0.00712685
	36497	EE677463	0		3.26226	0.205559	3.37763	0.141278	3.44321	0.348228	3.25594	0.115556	4.54327	0.11891	3.37044	0.175777	3.24913	0.107811	3.13549	0.240074	3.74932	0.477042	14.1934	5.90113	1.24729	8	24	2.14086e-07	0.00535642
	12453	CU684396	0		3.31714	0.0649135	3.50594	0.0232422	3.55988	0.0919713	3.22837	0.126938	4.85575	0.101527	3.50207	0.203311	3.25107	0.0654273	3.36276	0.576047	3.4645	0.103198	18.9412	7.97765	1.26354	8	24	1.29637e-08	0.000351484
	32673	ES789098	0		3.12975	0.21103	3.56511	0.326003	4.06853	0.609685	3.15053	0.179696	6.09116	0.0980542	4.14231	0.146816	3.20666	0.368679	4.22358	0.649507	4.04186	0.11834	26.9169	26.7493	2.98133	8	24	3.51564e-10	1.0297e-05
	28737	CU684234	0		3.17261	0.318127	3.48504	0.177614	3.39184	0.199647	3.13155	0.0732308	4.85279	0.384707	3.27788	0.161576	3.05613	0.240084	3.37212	0.309979	3.50818	0.22249	18.164	9.35459	1.54502	8	24	1.96676e-08	0.000527289
	6217	CX739601	0		3.12854	0.228227	3.27045	0.177395	3.15374	0.0728917	2.94063	0.189323	4.07326	0.171726	3.24304	0.118051	2.98582	0.227676	2.84468	0.115	3.05897	0.0508164	18.4774	4.11421	0.667985	8	24	1.6596e-08	0.000446964
	43299	CU683629	0		3.78917	0.117302	3.70345	0.299206	3.86403	0.430897	3.52858	0.128841	6.02085	0.109039	3.6161	0.200556	3.51592	0.105605	4.21174	0.436357	3.64877	0.262968	38.5384	19.7932	1.54079	8	24	7.45115e-12	2.29436e-07
	9224	CU683146	0		4.80526	0.402492	4.69592	0.236391	4.42587	0.17274	4.30636	0.158132	6.01253	0.23651	4.58861	0.0890756	4.34456	0.0698319	4.22792	0.056007	5.08318	0.179412	28.606	9.65441	1.01249	8	24	1.84855e-10	5.46912e-06
	33138	FP002474	0		2.6178	0.364079	2.62591	0.461889	2.89979	0.63287	3.01144	0.194455	4.82073	0.11116	2.85092	0.215847	2.36071	0.236841	3.42362	0.685975	3.76984	0.381558	14.0115	17.6863	3.78681	8	24	2.41743e-07	0.00602544
	31260	DV736316	0		3.0528	0.225986	3.86564	0.11333	4.02538	0.485388	3.15708	0.0886734	6.20667	0.163423	3.43629	0.325776	3.12393	0.151419	4.41104	0.104109	3.48003	0.171224	76.0214	31.2229	1.23213	8	24	3.66374e-15	1.16826e-10
	26715	CU684069	0		3.51292	0.18419	3.70801	0.180596	3.66374	0.0752447	3.53022	0.139997	4.65847	0.406392	3.57095	0.0353898	3.45804	0.0741205	3.3149	0.122341	3.44746	0.0623195	18.4537	4.95484	0.805501	8	24	1.68088e-08	0.000452595
	36357	CU683438	0		2.81115	0.400134	3.04083	0.133078	3.16563	0.358268	2.99828	0.105794	4.32737	0.209203	2.98666	0.150604	2.86656	0.0754796	3.08527	0.214766	3.05515	0.110943	16.7125	6.60395	1.18545	8	24	4.4622e-08	0.0011711
	12999	CU683340	0		3.41437	0.0878832	3.44998	0.0618659	4.13184	0.162471	3.4343	0.0806915	4.85329	0.173276	3.567	0.0994285	3.35044	0.0587293	3.49834	0.631667	3.49473	0.205302	14.8952	7.51979	1.51454	8	24	1.35471e-07	0.00343865
	21129	CU989425	0		3.41463	0.364128	3.02545	0.1129	3.19528	0.217503	3.09333	0.310954	4.73416	0.129402	3.34608	0.157925	3.37261	0.158707	3.41492	0.130267	3.30124	0.233479	20.4941	7.9825	1.16851	8	24	5.87089e-09	0.000162353
	32264	FP001496	0		3.54544	0.0727857	3.91714	0.0962553	4.23394	0.113873	3.75977	0.255462	5.92909	0.111639	3.85875	0.143553	3.72367	0.237122	4.28737	0.11233	3.86315	0.304455	65.4254	16.2968	0.747271	8	24	2.03171e-14	6.46164e-10
	41121	ES789377	0		3.8329	0.266015	4.12604	0.0862408	4.02445	0.451133	3.82237	0.165975	5.88735	0.0493315	4.02639	0.227534	4.15452	0.335566	4.25998	0.666596	4.38558	0.230495	14.2187	12.5911	2.65659	8	24	2.10528e-07	0.00527036
	12262	CU995251	0		2.68066	0.445274	2.89595	0.566605	3.39418	0.227471	2.46	0.473961	4.83608	0.257525	2.83912	0.37279	2.77368	0.219485	3.53619	0.486301	3.72701	0.229226	14.1025	16.8724	3.58925	8	24	2.27464e-07	0.00568091
	23423	CU989584	0		3.75234	0.249363	4.60248	0.120075	4.48728	0.769073	3.50326	0.0833508	6.20749	0.164364	4.50737	0.270373	3.62938	0.216086	4.54456	0.960846	4.96602	0.30113	13.4092	21.5022	4.81063	8	24	3.64685e-07	0.00897489
	26177	CX068845	0		3.27466	0.0784387	3.30049	0.0732743	3.39777	0.0670524	3.29209	0.0293033	4.46746	0.138287	3.37155	0.0750387	3.31252	0.0780294	3.27693	0.103667	3.12726	0.107761	78.9381	4.96672	0.188757	8	24	2.33147e-15	7.43668e-11
	38151	CU683195	0		3.40394	0.156164	3.56265	0.0556489	3.64602	0.11799	3.35621	0.0952944	4.85978	0.229685	3.51475	0.0500181	3.4407	0.0803254	3.56708	0.41614	3.3344	0.190906	23.15	7.03742	0.911977	8	24	1.69076e-09	4.81191e-05
	16633	CK172424	0		3.99958	0.0993695	4.83295	0.160714	4.57474	0.17207	4.26431	0.115823	5.94198	0.249323	4.31718	0.191397	4.65469	0.366225	4.37677	0.439652	4.40156	0.283552	18.3495	9.90979	1.62017	8	24	1.77821e-08	0.000478215
	13358	AM867120	0		3.04864	0.149745	2.79521	0.641808	3.2029	0.676447	2.63231	0.581513	5.24434	0.158588	3.46173	0.273611	2.87993	0.285559	3.87078	0.405875	3.62764	0.184168	15.0975	19.7649	3.92745	8	24	1.19104e-07	0.00303916
	18063	ES789883	0		3.31896	0.140465	3.32248	0.12203	3.29615	0.121161	3.28625	0.0644857	4.07152	0.0471473	3.56995	0.265589	3.26313	0.166163	3.02197	0.0738642	3.29941	0.13356	16.8705	2.72158	0.483966	8	24	4.07034e-08	0.00107111
	21222	CU684274	0		3.3614	0.0888826	3.37902	0.0262533	3.45119	0.157948	3.34264	0.0606145	4.08833	0.101899	3.44163	0.20216	3.31448	0.195073	3.05292	0.0289304	2.87438	0.242782	20.596	3.2563	0.474311	8	24	5.58339e-09	0.00015461
	150	CU684087	0		3.87199	0.0447444	3.93671	0.231631	3.99566	0.45656	3.81549	0.126989	5.37707	0.223154	3.83755	0.0475732	3.83481	0.133876	4.06446	0.420871	4.86203	0.290616	18.7661	9.3133	1.48885	8	24	1.42221e-08	0.000384636
	26702	CX068844	0		3.2502	0.0854535	3.2545	0.127932	3.16582	0.323031	3.18103	0.0756831	3.95335	0.122462	3.16326	0.125341	3.10792	0.0684479	3.01531	0.0506125	3.10769	0.158347	16.2715	2.41107	0.444532	8	24	5.78866e-08	0.00150876
	2694	AM865451	0		3.0386	0.139981	3.42718	0.12191	3.6982	0.308142	3.53475	0.19605	5.33009	0.178025	3.44919	0.219274	3.50544	0.218385	4.06603	0.331305	3.69143	0.220752	33.7278	13.5234	1.20287	8	24	3.17277e-11	9.62429e-07
	21975	CU988750	0		4.69777	0.114803	5.00115	0.0907112	4.71185	0.0999031	4.54647	0.113506	5.88669	0.102536	4.89261	0.0844866	4.73989	0.100479	4.52198	0.194355	4.61177	0.146685	46.9408	5.54224	0.354207	8	24	8.46656e-13	2.6508e-08
	23363	FP006958	0		3.74505	0.0989176	3.3722	0.0146553	3.91024	0.175578	3.09423	0.238976	5.67671	0.0328902	3.8023	0.208812	3.54688	0.0633289	4.38413	0.0711099	4.14798	0.134435	114.818	17.6119	0.460168	8	24	0	0
	2129	FP006846	0		3.20824	0.15811	4.23953	0.11816	4.66763	0.0945689	4.0744	0.283979	5.18006	0.119095	3.56237	0.0426203	3.43605	0.187339	4.00486	0.455886	3.92426	0.286571	26.8316	11.6607	1.30377	8	24	3.63491e-10	1.06416e-05
	24803	FP012014	0		3.63728	0.133881	4.1061	0.607906	4.35614	0.638634	4.09715	0.272873	6.17825	0.143599	4.39498	0.282125	3.57855	0.146917	4.80225	0.543366	4.72635	0.321257	17.5425	19.2354	3.28951	8	24	2.77433e-08	0.000737473
	7132	CU683431	0		3.4426	0.0300097	3.89615	0.569615	4.22513	0.763833	3.43142	0.217501	6.18023	0.145684	4.25787	0.225493	3.44622	0.114576	4.81935	0.648437	4.68429	0.329707	20.3054	25.0085	3.69485	8	24	6.44631e-09	0.000177918
	11464	AM868063	0		3.98739	0.105164	4.24438	0.0247805	4.0321	0.0432099	3.88579	0.0671942	4.71495	0.127384	4.11201	0.0737489	3.92874	0.0544419	3.68897	0.131719	3.85507	0.054093	44.4096	2.71605	0.183477	8	24	1.56564e-12	4.88259e-08
	28695	ES789714	0		3.38372	0.204095	3.70801	0.189126	3.86666	0.292743	3.52793	0.156664	5.50624	0.163137	3.68586	0.20729	3.40465	0.0514022	4.32074	0.403332	4.15298	0.364982	29.7753	14.0207	1.41266	8	24	1.20772e-10	3.59767e-06
	12429	CU684114	0		3.25666	0.203651	3.59605	0.145189	3.40488	0.102716	3.09747	0.104502	5.04045	0.306133	3.68129	0.290401	3.46536	0.0622273	3.96164	0.332934	3.57659	0.100249	27.5012	10.2565	1.11885	8	24	2.80366e-10	8.24333e-06
	30206	CU683203	0		3.36213	0.171478	3.55647	0.157007	3.47629	0.264867	3.44266	0.18997	5.18134	0.154682	3.62682	0.146289	3.66197	0.209075	4.08808	0.128813	3.62291	0.377391	30.444	10.0246	0.987835	8	24	9.53019e-11	2.84972e-06
	38893	FP002856	0		3.11611	0.6278	3.40042	0.411145	2.43032	0.456048	3.1433	0.126909	4.86141	0.168567	3.22124	0.111204	3.40347	0.381602	3.83824	0.138177	4.25234	0.163879	16.3197	14.4427	2.65495	8	24	5.62476e-08	0.0014675
	25581	CK172417	0		3.45202	0.269468	3.09721	0.551093	3.70778	0.112366	3.30097	0.181546	5.01799	0.17142	3.18439	0.277908	3.19256	0.286432	3.96458	0.312584	3.72395	0.377398	16.0045	11.1676	2.09334	8	24	6.79562e-08	0.00176312
	5709	AM853675	0		3.72662	0.116934	3.83774	0.133166	3.53411	0.183237	3.60221	0.0844121	4.32134	0.124532	3.7744	0.0492086	3.69853	0.0769949	3.4646	0.096467	3.4529	0.094358	22.6964	2.13584	0.282314	8	24	2.07272e-09	5.87345e-05
	2522	DW713977	0		5.34978	0.0867665	4.41937	0.109833	4.43248	0.534323	4.89485	0.0946585	6.15313	0.143487	4.48913	0.151248	5.30734	0.0771153	4.96924	0.568401	5.01915	0.188954	15.0667	9.20811	1.83347	8	24	1.21454e-07	0.00309719
	7631	FP009771	0		3.78519	0.289944	3.84996	0.0567162	4.26844	0.552324	3.78409	0.348628	6.20426	0.161043	4.59647	0.260274	4.05854	0.298904	5.05846	0.534378	5.48896	0.447947	21.6903	21.9827	3.04044	8	24	3.29825e-09	9.24599e-05
	11684	AM862532	0		4.15984	0.205972	4.43509	0.145063	5.0271	0.116127	4.53052	0.218784	6.11956	0.110522	4.6703	0.17365	4.97908	0.388321	5.08969	0.469254	5.04805	0.350581	16.1506	9.82939	1.82583	8	24	6.22321e-08	0.00161872
	16498	FP006044	0		3.56427	0.079501	4.22857	0.0260812	4.1272	0.304285	3.51781	0.138148	5.85555	0.213819	4.48756	0.410233	4.3684	0.056513	4.89848	0.0918654	4.65779	0.163753	48.0498	15.9095	0.993313	8	24	6.52922e-13	2.04756e-08
	7714	CU990448	0		4.48399	0.0980758	3.68586	0.305401	3.86594	0.155593	3.79583	0.127824	5.12156	0.191653	3.66999	0.138673	4.18346	0.0673475	4.29227	0.0984875	4.336	0.158598	35.025	6.69827	0.573727	8	24	2.10943e-11	6.43124e-07
	25108	AM866817	0		3.57582	0.170196	3.72863	0.0838269	3.66807	0.0790235	3.6187	0.0474677	4.14179	0.157271	3.65699	0.0576745	3.59154	0.0279701	3.49917	0.0558859	3.59361	0.0478534	15.0218	1.10501	0.220681	8	24	1.24961e-07	0.00318237
	12862	CU995544	0		3.53172	0.176531	3.33852	0.258511	3.58009	0.266243	3.1866	0.176173	5.32941	0.329039	3.7617	0.11354	3.58291	0.103895	4.5317	0.280547	3.93034	0.278834	33.7942	14.0753	1.2495	8	24	3.10614e-11	9.42433e-07
	11925	EW778058	0		3.67309	0.289488	4.42796	0.211732	4.54206	0.381273	4.70359	0.171128	6.20675	0.165068	4.16164	0.390257	4.4343	0.167425	5.29227	0.150389	4.46117	0.332917	30.4916	16.5866	1.63192	8	24	9.37246e-11	2.8033e-06
	36600	AM861930	0		3.43981	0.0544029	3.65615	0.217321	3.78595	0.328665	3.51509	0.135818	5.21208	0.353189	3.62477	0.0771964	3.41888	0.0453165	4.44918	0.294242	3.78356	0.228262	29.0648	11.0148	1.13692	8	24	1.56142e-10	4.63226e-06
	30030	AM863753	0		4.49224	0.140233	3.3581	0.201781	3.64804	0.206216	4.53811	0.0983901	5.31609	0.118023	4.17595	0.142424	4.55557	0.0845504	4.60692	0.0773331	4.67359	0.1372	62.899	9.10352	0.434197	8	24	3.16414e-14	1.00534e-09
	20960	AM863361	0		3.6673	0.134143	4.08391	0.138704	4.09871	0.186666	3.47777	0.0938866	5.33253	0.105883	4.2303	0.585169	3.53116	0.220579	4.70084	0.417591	3.92729	0.142429	17.2294	11.2518	1.95918	8	24	3.31179e-08	0.0008764
	7729	EW779362	0		3.74702	0.126272	4.21095	0.503834	4.17028	0.15281	3.78492	0.0525214	6.17357	0.143815	4.63933	0.746789	4.93204	0.358245	5.44487	0.20343	4.57518	0.113588	20.4838	19.6686	2.88061	8	24	5.90086e-09	0.000163171
	7295	CU683387	0		5.01754	0.0715338	4.28423	0.306101	4.1639	0.171055	4.08969	0.187094	5.56247	0.154508	4.30507	0.419698	4.45607	0.0798159	4.93144	0.0410417	4.5153	0.131716	21.0604	7.19703	1.0252	8	24	4.45306e-09	0.000124009
	42444	FP004859	0		3.94588	0.185568	3.69128	0.0304872	3.85076	0.0966987	3.92209	0.272315	5.24869	0.0634491	4.01624	0.325018	4.29739	0.278299	4.72818	0.0597639	4.72405	0.147527	24.8826	7.97831	0.961915	8	24	8.00351e-10	2.31101e-05
	13476	AJ565513	0		3.78806	0.0753887	3.26131	0.216744	3.5177	0.104898	3.43805	0.129534	4.20947	0.0422892	3.79126	0.179673	3.8203	0.141696	3.81818	0.0816147	3.71981	0.174978	15.0818	2.14672	0.427014	8	24	1.2029e-07	0.00306824
Adductor muscle-specific					#N/A	#N/A	#N/A	#N/A	#N/A	#N/A	#N/A	#N/A	#N/A	#N/A	#N/A	#N/A	#N/A	#N/A	#N/A	#N/A	#N/A	#N/A	#N/A	#N/A	#N/A	#N/A	#N/A	#N/A	#N/A
	27061	CU685773	protein phosphatase-1 regulatory subunit 7 alpha2 [Plasmodium yoelii yoelii str. 17XNL]		3.81977	0.170829	3.8751	0.179403	3.76883	0.0758	3.56105	0.0473879	4.59208	0.495058	6.55693	0.0448448	4.00814	0.654628	4.18266	0.499514	5.78988	0.252852	30.6689	31.4198	3.07345	8	24	8.8095e-11	2.6373e-06
	43066	AM860189	PREDICTED: similar to chromosome 6 open reading frame 186 [Ciona intestinalis]		4.71635	0.0944095	4.92607	0.284124	4.53662	0.0988038	4.62571	0.112955	5.32993	0.146413	5.88132	0.16925	4.82425	0.0919734	4.95289	0.0605077	5.11261	0.125773	33.9621	5.2555	0.464238	8	24	2.94428e-11	8.93824e-07
	35753	CU683269	PREDICTED: Monodelphis domestica hypothetical protein LOC100021597 (LOC100021597), mRNA		4.04231	0.0546863	3.86311	0.0414798	3.91933	0.228312	3.79103	0.0321321	4.02129	0.0833887	4.79696	0.104683	3.84082	0.0698213	3.8961	0.0334965	3.9878	0.0782505	43.0303	2.9223	0.203737	8	24	2.21889e-12	6.90297e-08
	35958	AM854873	Caenorhabditis elegans Non-muscle MYosin family member (nmy-1) (nmy-1) mRNA, complete cds		3.72043	0.123282	3.27236	0.138927	3.35946	0.178571	3.34456	0.0965028	3.72331	0.222923	4.43683	0.356479	3.44473	0.0921779	3.54569	0.0212966	3.7554	0.1332	14.8795	3.81193	0.768561	8	24	1.36842e-07	0.00347196
	21872	AM859212	(sp:Q9NUV9) GTPase IMAP family member 4 OS=Homo sapiens GN=GIMAP4 PE=1 SV=1		4.54419	0.0961222	4.3694	0.0765565	4.59527	0.121719	4.553	0.11587	5.17124	0.0522575	5.81674	0.0701403	4.88094	0.136583	4.88649	0.0366409	4.76519	0.0632376	86.6821	5.78722	0.200291	8	24	7.77156e-16	2.47998e-11
	41892	CU686060	(sp:Q9JI67) Beta-1,3-galactosyltransferase 5 OS=Mus musculus GN=B3galt5 PE=2 SV=1		4.24949	0.120897	3.78961	0.145693	3.75244	0.113732	3.85041	0.0749753	4.67119	0.160329	5.18104	0.235466	4.28346	0.158567	4.36803	0.0500252	4.66386	0.199141	36.6557	6.53373	0.534737	8	24	1.28683e-11	3.94026e-07
	34864	FP005615	(sp:Q9I7U4) Titin OS=Drosophila melanogaster GN=sls PE=1 SV=3		4.60465	0.102433	4.54367	0.0444329	4.42601	0.109313	4.43978	0.0729521	4.79738	0.269853	5.86203	0.0995666	4.5288	0.131296	4.62315	0.0823345	5.0543	0.230825	38.1705	6.38856	0.502107	8	24	8.2746e-12	2.54593e-07
	20893	CU684224	(sp:Q9I7U4) Titin OS=Drosophila melanogaster GN=sls PE=1 SV=3		3.79958	0.145357	3.69082	0.0377681	3.7626	0.151951	3.67673	0.0265691	4.14238	0.218955	4.91821	0.0951711	3.7855	0.0918969	3.89521	0.063432	4.06402	0.177632	36.6658	4.71821	0.386044	8	24	1.28301e-11	3.92895e-07
	4326	AM859950	(sp:Q9BLG0) Troponin C OS=Todarodes pacificus PE=1 SV=3		3.40472	0.0274873	3.12562	0.0365713	3.24509	0.153192	3.1405	0.145349	3.63827	0.0500386	4.47175	0.298269	3.22658	0.0679655	3.43649	0.094702	3.91451	0.0936664	39.1166	5.84103	0.447971	8	24	6.33071e-12	1.95151e-07
	18261	CU994041	(sp:Q92674) Centromere protein I OS=Homo sapiens GN=CENPI PE=1 SV=2		4.18685	0.0802786	4.16014	0.0511982	4.05502	0.0121482	4.02252	0.0938158	4.02947	0.144953	4.61431	0.174707	4.05412	0.0557648	3.95552	0.0219729	4.13208	0.0967835	15.3058	1.20094	0.235389	8	24	1.04463e-07	0.00267498
	25964	FP001569	(sp:Q90218) Probable glutamate receptor OS=Anas platyrhynchos GN=KBP PE=2 SV=1		5.78542	0.103738	4.3305	0.145173	4.57738	0.154598	4.70288	0.0892875	5.6851	0.0465102	6.44754	0.0940109	5.34537	0.0986126	5.09501	0.0984786	5.42128	0.179701	127.474	12.8328	0.30201	8	24	0	0
	6933	FP007526	(sp:Q8WZ42) Titin OS=Homo sapiens GN=TTN PE=1 SV=2		4.30266	0.0608564	4.06717	0.062177	4.19498	0.0858615	3.96304	0.126584	4.69932	0.239376	5.72825	0.173429	4.1006	0.157727	4.53907	0.153121	5.05811	0.247977	48.5646	9.90312	0.611749	8	24	5.7987e-13	1.8194e-08
	4433	CU685783	(sp:Q8WZ42) Titin OS=Homo sapiens GN=TTN PE=1 SV=2		3.29879	0.0582957	3.28091	0.118376	3.20197	0.193788	3.26606	0.118009	3.6404	0.200073	4.39384	0.144814	3.3728	0.0977491	3.5275	0.107866	3.828	0.160173	29.1031	4.39445	0.452988	8	24	1.53972e-10	4.5685e-06
	4364	FP002138	(sp:Q8WZ42) Titin OS=Homo sapiens GN=TTN PE=1 SV=2		5.2202	0.178043	5.09596	0.0581032	5.2361	0.228857	5.14497	0.0556933	5.71628	0.232705	6.55945	0.0458415	5.34251	0.191115	5.4939	0.0792486	5.9042	0.252906	31.5649	6.74441	0.641004	8	24	6.47289e-11	1.94543e-06
	25557	CU686420	(sp:Q8STF0) Calmodulin OS=Strongylocentrotus intermedius PE=2 SV=3		4.07992	0.107802	3.79613	0.0184898	3.76868	0.135736	3.80279	0.058092	4.10182	0.106138	4.83849	0.0605954	3.84336	0.0958847	4.16855	0.0238164	4.39285	0.157153	53.6204	3.6821	0.206009	8	24	1.91624e-13	6.04614e-09
	23598	CU684915	(sp:Q8JJ64) Homeobox protein HMX3 OS=Xenopus laevis GN=hmx3 PE=1 SV=1		4.24662	0.0284192	4.15966	0.0361083	4.04315	0.0930748	4.14335	0.0540821	4.00795	0.194587	4.69357	0.0561215	3.99808	0.0847459	3.9444	0.038411	4.20603	0.0987957	24.0444	1.60028	0.199666	8	24	1.1426e-09	3.2787e-05
	1668	FP009251	(sp:Q8BUZ1) Actin-binding Rho-activating protein OS=Mus musculus GN=Abra PE=1 SV=1		4.63853	0.126944	4.39696	0.020432	4.68282	0.250003	4.8394	0.00672452	5.06386	0.153756	5.79979	0.244696	4.7523	0.0911739	5.06043	0.0542083	5.11551	0.167372	27.9556	4.79577	0.514649	8	24	2.35818e-10	6.94862e-06
	41694	AM857684	(sp:Q8BHJ5) F-box-like/WD repeat-containing protein TBL1XR1 OS=Mus musculus GN=Tbl1xr1 PE=2 SV=1		3.55434	0.136429	3.61049	0.040419	3.48963	0.101944	3.29709	0.0333674	3.46806	0.0679406	3.98712	0.137511	3.42466	0.0978836	3.34001	0.0870988	3.54374	0.100559	17.0523	1.28195	0.225533	8	24	3.6649e-08	0.000967204
	44423	AM855857	(sp:Q810W9) Whirlin OS=Rattus norvegicus GN=Whrn PE=1 SV=1		5.04009	0.108937	4.54009	0.15888	4.56266	0.206067	4.93583	0.0395118	5.58274	0.0687847	6.32267	0.0750025	5.00061	0.0599896	5.13643	0.0975031	5.71043	0.209625	85.0279	9.46557	0.33397	8	24	9.99201e-16	3.18835e-11
	20540	BQ427144	(sp:Q7TNC8) Glycine receptor subunit alpha-2 OS=Mus musculus GN=Glra2 PE=2 SV=1		4.10769	0.493529	3.5531	0.135817	3.41225	0.158333	3.08119	0.210563	5.1507	0.133535	6.31185	0.188781	4.05936	0.659953	4.57806	0.156441	5.51844	0.283993	37.9295	33.5361	2.65251	8	24	8.86735e-12	2.72609e-07
	44559	FP007213	(sp:Q7T3P8) Protein fem-1 homolog C OS=Danio rerio GN=fem1c PE=2 SV=2		4.37075	0.063718	4.06272	0.120746	4.743	0.227894	4.10707	0.168379	5.12363	0.230194	5.9912	0.207277	4.40355	0.194622	4.4957	0.115511	5.28038	0.218578	46.6848	11.9411	0.76734	8	24	8.99725e-13	2.81587e-08
	32752	CU685788	(sp:Q7PPA5) Calcium-transporting ATPase sarcoplasmic/endoplasmic reticulum type OS=Anopheles gambiae GN=Ca-P60A PE=3 SV=5		4.01583	0.0529107	4.08557	0.0712515	4.04435	0.0438191	3.83473	0.0426125	4.13008	0.0757538	4.68598	0.144683	3.92586	0.0336413	3.96142	0.0428709	4.18471	0.0396857	47.9315	1.91588	0.119914	8	24	6.7113e-13	2.10413e-08
	10515	FP007451	(sp:Q6ZP82) Coiled-coil domain-containing protein 141 OS=Homo sapiens GN=CCDC141 PE=1 SV=1		5.44534	0.154082	5.29294	0.0727447	5.3448	0.0786758	5.28509	0.0970064	5.54715	0.309151	6.48902	0.0791213	5.4234	0.150631	5.42915	0.0687152	5.70139	0.209269	21.9018	4.36388	0.597744	8	24	2.98698e-09	8.39312e-05
	2043	FP007839	(sp:Q6PDN3) Myosin light chain kinase, smooth muscle OS=Mus musculus GN=Mylk PE=1 SV=3		4.98042	0.088238	4.68489	0.335574	4.72879	0.0720621	4.61556	0.0849864	5.09386	0.472666	6.25677	0.302193	4.52615	0.361717	5.13183	0.157569	5.65368	0.221713	15.9303	9.50586	1.79015	8	24	7.10792e-08	0.00184166
	32917	EW777381	(sp:Q6PDN3) Myosin light chain kinase, smooth muscle OS=Mus musculus GN=Mylk PE=1 SV=3		3.87357	0.0858479	3.87889	0.152651	3.76815	0.124506	3.77328	0.0731809	3.99202	0.155796	4.56093	0.0562595	3.84759	0.0627558	3.95742	0.0312419	4.10006	0.104359	23.6198	1.84723	0.234621	8	24	1.37404e-09	3.92619e-05
	33841	AM866015	(sp:Q6P7E4) PDZ and LIM domain protein 7 OS=Danio rerio GN=pdlim7 PE=2 SV=1		4.45334	0.122608	4.0687	0.493707	4.10248	0.0991531	4.33995	0.0640932	5.38683	0.079876	6.46772	0.0924215	4.50362	0.225472	4.59915	0.271612	5.68163	0.274765	51.8365	19.5971	1.13417	8	24	2.79998e-13	8.8149e-09
	32915	AM860828	(sp:Q6INU3) PDZ and LIM domain protein 7 OS=Xenopus laevis GN=pdlim7 PE=2 SV=1		4.68264	0.154492	4.17638	0.0727229	4.38477	0.0494478	4.73194	0.0524627	5.26898	0.0480675	5.98624	0.169307	4.77118	0.042213	4.8434	0.0888851	5.42416	0.136353	103.481	8.7781	0.254485	8	24	1.11022e-16	3.5435e-12
	22339	CU685345	(sp:Q6DN90) IQ motif and SEC7 domain-containing protein 1 OS=Homo sapiens GN=IQSEC1 PE=1 SV=1		4.64707	0.0883	4.605	0.112623	4.37507	0.172077	4.63477	0.0547941	4.75215	0.0401803	5.35142	0.209303	4.54499	0.0219931	4.77118	0.0608968	4.70412	0.120785	22.1619	2.17931	0.295008	8	24	2.64703e-09	7.45961e-05
	12716	FP002051	(sp:Q5R8Z6) Multiple coagulation factor deficiency protein 2 homolog OS=Pongo abelii GN=MCFD2 PE=2 SV=1		3.13131	0.153121	3.11154	0.0979331	3.10609	0.0695252	3.02843	0.157901	3.21151	0.0587204	3.7641	0.113887	2.98475	0.156721	2.97122	0.0418511	3.27062	0.189959	14.8386	1.85161	0.374349	8	24	1.40473e-07	0.00356029
	3404	AM864002	(sp:Q5A1M3) Potential protein lysine methyltransferase SET5 OS=Candida albicans GN=SET5 PE=3 SV=1		4.33131	0.109481	4.07581	0.119567	4.44765	0.405297	4.2567	0.218669	5.15924	0.0386441	5.94972	0.122496	4.41822	0.199857	4.58388	0.153276	5.35557	0.244474	38.1332	11.3875	0.895872	8	24	8.36342e-12	2.57259e-07
	23062	CU686340	(sp:Q24498) Ryanodine receptor 44F OS=Drosophila melanogaster GN=Rya-r44F PE=1 SV=3		3.10338	0.210218	2.87552	0.134785	3.27589	0.114113	3.19611	0.190073	3.5141	0.0760873	4.58899	0.0762491	3.15148	0.223862	3.36777	0.0432444	3.69815	0.0693921	45.1547	7.5819	0.503728	8	24	1.30218e-12	4.06671e-08
	34933	CU683158	(sp:Q24498) Ryanodine receptor 44F OS=Drosophila melanogaster GN=Rya-r44F PE=1 SV=3		3.82749	0.0375024	3.86563	0.0578351	3.92748	0.0994618	3.74762	0.0258273	3.90798	0.097822	4.65218	0.0843542	3.79923	0.107858	3.77779	0.0455742	4.08836	0.086469	53.8561	2.49237	0.138835	8	24	1.8241e-13	5.7574e-09
	27125	AJ565678	(sp:Q16981) Aplycalcin OS=Aplysia californica PE=2 SV=2		2.98157	0.154708	3.19751	0.213173	2.89657	0.310015	3.01538	0.180461	3.88781	0.306409	4.60664	0.291793	3.09163	0.309312	4.03387	0.154478	3.83316	0.220675	22.8362	11.0048	1.4457	8	24	1.94592e-09	5.52115e-05
	5566	AM857197	(sp:Q13263) Transcription intermediary factor 1-beta OS=Homo sapiens GN=TRIM28 PE=1 SV=5		3.98993	0.184446	3.70185	0.0617981	3.88803	0.0604842	4.32229	0.0665527	4.20443	0.139872	4.9586	0.342587	4.27733	0.068713	4.28845	0.0501626	4.25852	0.0305896	19.1416	3.60294	0.564678	8	24	1.16694e-08	0.000317035
	28983	CU986654	(sp:Q09553) Growth arrest-specific protein 1 homolog OS=Caenorhabditis elegans GN=phg-1 PE=2 SV=2		3.91559	0.0432068	3.97302	0.0160016	3.90781	0.136854	3.88635	0.0199928	4.06683	0.147718	5.00756	0.120785	3.93462	0.0223585	4.00134	0.0375396	4.36793	0.227815	46.9694	4.12588	0.263525	8	24	8.40883e-13	2.63306e-08
	24252	AM859832	(sp:Q09369) Putative aquaporin-10 OS=Caenorhabditis elegans GN=aqp-10 PE=2 SV=1		4.735	0.149124	4.7091	0.154498	4.72917	0.159641	4.27739	0.0554492	4.88418	0.0423336	5.44679	0.220348	4.78081	0.116442	4.36926	0.070574	4.8782	0.214198	22.4924	3.54678	0.473063	8	24	2.27415e-09	6.42788e-05
	6545	AM854780	(sp:P62155) Calmodulin OS=Xenopus laevis GN=calm1 PE=1 SV=2		4.65873	0.05593	3.86872	0.132481	4.18566	0.197016	4.29092	0.0839895	5.16087	0.137979	5.69072	0.135886	4.28603	0.113262	4.79405	0.0330053	5.07853	0.165793	80.5779	9.46837	0.352517	8	24	1.88738e-15	6.02093e-11
	4564	CU994743	(sp:P56616) Ubiquitin-conjugating enzyme E2 C OS=Xenopus laevis GN=ube2c PE=1 SV=1		3.45765	0.0793062	3.45865	0.0356956	3.48811	0.144145	3.43552	0.0874782	3.53362	0.083306	3.95014	0.122661	3.3747	0.131455	3.22547	0.111319	3.37292	0.0462261	15.2333	1.24495	0.245177	8	24	1.09323e-07	0.00279592
	7104	AM857574	(sp:P55043) GTP-binding protein RAD OS=Rattus norvegicus GN=Rrad PE=2 SV=2		4.34401	0.163718	4.89621	0.289501	3.80232	0.138147	3.70526	0.177833	4.97001	0.153734	6.20774	0.202541	4.17862	0.376768	4.50777	0.245008	5.41929	0.171925	46.2872	19.1338	1.24011	8	24	9.8932e-13	3.0942e-08
	31230	AM862649	(sp:P53440) Calmodulin, flagellar OS=Naegleria gruberi GN=CAM1 PE=2 SV=1		4.54826	0.0700888	3.76516	0.240196	3.99698	0.286513	3.73905	0.0877601	4.80281	0.0975762	5.50282	0.0673939	4.27413	0.183887	4.98503	0.0681401	4.57244	0.140791	59.7799	10.2546	0.514616	8	24	5.63993e-14	1.78825e-09
	36648	CX739646	(sp:P51869) Cytochrome P450 4F4 OS=Rattus norvegicus GN=Cyp4f4 PE=2 SV=1		3.44601	0.437036	3.05756	0.017786	3.41792	0.0886084	3.78076	0.0765918	3.65836	0.246844	5.50151	0.144371	3.4002	0.331078	3.72534	0.145738	4.37268	0.123165	37.3071	15.8575	1.27516	8	24	1.06216e-11	3.25956e-07
	15178	AM854576	(sp:P32882) Tubulin beta-2 chain OS=Gallus gallus PE=2 SV=1		4.52007	0.0635679	4.24074	0.195102	4.74251	0.179376	4.38883	0.131775	5.17467	0.119866	5.87049	0.241373	5.07924	0.183346	4.98449	0.0869428	5.13232	0.175767	36.3881	7.3734	0.607897	8	24	1.39365e-11	4.26471e-07
	34477	AM858419	(sp:P31319) cAMP-dependent protein kinase regulatory subunit OS=Aplysia californica PE=2 SV=2		4.14385	0.148634	4.17666	0.0198759	4.11204	0.0565857	4.03688	0.140839	4.22885	0.146624	4.92773	0.147984	4.25321	0.100995	4.18236	0.0828733	4.24997	0.137828	18.3136	2.15104	0.352367	8	24	1.81307e-08	0.000487425
	15495	CU685856	(sp:P24733) Myosin heavy chain, striated muscle OS=Aequipecten irradians PE=1 SV=1		3.52764	0.0234335	3.0164	0.170898	3.25193	0.329377	3.3607	0.0764851	4.56736	0.319193	5.73598	0.278535	3.70219	0.224954	3.65027	0.418061	5.09899	0.238251	46.0648	24.9157	1.62265	8	24	1.04372e-12	3.26382e-08
	8233	CU685833	(sp:P24733) Myosin heavy chain, striated muscle OS=Aequipecten irradians PE=1 SV=1		3.11553	0.100289	2.62564	0.549926	3.06305	0.168558	2.80123	0.330068	4.18835	0.0957879	5.06298	0.158045	3.1608	0.184363	3.24997	0.270917	4.57362	0.221932	41.1886	21.1681	1.54179	8	24	3.59301e-12	1.11387e-07
	25658	CU685866	(sp:P24733) Myosin heavy chain, striated muscle OS=Aequipecten irradians PE=1 SV=1		4.05287	0.174194	3.37992	0.195891	3.59832	0.040867	3.74258	0.0621808	5.34424	0.169899	6.24326	0.197763	4.16819	0.246577	4.0416	0.392335	5.56215	0.312831	70.8366	28.9616	1.22655	8	24	8.21565e-15	2.61718e-10
	43929	CU686279	(sp:P24733) Myosin heavy chain, striated muscle OS=Aequipecten irradians PE=1 SV=1		3.88749	0.0711643	3.13818	0.20538	3.25327	0.392465	3.45722	0.040283	4.97487	0.232996	6.06896	0.247587	4.04395	0.208573	3.97625	0.38804	5.42965	0.233627	61.3949	29.6872	1.45063	8	24	4.16334e-14	1.32182e-09
	6555	CU685808	(sp:P24733) Myosin heavy chain, striated muscle OS=Aequipecten irradians PE=1 SV=1		3.46822	0.0449035	3.22654	0.252303	3.35338	0.079009	3.33949	0.103939	4.19306	0.11636	5.1249	0.190441	3.49344	0.13076	3.63868	0.114849	4.58801	0.220153	74.5923	12.8169	0.515479	8	24	4.55191e-15	1.45115e-10
	5807	CU686461	(sp:P24733) Myosin heavy chain, striated muscle OS=Aequipecten irradians PE=1 SV=1		3.65829	0.0725811	3.4265	0.101639	3.40461	0.0947222	3.39391	0.0530549	4.00502	0.127423	4.72631	0.154249	3.56168	0.0654798	3.91657	0.13514	4.2188	0.192764	55.5499	6.01623	0.32491	8	24	1.28786e-13	4.07092e-09
	12900	CU683452	(sp:P24733) Myosin heavy chain, striated muscle OS=Aequipecten irradians PE=1 SV=1		5.13959	0.162479	4.76669	0.16251	4.95888	0.186048	4.89079	0.0868205	5.45125	0.142313	6.24354	0.204443	5.0088	0.147128	5.20279	0.0970552	5.5761	0.195742	32.0063	6.18614	0.579837	8	24	5.57698e-11	1.67929e-06
	16932	CU686207	(sp:P24733) Myosin heavy chain, striated muscle OS=Aequipecten irradians PE=1 SV=1		4.73826	0.0809706	4.32812	0.248072	4.53717	0.0472128	4.4185	0.0959609	4.90365	0.211564	5.77056	0.228291	4.55202	0.0889877	4.83462	0.117745	5.12592	0.169418	29.8208	5.847	0.588213	8	24	1.18822e-10	3.54124e-06
	14483	CU686313	(sp:P24733) Myosin heavy chain, striated muscle OS=Aequipecten irradians PE=1 SV=1		4.88449	0.160361	4.65443	0.101468	4.7096	0.0697788	4.47665	0.103249	4.88239	0.257243	6.03989	0.138227	4.7016	0.149635	5.20847	0.113115	5.42361	0.241816	35.005	7.20877	0.617806	8	24	2.12251e-11	6.47069e-07
	14825	CU997517	(sp:P23220) Plasma membrane calcium-transporting ATPase 1 OS=Sus scrofa GN=ATP2B1 PE=2 SV=1		5.36004	0.0767146	4.79174	0.17152	5.14947	0.0238955	5.05005	0.0609837	5.59146	0.146625	6.51006	0.0584053	5.34832	0.0990816	5.60628	0.0789224	5.54289	0.176491	76.3948	6.97635	0.273959	8	24	3.44169e-15	1.09752e-10
	43845	CU686267	(sp:P21333) Filamin-A OS=Homo sapiens GN=FLNA PE=1 SV=4		4.54132	0.186897	4.00072	0.0849026	4.34799	0.152148	4.16922	0.138548	4.63924	0.303292	5.53764	0.4272	4.23579	0.0623445	4.36135	0.182814	4.71567	0.196191	14.8842	6.1296	1.23546	8	24	1.36428e-07	0.00346187
	13969	CU997293	(sp:P13543) Myosin regulatory light chain, striated adductor muscle OS=Aequipecten irradians PE=1 SV=3		2.92391	0.117588	2.68067	0.374107	2.63092	0.132142	2.51277	0.211039	3.46603	0.0623805	4.03063	0.1558	2.7788	0.426934	2.66636	0.139006	3.34914	0.209281	18.4812	7.80405	1.2668	8	24	1.65618e-08	0.000446075
	40571	CU685786	(sp:P11833) Tubulin beta chain OS=Paracentrotus lividus PE=2 SV=1		2.93703	0.134354	2.98972	0.113583	2.88565	0.573173	2.89782	0.113998	3.51013	0.105342	4.61898	0.0577438	3.11257	0.197383	3.16109	0.226103	3.83387	0.148084	26.8504	10.144	1.13339	8	24	3.60823e-10	1.05642e-05
	5290	FP010951	(sp:P11799) Myosin light chain kinase, smooth muscle OS=Gallus gallus PE=1 SV=2		4.95143	0.108678	4.81624	0.0702323	4.85842	0.150175	4.67584	0.120604	5.3395	0.265716	6.30777	0.168227	4.72559	0.135731	5.09034	0.0874507	5.57256	0.233575	40.8749	8.42131	0.61808	8	24	3.9081e-12	1.21073e-07
	39537	CU984015	(sp:O70577) Solute carrier family 22 member 2 OS=Mus musculus GN=Slc22a2 PE=2 SV=1		5.36701	0.129192	3.97757	0.293341	3.98987	0.24725	4.84143	0.173311	5.03452	0.11392	5.94626	0.277965	4.65984	0.0623739	4.74926	0.0849876	4.73113	0.224649	38.369	10.7375	0.839546	8	24	7.81875e-12	2.40653e-07
	11320	CU685149	(sp:O46385) Supervillin OS=Bos taurus GN=SVIL PE=1 SV=2		3.45085	0.151901	3.37791	0.14975	3.28427	0.0620082	3.25265	0.107771	3.51768	0.0707907	4.29182	0.0979423	3.38375	0.0418916	3.43489	0.0825399	3.77616	0.0468047	41.7551	3.20823	0.230503	8	24	3.09153e-12	9.59486e-08
	7191	CU987796	(sp:B5DFK3) Homeobox protein Hox-D9 OS=Rattus norvegicus GN=Hoxd9 PE=2 SV=1		3.75816	0.164849	3.68567	0.16248	4.78221	0.11494	3.37624	0.31882	5.01488	0.0663222	5.91037	0.0904008	3.70185	0.390399	5.14423	0.0771105	5.19552	0.157689	70.4834	24.157	1.0282	8	24	8.65974e-15	2.7583e-10
	37562	EE677630	(sp:A8MU46) Smoothelin-like protein 1 OS=Homo sapiens GN=SMTNL1 PE=2 SV=1		3.86192	0.0222769	3.45684	0.132464	3.57151	0.149325	3.58243	0.0484741	4.07457	0.115129	4.61051	0.0106429	3.68395	0.0533289	3.71181	0.0994713	4.02513	0.11838	58.2171	3.77586	0.194575	8	24	7.59393e-14	2.40484e-09
	8456	CU686124	(sp:A6NM10) Aquaporin-12B OS=Homo sapiens GN=AQP12B PE=2 SV=1		4.88776	0.168392	4.75645	0.143058	4.89355	0.293658	4.20026	0.114235	5.04185	0.0544036	5.6532	0.209098	4.93754	0.157704	4.47022	0.107675	5.13421	0.246713	22.3036	5.26952	0.70879	8	24	2.47963e-09	6.99578e-05
	16306	CU686031	(sp:A2ASS6) Titin OS=Mus musculus GN=Ttn PE=1 SV=1		3.3383	0.0493972	3.12873	0.126404	3.38866	0.127897	3.10765	0.110273	3.72638	0.106551	4.67978	0.0936193	3.38774	0.11972	3.39422	0.106802	3.90968	0.136072	78.2069	7.37948	0.283075	8	24	2.66454e-15	8.49853e-11
	20172	CU682841	(sp:A2ASS6) Titin OS=Mus musculus GN=Ttn PE=1 SV=1		3.52292	0.0834522	3.3518	0.149386	3.40207	0.199444	3.42684	0.0659457	3.78896	0.213944	4.58524	0.118546	3.44357	0.0611833	3.60701	0.0539434	3.80818	0.158181	33.3224	4.52746	0.407606	8	24	3.615e-11	1.09462e-06
	5032	CU683161	(sp:A2ASS6) Titin OS=Mus musculus GN=Ttn PE=1 SV=1		4.81501	0.215488	4.57524	0.134853	4.78644	0.180549	4.94228	0.068843	5.37409	0.287442	6.15242	0.16903	4.85089	0.113219	4.92992	0.0831254	5.1873	0.204541	27.3059	6.65836	0.73153	8	24	3.02254e-10	8.87598e-06
	29586	CU685775	(sp:A2ASS6) Titin OS=Mus musculus GN=Ttn PE=1 SV=1		3.58827	0.142373	3.44403	0.133911	3.58627	0.113227	3.53541	0.114809	4.07259	0.226379	4.88498	0.0825333	3.68045	0.131154	3.9255	0.0528358	4.16812	0.179782	40.6802	6.24654	0.460657	8	24	4.11859e-12	1.2752e-07
	10109	CU685972	(sp:A2ASS6) Titin OS=Mus musculus GN=Ttn PE=1 SV=1		3.73093	0.076697	3.44388	0.059632	3.87194	0.212677	3.41199	0.104612	4.07199	0.195715	5.12604	0.197782	3.58558	0.163775	4.1693	0.126139	4.50163	0.138615	50.9993	9.29797	0.546947	8	24	3.35953e-13	1.05681e-08
	14925	AM860424	(sp:A2ASS6) Titin OS=Mus musculus GN=Ttn PE=1 SV=1		4.81156	0.221909	4.60286	0.09198	4.73637	0.224483	4.83109	0.0738705	5.169	0.332957	6.15253	0.109142	4.86558	0.165057	5.04303	0.0515309	5.50387	0.275037	23.3312	6.93025	0.891114	8	24	1.5601e-09	4.44706e-05
	32790	FP000452	(sp:A2ASS6) Titin OS=Mus musculus GN=Ttn PE=1 SV=1		5.21772	0.19267	5.05784	0.0681394	5.10684	0.137313	5.09153	0.0676931	5.44238	0.259206	6.31181	0.0744533	5.19981	0.111282	5.23669	0.0740011	5.5378	0.211843	26.6649	4.74309	0.533634	8	24	3.88112e-10	1.13503e-05
	8913	CU686255	0		3.27086	0.264228	2.92023	0.6476	3.16994	0.582958	3.35829	0.205315	4.47002	0.218137	5.74842	0.0904695	3.63989	0.354024	2.75813	0.560933	3.77582	0.0824275	23.7838	26.5998	3.3552	8	24	1.2791e-09	3.66103e-05
	10946	CU686440	0		2.85512	0.304852	2.80793	0.10955	2.53149	0.378617	2.65177	0.243459	3.838	0.597178	6.15204	0.322713	3.18794	0.980692	3.44796	0.570577	5.0721	0.192325	22.0093	44.6462	6.08554	8	24	2.84101e-09	7.99205e-05
	27518	CU999530	0		3.66377	0.0899422	3.37719	0.0512775	3.8118	0.141267	3.77036	0.126999	4.10787	0.220613	5.12469	0.487499	3.52038	0.168373	3.56423	0.0930028	4.4295	0.277896	22.0578	9.13377	1.24225	8	24	2.77774e-09	7.81796e-05
	22078	CU996137	0		3.91856	0.0973444	3.60238	0.0944292	3.72572	0.0689251	3.6191	0.0748973	4.8106	0.0557826	5.8118	0.107628	3.88971	0.127351	4.05671	0.2635	5.18855	0.363969	86.2047	18.3494	0.638576	8	24	8.88178e-16	2.83418e-11
	40132	FP005856	0		2.82444	0.469637	2.82083	0.140289	2.62332	0.78831	2.99601	0.385232	3.81161	0.0387276	5.38274	0.124209	3.41029	0.198579	3.80433	0.194842	4.24186	0.137953	25.4225	22.9663	2.71015	8	24	6.39806e-10	1.85518e-05
	22778	AM869416	0		3.66513	0.211468	3.30656	0.0662831	3.49465	0.196442	3.67183	0.130374	4.8076	0.0391392	5.4442	0.332086	3.86742	0.0532216	3.87264	0.211415	4.64077	0.229706	52.6693	15.0049	0.854669	8	24	2.34257e-13	7.38331e-09
	8290	CU686001	0		4.56038	0.165605	4.75916	0.154099	4.52545	0.100629	4.70628	0.0595589	5.3004	0.153205	6.55752	0.0410559	4.63361	0.300218	4.68123	0.268914	5.36953	0.131241	52.9195	13.3696	0.757919	8	24	2.22156e-13	7.00412e-09
	38045	CU686306	0		3.82517	0.170669	3.90518	0.0509156	3.78722	0.118753	3.69846	0.090139	3.86076	0.157836	5.35179	0.171211	3.81733	0.13101	3.84423	0.0954384	4.36736	0.139292	60.4736	8.57608	0.425445	8	24	4.94049e-14	1.56752e-09
	35172	CU686477	0		5.09418	0.0843647	4.01007	0.15914	4.2901	0.231482	4.59248	0.11916	4.76549	0.0905771	5.77695	0.13431	5.11667	0.0380168	4.15575	0.118972	4.81178	0.150986	68.8799	9.02077	0.392891	8	24	1.13243e-14	3.60554e-10
	38092	FP009401	0		3.87889	0.409036	3.19386	0.178679	3.31167	0.127188	3.45632	0.344841	4.37613	0.280824	4.98774	0.286933	4.00821	0.214718	3.59622	0.122779	4.45964	0.0814994	18.8194	10.2584	1.63528	8	24	1.38253e-08	0.000374114
	18363	CU990930	0		3.41498	0.0672448	3.26574	0.140573	3.38113	0.166678	3.22788	0.0701454	4.01553	0.0911962	4.80008	0.180253	3.35329	0.0299101	3.47008	0.14796	4.32094	0.286407	57.5541	9.17514	0.478253	8	24	8.64864e-14	2.73721e-09
	9728	CU686331	0		3.76146	0.0711559	3.54514	0.230728	4.17243	0.227501	3.61118	0.19362	4.56468	0.181918	5.47021	0.207329	3.88783	0.186693	3.95654	0.14248	4.68641	0.180047	44.3228	11.7629	0.796176	8	24	1.59994e-12	4.9883e-08
	22676	AM865225	0		3.77891	0.0261342	3.46438	0.0601237	3.45772	0.167967	3.47047	0.0765308	4.30589	0.153237	5.58061	0.108262	3.65505	0.232007	4.06927	0.146404	4.92595	0.245836	90.8898	16.2249	0.535537	8	24	4.44089e-16	1.41727e-11
	38072	CU686460	0		3.957	0.0485055	3.87729	0.0398259	4.03622	0.128956	3.86573	0.0292535	4.6498	0.10569	5.82854	0.195928	4.02899	0.252406	4.25575	0.0808323	4.84003	0.19018	80.1167	12.7599	0.477798	8	24	1.9984e-15	6.3749e-11
	13170	CU988391	0		3.21048	0.0218596	3.04272	0.0686296	3.24375	0.031754	3.28925	0.139392	3.57827	0.104466	4.27698	0.192643	3.23224	0.142279	3.12793	0.14032	3.69085	0.210547	31.8926	4.50422	0.423694	8	24	5.79421e-11	1.74383e-06
	35077	CX069019	0		5.56115	0.0346489	4.29422	0.28183	4.6094	0.288231	5.00756	0.100799	5.10648	0.0963214	6.19828	0.0926672	5.53243	0.0440356	4.55327	0.122772	5.24047	0.148535	60.6387	10.2651	0.50785	8	24	4.79616e-14	1.52192e-09
	9559	AM864395	0		3.30494	0.0957721	3.05233	0.077288	3.2247	0.0544807	3.06124	0.103165	3.46755	0.0760187	4.53999	0.141486	3.19483	0.0715977	3.34435	0.0513702	3.67003	0.0914673	100.367	6.51545	0.194748	8	24	1.11022e-16	3.5435e-12
	4059	CU991624	0		4.46744	0.134873	3.92838	0.0437829	4.13555	0.155035	4.11081	0.0968405	5.32532	0.0473223	6.46076	0.131878	4.44071	0.328383	4.77246	0.238506	5.71756	0.123314	88.0668	21.0797	0.718081	8	24	6.66134e-16	2.12577e-11
	41166	CU992336	0		3.2848	0.226317	3.30875	0.123147	3.09365	0.394663	3.23354	0.0503847	3.48304	0.103841	4.35637	0.114772	3.36885	0.0423009	3.22098	0.111918	3.81218	0.186893	20.2697	4.64711	0.687792	8	24	6.56202e-09	0.000181053
	13885	CU999804	0		4.17401	0.168137	3.47953	0.0601908	3.70786	0.159748	3.54453	0.117377	4.93756	0.0750785	5.87866	0.0469584	3.93392	0.259945	4.36642	0.0840696	5.05824	0.277427	98.0573	19.1474	0.585802	8	24	2.22045e-16	7.08678e-12
	2702	AJ565507	0		3.15201	0.120431	3.31295	0.175391	3.28607	0.190605	3.2233	0.0615855	3.41904	0.117801	4.24052	0.154544	3.20907	0.10849	3.15589	0.128544	3.64692	0.209495	24.1662	3.82642	0.475014	8	24	1.0843e-09	3.11432e-05
	42187	CU685868	0		4.58463	0.0825796	4.16271	0.153514	4.24572	0.1937	4.27804	0.0910966	5.14109	0.103117	6.19804	0.158196	4.62828	0.163132	4.64727	0.146696	5.47334	0.227169	76.0176	13.2299	0.52211	8	24	3.66374e-15	1.16826e-10
	41929	CX068838	0		4.69377	0.17907	4.27154	0.193938	4.12659	0.0793152	4.16837	0.0858635	5.54705	0.0821994	6.53395	0.0491495	4.6336	0.339196	4.90015	0.188224	5.74728	0.219396	76.2913	19.8702	0.781355	8	24	3.55271e-15	1.13289e-10
	1611	CU988645	0		4.16896	0.282343	3.72171	0.0765689	4.08272	0.172472	4.1658	0.17731	5.26515	0.0621715	5.92378	0.341512	4.39648	0.0428472	4.45895	0.2277	5.15222	0.220957	42.5709	14.5432	1.02487	8	24	2.49789e-12	7.76519e-08
	39874	CU992268	0		4.55032	0.137141	3.89	0.422202	3.57767	0.250628	4.00066	0.235494	5.04568	0.25565	6.00848	0.213815	4.06681	0.376129	4.52311	0.185559	5.12628	0.208246	30.4419	16.7695	1.6526	8	24	9.53708e-11	2.85168e-06
	17654	CU988839	0		4.7673	0.207636	4.03431	0.0769365	3.98507	0.0407484	4.26321	0.151596	5.07025	0.0985766	5.97771	0.0490749	4.63176	0.161339	4.56381	0.0576263	5.09526	0.319293	62.1835	11.2297	0.541767	8	24	3.60822e-14	1.14601e-09
	16863	CU685952	0		4.393	0.0511049	4.03008	0.177241	4.15922	0.229233	4.25307	0.0909824	5.22537	0.118475	5.77922	0.294475	4.56139	0.0971097	4.42142	0.0656589	5.10541	0.214964	47.2697	10.0289	0.636492	8	24	7.83373e-13	2.45407e-08
	16460	CU686034	0		2.96237	0.160778	2.90621	0.0785715	3.0929	0.00996487	2.98884	0.0330352	3.68853	0.195305	4.49459	0.157222	3.52508	0.0954711	3.48865	0.089619	3.45464	0.149169	60.8732	7.66795	0.377898	8	24	4.59632e-14	1.45883e-09
	16697	CU685437	0		4.28914	0.0940819	4.25413	0.0656231	4.16969	0.0610568	4.25179	0.178827	4.53574	0.23567	5.3268	0.243483	4.12657	0.054449	4.22273	0.0284008	4.58665	0.10991	25.3262	4.37727	0.518507	8	24	6.6567e-10	1.92831e-05
	30802	AM865878	0		4.74368	0.0606884	4.39347	0.0812915	4.62489	0.175082	4.38441	0.131248	5.21972	0.192316	6.24009	0.193452	4.53793	0.16426	4.99435	0.092342	5.46713	0.22149	59.0495	11.1233	0.56512	8	24	6.4726e-14	2.05097e-09
	19783	AM856359	0		3.43993	0.0122823	3.1083	0.0362194	3.595	0.178362	3.38728	0.221668	3.88308	0.15552	4.33768	0.0940648	3.50749	0.111447	3.47744	0.0202634	3.68472	0.133139	28.0079	3.61453	0.387162	8	24	2.31204e-10	6.81429e-06
	37786	FP012138	0		4.42516	0.0776563	3.88611	0.117502	4.21765	0.129635	4.11712	0.102453	5.32855	0.103642	6.49137	0.110859	4.52802	0.296983	5.20714	0.305179	5.8557	0.264696	77.6359	22.3598	0.864026	8	24	2.88658e-15	9.20617e-11
	16989	AM856935	0		4.94706	0.253035	4.51709	0.258461	4.60661	0.14991	4.67505	0.160029	5.38327	0.0752316	6.15781	0.138937	4.94688	0.0537237	4.94677	0.0913444	5.43338	0.176622	38.2191	7.8786	0.61843	8	24	8.16047e-12	2.5109e-07
	14334	CU686585	0		3.68957	0.175903	3.47906	0.0409354	3.4413	0.126424	3.37777	0.00143133	3.73646	0.111116	4.23916	0.0994944	3.43342	0.0913811	3.4122	0.0978542	3.68196	0.100525	25.889	2.32031	0.268876	8	24	5.29026e-10	1.53936e-05
	37894	CU990913	0		4.94542	0.0636306	5.01047	0.137267	4.84326	0.273974	4.52725	0.0765563	5.53055	0.0764694	6.47791	0.100401	4.89542	0.205182	5.22153	0.0469458	5.54906	0.199685	64.2487	10.2365	0.47798	8	24	2.4869e-14	7.9061e-10
	44950	FP009731	0		4.11388	0.165652	3.97229	0.0882343	3.46498	0.227942	3.72927	0.100151	4.13107	0.101458	4.74659	0.065321	4.05468	0.0839001	3.83754	0.0676234	3.87945	0.0199861	35.287	3.66062	0.311216	8	24	1.94574e-11	5.93802e-07
	35279	CU988964	0		3.622	0.0785351	3.69796	0.133731	3.50254	0.154522	3.82562	0.0704006	3.84059	0.081724	4.37127	0.200667	3.58994	0.0572419	3.53763	0.0617077	3.90975	0.197483	18.4906	2.20029	0.356986	8	24	1.64788e-08	0.000443888
	6414	AM859965	0		3.12989	0.238253	3.11137	0.10258	3.99613	0.472643	3.4427	0.1526	3.55	0.188574	4.61598	0.260399	3.92829	0.136372	3.73801	0.268478	3.40625	0.0769174	15.5765	6.75992	1.30195	8	24	8.82731e-08	0.00227171
	25296	CU999419	0		4.78814	0.123867	4.61842	0.305259	4.50083	0.170707	4.52147	0.0752325	5.13131	0.189398	6.02219	0.0220668	4.7797	0.124488	4.87762	0.102216	5.47097	0.239228	36.6036	7.43087	0.609028	8	24	1.30692e-11	4.00153e-07
	32802	CU996532	0		5.23284	0.0657058	4.97911	0.117411	4.98422	0.105529	4.94658	0.0908374	5.7186	0.173737	6.55888	0.0453461	5.00881	0.109398	5.31957	0.106623	5.87541	0.272891	67.4967	9.07201	0.40322	8	24	1.42109e-14	4.52275e-10
	26959	CU686286	0		3.10563	0.330464	2.86067	0.203135	2.6319	0.430249	3.01746	0.193772	3.60512	0.0794665	4.03831	0.105939	3.159	0.0792208	3.27715	0.115036	3.62315	0.112487	15.5018	5.31951	1.02947	8	24	9.24508e-08	0.00237673
	30309	FP010438	0		4.65116	0.197468	4.13372	0.315519	4.31924	0.17477	4.16299	0.21824	5.08545	0.169252	5.88423	0.159961	4.60496	0.118033	4.77972	0.0830836	5.29068	0.232015	33.8846	9.63373	0.852929	8	24	3.01777e-11	9.15834e-07
	23351	FP003065	0		4.15677	0.26537	4.30552	0.126829	4.14769	0.136791	4.49021	0.0306327	4.67754	0.402104	5.94209	0.118809	4.42178	0.201588	4.83058	0.0850082	5.23416	0.241631	28.4066	10.1454	1.07145	8	24	1.9908e-10	5.88143e-06
	38498	CU685805	0		3.45285	0.34641	2.6876	0.418477	2.79814	0.49627	3.33925	0.0944447	4.28943	0.243793	4.76407	0.300363	3.50406	0.0587895	3.87966	0.1129	4.19998	0.185004	22.1052	13.2307	1.79559	8	24	2.71732e-09	7.65198e-05
	35623	AM868614	0		3.28718	0.805359	2.83508	0.218312	2.34205	0.543103	3.22607	0.262685	3.74401	0.267039	4.83516	0.118146	3.48929	0.0977148	3.9805	0.067241	4.01658	0.191318	13.7965	14.759	3.20928	8	24	2.79509e-07	0.00693323
	4023	FP002518	0		5.0605	0.0458777	5.12019	0.0365231	5.07997	0.0350777	5.03992	0.116922	5.36719	0.0274512	6.31417	0.19141	5.11647	0.11425	5.20123	0.114708	5.6007	0.198943	49.2675	5.29493	0.322419	8	24	4.94049e-13	1.55176e-08
	416	FP010740	0		4.9527	0.191122	4.97468	0.0838687	5.07885	0.0835521	5.10517	0.133143	5.63989	0.143608	6.34445	0.0560875	5.07554	0.150623	5.24202	0.127401	5.66918	0.243601	38.9498	6.45969	0.497539	8	24	6.6338e-12	2.04434e-07
	14979	AF075694	0		3.896	0.187368	3.70108	0.290493	3.71842	0.0861018	3.94954	0.0575543	4.76759	0.193837	5.53207	0.226593	4.24131	0.147016	4.57154	0.127722	5.01994	0.181723	47.1873	11.725	0.745434	8	24	7.98805e-13	2.5021e-08
	35904	FP008833	0		4.53223	0.108524	4.33671	0.218936	4.47537	0.110776	4.2904	0.0636209	4.74603	0.0677348	5.35903	0.125266	4.39089	0.114021	4.44599	0.06319	4.76408	0.130915	32.4543	3.39669	0.313982	8	24	4.80325e-11	1.44904e-06
	17226	AM864535	0		5.1806	0.10343	5.31343	0.0216596	4.9483	0.0751354	5.25283	0.0468783	5.4917	0.0663401	6.27547	0.242294	5.19827	0.0769419	5.20669	0.088951	5.52751	0.0256349	46.3082	4.36915	0.283048	8	24	9.84324e-13	3.07887e-08
	14633	FP009943	0		3.98092	0.0699531	3.80065	0.144757	3.7685	0.103804	3.7994	0.129876	4.23312	0.0962072	4.87898	0.184992	3.93312	0.062047	4.05123	0.0474884	4.36942	0.0445559	41.0722	3.85342	0.281462	8	24	3.70659e-12	1.14882e-07
	15188	CX068776	0		3.73306	0.0734996	3.33693	0.0254158	3.51729	0.166821	3.62298	0.0620487	4.0393	0.221417	4.61823	0.134475	3.75017	0.0562191	3.83755	0.0602368	3.79835	0.0922978	36.3676	3.9209	0.323439	8	24	1.40221e-11	4.29035e-07
	21995	CU683287	0		4.14239	0.113993	4.05951	0.0103537	3.90573	0.111489	4.0062	0.0626847	4.55046	0.198747	5.06952	0.102603	4.17089	0.124392	4.21831	0.0761367	4.24772	0.1181	35.8302	3.79362	0.317633	8	24	1.64848e-11	5.03809e-07
	5372	CU984128	0		5.29104	0.136838	5.4962	0.114039	4.78075	0.0436118	4.70288	0.115642	5.71528	0.103024	6.33318	0.185579	5.30757	0.116482	5.27764	0.0455854	5.58324	0.167233	59.6875	7.24486	0.364139	8	24	5.72875e-14	1.81636e-09
	21807	FP007529	0		4.8347	0.0575047	4.29246	0.119422	4.30779	0.104847	4.257	0.0324519	4.91384	0.136046	5.62284	0.0523062	4.52593	0.10683	4.68763	0.0620698	5.02964	0.233504	61.8146	5.81399	0.282166	8	24	3.86358e-14	1.22696e-09
	41269	FP002252	0		5.11439	0.127388	5.30252	0.00504781	5.1167	0.0512126	5.02138	0.201777	5.17356	0.192348	5.85863	0.078082	5.29456	0.0260677	4.89909	0.0649233	5.15069	0.194555	17.7602	2.34312	0.395792	8	24	2.45665e-08	0.000655262
	41512	CU685402	0		4.44915	0.162107	3.95945	0.0932314	4.00834	0.0594072	4.34229	0.0826177	4.52681	0.122191	5.0154	0.272363	4.34586	0.0825352	4.21371	0.0561186	4.43769	0.00909881	19.905	2.79428	0.421143	8	24	7.88065e-09	0.000216395
	20618	FP003569	0		4.73888	0.0226592	4.60044	0.0758042	4.69477	0.129174	4.64388	0.119354	5.07219	0.0623703	5.58767	0.0556022	4.74209	0.106697	4.70197	0.0572427	4.8761	0.181442	40.7039	2.98375	0.219911	8	24	4.09228e-12	1.26722e-07
	23908	CU684333	0		3.40546	0.0771339	3.4124	0.0814288	3.6046	0.0477695	3.36095	0.0837492	3.5395	0.113673	3.98977	0.0781198	3.58606	0.122155	3.35756	0.092694	3.42698	0.040926	19.8624	1.2426	0.187681	8	24	8.05268e-09	0.000221022
	12849	CU683212	0		3.37183	0.0583775	3.44383	0.145042	3.28364	0.195518	3.42033	0.21966	3.74131	0.0468442	4.20503	0.267589	3.48948	0.124647	3.74651	0.0618475	3.43127	0.0348423	13.339	2.46955	0.555412	8	24	3.8294e-07	0.00941267
	9260	CU994260	0		4.32639	0.0688461	3.90148	0.135675	3.92678	0.0767682	3.95019	0.193745	5.2698	0.0390879	6.07208	0.111727	4.20702	0.236307	5.28843	0.0910248	4.9783	0.197852	110.2	17.9308	0.488134	8	24	0	0
	4286	AM864860	0		4.49293	0.137206	4.18227	0.0809049	4.57495	0.0754652	4.13561	0.0563862	4.70243	0.0560721	5.17878	0.132982	4.4836	0.103763	4.57221	0.0448998	4.27499	0.0816877	44.1097	3.00937	0.204674	8	24	1.68754e-12	5.25871e-08
	37279	CU991940	0		4.25034	0.0932963	3.86798	0.113115	3.85668	0.157174	3.87762	0.209039	5.21891	0.126932	6.03119	0.17634	4.17647	0.189836	5.27068	0.0887056	4.99955	0.228932	90.8202	18.4778	0.610363	8	24	4.44089e-16	1.41727e-11
	13699	CU992453	0		4.54772	0.12261	3.89379	0.243056	3.56618	0.410667	4.38965	0.0851921	4.30166	0.127953	5.5636	0.21756	3.88562	0.165224	4.76328	0.0304926	4.6419	0.0820335	37.4581	10.1334	0.811579	8	24	1.01641e-11	3.12038e-07
	27992	AM867783	0		4.42654	0.162609	3.99489	0.128837	4.36343	0.14636	4.15143	0.133352	4.24579	0.19698	5.19714	0.307367	4.34282	0.096893	4.38952	0.0542409	4.36132	0.0326195	15.7543	3.40115	0.647659	8	24	7.91262e-08	0.00204383
	34473	CU683186	0		4.29903	0.18597	4.37757	0.0205899	4.38829	0.0363666	4.26989	0.0431368	4.45504	0.133614	4.95615	0.131131	4.30947	0.0695756	4.4487	0.0398023	4.1877	0.167896	15.5892	1.5258	0.293627	8	24	8.75838e-08	0.00225467
	37291	AM855127	0		3.78253	0.0922601	3.57589	0.0156218	3.54603	0.161064	3.81588	0.107222	4.10453	0.167968	4.65488	0.0679895	3.76218	0.0769345	3.94522	0.066242	3.93813	0.0125055	40.8007	3.29312	0.242137	8	24	3.98692e-12	1.23483e-07
	14560	FP009983	0		3.99104	0.102138	3.42552	0.093721	4.04382	0.179166	3.71862	0.150361	3.8409	0.110655	4.68633	0.265063	3.91964	0.0680596	4.02366	0.049913	3.96518	0.0164527	21.9928	3.3012	0.45031	8	24	2.86284e-09	8.05202e-05
	23463	CU989088	0		4.84485	0.0506378	4.49304	0.171355	4.41177	0.165092	4.46328	0.200921	5.73749	0.0619695	6.53861	0.0500171	4.72018	0.20118	5.79192	0.0850953	5.54652	0.200015	105.597	17.0439	0.484217	8	24	1.11022e-16	3.5435e-12
	7503	CU990518	0		4.51753	0.0928218	3.86004	0.159455	3.86473	0.0298727	4.22062	0.106341	4.58394	0.174194	5.1632	0.156181	4.10845	0.164285	4.561	0.0516414	4.40076	0.261105	28.843	4.8258	0.501938	8	24	1.6937e-10	5.01809e-06
	44937	AM865024	0		4.15122	0.12414	3.62066	0.102253	3.42437	0.00227258	3.62502	0.0984913	4.28391	0.176654	4.88064	0.247337	3.96079	0.10929	4.21401	0.0428993	4.17225	0.175226	35.5788	5.64712	0.476164	8	24	1.7794e-11	5.43375e-07
	32022	FP006143	0		4.62077	0.119293	4.5986	0.107268	4.62171	0.0788273	4.5403	0.0612352	4.78651	0.0292556	5.29311	0.153166	4.59126	0.0787569	4.68708	0.0430336	4.53105	0.0990987	25.4022	1.74542	0.206134	8	24	6.45178e-10	1.87005e-05
	28488	CU994127	0		5.22729	0.034138	4.46333	0.236954	4.47162	0.160197	4.83083	0.0313002	5.01073	0.0729224	5.9157	0.130017	4.82777	0.0652072	4.98781	0.0312904	5.09257	0.229251	46.3162	5.51977	0.357527	8	24	9.82436e-13	3.07316e-08
	32476	CU987456	0		4.71178	0.130134	4.32054	0.200966	4.18645	0.363786	4.8164	0.320352	4.61955	0.227933	6.10284	0.171981	5.32957	0.20686	5.16702	0.105065	5.2712	0.236379	24.6353	10.0345	1.22197	8	24	8.88008e-10	2.55942e-05
	24275	AM860507	0		3.78267	0.10696	3.14645	0.128972	3.49328	0.097353	3.646	0.0337121	3.61908	0.132678	4.47077	0.207296	3.91176	0.137292	3.81233	0.02184	3.88424	0.0908198	31.5458	3.63991	0.346154	8	24	6.51504e-11	1.95784e-06
	34652	AM869555	0		4.13036	0.0697462	4.30281	0.122927	4.15926	0.15456	4.29322	0.157787	4.37115	0.147485	5.02757	0.202636	4.41095	0.148564	4.38372	0.0134325	4.37813	0.0375868	14.9467	2.11897	0.425304	8	24	1.31085e-07	0.00333244
	43808	CU683646	0		3.53231	0.206978	3.36312	0.135018	3.45628	0.13658	3.46201	0.069783	3.61658	0.136456	4.19832	0.0409939	3.56752	0.124564	3.72193	0.0360865	3.66614	0.0952614	15.5987	1.80115	0.346404	8	24	8.7069e-08	0.00224194
	35190	FP003205	0		4.99649	0.112713	4.89677	0.218422	5.01586	0.139311	5.49042	0.0843372	5.50271	0.123934	6.08896	0.153707	5.16575	0.0817906	5.33113	0.113873	5.33704	0.141099	28.8523	3.93765	0.409428	8	24	1.68787e-10	5.00132e-06
	17816	CU685799	0		4.00065	0.0271332	4.08293	0.00815694	4.09376	0.0712991	3.94948	0.0711942	3.9741	0.0412782	4.55849	0.0879807	3.97539	0.0523697	3.95483	0.0268388	4.00923	0.0645332	46.9648	1.17046	0.0747659	8	24	8.41882e-13	2.63602e-08
	30329	FP000946	0		5.08634	0.0558341	5.31704	0.189088	4.90602	0.0802309	4.98441	0.110979	5.59048	0.11943	6.18536	0.157003	5.15443	0.120762	5.2785	0.0666105	5.44658	0.132076	40.8924	4.62594	0.339374	8	24	3.88967e-12	1.20506e-07
	30	CU997828	0		4.88054	0.134152	4.98593	0.135156	4.63046	0.0811523	4.67359	0.0418212	5.28432	0.079987	5.92726	0.146659	4.93188	0.124314	5.16365	0.0674965	5.23096	0.0908708	52.0581	4.67148	0.269207	8	24	2.66898e-13	8.40541e-09
	21196	AM860797	0		4.55498	0.109706	4.73214	0.140185	4.6021	0.0755139	4.72187	0.0961236	4.71532	0.184185	5.4543	0.178442	4.85808	0.201077	4.76677	0.0432856	4.82427	0.0106623	14.712	2.15273	0.438975	8	24	1.5241e-07	0.00385385
	28089	CU682740	0		3.47953	0.0973692	3.47666	0.068655	3.4287	0.227489	3.52795	0.0508103	3.67422	0.100444	4.11219	0.09128	3.65704	0.0737122	3.56319	0.0399045	3.64575	0.054207	16.6447	1.2835	0.231334	8	24	4.64257e-08	0.00121733
	33387	CU987221	0		4.1333	0.112689	4.18785	0.0787207	4.08259	0.276468	3.9531	0.0423821	4.3986	0.0672147	4.98674	0.120527	4.10199	0.116466	4.4094	0.0766372	4.42217	0.183047	22.5955	2.94651	0.391208	8	24	2.16988e-09	6.1427e-05
	35589	DV736764	0		5.19524	0.056918	4.43579	0.0922987	4.1902	0.0889681	4.3727	0.0531281	5.2018	0.0688677	5.83198	0.145678	4.90118	0.0447918	4.98981	0.0301881	5.18736	0.105566	143.422	7.64874	0.159991	8	24	0	0
	4244	FP008327	0		5.11221	0.141121	5.23018	0.0819474	5.16449	0.0435026	5.16344	0.0304337	5.44857	0.136149	6.00311	0.12417	5.23938	0.102182	5.22743	0.0952437	5.36175	0.07827	28.0343	2.35856	0.252394	8	24	2.2891e-10	6.74918e-06
	36627	CU686119	0		4.33078	0.121892	3.94474	0.176793	4.51371	0.163337	4.41911	0.0610924	4.24735	0.318902	5.07203	0.0452945	4.40518	0.080982	4.60916	0.0409161	4.54872	0.0933104	15.323	2.68152	0.525	8	24	1.03342e-07	0.00264721
	8695	FP004076	0		5.4368	0.120321	5.38293	0.027871	5.14683	0.178827	5.20617	0.0617383	5.67247	0.218953	6.27975	0.0641133	5.42116	0.069605	5.41946	0.0724878	5.64195	0.189512	27.1074	3.42148	0.378658	8	24	3.26406e-10	9.57056e-06
	37161	FP010410	0		4.328	0.0589189	4.44596	0.0931262	4.34077	0.188891	4.23831	0.0672949	4.35225	0.176506	5.08836	0.0674791	4.30027	0.069485	4.3213	0.1112	4.5908	0.0516673	23.3824	2.15701	0.276748	8	24	1.5252e-09	4.34926e-05
	34034	BQ427188	0		5.27386	0.0829086	5.31692	0.0467969	5.31331	0.0530853	5.26136	0.0517328	5.60329	0.0299912	6.31822	0.197574	5.31935	0.016927	5.48669	0.0616491	5.7157	0.0771221	59.4389	3.61841	0.182628	8	24	6.00631e-14	1.90382e-09
	3531	FP001201	0		5.58513	0.0909484	5.58378	0.0112617	5.36993	0.136215	5.2837	0.0495468	5.68088	0.127262	6.26748	0.0961636	5.39469	0.105886	5.33623	0.0805652	5.67342	0.233637	27.4156	2.81606	0.308152	8	24	2.89746e-10	8.51565e-06
	43115	FP003561	0		4.93687	0.0704842	4.9691	0.105485	5.09247	0.0632364	5.0388	0.0530652	5.36078	0.0757739	5.96854	0.0294312	5.20899	0.109271	5.06515	0.0445763	5.41509	0.169916	55.7424	3.21358	0.172952	8	24	1.23901e-13	3.91713e-09
Labial palps-specific					#N/A	#N/A	#N/A	#N/A	#N/A	#N/A	#N/A	#N/A	#N/A	#N/A	#N/A	#N/A	#N/A	#N/A	#N/A	#N/A	#N/A	#N/A	#N/A	#N/A	#N/A	#N/A	#N/A	#N/A	#N/A
	28786	CU997405	hypothetical protein [Paramecium tetraurelia strain d4-2]		4.70578	0.159239	3.76808	0.0566084	4.39687	0.165286	4.88222	0.173002	4.40547	0.0828255	4.19147	0.292218	5.3954	0.11276	4.54986	0.209986	4.50141	0.220197	22.9654	5.90257	0.771062	8	24	1.83616e-09	5.21817e-05
	21528	AM855743	(sp:Q9VVE5) RNA-binding protein Musashi homolog Rbp6 OS=Drosophila melanogaster GN=Rbp6 PE=1 SV=3		4.11519	0.166753	3.67025	0.0365597	4.00017	0.15011	4.05321	0.0867554	4.1336	0.168669	3.73364	0.179063	4.67374	0.0600227	4.05166	0.0298447	3.95792	0.0889603	20.2807	2.46468	0.364585	8	24	6.52615e-09	0.000180083
	42894	AM856067	(sp:Q9R0Q8) C-type lectin domain family 4 member E OS=Mus musculus GN=Clec4e PE=2 SV=1		3.18425	0.258902	2.6847	0.146225	2.20739	0.0927415	2.65062	0.133763	3.14277	0.227304	2.72521	0.189943	3.94127	0.100664	3.21389	0.0582358	2.91446	0.0256171	33.5826	6.93879	0.619857	8	24	3.32407e-11	1.00766e-06
	34221	AM858197	(sp:Q9NZM6) Polycystic kidney disease 2-like 2 protein OS=Homo sapiens GN=PKD2L2 PE=2 SV=1		3.74549	0.192105	3.79156	0.0574218	3.74374	0.0948464	3.81969	0.21869	3.67922	0.159024	3.72024	0.124712	4.62261	0.213109	3.47113	0.0515529	3.46246	0.0474372	19.5658	3.58719	0.550021	8	24	9.36781e-09	0.000256097
	14688	AM855026	(sp:Q64305) Pancreas transcription factor 1 subunit alpha OS=Rattus norvegicus GN=Ptf1a PE=1 SV=1		2.54785	0.592102	2.89821	0.406469	3.13172	0.328844	4.28591	0.176223	2.42101	0.289333	3.01417	0.56123	4.83937	0.05632	2.33221	0.0967946	2.62117	0.289426	23.212	23.9305	3.09286	8	24	1.64474e-09	4.68291e-05
	6668	ES789181	(sp:Q2QL79) Caveolin-1 OS=Didelphis marsupialis virginiana GN=CAV1 PE=3 SV=1		3.78349	0.136983	3.45941	0.0466312	3.46899	0.0670948	3.34813	0.0529997	3.3926	0.0833593	3.38633	0.0348481	4.29841	0.0964232	3.20786	0.184586	3.20966	0.0544213	45.9349	3.65325	0.238594	8	24	1.07692e-12	3.36719e-08
	37787	AM866498	(sp:P61376) LIM/homeobox protein Lhx5 OS=Rattus norvegicus GN=Lhx5 PE=2 SV=1		3.63317	0.101278	3.90578	0.154774	4.17559	0.169584	3.90377	0.047487	4.36315	0.109657	3.81598	0.141044	4.91826	0.0939523	4.36087	0.0805284	3.85396	0.134658	45.6245	4.8806	0.32092	8	24	1.16096e-12	3.62788e-08
	15017	FP003992	(sp:P48180) Acetylcholine receptor subunit alpha-type acr-16 OS=Caenorhabditis elegans GN=acr-16 PE=2 SV=1		4.09122	0.132242	2.7513	0.425476	2.98028	0.463491	3.1391	0.226445	3.80508	0.0716991	3.13741	0.548258	4.56815	0.148885	3.74201	0.0516324	3.33436	0.111151	15.0556	10.1093	2.01439	8	24	1.2231e-07	0.00311757
	36922	CU992301	(sp:P06704) Cell division control protein 31 OS=Saccharomyces cerevisiae GN=CDC31 PE=1 SV=2		4.96822	0.0797873	4.27552	0.184656	4.06838	0.294032	4.49902	0.165605	4.47725	0.113437	4.05402	0.553074	5.47581	0.0529437	3.88837	0.090377	3.82276	0.0652637	19.8529	8.86886	1.34019	8	24	8.09147e-09	0.00022203
	8232	AM857084	(sp:O35161) Cadherin EGF LAG seven-pass G-type receptor 1 OS=Mus musculus GN=Celsr1 PE=2 SV=2		4.9115	0.0873701	3.68065	0.167467	4.0392	0.360033	3.61528	0.680087	4.65176	0.0556147	3.95914	0.416557	5.46048	0.0922916	3.87255	0.0959337	3.97679	0.158057	15.3776	12.0907	2.35876	8	24	9.98741e-08	0.00256097
	33419	CU991466	0		3.11024	0.422592	2.49737	0.189235	2.24054	0.12135	3.7422	0.274214	2.56249	0.359005	2.77006	0.289981	4.37692	0.176047	2.3771	0.226555	2.47166	0.220861	25.3729	15.6115	1.84584	8	24	6.52986e-10	1.89242e-05
	25070	DV736326	0		5.09407	0.143795	3.55208	0.785129	3.64871	0.687974	4.78465	0.361401	4.97379	0.227788	4.10689	0.521124	6.03778	0.0570834	3.18943	0.102908	3.4219	0.399693	20.7935	27.4804	3.96476	8	24	5.06865e-09	0.00014066
	32232	CU997519	0		2.54306	0.548348	2.91272	0.285149	2.99592	0.189253	3.20581	0.141659	3.32685	0.149289	3.02713	0.460357	4.82476	0.131714	3.10949	0.253532	2.84023	0.0683692	18.4511	13.2442	2.15339	8	24	1.68324e-08	0.000453212
	38842	DV736535	0		4.92334	0.126205	3.39769	0.71044	3.53547	0.587037	3.97252	0.638144	4.16537	0.18581	3.91692	0.547033	5.69205	0.114411	3.37614	0.145463	3.33406	0.151418	14.1001	19.355	4.11806	8	24	2.27825e-07	0.0056897
	28446	ES789159	0		3.89388	0.139827	3.04557	0.247444	3.08069	0.0530162	3.09145	0.47609	3.28893	0.210784	3.14828	0.248047	4.67416	0.176244	2.7818	0.36748	2.78432	0.191452	19.4501	11.3861	1.75621	8	24	9.94237e-09	0.000271367
	41340	FP007156	0		3.12756	0.182951	3.32086	0.108685	3.17563	0.0688907	3.20231	0.183404	3.09721	0.0813356	3.12328	0.114563	4.28229	0.327544	3.30186	0.225231	2.91665	0.0525187	18.6012	4.79429	0.773221	8	24	1.5529e-08	0.000418879
	23460	AM854619	0		4.08202	0.191544	3.95901	0.0862517	4.00795	0.201686	4.48444	0.162885	4.4374	0.092709	4.45602	0.0778149	5.14129	0.0716414	4.19937	0.0991292	4.40038	0.0653896	29.9813	3.83034	0.383273	8	24	1.12216e-10	3.34764e-06
	1776	ES789160	0		4.47454	0.171979	4.00653	0.100348	3.98086	0.0466046	3.91026	0.143839	3.96373	0.113303	3.96238	0.0489227	5.09044	0.126735	3.60678	0.08452	3.70075	0.060511	63.4195	6.29785	0.297914	8	24	2.88658e-14	9.17355e-10
	3016	AM865913	0		3.64659	0.0751394	3.70002	0.129815	3.68578	0.18189	3.83526	0.223707	3.58483	0.105557	3.70605	0.175824	4.69417	0.332451	3.24378	0.0844475	3.32834	0.0345052	21.3042	5.31509	0.748458	8	24	3.96112e-09	0.00011059
	5986	AM865295	0		2.64676	0.437586	4.0149	0.0519504	4.25237	0.392656	3.62837	0.385645	2.88895	0.218378	3.62496	0.506101	5.32428	0.0596499	2.98957	0.182529	3.73398	0.492586	21.9729	20.8138	2.84175	8	24	2.88958e-09	8.12578e-05
	9851	CU989413	0		4.33483	0.1114	4.31056	0.0875882	4.34002	0.316482	4.21493	0.133343	4.32011	0.109242	4.16272	0.070996	5.0791	0.0889944	4.31342	0.0211466	4.13671	0.0253194	19.421	2.48293	0.383542	8	24	1.00923e-08	0.000275339
	12682	AM854263	0		3.71261	0.0987381	3.85322	0.146706	4.10602	0.152496	3.8064	0.101783	4.23175	0.0622015	3.77981	0.168103	4.76222	0.10538	4.23566	0.0820357	3.7425	0.0971078	34.7177	3.68736	0.318629	8	24	2.3207e-11	7.06723e-07
	43635	AJ565712	0		3.85658	0.198132	3.83897	0.180823	3.78186	0.125182	3.80293	0.0666979	3.40146	0.0622802	3.3778	0.157459	4.27535	0.0412406	3.50713	0.0719884	3.26875	0.0401914	26.7539	3.01201	0.337746	8	24	3.74742e-10	1.09668e-05
Visceral ganglion-specific					#N/A	#N/A	#N/A	#N/A	#N/A	#N/A	#N/A	#N/A	#N/A	#N/A	#N/A	#N/A	#N/A	#N/A	#N/A	#N/A	#N/A	#N/A	#N/A	#N/A	#N/A	#N/A	#N/A	#N/A	#N/A
	44501	ES789662	PREDICTED: similar to Y41C4A.8 [Apis mellifera]		3.84118	0.149618	3.78116	0.0779089	3.69895	0.173961	3.8851	0.121795	3.73149	0.0396301	3.63809	0.0879685	3.65016	0.169519	4.28899	0.0723301	3.41091	0.108874	14.927	1.68109	0.337863	8	24	1.32748e-07	0.00337286
	19751	CU993772	PREDICTED: similar to CG30419-PA [Nasonia vitripennis]		3.16372	0.332861	2.93411	0.0639388	2.99	0.338984	3.05952	0.202944	3.76835	0.17802	3.63757	0.278286	3.35817	0.10164	4.88498	0.162477	3.32001	0.101126	29.118	11.1812	1.15199	8	24	1.53134e-10	4.54394e-06
	23943	CU992542	PREDICTED: similar to CG30419-PA [Nasonia vitripennis]		3.83585	0.157481	3.20489	0.0924274	3.49818	0.119893	3.64362	0.207438	4.67711	0.151525	4.30239	0.280516	4.04168	0.194712	5.51479	0.0823827	3.7677	0.0994377	61.2115	14.449	0.708149	8	24	4.30767e-14	1.36738e-09
	34118	FP001341	PREDICTED: hypothetical protein [Strongylocentrotus purpuratus]		2.40728	0.24533	3.54101	0.159482	3.55329	0.375503	1.87794	0.797384	1.79791	0.199601	4.11065	0.570676	2.44153	0.205019	4.74685	0.10736	3.76413	0.0701029	27.5482	33.8653	3.68794	8	24	2.75369e-10	8.09889e-06
	6037	CU991495	PREDICTED: hypothetical protein [Strongylocentrotus purpuratus]		4.99017	0.102219	4.70997	0.243826	4.79334	0.14973	4.52245	0.105577	5.15009	0.0457861	4.42084	0.558089	4.96309	0.055546	6.10589	0.0728936	4.06533	0.158398	23.6993	9.83191	1.24458	8	24	1.32711e-09	3.79448e-05
	16051	CU997992	PREDICTED: hypothetical protein [Strongylocentrotus purpuratus]		5.17391	0.10319	4.85836	0.261069	4.88539	0.228976	4.65627	0.0697304	5.22905	0.0611847	4.59284	0.559636	5.09668	0.0337336	6.21962	0.0467941	4.15896	0.171259	22.1822	9.6652	1.30716	8	24	2.6223e-09	7.39095e-05
	41209	ES789858	PREDICTED: hypothetical protein [Strongylocentrotus purpuratus]		5.29231	0.0930525	5.01523	0.279055	5.10188	0.226138	4.80824	0.0661031	5.37654	0.0822343	4.74	0.535912	5.22612	0.085679	6.33785	0.0781279	4.36559	0.169369	21.1214	8.9886	1.2767	8	24	4.32392e-09	0.000120503
	28160	CU997152	PREDICTED: Ciona intestinalis similar to small G protein signaling modulator 3 (LOC100176156), mRNA		4.42641	0.128219	3.63917	0.103686	4.33961	0.195805	4.03389	0.101127	4.5546	0.0473244	3.89945	0.373965	4.37851	0.0561413	5.28678	0.110388	3.63021	0.0473719	35.7795	7.81125	0.654949	8	24	1.67402e-11	5.11546e-07
	29093	AM864132	hypothetical protein LOC398989 [Xenopus laevis]		3.76777	0.224665	3.4938	0.0661844	3.77451	0.40164	3.12697	0.0902984	3.47258	0.25668	4.26809	0.395347	3.06546	0.256785	4.83342	0.126275	4.00373	0.115265	20.5297	9.89564	1.44605	8	24	5.7687e-09	0.000159609
	32615	CU987327	hypothetical protein IscW_ISCW024679 [Ixodes scapularis]		4.40585	0.174078	3.97662	0.106604	4.50409	0.166396	5.11488	0.228564	5.01418	0.229263	4.25934	0.110935	4.25643	0.199619	5.66117	0.126522	5.01708	0.0958831	36.8403	8.67338	0.706296	8	24	1.21837e-11	3.73272e-07
	19541	AM859247	hypothetical protein BRAFLDRAFT_98492 [Branchiostoma floridae]		3.18062	0.106269	3.69413	0.188072	4.29741	0.219865	3.18181	0.099396	3.28838	0.0920937	4.27248	0.326545	3.11959	0.203145	4.77452	0.116987	3.98999	0.217414	40.8999	11.393	0.835679	8	24	3.88201e-12	1.20272e-07
	3728	CU989902	hypothetical protein BRAFLDRAFT_69774 [Branchiostoma floridae]		4.7112	0.0503335	3.64137	0.0975477	4.46474	0.346333	4.03023	0.154755	4.959	0.101414	4.04257	0.519781	4.66974	0.109432	5.57113	0.102329	3.81278	0.154153	25.6244	11.0579	1.29461	8	24	5.89044e-10	1.711e-05
	42897	AM859151	hypothetical protein BRAFLDRAFT_68840 [Branchiostoma floridae]		4.76124	0.226202	4.43008	0.0833209	4.77904	0.265365	5.05771	0.155635	4.80233	0.244175	5.14316	0.161885	4.70404	0.165882	5.69083	0.0326688	5.08232	0.0215331	15.777	3.81307	0.725055	8	24	7.80359e-08	0.00201645
	4941	AM859877	hypothetical protein BRAFLDRAFT_121042 [Branchiostoma floridae]		4.32962	0.0970909	4.1264	0.116629	4.2104	0.222007	4.17371	0.0279373	4.21884	0.124857	4.06478	0.112898	4.37294	0.125099	4.95504	0.119182	4.14987	0.121363	18.6002	2.23467	0.360427	8	24	1.55375e-08	0.000419078
	2337	CU997752	GL21643 [Drosophila persimilis]		5.47763	0.116462	4.51421	0.131784	4.58321	0.177802	5.07193	0.120311	5.60936	0.0391702	4.90694	0.570358	5.38745	0.0763039	6.37302	0.0931762	4.85869	0.206131	22.9082	9.85887	1.29109	8	24	1.8839e-09	5.35009e-05
	42208	CU996282	GK11849 [Drosophila willistoni]		3.48136	0.0952662	3.35482	0.025741	3.15149	0.513677	3.22444	0.0997406	3.60486	0.145673	3.32109	0.100343	3.3785	0.092286	4.47691	0.0602039	3.08279	0.0879767	21.662	5.28477	0.731897	8	24	3.34255e-09	9.3685e-05
	6925	CU992556	GK11849 [Drosophila willistoni]		5.37127	0.16272	4.39735	0.168889	4.47537	0.182042	5.00418	0.050953	5.51281	0.101616	4.77335	0.581286	5.27795	0.107705	6.37076	0.0910618	4.77361	0.216274	23.1952	10.8896	1.40843	8	24	1.65711e-09	4.71762e-05
	35647	FP003178	GJ13427 [Drosophila virilis]		4.35644	0.139335	3.23004	0.0903746	3.52842	0.210559	3.41819	0.243818	4.63899	0.155417	4.0925	0.149047	4.00565	0.125345	5.28277	0.103561	4.42292	0.1018	64.1515	12.4183	0.580733	8	24	2.53131e-14	8.04703e-10
	36768	AM861719	dentin matrix protein, putative [Ixodes scapularis]		3.7221	0.0763033	3.33865	0.0347537	3.39691	0.127383	3.16291	0.109966	3.95743	0.110879	3.31403	0.279313	3.43644	0.0652474	4.56385	0.0493697	3.12191	0.227886	40.2599	6.48844	0.483492	8	24	4.6162e-12	1.4276e-07
	2172	CU993698	conserved hypothetical protein [Ixodes scapularis]		2.94074	0.485157	2.95652	0.327918	2.79332	0.43331	2.86136	0.24139	3.89613	0.137584	3.07343	0.0998877	3.04187	0.22011	4.66222	0.0766291	2.91823	0.125836	20.7659	12.1333	1.75287	8	24	5.13746e-09	0.000142529
	1170	CU994198	class A rhodopsin-like G-protein coupled receptor GPRnna16, putative [Pediculus humanus corporis]		3.88781	0.149427	3.31029	0.357703	3.58173	0.181905	3.30203	0.116772	4.13944	0.170565	3.4756	0.311906	3.41532	0.115229	4.98222	0.0810199	3.40007	0.143278	30.8027	9.3403	0.90969	8	24	8.40913e-11	2.51904e-06
	3636	CU992246	(sp:Q9Z2I9) Succinyl-CoA ligase [ADP-forming] subunit beta, mitochondrial OS=Mus musculus GN=Sucla2 PE=1 SV=2		3.20574	0.0506191	3.15667	0.0514689	3.46153	0.0385119	3.3042	0.0572834	3.30488	0.0699	3.32879	0.177919	3.13487	0.161881	4.13261	0.107067	3.50289	0.0934707	32.6267	2.89181	0.2659	8	24	4.53726e-11	1.36962e-06
	19936	CU984107	(sp:Q9W6B4) Metalloproteinase inhibitor 3 OS=Scyliorhinus torazame GN=TIMP3 PE=2 SV=1		3.49345	0.258218	4.14843	0.445577	3.75317	0.271906	4.81148	0.108585	4.05952	0.256064	3.89197	0.465063	3.41891	0.122048	5.43289	0.29058	4.36574	0.158006	19.9171	13.1043	1.97383	8	24	7.83251e-09	0.000215096
	22719	AM865723	(sp:Q9W596) Microtubule-associated protein futsch OS=Drosophila melanogaster GN=futsch PE=1 SV=4		3.94103	0.121564	4.01047	0.0490624	3.65444	0.183035	3.86601	0.0425983	4.00904	0.0816219	4.01405	0.133071	3.93595	0.130219	4.55195	0.115595	3.93033	0.023575	17.7304	1.69487	0.286774	8	24	2.49768e-08	0.000665832
	23102	CU995720	(sp:Q9VS29) Down syndrome cell adhesion molecule-like protein CG42256 OS=Drosophila melanogaster GN=CG42256 PE=2 SV=3		3.53039	0.109226	3.38292	0.164457	3.6976	0.143692	4.28539	0.206473	4.11116	0.163843	4.27858	0.228511	3.54962	0.147038	5.30734	0.0848286	3.87113	0.0749211	53.7698	10.6452	0.593931	8	24	1.8574e-13	5.86141e-09
	26200	CU997871	(sp:Q9R0N7) Synaptotagmin-7 OS=Mus musculus GN=Syt7 PE=2 SV=1	syt7	4.76526	0.080278	4.5375	0.0757969	4.76016	0.085777	4.38952	0.0698888	4.82789	0.103487	4.26524	0.296913	4.60272	0.093926	5.33123	0.0580083	4.31966	0.087796	24.2906	3.30977	0.408771	8	24	1.028e-09	2.95551e-05
	30863	CU990551	(sp:Q9R0N3) Synaptotagmin-11 OS=Mus musculus GN=Syt11 PE=2 SV=1		3.3128	0.529705	2.55793	0.352426	2.20739	0.0927415	2.85349	0.540234	3.51649	0.436542	2.89723	0.727881	3.2244	0.431969	5.29969	0.150851	3.27838	0.199939	14.1487	22.8835	4.85208	8	24	2.20562e-07	0.00551229
	30271	AM854387	(sp:Q9QWJ9) Neuropilin-1 OS=Rattus norvegicus GN=Nrp1 PE=1 SV=1		3.25894	0.147154	3.33667	0.0198947	2.84404	0.17903	3.30375	0.475275	3.9588	0.143852	3.35322	0.241841	3.88132	0.077898	4.45435	0.129264	3.04275	0.0851842	19.9659	7.50652	1.1279	8	24	7.64204e-09	0.000210011
	16041	AM854447	(sp:Q9NL82) Orcokinin peptides type B OS=Procambarus clarkii PE=1 SV=1	orcokinin-like peptide	4.9535	0.0429469	3.43334	0.169493	3.60514	0.484302	4.576	0.0895504	5.00952	0.0482177	4.31094	0.552308	4.94872	0.0461748	6.14307	0.0708087	3.78725	0.0928802	40.6333	20.5461	1.51694	8	24	4.17111e-12	1.29137e-07
	3286	FP009969	(sp:Q9NFZ3) Guanine nucleotide-binding protein subunit gamma-e OS=Drosophila melanogaster GN=Ggamma30A PE=3 SV=1		5.21151	0.110575	4.46884	0.197918	4.75854	0.112227	4.93293	0.116631	5.33446	0.0765618	4.93575	0.203701	4.8961	0.0628803	5.89692	0.0973588	4.84119	0.0844325	38.8721	4.89328	0.377645	8	24	6.78058e-12	2.08903e-07
	41262	CU683554	(sp:Q9NDE8) MIP-related peptides OS=Aplysia californica GN=MRP PE=1 SV=1	mrp	3.86931	0.146456	3.2392	0.0598656	3.63134	0.390075	5.02799	0.0939835	5.42579	0.0824126	4.46269	0.714373	4.0549	0.0863348	6.2466	0.109801	3.81572	0.188221	39.7086	27.572	2.08308	8	24	5.37004e-12	1.65837e-07
	35911	CU992444	(sp:Q9NDE8) MIP-related peptides OS=Aplysia californica GN=MRP PE=1 SV=1		3.43234	0.150887	3.47849	0.1693	3.52131	0.145843	4.02083	0.203851	4.42488	0.171416	3.74467	0.438151	3.49406	0.0725152	5.30013	0.0610355	3.41058	0.0208875	37.5115	12.3129	0.984735	8	24	1.00074e-11	3.07288e-07
	4438	AM855819	(sp:Q9NDE7) Insulin OS=Aplysia californica GN=PIN PE=1 SV=1	pin	3.04323	0.296991	3.24238	0.0877201	3.63626	0.288281	3.94787	0.16995	4.54101	0.117212	4.0304	0.765544	3.54914	0.0561376	5.82699	0.142817	3.4	0.204802	26.7215	22.1502	2.48678	8	24	3.79548e-10	1.11045e-05
	5228	CU992662	(sp:Q9NDE7) Insulin OS=Aplysia californica GN=PIN PE=1 SV=1	pin	3.41294	0.0365554	3.46797	0.00552702	3.6617	0.135322	3.65379	0.037797	4.06769	0.0821005	3.85538	0.411372	3.45309	0.164903	5.50789	0.19027	3.40016	0.0840512	53.5772	13.88	0.777198	8	24	1.93401e-13	6.10199e-09
	18902	CU997645	(sp:Q9JKW0) ADP-ribosylation factor-like protein 6-interacting protein 1 OS=Mus musculus GN=Arl6ip1 PE=2 SV=1		4.03221	0.258365	3.85008	0.201035	4.34828	0.207921	3.92508	0.15723	4.08294	0.139653	4.1485	0.13917	4.17855	0.212936	5.00567	0.0769764	4.30984	0.0840788	14.6345	3.54286	0.726267	8	24	1.60249e-07	0.00404437
	41386	CU995273	(sp:Q9HCJ6) Synaptic vesicle membrane protein VAT-1 homolog-like OS=Homo sapiens GN=VAT1L PE=1 SV=2		4.39693	0.0514163	4.33642	0.138721	4.10452	0.14388	4.31365	0.0768537	4.83265	0.0585582	4.54614	0.0710135	4.34481	0.0161966	5.44277	0.045437	4.70374	0.190416	68.1029	4.7775	0.210454	8	24	1.28786e-14	4.09964e-10
	28640	AM854957	(sp:Q9FKR0) Probable S-adenosylmethionine-dependent methyltransferase At5g38780 OS=Arabidopsis thaliana GN=At5g38780 PE=2 SV=1	at5g38780	2.85942	0.0892282	4.42464	0.136896	4.74113	0.519664	4.92756	0.902487	2.92859	0.201974	5.12766	0.412704	3.28866	0.180498	5.79466	0.0722293	4.80808	0.197456	26.8005	34.5695	3.86964	8	24	3.67949e-10	1.07706e-05
	39906	CU992892	(sp:Q9D5J6) Sedoheptulokinase OS=Mus musculus GN=Shpk PE=2 SV=1		4.12973	0.0291078	4.1599	0.0786756	4.06318	0.167365	4.62289	0.0466435	4.31327	0.192523	4.37861	0.14604	4.1857	0.0290346	5.12568	0.0925517	4.09439	0.0314301	37.7692	3.56101	0.28285	8	24	9.28702e-12	2.85362e-07
	38375	AM866625	(sp:Q920N7) Synaptotagmin-12 OS=Mus musculus GN=Syt12 PE=2 SV=1	syt12	4.6778	0.111699	4.03242	0.102276	3.84281	0.0917324	4.20183	0.0467652	4.87571	0.0773109	4.1939	0.413968	4.51455	0.05265	5.69853	0.117003	4.34031	0.277032	33.712	9.17708	0.81666	8	24	3.18888e-11	9.67188e-07
	41326	AM861212	(sp:Q90805) Cyclic nucleotide-gated channel cone photoreceptor subunit alpha OS=Gallus gallus PE=2 SV=1		3.59044	0.140453	3.22381	0.255281	2.89059	0.769594	3.34575	0.0631772	4.11804	0.155237	3.36235	0.357875	3.80896	0.0457845	4.82293	0.0806709	3.19251	0.0619585	16.1435	10.0954	1.87605	8	24	6.24953e-08	0.00162532
	44193	CU988215	(sp:Q8TBH0) Arrestin domain-containing protein 2 OS=Homo sapiens GN=ARRDC2 PE=2 SV=2		4.43788	0.260438	3.57828	0.0531171	3.56158	0.235348	4.05536	0.248333	4.70825	0.180076	3.86493	0.550989	4.26711	0.238756	5.52773	0.11522	3.79623	0.0939178	20.0704	11.6505	1.74144	8	24	7.25013e-09	0.000199582
	18196	AM869226	(sp:Q8N5Z0) Kynurenine/alpha-aminoadipate aminotransferase, mitochondrial OS=Homo sapiens GN=AADAT PE=1 SV=2		3.36878	0.105572	3.67726	0.0576855	3.71298	0.214162	3.28457	0.145329	3.2925	0.0691831	3.88692	0.36831	3.32399	0.0897583	4.37937	0.110855	3.60133	0.0671131	17.9458	4.10686	0.686545	8	24	2.21685e-08	0.000592676
	38413	AM865982	(sp:Q8JG30) Sulfotransferase family cytosolic 1B member 1 OS=Gallus gallus GN=SULT1B1 PE=2 SV=1		4.0998	0.344333	3.26408	0.240225	3.33288	0.142474	3.71591	0.262478	4.28339	0.241584	3.78105	0.255447	4.07542	0.292558	4.93368	0.17971	4.17037	0.16559	14.8861	7.43185	1.49774	8	24	1.36259e-07	0.00345785
	9922	CU994773	(sp:Q8IZ57) Neurensin-1 OS=Homo sapiens GN=NRSN1 PE=2 SV=1		5.04443	0.134583	4.35384	0.261722	4.48196	0.0580651	4.95552	0.123109	5.20686	0.0667022	4.4078	0.582137	4.98667	0.110661	6.01208	0.128193	4.20047	0.105758	20.1995	9.30493	1.38195	8	24	6.79587e-09	0.000187355
	26331	CU988369	(sp:Q8ISH7) Feeding circuit activating peptides OS=Aplysia californica PE=1 SV=1	pedal peptide	3.83115	0.0811993	3.89136	0.132789	3.86502	0.117515	4.25171	0.0956355	4.47025	0.147678	4.04702	0.282195	4.1245	0.0541426	5.40754	0.114944	3.66651	0.112118	50.8468	8.27114	0.488003	8	24	3.47389e-13	1.09271e-08
	4163	CU986397	(sp:Q86MA7) Protein PRQFV-amide OS=Aplysia californica PE=1 SV=1	PRQFV-amide	4.54856	0.219262	3.56634	0.284728	3.78145	0.140489	3.54333	0.280203	4.89647	0.130347	4.0669	0.406494	4.46905	0.0296748	5.50914	0.0897415	3.82898	0.0159005	34.3409	13.2255	1.15538	8	24	2.61158e-11	7.94155e-07
	37453	CU987623	(sp:Q6X5T4) C-type lectin 2 OS=Bitis arietans PE=2 SV=1		4.548	0.0436768	3.92412	0.232034	4.34469	0.227841	3.75741	0.0914032	4.84394	0.112729	4.61828	0.257266	4.46558	0.110428	5.57153	0.152177	4.73352	0.224935	37.0822	8.48216	0.686218	8	24	1.13451e-11	3.47922e-07
	20303	CU998388	(sp:Q6DDL7) Protein unc-93 homolog A OS=Xenopus laevis GN=unc93a PE=2 SV=1		4.69613	0.0772544	3.44832	0.0276303	4.00444	0.202961	3.81351	0.0891736	5.02733	0.0688511	4.14475	0.616349	4.3673	0.0466782	5.89614	0.101059	3.86948	0.0771058	37.3499	16.5413	1.32862	8	24	1.04896e-11	3.21926e-07
	37876	CU684072	(sp:Q60575) Kinesin-like protein KIF1B OS=Mus musculus GN=Kif1b PE=1 SV=2		3.97727	0.144231	3.91289	0.0641005	3.83223	0.0803866	3.91541	0.126709	3.88572	0.101789	3.99756	0.0791167	3.98914	0.149621	4.7213	0.134045	3.66861	0.0126208	25.7474	2.60013	0.302958	8	24	5.60269e-10	1.62893e-05
	7623	CU999888	(sp:Q5RAV6) Ras-related protein Rab-6A OS=Pongo abelii GN=RAB6A PE=2 SV=3		4.24738	0.0601643	3.9027	0.129783	4.26463	0.103062	3.92017	0.0885188	4.6399	0.0668353	4.55074	0.10531	4.30594	0.0423523	5.33285	0.051945	4.43119	0.034632	111.449	5.64092	0.151843	8	24	0	0
	37564	CU983945	(sp:Q27441) Neuropeptide Y OS=Aplysia californica GN=NPY PE=1 SV=1	npy; neuropeptide Y	3.26962	0.058181	3.55511	0.156091	4.19199	0.280817	4.096	0.680015	4.28938	0.155709	4.11148	0.68159	3.50654	0.242273	6.3535	0.102338	3.48927	0.277033	23.286	26.6337	3.43129	8	24	1.59162e-09	4.53516e-05
	19328	CU987540	(sp:Q24155) Protein trunk OS=Drosophila melanogaster GN=trk PE=3 SV=1		2.64303	0.447586	3.07983	0.0737417	3.28697	0.0095431	3.12699	0.653969	3.58244	0.299216	4.12302	0.546073	2.9661	0.177222	6.31039	0.177558	3.25121	0.487823	30.6866	38.0821	3.72301	8	24	8.75552e-11	2.6214e-06
	25789	AM854094	(sp:Q16932) Syntaxin OS=Aplysia californica PE=2 SV=1	unc-64	3.22087	0.237631	3.26021	0.447065	3.17356	0.135306	2.90349	0.118815	3.86468	0.0253399	3.08026	0.427045	3.30305	0.200038	4.68212	0.17915	2.9022	0.236552	19.5804	9.95586	1.52538	8	24	9.29753e-09	0.000254278
	2523	CU987975	(sp:Q10131) Calexcitin-1 OS=Caenorhabditis elegans GN=cex-1 PE=2 SV=1	cex-1	3.46397	0.340148	3.01532	0.456411	2.99541	0.478762	3.21585	0.131716	4.08256	0.146924	3.38733	0.123682	3.30453	0.128718	4.59399	0.0917844	3.072	0.144074	17.3736	8.69455	1.50134	8	24	3.05151e-08	0.000808924
	23573	AM853742	(sp:Q0P5B7) Arylacetamide deacetylase OS=Bos taurus GN=AADAC PE=2 SV=1		3.47466	0.120044	3.78396	0.109496	3.9883	0.313817	4.046	0.198887	3.25135	0.0486048	4.42618	0.520879	3.39792	0.0709681	5.05159	0.0252194	4.19989	0.069293	24.7387	10.147	1.23049	8	24	8.50141e-10	2.45181e-05
	1449	AM856875	(sp:Q09453) Glycine receptor subunit beta-type 4 OS=Caenorhabditis elegans GN=ggr-1 PE=2 SV=2		4.6529	0.110137	3.93068	0.189168	3.8151	0.111023	3.93636	0.0944043	4.72815	0.114161	4.22808	0.192487	4.3195	0.0572353	5.26214	0.115306	4.04963	0.289996	37.9186	6.66748	0.52751	8	24	8.89522e-12	2.73457e-07
	9813	FP005546	(sp:Q05923) Dual specificity protein phosphatase 2 OS=Homo sapiens GN=DUSP2 PE=1 SV=1		4.67477	0.0816859	3.56272	0.0612253	4.48532	0.562874	4.03688	0.109531	4.60913	0.0698009	3.92086	0.471538	4.82642	0.151977	5.34712	0.0923627	3.96356	0.0809833	18.0124	8.92709	1.48682	8	24	2.13699e-08	0.000571838
	2730	AM860547	(sp:Q05733) Histidine decarboxylase OS=Drosophila melanogaster GN=Hdc PE=1 SV=2		3.76065	0.216494	3.99439	0.0453997	3.85219	0.0378635	4.14153	0.136489	4.1226	0.104421	3.67045	0.0832706	3.55329	0.188225	4.80884	0.126474	3.53822	0.0642088	34.6475	4.8451	0.419519	8	24	2.3721e-11	7.22187e-07
	6161	CU996943	(sp:P98167) SCO-spondin OS=Bos taurus GN=SSPO PE=2 SV=2	sspo	3.84394	0.125933	3.22384	0.112387	3.46951	0.160617	3.40817	0.118212	4.38991	0.188732	4.0834	0.224074	3.83819	0.099396	4.87979	0.060047	3.63954	0.0429893	51.673	8.06091	0.467995	8	24	2.90101e-13	9.13123e-09
	15666	AM855437	(sp:P97467) Peptidyl-glycine alpha-amidating monooxygenase OS=Mus musculus GN=Pam PE=1 SV=1		4.42604	0.182749	3.95933	0.105293	4.62285	0.205803	5.12496	0.20812	5.0598	0.210202	4.26005	0.162357	4.27427	0.154339	5.69658	0.117862	5.05936	0.111551	39.4088	9.02034	0.686674	8	24	5.83511e-12	1.80042e-07
	24824	CU990017	(sp:P87132) Uncharacterized protein C167.05 OS=Schizosaccharomyces pombe GN=SPAC167.05 PE=1 SV=2		4.73316	0.0191268	4.51419	0.305614	4.1652	0.132556	4.47334	0.0405826	4.92141	0.0432584	4.48278	0.415939	4.4999	0.0574178	5.94719	0.069918	4.04627	0.110737	34.4497	9.20602	0.801693	8	24	2.52376e-11	7.67879e-07
	21181	CU997943	(sp:P85831) Prohormone-4 OS=Apis mellifera PE=1 SV=1		4.658	0.0681957	3.48891	0.0481445	3.94161	0.286547	4.26429	0.14785	4.85068	0.0571942	4.19717	0.492064	4.4925	0.0855035	5.85857	0.136198	4.23783	0.1093	35.2773	12.771	1.08605	8	24	1.95151e-11	5.95541e-07
	19467	AM856171	(sp:P85831) Prohormone-4 OS=Apis mellifera PE=1 SV=1		4.93539	0.0826349	3.6131	0.0393418	4.18879	0.316029	4.50575	0.151879	5.09054	0.0721636	4.43979	0.55294	4.7358	0.102263	6.09054	0.148844	4.45345	0.0973028	30.1334	13.4812	1.34215	8	24	1.06323e-10	3.17512e-06
	14135	CU998198	(sp:P84339) Calmodulin OS=Agaricus bisporus PE=1 SV=2		3.62365	0.274957	3.68362	0.137291	4.05665	0.427814	3.47965	0.134203	4.05514	0.145982	4.29558	0.395075	3.24234	0.193394	6.17911	0.142214	4.10676	0.340525	43.227	23.3651	1.62156	8	24	2.10998e-12	6.56541e-08
	24434	AM854091	(sp:P70610) Double C2-like domain-containing protein beta OS=Rattus norvegicus GN=Doc2b PE=1 SV=2		3.99037	0.031152	3.93658	0.0796313	3.81651	0.0595704	3.72282	0.0683961	3.90699	0.0785557	3.87714	0.0829649	4.00887	0.110317	4.57301	0.0720373	3.73086	0.121198	38.1483	2.00079	0.157343	8	24	8.32756e-12	2.56181e-07
	27867	AM855779	(sp:P58545) BTB/POZ domain-containing protein 3 OS=Mus musculus GN=Btbd3 PE=2 SV=1		4.0067	0.0488031	3.26837	0.0140677	3.51898	0.123093	4.12756	0.177645	4.37889	0.0851556	3.89079	0.319127	4.09484	0.110029	5.0108	0.0482303	3.85002	0.132664	39.359	7.06228	0.538296	8	24	5.91649e-12	1.82524e-07
	43216	CU986333	(sp:P48182) Acetylcholine receptor subunit beta-type acr-2 OS=Caenorhabditis elegans GN=acr-2 PE=2 SV=1	acr-2	4.57031	0.159296	3.75494	0.159074	3.87094	0.35991	4.1313	0.200076	5.0597	0.105375	5.00794	0.32997	4.55472	0.180502	5.88635	0.114759	3.74913	0.108363	43.5659	14.908	1.02659	8	24	1.93556e-12	6.02521e-08
	6467	ES789601	(sp:P31661) Sodium- and chloride-dependent creatine transporter 1 OS=Oryctolagus cuniculus GN=SLC6A8 PE=2 SV=1		4.34895	0.0991168	4.58673	0.0467517	4.2215	0.103454	4.21262	0.0300491	4.56767	0.0379851	4.70555	0.154402	4.48449	0.0586469	5.27876	0.0893194	4.65106	0.0519124	55.4059	3.20337	0.173449	8	24	1.32672e-13	4.19309e-09
	40399	CU994829	(sp:P31241) Molluscan insulin-related peptide 5 OS=Lymnaea stagnalis PE=2 SV=1		3.12419	0.450051	3.7656	0.122528	5.08226	0.176266	4.67286	0.291382	3.59598	0.191656	4.7476	0.816516	3.82743	0.109133	6.36806	0.0982561	4.04288	0.30848	26.772	29.626	3.31982	8	24	3.72098e-10	1.08906e-05
	25424	CU987248	(sp:P31241) Molluscan insulin-related peptide 5 OS=Lymnaea stagnalis PE=2 SV=1		3.33308	0.429384	3.87778	0.167243	5.27289	0.156934	4.80552	0.291396	3.72168	0.171596	4.86116	0.812665	3.92946	0.122464	6.373	0.0939013	4.15805	0.287988	25.5254	27.3971	3.21997	8	24	6.1336e-10	1.77985e-05
	32166	FP005895	(sp:P30974) Tachykinin-like peptides receptor 86C OS=Drosophila melanogaster GN=Takr86C PE=2 SV=2	takr86	3.9909	0.1934	3.3454	0.0991149	3.69938	0.153205	4.60671	0.0523078	4.57902	0.130324	3.88214	0.550144	3.94634	0.0389685	5.19424	0.111113	3.67674	0.260211	22.0183	9.7097	1.32295	8	24	2.82921e-09	7.96026e-05
	21644	CU995343	(sp:P28841) Neuroendocrine convertase 2 OS=Rattus norvegicus GN=Pcsk2 PE=1 SV=1	pcsk2	5.09768	0.126244	3.74757	0.131982	3.90142	0.187963	4.46691	0.093826	5.22238	0.0847188	4.36895	0.59644	4.89131	0.113273	5.91316	0.0839396	3.92554	0.0270777	33.4812	14.8385	1.32957	8	24	3.43431e-11	1.0407e-06
	7667	CU683470	(sp:P25228) Ras-related protein Rab-3 OS=Drosophila melanogaster GN=Rab3 PE=1 SV=1		3.59438	0.078535	3.37806	0.267837	3.3585	0.118643	3.14845	0.0876853	3.35613	0.0643643	3.08388	0.322207	3.57815	0.0504343	4.19845	0.0809173	2.94866	0.111064	20.8406	4.09186	0.58902	8	24	4.9535e-09	0.000137559
	23474	CU996748	(sp:P23416) Glycine receptor subunit alpha-2 OS=Homo sapiens GN=GLRA2 PE=2 SV=1		4.09104	0.0764803	4.3079	0.181987	4.12991	0.0639575	4.01328	0.131283	4.07965	0.191342	4.19748	0.103365	4.05034	0.125227	4.80853	0.0975571	3.98109	0.125376	15.3191	2.00474	0.392597	8	24	1.03596e-07	0.0026535
	32606	AM854139	(sp:P22935) Cellular retinoic acid-binding protein 2 OS=Mus musculus GN=Crabp2 PE=2 SV=2		3.37523	0.14556	2.93664	0.155373	2.99388	0.1445	2.96176	0.0519322	4.06791	0.087493	2.97988	0.498253	3.03	0.132988	4.77518	0.0550835	2.80307	0.196137	37.9996	13.5346	1.06853	8	24	8.69038e-12	2.67221e-07
	4920	CU989616	(sp:P21661) Neuroendocrine convertase 2 OS=Mus musculus GN=Pcsk2 PE=2 SV=1		4.27638	0.130222	3.16992	0.156185	3.45671	0.057127	3.60226	0.130235	4.16649	0.103496	3.78329	0.479768	4.19477	0.181766	5.31789	0.10468	3.34093	0.0801952	36.8212	12.5755	1.02459	8	24	1.22524e-11	3.75365e-07
	2110	CU986442	(sp:P20481) Buccalin OS=Aplysia californica PE=1 SV=2		2.79233	0.169185	3.18132	0.325639	3.59704	0.108669	2.96347	0.249664	4.54148	0.163928	3.36525	0.482225	3.46854	0.0786135	5.15165	0.0858505	3.06386	0.238417	39.7252	19.0832	1.44114	8	24	5.3455e-12	1.6509e-07
	15094	CU988815	(sp:P17644) Acetylcholine receptor subunit alpha-like 2 OS=Drosophila melanogaster GN=nAcRalpha-96Ab PE=1 SV=1	nAcRalpha	3.49793	0.114772	3.12481	0.0607865	3.16386	0.201212	3.30744	0.0964782	3.92623	0.192354	4.04482	0.11845	3.48206	0.0955195	4.50365	0.148047	3.2799	0.127464	44.5394	6.45104	0.434516	8	24	1.51579e-12	4.72865e-08
	35034	AM859884	(sp:P09172) Dopamine beta-hydroxylase OS=Homo sapiens GN=DBH PE=1 SV=3	dbh	3.48845	0.133774	3.60959	0.584727	3.46605	0.159529	3.35039	0.131819	3.51594	0.115668	3.77074	0.331759	3.4872	0.08615	5.26681	0.125351	3.54547	0.155857	24.9121	11.0348	1.32884	8	24	7.90514e-10	2.28324e-05
	30446	CX069323	(sp:Q8ISH7) Feeding circuit activating peptides OS=Aplysia californica PE=1 SV=1	pdeal peptide	3.46725	0.148275	3.64682	0.187439	3.65262	0.538181	4.61573	0.18608	4.81761	0.169508	3.96409	0.683259	4.51367	0.155386	5.88029	0.0766876	3.69146	0.315901	21.3988	18.5155	2.59577	8	24	3.78627e-09	0.000105788
	35321	CU989753	(sp:P01003) Ovomucoid OS=Coturnix coturnix japonica PE=1 SV=1		3.36255	0.299427	3.66019	0.0749411	3.62503	0.0126722	3.40765	0.0471716	3.62615	0.0554326	3.54588	0.121391	3.42332	0.0714922	4.804	0.186094	3.35443	0.10053	40.039	6.40706	0.480062	8	24	4.90352e-12	1.51578e-07
	24119	EW778967	(sp:O60669) Monocarboxylate transporter 2 OS=Homo sapiens GN=SLC16A7 PE=2 SV=1		3.56968	0.0703692	4.54829	0.118115	4.84551	0.460416	3.51808	0.0700464	3.40644	0.056632	5.46587	0.529652	3.54556	0.15719	6.14811	0.0904402	5.24076	0.107527	66.489	32.2349	1.45445	8	24	1.68754e-14	5.36874e-10
	17704	CU994903	(sp:O16305) Calmodulin OS=Caenorhabditis elegans GN=cmd-1 PE=1 SV=3	cmd-1	4.6744	0.0950398	4.41786	0.191903	4.79299	0.158612	4.33505	0.335288	5.07521	0.0739016	5.27376	0.571201	5.40031	0.0261728	5.95903	0.0284319	5.16215	0.114026	15.9104	8.02948	1.514	8	24	7.19418e-08	0.00186315
	3590	AM854378	(sp:O00468) Agrin OS=Homo sapiens GN=AGRN PE=1 SV=4		4.4979	0.10836	4.08787	0.178123	4.57892	0.268626	4.47617	0.0654041	4.62716	0.0535498	4.10157	0.301548	4.42355	0.0890941	5.43784	0.0803515	3.84924	0.0126548	31.1376	6.02756	0.580734	8	24	7.49039e-11	2.24704e-06
	34567	CU988023	(sp:A7E2I7) Transmembrane protein 151B OS=Danio rerio GN=tmem151b PE=2 SV=1		4.35649	0.0870385	3.82121	0.0214765	3.72342	0.0414099	4.21698	0.330372	4.50286	0.0280621	4.04803	0.260178	4.37208	0.0426233	5.20904	0.083375	3.97117	0.0786687	28.9956	5.78595	0.598638	8	24	1.60143e-10	4.74825e-06
	40341	CU996531	(sp:A3LYI0) Stress response protein NST1 OS=Pichia stipitis GN=NST1 PE=3 SV=2		5.35835	0.053193	4.24617	0.00781624	4.4497	0.0503374	4.87889	0.132063	5.4118	0.0581356	4.75273	0.34681	5.15228	0.0565526	6.09783	0.0680548	4.93549	0.0533546	56.9234	8.845	0.466153	8	24	9.79217e-14	3.09854e-09
	34944	CU993306	0		2.19559	0.668279	2.54911	0.259237	2.20739	0.0927415	2.22896	0.182468	3.927	0.131949	3.47597	0.376549	2.35047	0.668207	4.84238	0.23759	2.99246	0.493125	19.9797	27.0663	4.06407	8	24	7.58881e-09	0.000208609
	16243	AM858268	0		2.94486	0.42169	5.3737	0.168268	3.3083	0.133717	3.67534	0.839504	4.513	0.126965	4.63247	0.920024	3.15368	0.217726	6.36832	0.0956592	4.12562	0.27574	20.3028	38.2341	5.64958	8	24	6.45485e-09	0.000178141
	11991	CU987986	0		2.87303	0.236214	2.88445	0.683283	3.10513	0.282495	3.11595	0.16423	3.83176	0.110196	4.06609	0.794644	2.97188	0.152667	6.12693	0.0597418	3.11669	0.525199	26.2906	34.2196	3.90477	8	24	4.50204e-10	1.31347e-05
	2574	CU986875	0		2.46408	0.455377	2.87367	0.337201	2.88887	0.0610339	2.84416	0.241008	2.94272	0.202924	3.47252	0.3196	2.79961	0.211303	5.12772	0.116194	2.96088	0.155517	34.7402	19.501	1.68401	8	24	2.30446e-11	7.01914e-07
	4191	CU993429	0		2.5419	0.729615	3.02414	0.490592	3.06154	0.354127	2.51903	0.232509	4.13981	0.62669	3.344	0.325827	2.77704	0.162973	5.24066	0.0705849	3.55177	0.180643	17.4736	24.1599	4.14797	8	24	2.88398e-08	0.000765871
	7173	FP000157	0		3.07892	0.492852	4.32226	0.194273	4.62606	0.665595	3.18429	0.229022	3.54261	0.272913	5.13944	0.616848	2.94302	0.167693	6.3246	0.0652286	5.35005	0.00890118	39.2522	43.3059	3.30981	8	24	6.09524e-12	1.87965e-07
	15318	CU991954	0		2.64871	0.336684	2.74289	0.43975	2.96689	0.0391075	2.93438	0.361735	3.59858	0.307812	3.52042	0.945071	2.85125	0.307377	5.34258	0.0759138	2.76814	0.336024	14.561	22.3886	4.61272	8	24	1.68101e-07	0.00423596
	20341	AM860190	0		3.04316	0.209844	4.68028	0.0400265	5.12713	0.586911	5.09725	1.04834	3.17851	0.204607	5.39768	0.455294	3.26543	0.179066	6.01428	0.00733404	4.91948	0.086216	22.4071	37.1958	4.98	8	24	2.36465e-09	6.67849e-05
	39887	AB242177	0		3.13654	0.472306	3.49634	0.280548	4.25351	0.312844	4.40157	0.313726	3.5115	0.193073	4.46441	0.717242	3.58353	0.176428	6.17113	0.0758619	3.55973	0.495704	22.0334	26.2555	3.57488	8	24	2.80943e-09	7.90518e-05
	13771	CU987962	0		3.09422	0.367803	3.4738	0.129583	3.55307	0.320027	3.01628	0.148606	4.27323	0.397396	3.67589	0.710937	3.08781	0.256793	5.60884	0.189034	3.03163	0.290476	21.0394	22.2622	3.17435	8	24	4.49833e-09	0.000125234
	32281	CU987888	0		3.53427	0.279078	3.6817	0.107273	4.08627	0.573732	4.43686	0.316521	4.89648	0.0947897	4.56148	0.678413	3.99819	0.173687	6.29595	0.177764	3.86884	0.157999	22.8757	21.7966	2.85848	8	24	1.91162e-09	5.42671e-05
	3581	CU994050	0		3.6524	0.192099	4.57147	0.134995	4.92912	0.198372	4.22974	0.272303	4.14222	0.360473	4.87221	0.41488	3.90647	0.230049	6.296	0.0876407	4.11935	0.0380296	38.0625	19.5287	1.53921	8	24	8.53484e-12	2.62489e-07
	26999	CU995163	0		3.18141	0.165328	3.14871	0.0530638	4.19974	0.619782	4.04589	0.355511	3.59977	0.24007	3.59041	0.786001	3.00764	0.196407	5.3303	0.0972167	3.42935	0.077532	14.067	16.0245	3.41745	8	24	2.32919e-07	0.00581226
	21099	CU990184	0		3.51196	0.443605	3.84239	0.139701	3.79293	0.0553645	3.24867	0.11223	4.68736	0.0854159	4.03229	0.358981	3.38631	0.18796	5.84249	0.118432	4.01286	0.241259	45.2313	20.2979	1.34628	8	24	1.27798e-12	3.99151e-08
	40518	CU995283	0		2.59622	0.469448	2.27384	0.366664	2.43194	0.45883	2.47172	0.44188	3.40384	0.128217	2.7247	0.273424	2.63598	0.285083	4.28271	0.110173	3.1636	0.353337	13.3617	12.2054	2.74038	8	24	3.76934e-07	0.00926806
	30843	CU996121	0		3.54517	0.161288	2.44249	0.537661	2.48034	0.259347	3.7015	0.134153	4.6171	0.0984595	3.91387	0.684405	4.28553	0.0484709	5.74831	0.0637779	3.17002	0.126915	39.847	30.9544	2.33049	8	24	5.16898e-12	1.59665e-07
	16206	CU996367	0		3.39385	0.0842307	3.12452	0.262649	2.97611	0.412322	3.61429	0.0694756	4.48346	0.117854	3.18225	1.01367	3.38281	0.105797	5.16908	0.0470664	3.12707	0.0831664	13.3647	16.4478	3.69208	8	24	3.76152e-07	0.00924921
	19890	CU984057	0		3.7858	0.0582887	3.72061	0.160545	3.90552	0.391368	3.72829	0.22646	5.0531	0.0972448	4.16879	0.741154	4.66101	0.176285	5.75818	0.114856	3.96351	0.092716	19.7707	15.4754	2.34823	8	24	8.43629e-09	0.000231289
	15115	FP002345	0		3.04184	0.05908	3.64161	0.231743	3.99828	0.18237	3.25847	0.164727	3.37894	0.265357	3.63796	0.184757	3.50541	0.13165	4.55752	0.116843	3.72595	0.133657	25.9507	6.12549	0.708131	8	24	5.16004e-10	1.50245e-05
	25354	CU999952	0		3.00152	0.111692	3.3412	0.0386783	3.31037	0.467681	2.90633	0.0847084	2.92117	0.0972398	3.60736	0.501441	3.07937	0.111166	4.44023	0.232716	3.5324	0.0896815	14.8723	7.42488	1.49772	8	24	1.3747e-07	0.00348734
	40300	CU993736	0		3.61178	0.0848419	3.19436	0.0850263	3.3217	0.0824282	4.07828	0.140086	4.48159	0.154486	3.57783	0.448484	3.32233	0.0886901	5.34166	0.102552	3.19106	0.128213	54.2771	15.7684	0.871551	8	24	1.672e-13	5.27916e-09
	4552	CU997914	0		4.10827	0.17385	3.63126	0.183194	3.79534	0.514123	3.82274	0.322454	4.09657	0.124495	4.00974	0.637657	3.43775	0.0919711	6.04412	0.0470366	3.86345	0.117475	23.6276	18.3059	2.3243	8	24	1.36933e-09	3.91341e-05
	36806	CU993740	0		4.06227	0.109865	3.72524	0.146285	3.68053	0.161497	3.6181	0.158241	4.54185	0.262189	4.0532	0.628001	4.76031	0.116711	5.97093	0.185063	3.83952	0.200945	28.6098	17.357	1.82005	8	24	1.84597e-10	5.46186e-06
	19017	CU996333	0		3.74991	0.054468	3.75862	0.0464959	3.94709	0.0852842	3.82078	0.133194	4.39589	0.148266	3.80129	0.331897	4.11152	0.208913	5.41814	0.0591994	3.70503	0.236436	38.378	9.34707	0.730658	8	24	7.79876e-12	2.40054e-07
	29396	CU987439	0		4.1753	0.277585	3.24772	0.185263	3.33968	0.359046	3.74647	0.2915	3.87934	0.406797	4.03649	0.778186	3.33328	0.182389	5.93669	0.153931	3.796	0.201355	18.0746	20.3501	3.37769	8	24	2.06536e-08	0.000553063
	38962	CU990284	0		3.50199	0.333734	2.86104	0.317858	2.45861	0.339864	3.13795	0.633733	3.79245	0.426362	3.1685	0.294416	3.41869	0.25552	4.96025	0.238679	3.24798	0.084204	13.7003	14.4238	3.15842	8	24	2.98446e-07	0.00738892
	36094	CU986527	0		3.57472	0.0211861	3.51141	0.0447413	3.50865	0.15881	3.92855	0.132132	4.19533	0.0464719	3.62606	0.223465	3.36214	0.150503	5.0616	0.0652517	3.36651	0.106145	75.0553	9.1997	0.367717	8	24	4.21885e-15	1.34505e-10
	5463	AM866188	0		3.59512	0.137589	3.48953	0.628471	2.95733	0.241346	3.23071	0.294409	4.42599	0.204761	3.59528	0.243205	4.54491	0.195186	5.08532	0.105043	3.30947	0.0612148	26.8932	15.0726	1.68139	8	24	3.54826e-10	1.03907e-05
	756	CU988636	0		4.19771	0.0874413	3.44257	0.32935	3.75683	0.0570606	4.82826	0.159535	5.02654	0.0790798	4.11477	0.571787	3.88626	0.145201	5.91571	0.0636679	3.39121	0.287019	38.4178	20.0093	1.5625	8	24	7.71083e-12	2.37355e-07
	15304	CU990000	0		4.1262	0.240496	3.4486	0.376075	3.77982	0.172381	3.67094	0.130754	4.93165	0.0844125	5.08281	0.27091	3.58458	0.0979703	5.798	0.0344227	4.46442	0.148394	66.8634	19.7257	0.885045	8	24	1.58762e-14	5.05149e-10
	31635	CU993046	0		4.50073	0.386983	4.11337	0.255103	3.89941	0.128261	4.3471	0.293994	5.48685	0.314131	5.00616	0.149	4.47385	0.299719	6.3094	0.0856694	4.89831	0.323651	28.7509	16.6302	1.73527	8	24	1.75214e-10	5.18792e-06
	21039	CU986539	0		3.98395	0.130113	3.56315	0.676313	3.16502	0.241263	3.31331	0.12186	4.25962	0.0766693	3.50984	0.67581	4.24135	0.104869	5.55062	0.116274	3.35243	0.0815301	19.2917	16.7271	2.60119	8	24	1.07917e-08	0.000293696
	27367	CU997298	0		4.28538	0.123861	3.7479	0.0510576	3.96314	0.0499136	4.12026	0.15104	5.15489	0.100089	4.69989	0.169162	4.33498	0.100256	5.90499	0.121177	4.24633	0.174221	106.576	13.3388	0.375473	8	24	1.11022e-16	3.5435e-12
	17703	CU993873	0		4.57776	0.306232	3.99027	0.0604167	4.0899	0.203214	4.20187	0.23216	5.06492	0.101832	4.74016	0.541221	4.45549	0.10853	6.30405	0.137836	4.72616	0.187408	27.5408	14.7377	1.60537	8	24	2.76143e-10	8.12136e-06
	42847	CU991734	0		3.95405	0.27523	3.30407	0.292011	3.31775	0.37404	3.48316	0.176622	4.72467	0.152388	4.8723	0.283778	3.34104	0.0426246	5.42122	0.100214	4.07736	0.180884	47.0943	18.5782	1.18347	8	24	8.16458e-13	2.55706e-08
	14901	CX068981	0		4.64917	0.0617168	3.77132	0.27462	4.02382	0.0922571	5.32119	0.20261	4.92033	0.0850276	5.19235	0.511514	4.27608	0.180945	6.3708	0.0913318	4.49014	0.0886253	43.344	18.0314	1.24802	8	24	2.04792e-12	6.37353e-08
	2445	CU684611	0		3.03302	0.0734262	3.05122	0.345272	3.06233	0.248258	2.93408	0.160883	3.24841	0.095645	2.97441	0.298042	2.91847	0.121048	4.15449	0.0686526	2.86087	0.140204	17.5595	4.95678	0.846857	8	24	2.74805e-08	0.000730624
	5610	CU983926	0		3.70493	0.186863	3.43035	0.387363	3.42734	0.548153	3.18371	0.134614	4.43323	0.068874	3.72571	0.307066	3.65538	0.154994	5.05284	0.0773539	3.43294	0.152388	21.6242	10.7669	1.49372	8	24	3.40255e-09	9.53089e-05
	15720	CK172395	0		3.15277	0.0996516	2.92267	0.303686	3.3017	0.320851	3.14058	0.0932316	3.19114	0.115492	3.73044	0.244333	3.17974	0.132077	4.2076	0.0561523	3.32141	0.0658301	18.8312	4.61853	0.73578	8	24	1.37396e-08	0.000371822
	37682	CU996475	0		4.50514	0.108878	3.93794	0.071085	4.02219	0.195604	4.27782	0.227749	5.37049	0.0828482	4.94539	0.1925	4.55243	0.119436	5.9925	0.087849	4.18459	0.073119	83.8569	13.5905	0.486202	8	24	1.22125e-15	3.89663e-11
	28744	AM869316	0		3.2286	0.0733038	3.09685	0.0786498	2.81072	0.537623	3.56273	0.117898	3.60101	0.113071	3.16247	0.305329	3.85388	0.159381	4.24213	0.101159	3.20288	0.260524	13.9319	5.61435	1.20896	8	24	2.55042e-07	0.00634544
	11604	CU989813	0		4.84616	0.141784	4.17141	0.253489	4.49089	0.504936	5.04714	0.100671	5.73285	0.0456254	4.52748	0.439351	5.1942	0.104773	6.36736	0.0889638	4.359	0.108043	31.8789	14.8184	1.3945	8	24	5.82083e-11	1.7516e-06
	18604	CU991471	0		3.77301	0.0972142	3.9185	0.0711457	3.65971	0.107986	3.83053	0.0856359	4.07722	0.338294	3.83884	0.0588442	3.70046	0.122843	4.95472	0.148616	3.49242	0.0636787	29.4078	5.46157	0.557155	8	24	1.37836e-10	4.09801e-06
	41280	CU992989	0		3.74366	0.246327	4.14071	0.0777788	4.16152	0.104413	3.61091	0.0881253	4.16017	0.128369	4.21684	0.0640486	3.62088	0.106996	4.8766	0.096744	3.79093	0.0468282	41.0556	5.03319	0.367784	8	24	3.72313e-12	1.15384e-07
	26569	CU986319	0		4.61109	0.104206	3.62175	0.274756	3.51384	0.35068	3.21641	0.0638996	3.8946	0.22877	4.47173	0.346666	4.15269	0.146697	6.00413	0.114988	4.16391	0.0845073	57.4702	20.6473	1.07781	8	24	8.79297e-14	2.7828e-09
	16884	CU989888	0		4.42633	0.199002	4.09479	0.382539	4.37034	0.110102	4.36025	0.23525	4.88265	0.193818	5.05003	0.278376	4.73555	0.279914	5.71198	0.146496	4.53983	0.123594	16.3938	6.97785	1.27692	8	24	5.38248e-08	0.00140628
	371	CU991332	0		4.74169	0.0754508	3.68675	0.293693	3.8414	0.170118	4.12815	0.068887	5.38895	0.0559442	4.25012	0.59269	4.37066	0.0731342	6.09322	0.113889	3.75598	0.0533885	41.8237	19.3169	1.3856	8	24	3.03613e-12	9.42353e-08
	9693	CU994390	0		4.86313	0.0193296	4.08266	0.0560815	4.38124	0.140614	4.63671	0.0521625	4.94936	0.0669252	5.35017	0.0585494	5.05293	0.0720637	6.24892	0.0910912	5.04426	0.115033	227.049	11.0329	0.145778	8	24	0	0
	4458	CU994338	0		4.27518	0.446475	3.63132	0.250513	3.64978	0.267747	3.71471	0.343457	4.75408	0.278316	4.73261	0.389672	3.8935	0.292512	5.49132	0.15825	4.21439	0.338672	14.4731	11.9158	2.46993	8	24	1.78032e-07	0.00447839
	16901	CU996778	0		4.29209	0.146115	3.71174	0.186939	4.00621	0.171372	4.00121	0.14544	4.55483	0.0532441	4.28464	0.320361	4.34148	0.207197	5.45454	0.0763355	4.26085	0.0266648	29.8464	7.16542	0.720229	8	24	1.1774e-10	3.50971e-06
	22051	FP006050	0		5.02615	0.116404	4.50234	0.0909397	4.88913	0.154641	4.25085	0.137011	4.88126	0.0351721	4.62718	0.559063	4.79415	0.138588	6.37179	0.0930159	5.00518	0.0739809	28.1026	11.215	1.19722	8	24	2.23096e-10	6.58065e-06
	21877	CU990972	0		4.17406	0.101945	3.58135	0.117988	3.95082	0.477236	3.53989	0.103214	4.5668	0.0543193	3.69743	0.150644	4.52728	0.0906031	5.29092	0.153415	4.23078	0.156561	38.3747	9.81982	0.767678	8	24	7.80587e-12	2.40265e-07
	22351	ES789395	0		3.15773	0.151439	2.90484	0.195962	3.11559	0.103068	2.98262	0.194522	3.27235	0.20219	3.33533	0.150664	3.1727	0.185819	3.99131	0.0352339	3.17936	0.0429041	15.4602	2.9998	0.582099	8	24	9.48645e-08	0.00243688
	29507	CU989294	0		3.65324	0.151718	3.76775	0.118815	3.7067	0.209005	3.57986	0.124346	3.85541	0.118789	3.6522	0.155203	3.5653	0.10389	4.6052	0.237063	3.53609	0.0892542	18.2156	3.41569	0.562545	8	24	1.9123e-08	0.000513128
	43135	AM855494	0		4.05589	0.240983	3.65417	0.134339	3.94811	0.15142	4.05092	0.0489301	4.3528	0.0917958	4.23669	0.247468	4.30613	0.0528752	5.09537	0.129676	3.89571	0.0683494	27.0956	4.88199	0.54053	8	24	3.27905e-10	9.61351e-06
	5434	CU984401	0		4.69795	0.0723648	3.32076	0.312215	3.69793	0.222872	4.09358	0.12512	4.81162	0.0632658	4.18895	0.612567	4.59393	0.0882143	5.90052	0.0685866	3.68073	0.089536	33.4614	17.2682	1.54819	8	24	3.45622e-11	1.04727e-06
	40225	ES789124	0		4.37683	0.255693	4.2341	0.118071	3.78865	0.311599	4.05632	0.0903999	4.89897	0.23706	4.00031	0.393703	4.10343	0.120536	5.46599	0.0893002	3.90651	0.125699	22.5678	8.8423	1.17543	8	24	2.19739e-09	6.21728e-05
	6888	AM860073	0		3.24575	0.0559738	2.70719	0.389112	3.18104	0.179333	2.94091	0.180342	3.30385	0.0777216	2.87375	0.304898	3.11782	0.109528	4.0528	0.0760146	2.79511	0.0790575	17.3599	4.84305	0.83694	8	24	3.07527e-08	0.00081507
	6136	AM855400	0		3.27201	0.165256	3.03431	0.314655	3.21128	0.325866	2.87941	0.102303	3.59976	0.153028	3.1415	0.183879	3.25436	0.167926	4.08381	0.158032	3.52166	0.0465212	13.8467	3.96595	0.859254	8	24	2.70154e-07	0.00670954
	11788	DW713897	0		4.35819	0.133109	3.81052	0.108382	3.4479	0.168879	3.45662	0.164412	4.18879	0.143426	4.01106	0.253474	3.7191	0.0823926	5.41896	0.152178	3.41413	0.0639284	64.7677	12.2466	0.567256	8	24	2.27596e-14	7.23663e-10
	32002	CU997308	0		4.17492	0.117461	4.53721	0.0737579	3.49846	0.191306	3.525	0.102637	4.56624	0.150682	3.79054	0.349171	3.69969	0.141086	5.17313	0.150961	3.51139	0.107311	42.5162	10.5166	0.742063	8	24	2.53353e-12	7.87522e-08
	27250	CU993976	0		4.80892	0.134326	3.59234	0.0856972	3.58333	0.264113	4.42296	0.0726245	5.30676	0.0897246	4.29728	0.508929	4.45974	0.0312532	5.94961	0.0710212	3.6754	0.219381	48.9234	18.5852	1.13965	8	24	5.34239e-13	1.67735e-08
	33108	FP007922	0		4.64971	0.222249	4.16098	0.0705496	4.43035	0.150309	4.45586	0.0441146	4.9143	0.151047	4.86598	0.204391	4.69257	0.0844188	5.74679	0.137268	4.51878	0.170103	33.6521	6.04293	0.538712	8	24	3.25068e-11	9.85671e-07
	25304	FP005636	0		4.07577	0.295662	3.60749	0.0436574	3.99534	0.00281705	4.45735	0.221875	4.55399	0.211913	3.81756	0.259996	3.9477	0.188389	5.03367	0.0282623	4.23849	0.0713228	19.3867	5.62421	0.870318	8	24	1.02729e-08	0.000280101
	12152	CU992964	0		3.96699	0.113095	2.65027	0.391759	2.72306	0.33047	2.94168	0.0577504	4.34257	0.0663944	3.33221	0.325608	3.83417	0.0465779	4.89006	0.0602789	3.39062	0.0551322	54.1825	16.7699	0.928523	8	24	1.70419e-13	5.38031e-09
	494	CU993015	0		4.80339	0.242308	3.95076	0.170377	4.10675	0.11488	4.12882	0.266146	5.2454	0.147458	4.44184	0.44821	4.60668	0.0232889	5.90746	0.127812	4.21135	0.0094134	30.29	12.0333	1.19181	8	24	1.00603e-10	3.00612e-06
	40655	AM859729	0		3.34831	0.237167	3.36983	0.0815108	3.64762	0.100819	3.18521	0.0810017	3.67129	0.159517	3.72662	0.131178	3.37236	0.19877	4.11368	0.0551388	3.24744	0.0444836	16.5829	2.66219	0.481614	8	24	4.81398e-08	0.00126131
	28237	CU992436	0		3.42386	0.0940629	3.2678	0.217195	3.19026	0.0201812	3.2103	0.143539	3.72834	0.0522224	3.27014	0.13991	3.40248	0.116154	4.20089	0.0811374	3.12281	0.111876	31.8031	3.55856	0.33568	8	24	5.97142e-11	1.79668e-06
	33530	AM857407	0		4.10025	0.217999	3.93229	0.0786295	4.36382	0.0181814	4.04974	0.223249	4.44261	0.172218	4.20051	0.1724	4.21987	0.0877107	5.02545	0.124262	4.54247	0.0422492	17.4647	3.23815	0.556232	8	24	2.89835e-08	0.000769541
	13810	FP006553	0		4.76532	0.146715	3.28653	0.153636	3.59517	0.302145	4.26526	0.0910515	5.02979	0.0668835	4.18992	0.58937	4.64669	0.135431	5.79093	0.0761467	3.85352	0.0597982	34.6904	16.8167	1.4543	8	24	2.34059e-11	7.12711e-07
	40818	CU986646	0		5.01782	0.158614	3.53613	0.216094	3.88893	0.0611502	4.61602	0.0615024	5.44624	0.102945	4.36528	0.61915	4.59974	0.0306315	6.0954	0.095035	3.53974	0.179187	42.901	20.9308	1.46366	8	24	2.29383e-12	7.13451e-08
	13694	BM986712	0		4.49311	0.129493	3.1397	0.107164	3.31105	0.216372	3.67878	0.157117	4.74747	0.148275	3.80177	0.624786	4.45094	0.147617	5.45182	0.0719856	3.66218	0.02375	31.346	16.3004	1.56004	8	24	6.97406e-11	2.09403e-06
	13294	FP003343	0		5.17831	0.0779594	4.80441	0.105383	5.20569	0.0973641	4.95752	0.0585012	5.48644	0.046676	5.66225	0.0862533	5.29674	0.061647	6.27149	0.108078	5.41876	0.0666201	107.957	5.53622	0.153846	8	24	1.11022e-16	3.5435e-12
	10609	CU992029	0		4.69979	0.0989682	4.09881	0.0759822	4.13186	0.129139	4.52247	0.0845569	5.02261	0.0354181	4.75281	0.131276	4.65863	0.0769718	5.67636	0.0641462	4.15397	0.120532	104.232	7.30914	0.210372	8	24	1.11022e-16	3.5435e-12
	13751	CU992820	0		4.76596	0.0775868	4.16866	0.071435	4.22321	0.114485	4.59559	0.0784147	5.07906	0.0336878	4.80571	0.179372	4.73291	0.0954787	5.74621	0.043299	4.23083	0.106479	94.1061	7.1678	0.228502	8	24	3.33067e-16	1.06298e-11
	23214	CU989070	0		4.2906	0.0734538	3.80213	0.0397728	3.79364	0.21246	3.73895	0.0288197	4.47461	0.0804275	3.68693	0.34568	3.97739	0.060081	5.16532	0.0881805	3.57832	0.10533	43.2061	7.86862	0.546354	8	24	2.12119e-12	6.59988e-08
	29912	DV736309	0		5.14744	0.149798	4.17872	0.216211	4.084	0.237908	4.72772	0.151611	5.25759	0.11028	4.56452	0.542567	5.05628	0.1086	6.18927	0.0798706	4.44017	0.197698	26.3677	12.2634	1.39528	8	24	4.36593e-10	1.27433e-05
	29888	CU984102	0		4.83375	0.0601725	4.23707	0.108309	4.30853	0.0865791	4.71332	0.125713	5.14813	0.0408711	4.87023	0.195983	4.81827	0.0958932	5.80456	0.112178	4.35497	0.0972391	67.8534	6.81281	0.301215	8	24	1.34337e-14	4.27608e-10
	26878	CU989230	0		4.81223	0.120132	4.21592	0.105619	4.2435	0.139359	4.66307	0.0662286	5.12692	0.0760805	4.85834	0.213544	4.75525	0.0666872	5.77095	0.075286	4.29679	0.114857	63.9886	7.00683	0.328504	8	24	2.60902e-14	8.29331e-10
	21311	DV736750	0		5.25864	0.315522	3.92978	0.280024	4.18709	0.473634	4.75415	0.272625	4.99461	0.364445	5.50753	0.298196	4.46832	0.256249	6.26767	0.0865499	5.12063	0.181246	21.0227	14.5582	2.07751	8	24	4.53489e-09	0.000126215
	5081	AM857286	0		4.34329	0.158087	4.19267	0.2058	3.81355	0.0546205	4.32007	0.0869966	4.51432	0.0554748	4.32883	0.121457	4.23093	0.0654198	5.17503	0.0200518	4.18354	0.103755	42.1759	3.90012	0.277418	8	24	2.76823e-12	8.59812e-08
	19306	CU994739	0		4.12862	0.231348	4.20657	0.0418296	4.19871	0.0987042	3.90933	0.204901	4.19595	0.264981	3.88408	0.233048	4.3236	0.0294672	4.91493	0.0788547	3.75289	0.0585567	14.5455	3.44825	0.711199	8	24	1.69803e-07	0.00427785
	17737	CU988434	0		4.86498	0.196471	4.14472	0.166853	5.04829	0.219178	4.44746	0.195238	4.86706	0.241962	4.53281	0.408428	4.91898	0.136887	5.77716	0.0740659	4.31461	0.0958936	17.941	6.87172	1.14905	8	24	2.2227e-08	0.000594217
	29010	CU998227	0		5.22722	0.092169	3.80995	0.116255	4.03923	0.215002	4.69822	0.0214726	5.38614	0.103277	4.61782	0.613251	5.05234	0.0124569	6.19216	0.100956	4.27074	0.0387434	34.885	15.5892	1.34062	8	24	2.20297e-11	6.714e-07
	21175	FP002125	0		4.71759	0.0891614	4.57761	0.0720831	4.58247	0.198533	4.59779	0.0488222	4.90103	0.0698595	4.66972	0.0889035	4.77661	0.0593294	5.58768	0.130849	5.02102	0.0859359	40.5564	3.18057	0.23527	8	24	4.25882e-12	1.31827e-07
	29344	CU991204	0		4.7953	0.0879529	3.42961	0.177824	3.67063	0.0861324	3.97435	0.0670075	4.92563	0.0564603	4.07896	0.405344	4.83063	0.0736856	5.67059	0.0555035	4.1984	0.095903	65.8457	14.5115	0.661157	8	24	1.88738e-14	6.003e-10
	14456	CU996563	0		5.3079	0.164964	3.97852	0.230445	4.36117	0.175072	3.79259	0.231562	5.28802	0.192679	4.56734	0.760239	4.94976	0.206555	6.27551	0.166723	4.14423	0.10271	22.8513	18.9495	2.48776	8	24	1.93269e-09	5.48439e-05
	22139	AM868259	0		4.96997	0.12429	4.53061	0.423678	4.7243	0.161991	4.44274	0.0317791	4.94022	0.0771678	4.36693	0.584257	4.87064	0.149484	5.8713	0.0861373	3.97684	0.172139	15.0986	8.31104	1.65136	8	24	1.19022e-07	0.0030372
	28729	CU988900	0		5.24517	0.12794	3.6857	0.123132	3.97121	0.184282	4.69312	0.0381519	5.38052	0.0894848	4.56285	0.697252	5.03193	0.0796553	6.18851	0.112429	4.29556	0.0637812	29.6272	16.7819	1.69931	8	24	1.27357e-10	3.79142e-06
	39331	CU993963	0		3.43195	0.125938	3.52425	0.0608817	3.32393	0.292471	3.37633	0.102269	3.61444	0.0980891	3.40892	0.0629403	3.52515	0.112747	4.04468	0.0612703	3.03332	0.0753189	17.5579	2.10076	0.358942	8	24	2.75042e-08	0.000731227
	19251	CU994422	0		4.77225	0.154336	4.35404	0.113323	4.99211	0.00528436	4.40539	0.0296304	5.09211	0.0463957	5.01502	0.186402	4.68096	0.125967	5.61459	0.121495	4.33885	0.0874136	48.9104	5.17954	0.317696	8	24	5.35794e-13	1.68218e-08
	11939	FP006631	0		5.42631	0.135193	4.18827	0.240544	4.30408	0.097643	5.10435	0.10219	5.66144	0.125315	4.94213	0.629275	5.1598	0.169846	6.37334	0.0935823	4.96809	0.0451082	23.8479	12.5035	1.57291	8	24	1.244e-09	3.56282e-05
	21837	CU986907	0		5.28404	0.131587	3.63344	0.220941	3.9941	0.242463	4.71469	0.0579964	5.38914	0.10006	4.59807	0.667439	5.04946	0.0836542	6.19884	0.0834686	4.28813	0.0603197	30.574	17.2527	1.69288	8	24	9.10622e-11	2.72476e-06
[truncated: 143 more rows]
