# Supplementary material for: Development of a Pacific oyster (Crassostrea gigas) 31,918-feature microarray: identification of reference genes and tissue-enriched expression patterns
Source: BMC Genomics. 2011 Sep 27;12:468. doi: 10.1186/1471-2164-12-468 (PMC3191543; doi:10.1186/1471-2164-12-468)
Supplement: Additional file 6 — Lists of contigs gonad-enriched, gills- and labial palps-enriched, and ganglion- and hemocyte-enriched. This table provides for each contig the spot: location on microarray, ID genbank: accession number, Description from GigasDatabase, GeneName: gene name as cited in the text, mean: mean log normalized gene expression, stdev: standard deviation of log normalized gene expression, GI: Gills; G: gonad; DG: Digestive gland; M: Mantle; MS: Adductior muscle; P: Labial palps; GG: Visceral ganglia; HE: Hemocytes, SS: sum of squares, df: degrees of freedom, F ratio: ratio of the model mean square to the error mean square, adj p value: adjusted Bonferroni's correction p value. [file 1471-2164-12-468-S6.XLS]

## Sheet: Gm Gf p0,05
	all mean	all stdev	Gm Gf mean	Gm Gf stdev	abs t value	df	raw p value	adj p value	FC
30966	3.87643	0.608415	5.60282	0.113375	13.7117	30	1.86517e-14	1.41194e-10	1.44535
41164	3.90374	0.411084	5.50147	0.181723	14.7315	18	1.74318e-11	1.31e-07	1.40928
21794	3.41316	0.341274	4.75431	0.130354	15.8657	22	1.58096e-13	1.19441e-09	1.39294
31274	4.05922	0.4434	5.60888	0.269737	11.1237	11	2.52604e-07	0.00177833	1.38177
11783	3.62197	0.350745	4.9891	0.101394	17.2656	28	2.22045e-16	1.68421e-12	1.37746
30736	4.30083	0.499346	5.90357	0.136636	14.4241	29	9.10383e-15	6.89615e-11	1.37266
6241	4.36001	0.415141	5.96764	0.142619	16.2618	24	1.84297e-14	1.39531e-10	1.36872
12447	3.72392	0.382516	5.0464	0.167348	13.1679	18	1.11588e-10	8.34902e-07	1.35513
12522	3.69637	0.323987	5.00069	0.141947	15.3228	18	9.02189e-12	6.78807e-08	1.35286
28117	3.85902	0.343369	5.21846	0.240398	11.4899	10	4.39055e-07	0.00306021	1.35228
2797	3.61153	0.334695	4.87295	0.212743	11.6657	11	1.55445e-07	0.00110381	1.34927
33903	3.88662	0.364481	5.24033	0.158406	14.1888	18	3.25573e-11	2.44538e-07	1.3483
9964	4.15781	0.807656	5.59925	0.275604	7.51208	24	9.43711e-08	0.000673715	1.34668
11863	4.27604	0.82329	5.74904	0.284754	7.49564	24	9.79725e-08	0.000699132	1.34448
13345	3.98659	0.415785	5.35888	0.291204	9.57609	10	2.36084e-06	0.0158035	1.34423
45191	4.43274	0.395908	5.94774	0.198423	13.6231	15	7.49661e-10	5.56548e-06	1.34178
21502	4.05053	0.427511	5.42831	0.196088	12.0023	17	1.00331e-09	7.43856e-06	1.34015
4311	4.05285	0.328986	5.41924	0.133281	16.3674	20	4.76508e-13	3.59859e-09	1.33714
27120	4.27287	0.480778	5.70441	0.154298	12.7893	26	1.00853e-12	7.61135e-09	1.33503
4465	4.24596	0.428643	5.66526	0.0791336	16.0204	30	2.22045e-16	1.68421e-12	1.33427
40187	3.44938	0.316717	4.59543	0.0999065	15.6266	26	9.76996e-15	7.39879e-11	1.33225
10995	4.38286	0.414732	5.8363	0.176245	13.5255	19	3.34783e-11	2.51422e-07	1.33162
17483	3.36998	0.222682	4.4798	0.0834893	20.2683	22	1.11022e-15	8.4166e-12	1.32933
23627	4.32145	0.449342	5.74336	0.201564	11.9116	17	1.12659e-09	8.34241e-06	1.32903
28864	4.25529	0.430832	5.64564	0.200048	11.9465	17	1.07733e-09	7.97978e-06	1.32673
7608	4.28926	0.349161	5.66482	0.163729	14.5132	16	1.2518e-10	9.35843e-07	1.3207
32432	4.00358	0.384214	5.28498	0.146441	13.476	22	4.15423e-12	3.12938e-08	1.32006
4509	3.4923	0.19201	4.60214	0.0606187	24.9548	26	0	0	1.31779
37724	3.96665	0.317078	5.21507	0.182615	12.9583	12	2.04527e-08	0.000148589	1.31473
21602	4.41818	0.44697	5.80781	0.16796	12.6325	22	1.47331e-11	1.10749e-07	1.31453
38805	3.82219	0.286411	5.02198	0.121674	16.1697	19	1.45883e-12	1.10025e-08	1.3139
7399	3.97265	0.353683	5.21611	0.256804	9.94792	9	3.73713e-06	0.0247248	1.31301
3508	4.48817	0.384735	5.88692	0.266963	10.616	10	9.16603e-07	0.00628515	1.31165
39508	3.35424	0.211466	4.38638	0.0854301	19.2576	20	2.22045e-14	1.68021e-10	1.30771
5534	4.54953	0.362358	5.93216	0.159198	14.5042	18	2.25897e-11	1.69716e-07	1.30391
15271	4.06423	0.30497	5.29657	0.104353	16.9924	24	6.88338e-15	5.21554e-11	1.30322
10315	4.05948	0.319741	5.27483	0.154316	13.8006	16	2.64805e-10	1.97359e-06	1.29938
21954	3.88661	0.276835	5.04838	0.189507	12.3677	10	2.19836e-07	0.00155116	1.29892
20555	3.78173	0.306515	4.90838	0.205328	10.9917	10	6.6387e-07	0.00459265	1.29792
12955	4.85039	0.374152	6.29066	0.170298	14.3894	17	5.97571e-11	4.47939e-07	1.29694
16181	3.38999	0.243241	4.39344	0.0657782	18.5937	29	0	0	1.296
36168	3.20809	0.298287	4.15585	0.188851	9.8599	11	8.51081e-07	0.00584608	1.29543
11765	3.63603	0.243715	4.7059	0.0903897	17.9271	22	1.28786e-14	9.75167e-11	1.29424
16510	4.15134	0.394994	5.37098	0.11092	13.784	28	5.30687e-14	4.01199e-10	1.29379
29886	4.13232	0.241009	5.33328	0.17413	14.1487	9	1.8718e-07	0.00132486	1.29063
41683	3.83352	0.283663	4.93563	0.148891	13.4896	14	2.0546e-09	1.51568e-05	1.28749
12896	4.4868	0.338948	5.77662	0.117897	15.9109	24	2.9976e-14	2.26769e-10	1.28747
15439	4.54842	0.426328	5.85556	0.168093	12.2206	21	5.20044e-11	3.89981e-07	1.28738
12539	3.64351	0.240346	4.68452	0.124971	15.1165	14	4.59394e-10	3.41881e-06	1.28571
11356	4.13746	0.309989	5.31935	0.165842	13.0975	14	3.01806e-09	2.22492e-05	1.28566
19923	4.31369	0.318481	5.53259	0.223173	11.1003	10	6.05821e-07	0.00419834	1.28257
33346	4.30952	0.408983	5.52511	0.239612	9.6817	12	5.07391e-07	0.0035284	1.28207
8286	4.5704	0.37949	5.85698	0.280223	9.47935	9	5.57392e-06	0.0364256	1.2815
24687	4.90585	0.432967	6.27571	0.191771	11.9812	18	5.17542e-10	3.84896e-06	1.27923
38783	4.48639	0.338963	5.71868	0.185619	12.3243	13	1.51671e-08	0.000110386	1.27467
28833	3.76408	0.30658	4.78847	0.203672	10.0474	10	1.52211e-06	0.0103154	1.27215
11287	4.47066	0.391148	5.67007	0.218613	10.2728	13	1.31543e-07	0.000936193	1.26828
18286	3.93753	0.203139	4.9901	0.194052	11.9147	7	6.67001e-06	0.0433217	1.26732
20707	4.13132	0.304423	5.21718	0.168089	12.0344	13	2.01917e-08	0.000146733	1.26284
16474	4.44226	0.333419	5.59847	0.175838	12.0083	14	9.27047e-09	6.78135e-05	1.26027
11636	4.26657	0.283084	5.37528	0.086376	17.0844	27	4.44089e-16	3.36797e-12	1.25986
30432	3.76728	0.224915	4.73884	0.198287	10.5838	8	5.54828e-06	0.0362636	1.25789
21249	4.69666	0.375509	5.90688	0.180278	11.733	16	2.84849e-09	2.10047e-05	1.25768
36754	4.77102	0.472776	5.99955	0.248454	9.01613	14	3.31595e-07	0.00232249	1.2575
23160	4.22729	0.22875	5.31441	0.168713	13.299	9	3.19354e-07	0.00223867	1.25717
12851	4.02267	0.288594	5.05467	0.204174	10.3033	10	1.20798e-06	0.00823359	1.25655
2228	3.76031	0.154751	4.71628	0.115065	17.1874	9	3.44063e-08	0.000248586	1.25423
43395	4.62811	0.340943	5.80015	0.205804	10.9943	12	1.27432e-07	0.000907317	1.25324
27904	4.46712	0.325879	5.59638	0.245759	9.54421	9	5.26868e-06	0.0345257	1.25279
26001	3.68371	0.250075	4.61052	0.0896787	15.3269	23	1.45439e-13	1.09908e-09	1.2516
40729	4.15535	0.243077	5.1939	0.0821986	18.0393	25	6.66134e-16	5.05129e-12	1.24993
40207	3.5007	0.211263	4.37303	0.138637	12.5176	10	1.96204e-07	0.00138736	1.24919
42148	4.58209	0.222532	5.71857	0.0900222	20.1383	20	9.54792e-15	7.23159e-11	1.24803
6205	4.10543	0.252503	5.12113	0.211195	10.2625	8	6.99265e-06	0.0453474	1.2474
7363	4.06478	0.226239	5.06555	0.118299	15.3907	14	3.6201e-10	2.69589e-06	1.24621
18322	4.59969	0.31267	5.73191	0.0564755	17.5702	30	0	0	1.24615
41091	3.93095	0.262635	4.89762	0.128331	13.2787	15	1.07062e-09	7.93113e-06	1.24591
11282	4.85752	0.302818	6.04697	0.125262	15.3412	19	3.70304e-12	2.79098e-08	1.24487
40087	4.3085	0.202045	5.35567	0.187718	12.1855	7	5.73603e-06	0.0374333	1.24305
41191	4.66625	0.23851	5.79177	0.191274	12.4259	8	1.64284e-06	0.0111188	1.2412
16199	4.31767	0.21293	5.35438	0.171652	12.7707	8	1.3323e-06	0.00905565	1.24011
42738	4.01416	0.409608	4.97104	0.158524	9.38183	21	5.85146e-09	4.29556e-05	1.23837
31423	4.33847	0.232883	5.35505	0.0816208	18.2027	24	1.55431e-15	1.17801e-11	1.23432
6460	4.5107	0.230743	5.56498	0.0924288	18.0918	20	7.26086e-14	5.48848e-10	1.23373
21927	4.44273	0.256476	5.4778	0.0784342	17.5926	27	2.22045e-16	1.68421e-12	1.23298
30220	4.46226	0.301365	5.49964	0.226993	9.48923	9	5.52618e-06	0.0361246	1.23248
33868	4.79457	0.275176	5.89746	0.145348	13.867	14	1.43197e-09	1.05866e-05	1.23003
25392	4.64293	0.322774	5.71065	0.228076	9.53914	10	2.44532e-06	0.0163592	1.22997
17356	4.44721	0.194488	5.46239	0.0647009	22.1603	25	0	0	1.22828
42759	4.46076	0.170534	5.47894	0.0837776	21.4801	15	1.11866e-12	8.44141e-09	1.22825
11303	4.65007	0.265372	5.70849	0.0740693	17.8331	28	0	0	1.22761
19856	5.17348	0.337272	6.34975	0.155756	12.9452	17	3.12818e-10	2.3305e-06	1.22736
22503	3.93724	0.19124	4.82954	0.0935487	16.8235	15	3.80413e-11	2.85462e-07	1.22663
22280	4.49939	0.193904	5.51439	0.175554	12.5615	7	4.67543e-06	0.030741	1.22559
31550	5.20694	0.334161	6.37225	0.150751	13.0914	17	2.62763e-10	1.9589e-06	1.2238
18115	4.64752	0.380771	5.68444	0.0632541	13.3457	30	3.75255e-14	2.83768e-10	1.22311
43904	4.50015	0.165688	5.4995	0.122016	16.8967	9	3.99488e-08	0.000288111	1.22207
21572	4.19045	0.229931	5.10626	0.157706	11.7226	10	3.63886e-07	0.00254502	1.21855
28701	4.58569	0.265663	5.57897	0.150922	12.4062	13	1.40037e-08	0.000102003	1.21661
36885	4.20454	0.169101	5.1118	0.116576	15.7362	10	2.20438e-08	0.00016006	1.21578
15635	4.08963	0.162055	4.96507	0.105923	16.4199	10	1.46183e-08	0.000106436	1.21406
6353	4.21863	0.186017	5.12027	0.125651	14.4138	10	5.12512e-08	0.000368701	1.21373
16163	4.01504	0.191094	4.87097	0.148182	12.09	9	7.22475e-07	0.00498508	1.21318
16883	4.30248	0.184445	5.21913	0.106563	16.3256	12	1.47023e-09	1.0868e-05	1.21305
16871	5.20812	0.323411	6.30741	0.07982	15.6472	30	6.66134e-16	5.05129e-12	1.21107
1580	4.32733	0.191795	5.23684	0.120109	14.8191	11	1.29483e-08	9.44321e-05	1.21018
23419	5.12983	0.293358	6.19905	0.081158	16.3337	29	4.44089e-16	3.36797e-12	1.20843
32258	4.99536	0.261018	6.03485	0.0845563	17.0546	26	1.33227e-15	1.00986e-11	1.20809
5417	3.91605	0.15151	4.73004	0.0616824	21.1277	20	3.77476e-15	2.86051e-11	1.20786
5466	4.73199	0.225485	5.70939	0.186948	11.1328	8	3.78923e-06	0.0250544	1.20655
16160	4.56423	0.180803	5.50509	0.0774682	20.0095	19	3.15303e-14	2.38495e-10	1.20614
12738	3.60107	0.340048	4.34138	0.140419	8.50934	19	6.62116e-08	0.000474936	1.20558
14641	5.16641	0.316289	6.22759	0.225428	9.61736	9	4.94634e-06	0.0324678	1.2054
18695	4.8857	0.226179	5.88722	0.202945	10.7011	8	5.10669e-06	0.0334795	1.20499
10332	4.47194	0.180298	5.38039	0.11395	15.6535	11	7.26917e-09	5.32539e-05	1.20315
11559	4.73259	0.202866	5.68451	0.10688	16.2582	14	1.74536e-10	1.30378e-06	1.20114
39914	3.69586	0.310623	4.43494	0.105563	10.029	24	4.64478e-10	3.45618e-06	1.19998
16127	4.50599	0.263873	5.40661	0.143995	11.5935	13	3.15597e-08	0.000228208	1.19987
24741	3.91373	0.181229	4.69421	0.109835	13.739	12	1.05623e-08	7.71682e-05	1.19942
24636	4.10698	0.14067	4.91847	0.111203	15.3525	8	3.21804e-07	0.00225488	1.19759
12231	3.5655	0.158612	4.26671	0.109701	12.9377	10	1.4354e-07	0.00102043	1.19666
3147	5.01656	0.158916	6.00173	0.142705	14.9724	8	3.90882e-07	0.00272875	1.19638
23523	4.31271	0.153518	5.15141	0.122847	14.4089	8	5.26073e-07	0.00365568	1.19447
22935	4.49543	0.141506	5.36466	0.114356	16.0826	8	2.2425e-07	0.00158164	1.19336
43672	3.76733	0.188531	4.49226	0.088235	14.1789	16	1.77186e-10	1.32305e-06	1.19243
6648	4.47647	0.14602	5.3352	0.121714	15.043	8	3.76882e-07	0.00263403	1.19183
6999	4.15701	0.102282	4.95071	0.10975	16.2184	7	8.24568e-07	0.00566808	1.19093
732	4.74093	0.20209	5.64442	0.120244	14.4261	12	6.06629e-09	4.45023e-05	1.19057
42385	4.1597	0.185547	4.93879	0.0911315	15.1079	15	1.75435e-10	1.31032e-06	1.18729
4754	4.80783	0.204301	5.70611	0.0590505	19.4771	28	0	0	1.18684
38812	3.60234	0.104501	4.27482	0.0319065	28.0658	27	0	0	1.18668
21823	3.85423	0.266614	4.56273	0.126864	9.71817	16	4.08261e-08	0.000294397	1.18382
14054	4.98849	0.128432	5.90495	0.113013	17.5096	8	1.15541e-07	0.000823111	1.18372
31306	4.84352	0.220249	5.73011	0.124171	13.4172	13	5.41852e-09	3.98262e-05	1.18305
31265	3.77425	0.163901	4.4633	0.0344844	19.9482	30	0	0	1.18257
3558	5.19432	0.172224	6.13676	0.146665	13.7707	8	7.46335e-07	0.00514449	1.18143
14642	4.31224	0.162466	5.09286	0.137489	12.1497	8	1.95048e-06	0.0131248	1.18103
28251	4.24931	0.119028	5.01658	0.119393	14.2466	7	1.99507e-06	0.0134129	1.18056
29902	5.0907	0.223257	6.00051	0.150937	12.1115	10	2.67798e-07	0.00188342	1.17872
5428	4.40629	0.280658	5.18818	0.14181	9.87523	15	5.89294e-08	0.00042329	1.17745
29645	5.21966	0.208339	6.14048	0.107099	15.5219	14	3.23437e-10	2.40928e-06	1.17641
8583	4.84342	0.178673	5.69508	0.0960664	16.3285	14	1.64775e-10	1.23136e-06	1.17584
23042	3.7467	0.152517	4.40308	0.114068	11.9242	9	8.12695e-07	0.00559053	1.17519
34003	4.60899	0.161901	5.41215	0.126883	13.2866	9	3.21931e-07	0.00225545	1.17426
1055	4.58036	0.2286	5.3764	0.162802	9.98738	9	3.61605e-06	0.0239491	1.1738
37618	4.31023	0.163635	5.0566	0.144217	11.1783	8	3.67399e-06	0.0243218	1.17316
13652	4.07904	0.157363	4.7641	0.129933	11.2154	8	3.58289e-06	0.0237402	1.16794
22248	5.01969	0.199715	5.85671	0.138879	12.2199	10	2.46241e-07	0.00173428	1.16675
804	4.23389	0.212993	4.93895	0.129962	10.516	11	4.46169e-07	0.0031089	1.16653
8903	5.27873	0.167399	6.15471	0.100014	16.8427	12	1.02611e-09	7.60453e-06	1.16595
21220	5.4036	0.246517	6.30016	0.173717	10.5076	10	1.00785e-06	0.00689674	1.16592
6403	4.07193	0.145667	4.74689	0.120065	11.9534	8	2.20842e-06	0.0148075	1.16576
13487	4.4117	0.151176	5.13877	0.112673	13.3587	9	3.07297e-07	0.00215631	1.16481
5606	4.00156	0.303854	4.65967	0.133171	8.2423	18	1.59816e-07	0.00113437	1.16446
4420	5.23691	0.186856	6.09431	0.124246	13.7897	10	7.82551e-08	0.000559916	1.16372
28412	4.20692	0.349308	4.89488	0.160096	7.33748	17	1.16004e-06	0.00791146	1.16353
25120	4.7204	0.183647	5.48812	0.0959347	14.5528	14	7.59119e-10	5.63494e-06	1.16264
29737	5.26428	0.210008	6.11181	0.145322	11.8065	10	3.40354e-07	0.00238282	1.161
24334	4.29277	0.1267	4.9782	0.110636	13.3538	8	9.45694e-07	0.00647612	1.15967
24211	3.83368	0.264421	4.44236	0.0785202	10.1206	27	1.09726e-10	8.21076e-07	1.15877
24547	5.54204	0.148578	6.41995	0.0863339	19.3431	12	2.05915e-10	1.53674e-06	1.15841
34670	5.46115	0.189326	6.32321	0.0955359	16.1515	15	6.80336e-11	5.09844e-07	1.15785
12148	4.77859	0.138528	5.53251	0.138443	12.0645	7	6.13358e-06	0.0399603	1.15777
28812	5.25383	0.171752	6.07747	0.140734	12.4259	8	1.64278e-06	0.01112	1.15677
31007	4.90169	0.238916	5.66362	0.12969	10.8655	13	6.81212e-08	0.000488361	1.15544
18140	5.41449	0.202918	6.25584	0.157887	11.1637	9	1.42119e-06	0.00965275	1.15539
21501	4.32339	0.199211	4.99383	0.146162	9.45277	9	5.70459e-06	0.037251	1.15507
14352	3.51947	0.217035	4.06435	0.107429	8.99652	15	1.97119e-07	0.00139363	1.15482
19072	4.83904	0.149045	5.56871	0.1225	12.6563	8	1.42736e-06	0.00969317	1.15079
37728	4.41644	0.217461	5.08184	0.149109	9.00752	10	4.10709e-06	0.0270985	1.15066
9974	5.10368	0.22341	5.86902	0.171736	9.30569	9	6.49142e-06	0.0422007	1.14996
42115	4.94451	0.163755	5.68135	0.083815	15.8397	15	8.97629e-11	6.72055e-07	1.14902
22559	4.42242	0.206894	5.08055	0.126599	10.0875	11	6.7763e-07	0.00468514	1.14882
12210	4.6679	0.107983	5.35991	0.0389481	26.446	23	0	0	1.14825
36580	4.42066	0.244092	5.06929	0.106938	10.1143	18	7.49576e-09	5.48989e-05	1.14673
38958	4.50369	0.181441	5.16436	0.116044	11.2258	11	2.30168e-07	0.00162269	1.1467
14777	3.87567	0.141137	4.44288	0.100434	11.5326	9	1.07928e-06	0.00737362	1.14635
2197	4.50034	0.110816	5.15823	0.0594311	20.366	14	8.40883e-12	6.32764e-08	1.14619
16770	4.07313	0.124512	4.66739	0.109629	11.7058	8	2.58979e-06	0.0173024	1.1459
21534	4.94308	0.170097	5.65989	0.0464667	18.9461	29	0	0	1.14501
19747	3.85098	0.149731	4.40721	0.115318	10.0772	9	3.35638e-06	0.022283	1.14444
39538	4.70154	0.304323	5.37823	0.105468	9.30911	24	1.95233e-09	1.44062e-05	1.14393
24013	5.54279	0.158677	6.33551	0.131275	12.8518	8	1.26922e-06	0.00863831	1.14302
15985	3.57741	0.202684	4.08483	0.057237	11.1595	28	8.09775e-12	6.09517e-08	1.14184
24421	4.66823	0.188107	5.32736	0.143046	9.59309	9	5.05084e-06	0.0331335	1.14119
31773	4.76078	0.228873	5.4313	0.0949715	11.4265	19	5.89721e-10	4.38399e-06	1.14084
43358	4.1799	0.172776	4.76807	0.127722	9.51086	9	5.42328e-06	0.0355062	1.14071
36138	4.27285	0.104677	4.87384	0.064592	18.1109	11	1.54515e-09	1.1414e-05	1.14065
12569	4.95325	0.159492	5.64729	0.123456	11.761	9	9.13719e-07	0.00626629	1.14012
15274	4.64549	0.167602	5.293	0.055954	16.3825	25	7.10543e-15	5.38307e-11	1.13939
14448	4.54644	0.138187	5.17728	0.0918385	13.7238	10	8.1913e-08	0.000585923	1.13876
31771	5.30461	0.111303	6.04036	0.0585401	22.9253	14	1.67755e-12	1.26504e-08	1.1387
560	5.16408	0.125255	5.88021	0.11326	13.7336	7	2.55872e-06	0.0170999	1.13868
24072	3.82503	0.128381	4.35499	0.0981732	11.256	9	1.32564e-06	0.00901299	1.13855
28144	4.97948	0.135903	5.66903	0.0929281	14.9644	10	3.57705e-08	0.000258371	1.13848
3671	4.38923	0.265094	4.99329	0.141437	7.83967	14	1.732e-06	0.0116945	1.13762
12349	3.60859	0.145262	4.10508	0.0517815	14.1657	23	7.54064e-13	5.69242e-09	1.13759
34071	4.35423	0.114431	4.94905	0.0526337	19.3324	17	5.20917e-13	3.93344e-09	1.13661
14427	4.74787	0.266784	5.39548	0.144245	8.28927	13	1.51249e-06	0.0102532	1.1364
1928	5.53527	0.238638	6.28758	0.11635	11.3863	16	4.38484e-09	3.22505e-05	1.13591
29187	4.75335	0.245724	5.39336	0.129902	9.00738	14	3.35503e-07	0.00234953	1.13464
13962	4.8918	0.163159	5.54546	0.0809684	14.3371	15	3.66805e-10	2.73123e-06	1.13362
42481	5.44912	0.0898296	6.17622	0.0637842	23.2628	10	4.87553e-10	3.62691e-06	1.13343
33688	4.77846	0.160329	5.40758	0.131402	10.1658	8	7.50643e-06	0.0485966	1.13166
43853	3.66062	0.15915	4.13804	0.0617477	12.0352	21	6.89828e-11	5.16888e-07	1.13042
43036	5.00243	0.101548	5.65363	0.0710451	18.6196	10	4.31299e-09	3.17264e-05	1.13018
21559	4.38004	0.247879	4.94954	0.104724	8.89027	19	3.37861e-08	0.000244172	1.13002
5049	3.46437	0.169014	3.91314	0.0685587	10.4582	20	1.48158e-09	1.09489e-05	1.12954
5107	3.83689	0.279827	4.33081	0.112905	6.96788	20	9.18831e-07	0.00629859	1.12873
21694	4.65504	0.103763	5.25411	0.103599	12.8086	7	4.10005e-06	0.0270562	1.12869
32898	3.91275	0.155699	4.41628	0.107121	9.4982	10	2.54279e-06	0.0169986	1.12869
29749	4.6914	0.20682	5.29446	0.141117	8.61228	10	6.13723e-06	0.0399779	1.12855
799	5.72219	0.146076	6.45744	0.1221	12.8478	8	1.27219e-06	0.00865727	1.12849
13753	5.68644	0.117546	6.41533	0.0343987	27.3747	28	0	0	1.12818
20580	4.91789	0.160136	5.54679	0.0642722	15.5379	20	1.25433e-12	9.46141e-09	1.12788
16144	5.65466	0.247204	6.37222	0.0970962	11.5877	21	1.38375e-10	1.03435e-06	1.1269
27168	4.42846	0.216337	4.98827	0.134595	8.12017	11	5.66723e-06	0.0370127	1.12641
40629	4.60384	0.145924	5.18539	0.0798678	13.5142	13	4.96331e-09	3.65002e-05	1.12632
42892	4.47057	0.137384	5.03465	0.094405	12.0689	10	2.7682e-07	0.00194632	1.12618
2338	3.75851	0.1105	4.23198	0.0661064	13.7799	12	1.02128e-08	7.46452e-05	1.12597
6655	4.87018	0.0722892	5.48243	0.0758131	18.0426	7	3.97126e-07	0.00277114	1.12571
26746	4.34625	0.238502	4.89114	0.108437	8.54473	17	1.47179e-07	0.00104586	1.12537
23602	5.33769	0.111294	5.99327	0.0939423	14.9241	8	4.00793e-07	0.00279593	1.12282
18831	4.93554	0.11153	5.54103	0.105149	12.6159	7	4.54121e-06	0.0298766	1.12268
1624	3.99347	0.111039	4.48334	0.0754163	13.0709	10	1.30249e-07	0.000927241	1.12267
27119	4.49578	0.24416	5.047	0.119237	8.14724	15	6.87369e-07	0.0047504	1.12261
11707	4.71434	0.145547	5.28919	0.0781137	13.5435	14	1.95035e-09	1.43936e-05	1.12194
9138	4.27394	0.170907	4.79325	0.103562	9.69469	12	5.00137e-07	0.00347845	1.12151
17088	5.4961	0.120624	6.1639	0.0438069	22.7885	23	0	0	1.1215
25546	4.35058	0.089734	4.87751	0.0602158	17.5396	10	7.71287e-09	5.64814e-05	1.12112
32981	5.2637	0.202693	5.90062	0.119597	10.1916	12	2.9161e-07	0.00204798	1.121
19117	5.21169	0.151434	5.84177	0.108	11.9216	9	8.1419e-07	0.0056	1.1209
31901	4.50035	0.123488	5.04345	0.0719848	14.37	12	6.34185e-09	4.64985e-05	1.12068
29726	3.26477	0.144939	3.65691	0.0832651	8.91785	12	1.21622e-06	0.00828855	1.12011
24729	4.5103	0.116317	5.04958	0.09088	12.4455	9	5.64134e-07	0.00391565	1.11957
13636	4.84186	0.155938	5.42039	0.121309	9.99055	9	3.60652e-06	0.0238896	1.11948
14123	4.20312	0.0911577	4.70508	0.0618744	16.3214	10	1.54938e-08	0.000112717	1.11942
19897	3.9348	0.160778	4.39794	0.102113	8.92107	11	2.28465e-06	0.0153026	1.1177
9962	5.3546	0.181024	5.98367	0.0977356	11.8761	13	2.36651e-08	0.00017169	1.11748
7529	4.76924	0.172884	5.32788	0.11145	9.91083	11	8.08463e-07	0.00556223	1.11713
27421	4.78269	0.130241	5.34117	0.0688449	14.8299	14	5.91761e-10	4.39856e-06	1.11677
9474	5.57463	0.229632	6.22507	0.0755935	12.0671	25	6.37312e-12	4.7996e-08	1.11668
31281	4.70423	0.163066	5.25022	0.107594	10.114	10	1.43261e-06	0.00972744	1.11606
4135	5.16868	0.130483	5.76767	0.083045	14.1974	11	2.03029e-08	0.000147521	1.11589
6157	4.9148	0.165334	5.48167	0.115772	9.94915	10	1.66555e-06	0.0112658	1.11534
36778	4.21261	0.1206	4.69779	0.0889615	11.2568	9	1.32481e-06	0.00900872	1.11517
23233	5.14398	0.135488	5.73345	0.115691	10.9263	8	4.36489e-06	0.028734	1.1146
27263	4.28097	0.344203	4.77085	0.108028	6.1559	26	1.64892e-06	0.0111582	1.11443
8250	5.20804	0.117095	5.80289	0.0866028	14.188	9	1.82743e-07	0.00129382	1.11422
18706	5.15904	0.218788	5.74339	0.0836731	10.7775	21	5.14075e-10	3.82369e-06	1.11327
34087	5.70913	0.147873	6.35508	0.111393	12.0407	9	7.48071e-07	0.00515496	1.11314
42790	4.16029	0.128062	4.6298	0.0745511	11.9888	12	4.8864e-08	0.000351674	1.11286
18984	5.3727	0.271708	5.97897	0.0708435	10.1457	29	4.74814e-11	3.5611e-07	1.11284
9548	4.74321	0.12393	5.27751	0.0844168	12.7485	10	1.65051e-07	0.00117054	1.11265
28155	4.99596	0.128561	5.55755	0.107564	11.142	8	3.76552e-06	0.0249052	1.11241
23292	4.93812	0.1418	5.48834	0.0709874	13.8221	15	6.12312e-10	4.5507e-06	1.11142
19943	5.21571	0.0692384	5.79657	0.033692	30.3312	16	1.33227e-15	1.00986e-11	1.11137
30143	4.02521	0.121235	4.47265	0.0682841	12.3083	13	1.54057e-08	0.000112092	1.11116
39527	4.59516	0.137509	5.10507	0.0617489	13.9515	17	9.72036e-11	7.27569e-07	1.11097
38478	5.20691	0.157618	5.78209	0.11574	10.2438	9	2.92715e-06	0.0194978	1.11047
14454	4.7171	0.180524	5.23756	0.102295	9.58068	13	2.95077e-07	0.00207144	1.11033
9413	5.15937	0.116792	5.72825	0.0925086	12.9441	8	1.20138e-06	0.0081898	1.11026
12348	5.32028	0.172253	5.90507	0.129755	9.3582	9	6.19759e-06	0.0403463	1.10992
40963	5.69305	0.136816	6.31842	0.120937	11.1764	8	3.67875e-06	0.0243496	1.10985
42800	4.57426	0.0886103	5.07334	0.0875643	12.6009	7	4.57783e-06	0.030113	1.10911
40646	4.1658	0.115322	4.61773	0.0862443	10.8586	9	1.79543e-06	0.0121084	1.10849
8655	5.08786	0.148509	5.63666	0.0510456	15.5155	24	5.19584e-14	3.92858e-10	1.10786
36394	3.90099	0.16266	4.3205	0.0262111	12.6807	30	1.38778e-13	1.04888e-09	1.10754
42009	5.53417	0.112175	6.12712	0.0589147	18.3465	14	3.45244e-11	2.59209e-07	1.10714
39396	4.71079	0.130452	5.21444	0.0615043	14.1847	16	1.76109e-10	1.31518e-06	1.10692
44561	5.11986	0.131491	5.66582	0.0849222	12.7197	11	6.37838e-08	0.000457776	1.10664
36458	4.36107	0.124967	4.8256	0.0862656	10.8928	10	7.22061e-07	0.00498294	1.10652
10816	4.18439	0.0898893	4.62926	0.0753285	12.6081	8	1.46965e-06	0.00997009	1.10632
6692	5.41668	0.108533	5.99121	0.0630759	17.3275	12	7.39127e-10	5.48875e-06	1.10607
11610	5.85149	0.102716	6.47042	0.0659523	18.5297	11	1.21049e-09	8.95762e-06	1.10577
29779	5.66409	0.14508	6.26054	0.0944577	12.5282	11	7.46252e-08	0.00053454	1.1053
42588	5.00769	0.122712	5.53498	0.0892054	12.1481	9	6.93524e-07	0.00479225	1.1053
13946	5.40857	0.112026	5.97561	0.0921768	13.0747	8	1.11235e-06	0.00759181	1.10484
9901	3.54031	0.277376	3.90858	0.0906538	5.6697	25	6.66437e-06	0.0432918	1.10402
32157	4.85144	0.0955733	5.3528	0.0901063	12.1903	7	5.72066e-06	0.0373388	1.10334
37446	5.56763	0.111917	6.14264	0.0884978	13.6707	8	7.89488e-07	0.00543484	1.10328
37963	5.2382	0.130312	5.77789	0.0773502	13.3837	12	1.42078e-08	0.000103476	1.10303
3406	5.24549	0.130007	5.78199	0.0608065	15.2219	16	6.12954e-11	4.59409e-07	1.10228
44986	4.50613	0.108851	4.96644	0.0578824	14.5767	14	7.42861e-10	5.51574e-06	1.10215
17	5.08466	0.260285	5.60206	0.117482	7.46064	17	9.31546e-07	0.00638202	1.10176
8671	4.45155	0.104747	4.90329	0.0741259	12.4236	10	2.10671e-07	0.00148797	1.10148
31532	4.98421	0.10058	5.48786	0.0812675	13.1119	8	1.0883e-06	0.00743089	1.10105
1002	4.89867	0.178174	5.39263	0.103734	9.06506	12	1.02315e-06	0.00699838	1.10084
27537	5.00934	0.118942	5.51351	0.0440527	17.3191	22	2.64233e-14	1.99919e-10	1.10064
35996	4.21835	0.174517	4.64077	0.0575004	10.3089	25	1.72905e-10	1.29194e-06	1.10014
19768	5.02015	0.253149	5.52191	0.10313	7.79238	20	1.74562e-07	0.00123694	1.09995
37296	5.80777	0.151029	6.38789	0.0660975	14.6272	18	1.96252e-11	1.47464e-07	1.09989
19164	4.94128	0.0964821	5.43296	0.0723407	14.0943	9	1.93525e-07	0.00136919	1.0995
41542	4.34398	0.134564	4.77533	0.0746882	10.7825	13	7.45591e-08	0.000534142	1.0993
2643	4.9276	0.286774	5.41257	0.100725	7.04646	24	2.76348e-07	0.00194328	1.09842
10709	5.32486	0.11427	5.84891	0.0877195	12.47	9	5.54703e-07	0.0038513	1.09842
30755	5.0506	0.0937566	5.54428	0.0639148	15.5617	10	2.45444e-08	0.000177972	1.09775
10168	5.47961	0.118143	6.0149	0.0838618	13.0244	10	1.34732e-07	0.000958615	1.09769
21004	5.50743	0.233828	6.04306	0.0737278	9.89375	26	2.64698e-10	1.97306e-06	1.09726
2830	5.71743	0.101815	6.27261	0.0663098	16.6131	11	3.87159e-09	2.85027e-05	1.0971
7613	5.03071	0.137799	5.51794	0.0708823	12.4131	14	6.05036e-09	4.43915e-05	1.09685
8068	5.63823	0.10613	6.18418	0.0390043	21.0806	23	2.22045e-16	1.68421e-12	1.09683
27980	5.7773	0.126838	6.33453	0.0823059	13.417	11	3.6646e-08	0.000264547	1.09645
26010	4.74719	0.123277	5.20425	0.0964565	9.94182	9	3.75622e-06	0.0248474	1.09628
21270	4.62083	0.159156	5.06564	0.0942661	9.04359	12	1.04914e-06	0.00717085	1.09626
13947	5.76894	0.434962	6.32393	0.122219	5.69503	28	4.17069e-06	0.0274974	1.0962
27366	4.4135	0.10448	4.83809	0.0849569	10.5907	8	5.52125e-06	0.0360979	1.0962
45207	5.12222	0.115529	5.61437	0.0913077	11.339	8	3.2977e-06	0.0219132	1.09608
39083	5.33786	0.0920834	5.85024	0.0479456	19.4051	14	1.61862e-11	1.21655e-07	1.09599
19511	5.696	0.132719	6.24256	0.0535141	16.2617	20	5.38014e-13	4.06201e-09	1.09596
4010	5.25356	0.104053	5.75759	0.0923914	11.8027	8	2.43238e-06	0.0162751	1.09594
33474	4.61041	0.239034	5.05225	0.0887401	7.54573	22	1.53633e-07	0.0010911	1.09584
10612	5.17591	0.122654	5.67093	0.0962952	10.7954	9	1.88574e-06	0.0127042	1.09564
23854	4.13886	0.133542	4.53466	0.0659612	10.633	15	2.21541e-08	0.000160816	1.09563
8381	4.99106	0.0672488	5.46819	0.0639226	16.3798	7	7.70555e-07	0.00530758	1.0956
38066	4.92958	0.219048	5.40011	0.0857944	8.58519	21	2.60751e-08	0.000188966	1.09545
26159	5.9368	0.134425	6.49772	0.084076	13.0502	11	4.8888e-08	0.000351798	1.09448
9570	4.96427	0.163419	5.42972	0.0962218	9.24977	12	8.26147e-07	0.00567811	1.09376
5605	5.0597	0.100846	5.53337	0.0360243	19.452	23	8.88178e-16	6.73417e-12	1.09362
18208	4.93523	0.213358	5.39562	0.0714659	9.1399	25	1.90665e-09	1.4073e-05	1.09329
14197	4.96232	0.110318	5.42508	0.0811996	11.7555	9	9.17376e-07	0.00628953	1.09326
20295	5.90594	0.221175	6.45577	0.109723	8.89808	15	2.26856e-07	0.00159979	1.0931
34717	4.73517	0.172725	5.17318	0.0669346	10.179	21	1.41882e-09	1.04907e-05	1.0925
16483	5.56375	0.12214	6.07824	0.093326	11.4924	9	1.11172e-06	0.00758862	1.09247
21226	5.36623	0.100586	5.86203	0.0877573	12.1751	8	1.91961e-06	0.0129228	1.09239
6383	4.76569	0.15305	5.20559	0.0694892	10.7569	17	5.25906e-09	3.86646e-05	1.09231
21816	4.59721	0.0600781	5.0198	0.0552385	16.6752	7	6.81823e-07	0.00471344	1.09192
32130	3.97763	0.104921	4.33844	0.0819027	9.23718	9	6.89812e-06	0.0447481	1.09071
3904	5.02997	0.089214	5.48543	0.0684229	13.8909	9	2.19419e-07	0.00154844	1.09055
18933	5.82779	0.115594	6.35333	0.0919804	12.041	8	2.08887e-06	0.0140309	1.09018
26313	5.28019	0.160151	5.75421	0.0867997	10.0933	13	1.61521e-07	0.00114631	1.08977
27633	4.63645	0.11245	5.05255	0.0861075	10.0801	9	3.34832e-06	0.0222362	1.08975
40185	4.35259	0.136011	4.74092	0.0670379	10.2542	15	3.58782e-08	0.000259113	1.08922
21295	5.1761	0.132632	5.63603	0.0786658	11.2114	12	1.02747e-07	0.000733097	1.08886
35242	5.16551	0.122397	5.62377	0.0608922	13.3813	15	9.62076e-10	7.13475e-06	1.08872
14529	4.99589	0.102022	5.43877	0.0857618	11.033	8	4.05601e-06	0.0267818	1.08865
23150	5.68364	0.133357	6.18698	0.0827078	11.8679	11	1.3034e-07	0.000927763	1.08856
5761	4.96974	0.113793	5.40971	0.0807554	11.1162	10	5.97822e-07	0.00414649	1.08853
43133	5.09632	0.069023	5.54571	0.0644277	15.2509	7	1.25496e-06	0.00854503	1.08818
2934	5.52838	0.170207	6.01561	0.109368	8.79845	11	2.61471e-06	0.0174636	1.08813
10590	5.97255	0.138659	6.49876	0.0842054	12.0915	12	4.44322e-08	0.000320045	1.0881
24723	3.86356	0.123386	4.19928	0.0634897	9.55046	14	1.64631e-07	0.00116789	1.08689
44947	5.5177	0.116142	5.9943	0.0624587	14.0556	14	1.19942e-09	8.87692e-06	1.08638
19408	5.77048	0.124077	6.2688	0.0828176	12.0389	10	2.83392e-07	0.00199168	1.08636
28363	4.95699	0.155824	5.38501	0.0944299	8.76354	12	1.46125e-06	0.00991603	1.08635
42573	5.46629	0.108497	5.9371	0.096555	10.5547	8	5.66448e-06	0.0370004	1.08613
2854	4.86084	0.137161	5.2788	0.048407	12.6753	24	3.99081e-12	3.00747e-08	1.08599
20318	4.81904	0.095901	5.233	0.0707659	12.0751	9	7.30105e-07	0.00503553	1.0859
23304	4.38369	0.0872054	4.75843	0.0529297	13.6966	12	1.09394e-08	7.99122e-05	1.08549
22199	4.51959	0.260433	4.90437	0.0479639	7.15064	30	5.90649e-08	0.000424204	1.08513
23751	5.06629	0.0917261	5.4974	0.0666819	13.2875	9	3.21755e-07	0.00225486	1.0851
26326	4.92941	0.108617	5.34509	0.0783574	10.878	9	1.76863e-06	0.0119312	1.08433
6613	4.96028	0.134222	5.378	0.0549639	12.2083	20	1.00252e-10	7.50286e-07	1.08421
31979	5.07527	0.222091	5.49912	0.109433	6.85526	15	5.45761e-06	0.0357146	1.08351
3713	5.12232	0.129809	5.55003	0.085663	9.95195	10	1.66127e-06	0.0112402	1.0835
1494	5.09739	0.184512	5.52115	0.0923085	8.18392	15	6.50119e-07	0.00449947	1.08313
17958	5.23318	0.202698	5.66771	0.0990122	7.73529	15	1.29998e-06	0.00884248	1.08303
27025	5.15666	0.150273	5.58367	0.0864734	9.35684	12	7.30916e-07	0.00504039	1.08281
36012	4.518	0.129279	4.89175	0.0749419	9.47788	12	6.37238e-07	0.00441351	1.08273
42451	4.3956	0.118189	4.7581	0.0611068	10.7379	14	3.84085e-08	0.000277156	1.08247
9639	5.02088	0.131836	5.43127	0.0741804	10.3878	13	1.1551e-07	0.000823009	1.08174
4005	4.78911	0.100841	5.18048	0.0266935	17.5837	29	0	0	1.08172
7936	4.93744	0.133106	5.34048	0.056184	11.7215	19	3.84821e-10	2.86461e-06	1.08163
16487	4.9776	0.146627	5.38351	0.0477781	11.8329	25	9.69536e-12	7.29188e-08	1.08155
3931	4.47955	0.147197	4.84471	0.0751656	8.74369	15	2.83401e-07	0.00199146	1.08152
32246	4.731	0.113223	5.11616	0.065903	11.1246	12	1.11931e-07	0.00079807	1.08141
7483	5.70593	0.115925	6.16939	0.0919978	10.6092	8	5.44919e-06	0.0356649	1.08122
9183	5.78517	0.140115	6.25468	0.0724013	11.7349	14	1.24529e-08	9.08562e-05	1.08116
33483	4.70322	0.0816568	5.08339	0.0424058	16.26	14	1.74285e-10	1.30208e-06	1.08083
37082	4.71822	0.138263	5.09886	0.0695479	9.78202	15	6.67255e-08	0.000478555	1.08067
44171	5.10393	0.103941	5.51559	0.0782213	10.9245	9	1.70618e-06	0.0115253	1.08065
14241	5.76799	0.11385	6.23116	0.0611109	13.9492	14	1.3252e-09	9.8025e-06	1.0803
20736	4.83156	0.14497	5.21729	0.0733427	9.42521	15	1.08252e-07	0.000772159	1.07984
37431	4.55661	0.258392	4.92024	0.0746615	6.2345	28	9.76012e-07	0.0066808	1.0798
8883	4.88398	0.149189	5.27207	0.0653892	9.89901	18	1.04385e-08	7.62738e-05	1.07946
6386	4.82564	0.127512	5.207	0.0902277	8.61638	10	6.11128e-06	0.0398211	1.07903
22318	5.69066	0.104355	6.13919	0.0822355	11.4651	8	3.03227e-06	0.0201888	1.07882
16142	5.23295	0.122906	5.64406	0.092173	9.24965	9	6.82206e-06	0.044282	1.07856
41036	4.13418	0.266118	4.45869	0.0497195	5.89044	30	1.8946e-06	0.012762	1.07849
3005	4.62453	0.210161	4.98609	0.0955735	6.43367	17	6.17853e-06	0.0402284	1.07818
28387	5.333	0.0911629	5.74847	0.0738958	11.9052	8	2.27736e-06	0.0152606	1.07791
1989	6.02814	0.127592	6.49708	0.0850952	11.0229	10	6.46612e-07	0.00447649	1.07779
13846	5.09291	0.121338	5.48857	0.0852009	9.44428	10	2.67768e-06	0.0178735	1.07769
42875	4.83684	0.125464	5.21035	0.0551704	11.3115	18	1.29859e-09	9.6083e-06	1.07722
1846	5.91047	0.0816365	6.36546	0.0616241	15.3397	9	9.28569e-08	0.000663184	1.07698
2242	4.67846	0.0960494	5.03639	0.0616451	11.4627	11	1.86022e-07	0.00131685	1.07651
24947	5.43453	0.177295	5.84514	0.0442565	10.6352	30	1.06954e-11	8.04297e-08	1.07556
35695	5.20534	0.111742	5.59708	0.0667904	11.2807	12	9.59946e-08	0.000685209	1.07526
41712	5.44636	0.0957487	5.85524	0.073401	11.6232	9	1.00998e-06	0.0069103	1.07507
7557	4.27144	0.0809055	4.58924	0.0647069	10.3639	8	6.49582e-06	0.0422228	1.0744
22539	5.14126	0.155521	5.52023	0.0861146	8.20803	13	1.68638e-06	0.0113999	1.07371
40016	4.95593	0.101263	5.32028	0.0787475	9.69177	9	4.64059e-06	0.0305212	1.07352
22712	5.25532	0.0944584	5.64033	0.0339107	16.8495	23	1.95399e-14	1.47898e-10	1.07326
18159	3.76515	0.192728	4.04088	0.0543209	6.38063	28	6.6128e-07	0.00457539	1.07323
38220	4.18701	0.109395	4.49289	0.0608749	9.39141	13	3.70937e-07	0.00259359	1.07306
24814	3.96917	0.194065	4.25874	0.062593	6.399	26	8.86712e-07	0.00608462	1.07296
13040	5.11584	0.145867	5.48847	0.0559266	10.2982	21	1.15528e-09	8.5514e-06	1.07284
9126	5.39276	0.164901	5.78536	0.0725493	9.04407	18	4.09509e-08	0.000295215	1.0728
44575	4.71345	0.107268	5.05637	0.058954	10.815	13	7.19613e-08	0.000515674	1.07276
34252	4.51074	0.15371	4.83885	0.0756311	7.6733	15	1.43346e-06	0.00973036	1.07274
7895	5.40885	0.177508	5.80185	0.0771011	8.46045	18	1.09461e-07	0.000780676	1.07266
44390	5.8864	0.113574	6.30998	0.0800267	10.7759	10	7.98115e-07	0.00549263	1.07196
36423	6.0517	0.101727	6.48707	0.0705559	12.5009	10	1.98692e-07	0.00140436	1.07194
42873	5.41254	0.108175	5.79961	0.0571393	12.3801	14	6.2615e-09	4.59156e-05	1.07151
12514	4.05225	0.0822214	4.34159	0.0325236	14.007	21	4.00058e-12	3.01444e-08	1.0714
20566	4.38146	0.0730568	4.69341	0.0463677	13.2298	11	4.24168e-08	0.000305656	1.0712
5111	5.30169	0.0834359	5.67911	0.0429784	15.8685	14	2.41153e-10	1.79876e-06	1.07119
9789	5.18452	0.124764	5.5534	0.0511658	11.5907	20	2.5038e-10	1.86733e-06	1.07115
42860	5.81199	0.123741	6.22439	0.0631276	11.7528	15	5.74225e-09	4.21711e-05	1.07096
43164	5.84618	0.0959831	6.25942	0.078236	11.2001	8	3.62032e-06	0.0239738	1.07069
37554	5.84315	0.244207	6.25324	0.105825	6.42387	18	4.78663e-06	0.0314434	1.07018
20199	4.60212	0.127567	4.9245	0.0517093	9.95692	20	3.40187e-09	2.50616e-05	1.07005
6285	5.26135	0.0891518	5.62809	0.0738165	10.5758	8	5.58016e-06	0.0364607	1.0697
16994	3.45381	0.128773	3.69311	0.0318149	8.5524	30	1.52818e-09	1.12902e-05	1.06928
27219	5.43963	0.077087	5.8156	0.0414305	16.7111	14	1.20923e-10	9.04384e-07	1.06912
8936	5.29152	0.176365	5.657	0.070591	8.2081	20	7.82142e-08	0.000559701	1.06907
19346	4.62653	0.0882984	4.9414	0.068851	9.58658	9	5.07928e-06	0.033315	1.06806
37903	4.83725	0.163129	5.16541	0.0674423	7.8589	19	2.18076e-07	0.00153918	1.06784
3213	5.62715	0.127642	6.00784	0.0767036	9.5652	12	5.77702e-07	0.00400867	1.06765
11050	4.07296	0.0690079	4.34718	0.0382336	13.38	13	5.60516e-09	4.11811e-05	1.06732
37827	5.50672	0.117364	5.87722	0.0421713	13.0457	23	4.09806e-12	3.08747e-08	1.06728
21748	5.53884	0.184846	5.91102	0.0813368	7.6482	18	4.62189e-07	0.00321961	1.0672
7131	5.97431	0.122746	6.37376	0.0634858	11.3908	14	1.82023e-08	0.000132385	1.06686
9134	5.34957	0.12302	5.70699	0.0691695	9.6994	13	2.56082e-07	0.00180256	1.06681
29100	3.97849	0.0902377	4.24408	0.0597378	8.87125	10	4.70952e-06	0.0309604	1.06676
7991	5.37945	0.0896747	5.73606	0.0617947	11.6669	10	3.80515e-07	0.00265866	1.06629
17182	5.58008	0.0872823	5.94719	0.0774559	10.2529	8	7.04229e-06	0.0456551	1.06579
35250	5.59973	0.101349	5.96507	0.0402574	14.3236	20	5.61795e-12	4.23144e-08	1.06524
40820	4.71737	0.145713	5.02309	0.0771432	7.24976	14	4.22542e-06	0.0278497	1.06481
8527	5.26118	0.164088	5.60135	0.0712033	7.92544	18	2.79958e-07	0.00196783	1.06466
31797	5.16488	0.0993038	5.49684	0.0647164	10.1804	11	6.18179e-07	0.00428275	1.06427
7039	6.03245	0.152842	6.4192	0.0558553	10.3916	23	3.68526e-10	2.74368e-06	1.06411
5649	6.07382	0.0696212	6.46319	0.0654201	13.0311	7	3.65018e-06	0.0241678	1.06411
13768	5.00027	0.125828	5.31692	0.0765709	8.00791	11	6.47112e-06	0.0420882	1.06333
42367	5.56276	0.0652539	5.91494	0.0454	15.7305	10	2.21206e-08	0.000160596	1.06331
18759	6.11338	0.192718	6.49878	0.0842043	7.62105	18	4.85713e-07	0.00338105	1.06304
25285	5.24265	0.100758	5.57081	0.0497182	11.6905	15	6.17295e-09	4.52786e-05	1.0626
7027	4.10259	0.189486	4.35915	0.0345955	6.56057	30	2.9437e-07	0.00206677	1.06254
21272	5.46113	0.153292	5.80083	0.0771667	7.87088	15	1.05156e-06	0.00718633	1.0622
15391	5.694	0.0754883	6.04632	0.0402035	16.0737	14	2.03231e-10	1.51691e-06	1.06188
20861	4.41957	0.0919963	4.69189	0.0428804	10.9373	17	4.10042e-09	3.01709e-05	1.06162
6575	5.49956	0.126619	5.83763	0.074942	8.6432	12	1.68895e-06	0.0114156	1.06147
26629	5.82302	0.149598	6.17643	0.0760972	8.34404	15	5.10729e-07	0.00355059	1.06069
43933	5.49474	0.110731	5.82732	0.073233	9.0587	10	3.90294e-06	0.0257906	1.06053
25189	4.83576	0.125874	5.12802	0.0693678	7.84232	13	2.77883e-06	0.0185348	1.06044
24161	5.1886	0.108336	5.50199	0.0663585	9.1676	11	1.7493e-06	0.0118078	1.0604
41342	4.47628	0.213332	4.74633	0.0575151	5.7098	29	3.54093e-06	0.0234763	1.06033
41416	5.80326	0.0792921	6.15148	0.0591566	12.1891	9	6.73879e-07	0.00466055	1.06
42395	5.23119	0.140968	5.54355	0.0342495	10.2343	30	2.66069e-11	1.99871e-07	1.05971
28463	5.10603	0.11006	5.40842	0.0513403	10.1478	17	1.24806e-08	9.1046e-05	1.05922
25904	5.54752	0.102547	5.87508	0.0584685	10.5763	13	9.35671e-08	0.000668069	1.05905
40582	5.68005	0.0791462	6.01139	0.0601618	11.4651	9	1.13436e-06	0.00774086	1.05834
2308	5.03378	0.107075	5.3274	0.0387016	11.3079	23	7.16389e-11	5.36647e-07	1.05833
42079	5.40645	0.0900769	5.72171	0.041693	12.9765	17	3.01325e-10	2.24517e-06	1.05831
35199	5.84914	0.199804	6.18451	0.0592988	7.38079	27	6.12359e-08	0.000439551	1.05734
456	4.27709	0.099697	4.52112	0.0502335	8.68926	15	3.06734e-07	0.00215266	1.05705
24305	3.7379	0.138791	3.95091	0.0559338	6.06175	20	6.32701e-06	0.0411762	1.05699
24789	5.59314	0.0712573	5.91047	0.0519207	12.5695	9	5.1826e-07	0.00360242	1.05674
26338	5.42983	0.141713	5.73619	0.0577169	8.50027	20	4.50989e-08	0.000324803	1.05642
40917	5.6037	0.110893	5.91905	0.036977	12.0638	25	6.41087e-12	4.82739e-08	1.05628
16935	5.94492	0.104158	6.27735	0.0587455	10.6355	13	8.76253e-08	0.00062617	1.05592
39838	5.93991	0.112409	6.26956	0.0284005	13.431	30	3.17524e-14	2.40143e-10	1.0555
21188	5.71604	0.0865314	6.03265	0.0446864	12.8177	14	3.99534e-09	2.94017e-05	1.05539
30864	6.08994	0.138673	6.42638	0.0368537	10.9818	29	7.56395e-12	5.69414e-08	1.05525
23458	6.03936	0.167071	6.36453	0.0460084	8.73238	29	1.30041e-09	9.62046e-06	1.05384
7163	4.71964	0.110772	4.97268	0.0454087	8.95706	20	1.94939e-08	0.000141721	1.05362
41297	6.05423	0.150266	6.36763	0.0662111	7.91726	18	2.84089e-07	0.00199601	1.05177
36093	5.33336	0.188619	5.60687	0.0388453	6.90468	30	1.1487e-07	0.00081868	1.05128
36214	6.07796	0.116188	6.38947	0.0663945	8.86528	12	1.29434e-06	0.0088067	1.05125
30013	6.165	0.121126	6.48064	0.0724138	8.38393	12	2.31936e-06	0.0155305	1.0512
22014	5.91289	0.0690022	6.21192	0.0578862	11.0313	8	4.06079e-06	0.0268093	1.05057
14190	5.09054	0.158706	5.34718	0.0618374	6.47661	21	2.03646e-06	0.0136891	1.05041
42787	6.14672	0.122323	6.45514	0.0414467	10.6384	25	9.0643e-11	6.78554e-07	1.05018
38244	5.47643	0.113642	5.74025	0.0582284	8.16715	14	1.07561e-06	0.00734961	1.04817
40661	5.68802	0.0817507	5.95522	0.0365157	12.3281	18	3.26468e-10	2.43153e-06	1.04698
29426	4.25503	0.100803	4.44888	0.0502813	6.86347	15	5.38248e-06	0.0352445	1.04556
35442	5.12702	0.154846	5.35921	0.0440891	6.66941	28	3.08226e-07	0.00216252	1.04529
25685	4.71631	0.0791311	4.92331	0.0438238	8.81053	13	7.65631e-07	0.00527443	1.04389
29210	4.39652	0.127964	4.58624	0.0486158	5.99828	22	4.89287e-06	0.0321266	1.04315
26064	5.23914	0.105161	5.45561	0.0367304	8.59435	24	8.67456e-09	6.34804e-05	1.04132
5814	5.02153	0.0971633	5.22648	0.0515146	7.28287	14	4.0144e-06	0.0265151	1.04081
34024	5.50658	0.0825713	5.72882	0.0495881	8.63529	12	1.7052e-06	0.0115237	1.04036
11805	5.60083	0.163477	5.82358	0.0554458	5.74736	25	5.46912e-06	0.035779	1.03977
27105	5.34791	0.133528	5.56034	0.0483155	6.55747	23	1.08543e-06	0.0074124	1.03972
2863	3.81026	0.107162	3.95587	0.025483	6.30409	30	5.97851e-07	0.0041461	1.03822
12543	6.22219	0.119881	6.45638	0.0527359	7.42115	18	7.02173e-07	0.00485061	1.03764
11089	5.77216	0.114733	5.98314	0.0326081	8.18317	28	6.58943e-09	4.83005e-05	1.03655
34706	5.98124	0.0840566	5.76036	0.0363119	10.0665	18	8.06458e-09	5.90327e-05	0.963072
43559	6.08815	0.131599	5.86122	0.0379849	7.64176	28	2.52412e-08	0.000182973	0.962725
36198	5.78742	0.122582	5.56543	0.0532676	6.91882	18	1.81552e-06	0.0122402	0.961643
8817	5.67703	0.14022	5.43649	0.0632485	6.44047	17	6.09867e-06	0.039745	0.957629
17604	5.70118	0.148938	5.45938	0.0512338	6.81453	24	4.76842e-07	0.00332025	0.957587
18015	5.7199	0.193999	5.46552	0.0532184	5.8889	29	2.16129e-06	0.0145001	0.955527
24829	5.93287	0.113202	5.66365	0.0525819	8.80243	17	9.7014e-08	0.000692389	0.954622
10276	5.31966	0.134173	5.07287	0.0648804	6.67179	16	5.36596e-06	0.0351417	0.953607
8879	5.76162	0.124519	5.49349	0.0351598	9.59858	28	2.35916e-10	1.75993e-06	0.953464
24898	6.15268	0.1378	5.85829	0.0509756	8.73307	22	1.33639e-08	9.74095e-05	0.952152
968	5.47907	0.0909704	5.21236	0.0397161	11.1768	18	1.57035e-09	1.15971e-05	0.951323
8085	5.50795	0.211112	5.22515	0.0495593	6.23087	30	7.32602e-07	0.00505129	0.948655
1483	5.1507	0.130573	4.88596	0.0696314	6.97754	14	6.47421e-06	0.0421018	0.948602
7604	5.20178	0.138305	4.93148	0.0651616	7.18276	16	2.17937e-06	0.014617	0.948037
31174	6.0209	0.248833	5.69503	0.0593436	6.07214	30	1.13984e-06	0.00777599	0.945876
15695	5.44942	0.111939	5.15234	0.0729075	8.08543	11	5.90385e-06	0.0385108	0.945485
18967	5.00792	0.181053	4.72951	0.0737244	6.04658	20	6.54065e-06	0.0425077	0.944407
44352	5.64548	0.142015	5.32914	0.0638318	8.37701	17	1.93895e-07	0.00137162	0.943965
3067	5.08705	0.176097	4.80154	0.0606873	6.80119	24	4.9214e-07	0.00342431	0.943874
6417	5.22724	0.16794	4.92938	0.074138	6.72683	18	2.63395e-06	0.0175842	0.943018
16549	4.91092	0.173453	4.62777	0.0430137	7.5068	30	2.28143e-08	0.000165586	0.942344
13012	6.26838	0.130288	5.90318	0.0576894	10.6163	18	3.53027e-09	2.60005e-05	0.941738
30886	5.76249	0.154978	5.42622	0.0727235	7.99063	16	5.63037e-07	0.0039086	0.941645
18636	5.29996	0.174152	4.9891	0.0646164	7.28842	22	2.67359e-07	0.0018806	0.941346
30949	4.17494	0.146336	3.92981	0.058199	6.65282	20	1.77547e-06	0.0119756	0.941285
41032	5.75281	0.151859	5.40515	0.0809443	7.88086	14	1.63011e-06	0.0110358	0.939567
20497	4.84897	0.220328	4.5556	0.0645778	5.8757	28	2.55821e-06	0.0170991	0.939498
7638	5.34929	0.225005	5.02391	0.0588564	6.57044	29	3.37402e-07	0.00236249	0.939173
38688	5.51631	0.145827	5.17392	0.0835439	7.75172	12	5.18439e-06	0.0339785	0.937933
29753	6.18847	0.172653	5.80301	0.0580001	9.4474	25	9.97088e-10	7.39341e-06	0.937713
40199	4.60945	0.140623	4.32226	0.0191953	10.1931	29	4.26925e-11	3.20237e-07	0.937696
4855	5.69541	0.136779	5.33984	0.0735266	8.90627	14	3.8438e-07	0.00268489	0.937568
18250	5.24544	0.17618	4.91465	0.0864539	6.75866	15	6.42882e-06	0.0418194	0.936939
40257	6.13818	0.280054	5.74667	0.0827612	6.15477	27	1.40854e-06	0.00956825	0.936217
24712	4.44551	0.258762	4.16085	0.0287821	5.56336	28	5.96283e-06	0.0388776	0.935968
31389	5.21349	0.149492	4.87769	0.0643732	8.61785	18	8.36171e-08	0.000597946	0.93559
44154	5.33167	0.141304	4.98821	0.0822903	7.94661	12	4.02641e-06	0.0265904	0.93558
31878	5.42097	0.107361	5.06622	0.0772728	9.40715	9	5.93679e-06	0.0387138	0.93456
33779	5.46149	0.175659	5.10287	0.0583889	8.66977	25	5.26112e-09	3.86745e-05	0.934336
42457	4.21532	0.143671	3.93764	0.0724658	6.85737	15	5.43818e-06	0.0355984	0.934126
15529	6.00815	0.31185	5.60568	0.0818913	5.85843	29	2.35038e-06	0.0157358	0.933013
8417	4.94162	0.218611	4.60749	0.0752252	6.41465	24	1.24037e-06	0.00844939	0.932385
43388	5.76643	0.146013	5.37586	0.0654814	10.07	17	1.39756e-08	0.000101827	0.932269
7062	6.03938	0.252612	5.62778	0.0527008	7.7421	30	1.22698e-08	8.9533e-05	0.931848
40841	4.92361	0.104019	4.5863	0.0472741	12.1306	17	8.52552e-10	6.32509e-06	0.931491
43065	4.86759	0.210746	4.53229	0.0841499	6.30815	20	3.70493e-06	0.0245192	0.931117
11005	4.91028	0.213574	4.57065	0.0823105	6.39715	21	2.42759e-06	0.0162454	0.930833
35706	5.31854	0.0832516	4.9481	0.0502775	14.2264	12	7.10971e-09	5.20999e-05	0.93035
3433	5.29597	0.286168	4.92642	0.0530667	6.24445	30	7.05478e-07	0.00487203	0.93022
18248	4.48062	0.197289	4.1638	0.0454014	7.49848	30	2.33229e-08	0.000169254	0.929291
11323	5.68482	0.147287	5.28013	0.0869023	8.9119	12	1.22481e-06	0.00834585	0.928811
14118	6.16595	0.152172	5.72682	0.102756	8.58325	10	6.32459e-06	0.0411667	0.928782
8133	5.50525	0.179303	5.10951	0.0448733	10.1294	30	3.38858e-11	2.54448e-07	0.928117
11419	5.97787	0.148006	5.54371	0.0503074	12.3637	24	6.71974e-12	5.05929e-08	0.927372
34516	5.01368	0.122063	4.64816	0.0534478	11.4008	18	1.14596e-09	8.48469e-06	0.927094
19303	4.09447	0.127051	3.79275	0.0448807	9.87481	24	6.28314e-10	4.66838e-06	0.926311
20400	5.88413	0.195123	5.44543	0.0581265	9.87598	27	1.85449e-10	1.38457e-06	0.925443
30041	5.18653	0.162325	4.79041	0.0715259	9.26364	18	2.85945e-08	0.000207024	0.923624
29331	5.05901	0.118135	4.67107	0.0788912	9.84043	10	1.84171e-06	0.012415	0.923317
36004	5.45597	0.20928	5.03601	0.081615	8.03416	21	7.69104e-08	0.000550601	0.923028
32242	4.71528	0.195968	4.35224	0.0852615	7.07369	18	1.34966e-06	0.00917092	0.923009
14758	5.93448	0.159024	5.47333	0.0975911	9.17914	11	1.7278e-06	0.0116679	0.922293
41703	5.94384	0.118374	5.47979	0.0911345	10.637	9	2.13527e-06	0.0143319	0.921928
624	5.87873	0.186905	5.41853	0.0767132	9.64916	20	5.74822e-09	4.22092e-05	0.921718
43288	5.7338	0.158508	5.28452	0.0979176	8.9348	11	2.25059e-06	0.015088	0.921643
2604	5.85081	0.299291	5.39139	0.0984051	6.54207	25	7.4737e-07	0.00515087	0.921478
25509	5.09202	0.109999	4.69212	0.0858668	9.76534	9	4.35868e-06	0.0286976	0.921465
22940	5.94172	0.161301	5.47349	0.111596	8.49318	10	6.94663e-06	0.0450558	0.921198
28128	5.84802	0.296841	5.37818	0.117776	6.29236	21	3.0643e-06	0.0203898	0.919658
20437	4.30668	0.248564	3.95881	0.0585172	6.50596	30	3.4214e-07	0.00239498	0.919225
18863	5.48456	0.280261	5.04126	0.106192	6.4061	22	1.90885e-06	0.0128542	0.919173
12889	5.35654	0.109679	4.9213	0.0421554	15.9811	21	3.15081e-13	2.37981e-09	0.918747
34121	5.62911	0.277534	5.17049	0.105769	6.67737	22	1.03201e-06	0.00705689	0.918527
44488	5.90684	0.310031	5.42539	0.0468458	7.68421	29	1.79276e-08	0.000130405	0.918491
12368	5.06196	0.243317	4.64674	0.0968057	6.77636	20	1.36915e-06	0.00930203	0.917972
27685	5.83993	0.139934	5.35825	0.0876247	10.7574	11	3.54768e-07	0.00248196	0.91752
32514	4.48682	0.211913	4.11365	0.0645363	7.68566	27	2.88616e-08	0.0002089	0.916832
21204	5.11328	0.204888	4.68742	0.0829391	8.19381	20	8.03725e-08	0.000574985	0.916714
4085	6.15859	0.261958	5.64102	0.0712319	8.89293	29	8.81158e-10	6.53555e-06	0.91596
41897	5.34598	0.219485	4.89648	0.0645105	9.03034	28	8.70037e-10	6.45393e-06	0.915917
6722	5.7991	0.369089	5.31109	0.0779274	6.27025	30	6.567e-07	0.00454436	0.915846
23535	6.22382	0.11034	5.69914	0.0923404	12.1265	8	1.97917e-06	0.0133119	0.915698
22762	4.01713	0.2684	3.67836	0.0511082	6.08119	30	1.11142e-06	0.00758764	0.915668
38437	4.24025	0.249411	3.88247	0.0514314	6.82914	30	1.41087e-07	0.00100327	0.915622
34256	3.92634	0.117074	3.59276	0.0585696	10.1534	15	4.08817e-08	0.000294757	0.915041
25271	6.1774	0.259524	5.65087	0.0876868	8.56854	25	6.57129e-09	4.81741e-05	0.914765
10477	4.34913	0.168108	3.97245	0.0700449	8.72371	19	4.524e-08	0.000325773	0.91339
27123	4.70807	0.124688	4.29915	0.0731447	10.6745	12	1.76136e-07	0.00124757	0.913145
7536	6.05159	0.240911	5.52448	0.117451	7.90285	16	6.49558e-07	0.00449624	0.912897
727	5.20497	0.264929	4.75054	0.0763259	7.60506	28	2.76843e-08	0.000200462	0.912693
38889	6.07856	0.16717	5.54682	0.113441	9.42978	10	2.71527e-06	0.018119	0.912521
16610	4.56544	0.150694	4.16529	0.0794763	9.19499	14	2.61436e-07	0.00183999	0.912353
34273	4.47167	0.118019	4.07793	0.0526055	12.5964	18	2.3024e-10	1.71805e-06	0.911947
43159	5.14279	0.187271	4.68898	0.0977216	8.441	14	7.29298e-07	0.00503069	0.911757
31857	4.57452	0.135737	4.17003	0.0519675	12.0196	21	7.06597e-11	5.29383e-07	0.911578
44036	4.94914	0.175476	4.51027	0.08887	8.85434	15	2.4155e-07	0.00170172	0.911324
23101	5.78288	0.270315	5.26617	0.106919	7.60898	21	1.82153e-07	0.00128982	0.910647
24233	5.45623	0.280096	4.96595	0.0835173	7.68678	27	2.87825e-08	0.000208357	0.910143
3129	5.17391	0.27332	4.70628	0.100491	7.01029	22	4.9143e-07	0.00341986	0.909616
3755	5.09612	0.364909	4.63371	0.0833376	5.92563	30	1.71674e-06	0.0115948	0.909264
40291	4.52548	0.256519	4.11474	0.0980536	6.46247	21	2.10104e-06	0.0141085	0.909239
11777	4.31999	0.250632	3.92755	0.101907	6.16094	20	5.09613e-06	0.0334153	0.909158
26469	5.41231	0.146719	4.9193	0.0943713	10.3212	11	5.38542e-07	0.00374125	0.90891
23643	3.99339	0.189748	3.62923	0.0649221	8.07064	24	2.70025e-08	0.000195633	0.908809
27336	5.92169	0.25163	5.38143	0.134182	7.38905	14	3.40939e-06	0.0226213	0.908767
17194	5.93906	0.208183	5.39589	0.103778	9.31518	15	1.26014e-07	0.000897474	0.908542
3155	4.44683	0.24704	4.03934	0.110152	6.22685	18	7.10572e-06	0.0460522	0.908363
15623	3.91678	0.191574	3.55784	0.0722107	7.60391	22	1.3571e-07	0.00096544	0.908357
25998	4.73601	0.256325	4.30178	0.110542	6.49474	18	4.15774e-06	0.0274203	0.908314
29577	3.62968	0.213632	3.29673	0.0721839	6.58219	25	6.77132e-07	0.00468237	0.908269
23466	4.73322	0.247874	4.29612	0.0733454	7.76071	27	2.40265e-08	0.000174288	0.907652
13838	5.86493	0.344866	5.32327	0.107295	6.81149	26	3.13984e-07	0.00220197	0.907645
25966	4.87215	0.120861	4.42207	0.0834153	10.9137	10	7.09308e-07	0.00489777	0.907623
37191	5.95488	0.345951	5.40283	0.0583454	7.80704	30	1.03516e-08	7.56496e-05	0.907296
33460	5.70998	0.283396	5.17806	0.109947	7.53059	21	2.14103e-07	0.00151178	0.906843
34653	5.84528	0.380211	5.29979	0.118045	6.22593	27	1.16908e-06	0.00797197	0.906679
12741	5.28011	0.218834	4.78706	0.111067	7.96734	15	9.05551e-07	0.00621208	0.906621
23727	4.9602	0.180678	4.49666	0.0816101	9.62562	17	2.70061e-08	0.000195633	0.906548
23981	4.811	0.309365	4.36103	0.116154	5.91181	22	5.98833e-06	0.0390379	0.90647
34707	5.36514	0.297984	4.86197	0.125727	6.53793	19	2.9201e-06	0.0194537	0.906214
15531	5.76197	0.279831	5.22073	0.138931	6.92011	15	4.89281e-06	0.0321311	0.906067
19970	5.17805	0.319665	4.69161	0.0921051	6.74659	28	2.51713e-07	0.00177231	0.906058
37150	5.24408	0.17391	4.74897	0.0989372	9.4385	13	3.50294e-07	0.00245171	0.905588
22107	5.74972	0.145535	5.20669	0.0770833	12.8901	14	3.71369e-09	2.73476e-05	0.905555
12651	4.14403	0.227573	3.75143	0.0693586	7.5279	27	4.25337e-08	0.000306455	0.905261
2340	5.25224	0.227745	4.75422	0.0952221	8.50083	19	6.72295e-08	0.000482036	0.905179
3291	4.65844	0.144635	4.21652	0.102562	8.78933	10	5.11759e-06	0.0335458	0.905137
16338	4.58017	0.217378	4.14394	0.102581	7.36947	16	1.58187e-06	0.0107156	0.904757
906	5.42107	0.12698	4.90448	0.0629016	14.5727	15	2.91719e-10	2.17389e-06	0.904708
34718	4.20102	0.206869	3.79741	0.0738296	8.08282	23	3.59279e-08	0.000259435	0.903925
44057	5.36419	0.376489	4.84879	0.123458	5.83942	25	4.32943e-06	0.0285093	0.903919
8305	6.02919	0.325283	5.44907	0.0852193	8.10016	29	6.22282e-09	4.56382e-05	0.903781
36408	4.31268	0.202528	3.89623	0.0717235	8.54254	23	1.3664e-08	9.95699e-05	0.903437
26353	5.19153	0.332059	4.68859	0.0712393	7.16321	30	5.71004e-08	0.00041038	0.903123
40062	5.42119	0.150291	4.89542	0.103437	10.2722	10	1.24209e-06	0.00845987	0.903016
15295	6.0196	0.208671	5.4338	0.136002	8.54885	11	3.45695e-06	0.0229299	0.902685
39224	5.43361	0.279983	4.90466	0.105006	7.68205	22	1.14966e-07	0.000819248	0.902652
8051	5.73758	0.162431	5.17879	0.0869114	11.817	14	1.13907e-08	8.31747e-05	0.902608
24609	5.0688	0.318877	4.57155	0.122539	6.2804	21	3.14714e-06	0.0209285	0.9019
10899	4.99654	0.157879	4.50533	0.090182	10.2904	12	2.6264e-07	0.0018482	0.90169
1672	6.09225	0.258154	5.49251	0.109319	8.98044	19	2.88888e-08	0.000209068	0.901556
17937	4.97821	0.171111	4.48795	0.115635	8.51759	10	6.77174e-06	0.0439757	0.901519
42321	4.23723	0.26766	3.81955	0.109307	6.12859	20	5.46797e-06	0.035777	0.901427
11059	5.5045	0.167657	4.96154	0.111008	9.75994	10	1.98519e-06	0.0133504	0.901361
15389	5.97608	0.274822	5.38426	0.102298	8.78204	22	1.21321e-08	8.8552e-05	0.900968
42188	4.84552	0.314703	4.36545	0.104073	6.489	25	8.51868e-07	0.00585063	0.900926
26725	4.73301	0.200793	4.26338	0.0808047	9.24301	20	1.16865e-08	8.53232e-05	0.900777
8666	5.55402	0.154755	5.00209	0.0853102	12.0442	13	1.9995e-08	0.000145343	0.900624
6900	5.65358	0.340946	5.09139	0.0927869	7.42022	29	3.54829e-08	0.000256329	0.900561
281	4.45884	0.157112	4.01539	0.0530458	11.9233	25	8.2403e-12	6.20165e-08	0.900547
26081	5.54381	0.191972	4.99036	0.120979	8.97305	11	2.15856e-06	0.0144839	0.900169
31010	6.06268	0.176054	5.45564	0.121891	10.0834	10	1.47291e-06	0.00999078	0.899873
31115	4.8309	0.212964	4.34631	0.095656	8.56009	17	1.43535e-07	0.00102053	0.899689
981	5.49383	0.228853	4.93927	0.124802	8.23435	13	1.62783e-06	0.011022	0.899057
21633	4.72943	0.405542	4.25172	0.100786	5.41442	30	7.22884e-06	0.0468284	0.898993
43876	5.30476	0.210556	4.76804	0.0925716	9.68634	18	1.45513e-08	0.000105962	0.898823
38458	6.13136	0.235999	5.51051	0.137767	8.58816	12	1.80553e-06	0.0121747	0.898741
26504	5.11343	0.362611	4.59457	0.0707212	6.87033	30	1.26118e-07	0.000898087	0.898531
6534	4.49245	0.173276	4.03641	0.0935421	8.9952	13	6.05795e-07	0.00419877	0.898486
24542	4.45367	0.253586	4.00064	0.117438	6.62198	17	4.32068e-06	0.028456	0.89828
38792	5.40337	0.146569	4.8517	0.0742707	13.3213	15	1.02404e-09	7.5902e-06	0.897902
4086	5.68059	0.197451	5.09915	0.0872743	11.1622	18	1.60324e-09	1.18383e-05	0.897643
29492	4.07094	0.175728	3.65381	0.0776259	9.00009	18	4.40365e-08	0.000317239	0.897536
13870	4.66184	0.213488	4.18275	0.0790907	9.16842	22	5.7179e-09	4.19979e-05	0.89723
40736	4.18024	0.199611	3.74956	0.10722	7.39515	14	3.37767e-06	0.0224176	0.896972
40123	4.08397	0.238463	3.66271	0.0867647	7.26657	23	2.14318e-07	0.00151308	0.89685
26142	4.62735	0.317113	4.14969	0.110755	6.28889	24	1.68186e-06	0.0113728	0.896774
6878	6.20209	0.226938	5.56112	0.0812164	11.6892	23	3.72473e-11	2.79541e-07	0.896653
32527	5.03806	0.317715	4.51694	0.130589	6.42388	20	2.88916e-06	0.0192534	0.896563
40194	4.62889	0.0936157	4.1497	0.0745644	13.547	8	8.46695e-07	0.0058168	0.896477
19110	5.28618	0.18383	4.73795	0.107142	9.7451	12	4.73033e-07	0.0032942	0.89629
16754	5.00281	0.318337	4.48288	0.0851505	7.38116	29	3.92829e-08	0.000283426	0.896073
18315	5.59281	0.210835	5.01135	0.0960161	10.3065	17	9.92919e-09	7.25923e-05	0.896035
39071	4.50905	0.180766	4.0401	0.105322	8.47874	12	2.06366e-06	0.0138657	0.895999
36160	5.08585	0.277049	4.55604	0.127699	7.10498	17	1.76496e-06	0.0119082	0.895826
42473	5.18074	0.190772	4.63936	0.124821	8.61986	10	6.08931e-06	0.0396902	0.895501
44956	5.62674	0.200266	5.03545	0.124532	9.26823	11	1.57121e-06	0.010645	0.894914
6810	4.46026	0.225343	3.99056	0.0761766	8.80164	25	3.94598e-09	2.90464e-05	0.894692
875	4.89457	0.217543	4.37842	0.112926	8.28829	14	9.04752e-07	0.0062075	0.894546
35800	5.58048	0.18299	4.99195	0.111931	10.2015	11	6.05479e-07	0.00419779	0.894537
25235	4.24164	0.266698	3.79366	0.0827383	7.29096	27	7.65988e-08	0.000548448	0.894385
13499	5.82696	0.197528	5.21118	0.139258	9.00393	10	4.12184e-06	0.0271876	0.894322
18754	4.81842	0.207585	4.30895	0.126041	7.82066	12	4.73858e-06	0.0311419	0.894267
26130	5.15727	0.274965	4.61193	0.142761	6.92755	14	7.0094e-06	0.045449	0.894257
2900	4.84138	0.389881	4.32743	0.0573755	6.53853	29	3.67725e-07	0.0025715	0.893842
17063	5.289	0.389132	4.72726	0.147969	5.83832	22	7.1146e-06	0.0461026	0.893791
12493	4.93222	0.280928	4.40735	0.0715087	8.5424	30	1.56716e-09	1.15751e-05	0.893584
33227	4.69579	0.261595	4.19528	0.121553	7.08037	17	1.8459e-06	0.0124414	0.893413
29372	5.11564	0.282115	4.56938	0.117018	7.55363	19	3.8898e-07	0.00271586	0.893217
13906	4.32927	0.305716	3.86275	0.0826627	6.87811	29	1.47934e-07	0.00105107	0.892241
20916	5.37556	0.269926	4.79562	0.131591	7.76057	16	8.20654e-07	0.00564364	0.892115
5273	4.82471	0.272844	4.3041	0.136194	6.80747	15	5.91732e-06	0.0385928	0.892095
17932	5.09766	0.27014	4.5457	0.144836	7.01051	14	6.14495e-06	0.0400221	0.891722
4150	4.71454	0.160766	4.20393	0.0796737	11.3743	15	8.95532e-09	6.5526e-05	0.891695
20467	4.50637	0.282472	4.01812	0.0844777	7.58411	27	3.7032e-08	0.000267297	0.891653
26994	5.76673	0.146092	5.14164	0.0970006	12.8709	10	1.50761e-07	0.00107085	0.891604
44774	5.10698	0.192518	4.55333	0.100761	10.0007	14	9.33329e-08	0.00066649	0.89159
18712	4.34879	0.141921	3.87585	0.0658674	12.3391	17	6.56206e-10	4.87495e-06	0.891248
37361	4.92896	0.094828	4.39277	0.0728683	15.3635	9	9.16121e-08	0.000654385	0.891217
33008	4.87878	0.33394	4.34637	0.087115	7.24841	29	5.55831e-08	0.000399587	0.890874
22596	5.87843	0.238062	5.23473	0.116337	9.75439	15	6.92399e-08	0.000496242	0.890499
21807	4.83173	0.423264	4.30012	0.100858	5.8244	30	2.27993e-06	0.0152755	0.889976
41512	4.47726	0.27683	3.9839	0.0748714	8.03237	29	7.38302e-09	5.40807e-05	0.889807
32983	4.82288	0.3685	4.29087	0.117695	6.21057	26	1.43346e-06	0.00973175	0.88969
37291	4.00279	0.311524	3.56096	0.103643	6.0211	25	2.73598e-06	0.0182517	0.88962
37026	5.43448	0.151973	4.83428	0.11639	10.7572	9	1.94291e-06	0.0130758	0.889556
12537	5.28436	0.245447	4.70022	0.137134	7.97452	13	2.31562e-06	0.0155077	0.88946
14143	5.69152	0.326115	5.06183	0.158072	6.99509	16	3.02181e-06	0.0201222	0.889364
27632	4.8084	0.311133	4.27616	0.120503	6.86813	21	8.67057e-07	0.00595321	0.889309
34304	5.2282	0.181344	4.64931	0.101769	10.6688	13	8.44646e-08	0.000603668	0.889275
27437	5.08038	0.275669	4.51749	0.14083	7.19516	15	3.098e-06	0.0206079	0.889204
14230	4.55703	0.247545	4.05161	0.111502	7.67055	17	6.43968e-07	0.00445884	0.889089
23052	4.90892	0.15049	4.36421	0.10887	10.2679	9	2.87019e-06	0.0191298	0.889037
13823	4.5158	0.148839	4.01452	0.0945163	10.4313	11	4.8405e-07	0.00336996	0.888993
43089	3.66593	0.140804	3.25736	0.0988263	8.40661	10	7.60758e-06	0.0492439	0.888549
7431	4.80642	0.332546	4.26974	0.0881931	7.30866	29	4.74696e-08	0.000341686	0.88834
23997	4.85149	0.373563	4.30942	0.106273	6.45555	28	5.4204e-07	0.00376447	0.888268
22707	4.41037	0.180926	3.91268	0.0869272	10.0105	16	2.70692e-08	0.000196062	0.887154
32369	4.8116	0.376703	4.26827	0.14113	5.8673	22	6.64672e-06	0.0431837	0.887079
26101	5.35543	0.18638	4.74956	0.0749469	12.851	20	4.01361e-11	3.01101e-07	0.886867
29095	5.65602	0.324143	5.01578	0.147787	7.37727	17	1.08044e-06	0.00738047	0.886805
6935	4.78613	0.226221	4.24385	0.0891162	9.55783	21	4.25157e-09	3.12788e-05	0.886698
25569	5.31329	0.287458	4.70998	0.108573	8.5108	22	2.08109e-08	0.00015117	0.886452
37882	5.49608	0.229935	4.87183	0.125836	9.20671	13	4.65315e-07	0.00324092	0.88642
34747	4.3973	0.310035	3.89744	0.0826832	7.29162	29	4.96334e-08	0.000357113	0.886326
23157	4.04116	0.186018	3.58176	0.0804264	9.45733	18	2.09285e-08	0.000152004	0.88632
8526	4.79654	0.356348	4.25126	0.124628	6.38568	24	1.33027e-06	0.00904317	0.886317
4409	4.41516	0.182522	3.91228	0.0899987	9.89311	15	5.75475e-08	0.000413536	0.886102
9643	5.02262	0.208119	4.44812	0.120723	9.04619	12	1.04596e-06	0.00715018	0.885617
16149	3.71176	0.289024	3.28569	0.0991018	6.19473	24	2.11498e-06	0.0142	0.885209
21565	4.08084	0.375382	3.61225	0.109903	5.51017	28	6.89078e-06	0.0447074	0.885172
1506	5.2988	0.259701	4.68714	0.132795	8.29527	15	5.49507e-07	0.00381577	0.884566
290	4.66826	0.298146	4.12926	0.124573	7.02988	19	1.08097e-06	0.00738303	0.88454
37273	4.36418	0.232009	3.85926	0.0949825	8.53795	20	4.20412e-08	0.000302991	0.884305
38866	5.79778	0.394811	5.12686	0.168896	6.53889	19	2.91432e-06	0.0194181	0.884281
1947	5.84163	0.225575	5.16431	0.123425	10.1838	13	1.45591e-07	0.00103486	0.884052
23129	5.94285	0.259146	5.25348	0.145579	8.88524	13	6.96126e-07	0.00480953	0.884001
38534	5.31488	0.0951122	4.6966	0.0808264	16.3851	8	1.93953e-07	0.00137163	0.88367
17707	5.6664	0.493679	5.00675	0.166859	5.64253	25	7.14238e-06	0.0462755	0.883587
3396	4.77872	0.189183	4.22196	0.10296	10.0122	13	1.77406e-07	0.00125639	0.883491
30369	4.91522	0.198574	4.34096	0.0912906	10.7579	17	5.25172e-09	3.86159e-05	0.883167
40706	4.84058	0.29467	4.27435	0.143179	6.95261	16	3.25594e-06	0.021639	0.883025
3798	4.36211	0.166096	3.85048	0.0721037	11.774	18	6.84959e-10	5.08719e-06	0.882711
44311	5.50569	0.226902	4.85752	0.0973918	10.9753	19	1.15184e-09	8.52707e-06	0.882273
40682	5.28805	0.274008	4.66363	0.138634	8.07202	15	7.70968e-07	0.00530966	0.881919
40070	4.8508	0.192225	4.27688	0.117457	9.4763	11	1.26207e-06	0.00859221	0.881686
7286	4.74517	0.155078	4.1836	0.0905021	11.8236	12	5.70227e-08	0.000409879	0.881655
12822	4.27256	0.266025	3.76689	0.131439	6.81805	15	5.81211e-06	0.0379182	0.881649
31861	5.56741	0.323384	4.90815	0.127715	8.12001	21	6.48109e-08	0.000465083	0.881586
227	4.94406	0.289171	4.3586	0.14005	7.33771	16	1.66993e-06	0.0112938	0.881584
41835	5.33643	0.183424	4.70441	0.100552	11.6737	13	2.90662e-08	0.000210323	0.881565
22317	5.05821	0.457045	4.45786	0.100519	6.18532	30	8.31547e-07	0.00571439	0.881312
11718	4.22042	0.173468	3.71916	0.113102	8.79728	11	2.61812e-06	0.0174838	0.881231
26528	4.82679	0.227694	4.24945	0.112875	9.07915	15	1.75338e-07	0.00124227	0.880389
41462	5.08122	0.296169	4.47318	0.104085	8.55253	24	9.48524e-09	6.93656e-05	0.880337
896	4.29729	0.326304	3.7824	0.123782	6.38784	22	1.99015e-06	0.0133818	0.880182
23168	4.82917	0.226597	4.24792	0.0898073	10.2022	21	1.36301e-09	1.00794e-05	0.879638
40967	4.05906	0.091122	3.56992	0.0745176	13.9299	8	6.83051e-07	0.00472125	0.879495
38683	4.18479	0.366274	3.67976	0.121492	5.8595	25	4.11468e-06	0.0271446	0.879317
33238	5.3502	0.275391	4.70437	0.132955	8.51313	16	2.45294e-07	0.00172785	0.879289
35807	5.12531	0.155663	4.50662	0.0868481	13.3289	13	5.87218e-09	4.31018e-05	0.879287
23980	4.16439	0.282523	3.66139	0.105238	7.25859	22	2.85253e-07	0.00200362	0.879214
5035	4.53938	0.302888	3.99083	0.147811	6.5381	16	6.83254e-06	0.0443432	0.879158
17832	5.48925	0.284179	4.82572	0.150195	8.07574	14	1.22697e-06	0.00835935	0.879122
22377	3.85109	0.233816	3.38494	0.0909934	7.98891	21	8.4205e-08	0.000601897	0.878955
37114	5.31251	0.254902	4.66779	0.10887	9.73949	19	8.03823e-09	5.88479e-05	0.878642
8411	4.44348	0.257198	3.90405	0.11138	8.02564	18	2.34147e-07	0.00165027	0.878602
3326	4.27314	0.257354	3.75238	0.0937169	8.32097	23	2.16978e-08	0.000157569	0.878131
11907	4.3974	0.250187	3.86095	0.110045	8.14624	18	1.89162e-07	0.0013387	0.878007
12272	5.38414	0.154024	4.72611	0.136289	10.4379	8	6.1584e-06	0.0401035	0.877782
35155	4.94467	0.353696	4.33997	0.154214	6.5217	18	3.94157e-06	0.026038	0.877708
4164	4.64097	0.28064	4.07158	0.113788	7.99274	20	1.18212e-07	0.000842028	0.877312
415	5.23647	0.475552	4.59074	0.0977968	6.46708	30	3.80868e-07	0.00266074	0.876685
10580	5.73696	0.207991	5.02853	0.117721	11.3267	13	4.16416e-08	0.000300153	0.876515
27845	3.8121	0.22247	3.34127	0.097537	8.0525	18	2.23245e-07	0.00157477	0.876492
27698	4.13688	0.199028	3.6255	0.121226	8.1716	11	5.33551e-06	0.0349529	0.876384
5566	4.3311	0.321622	3.79494	0.115714	6.88592	23	5.07935e-07	0.00353167	0.876207
27086	5.51937	0.360146	4.83585	0.174901	6.86883	16	3.77505e-06	0.0249644	0.87616
3025	4.23529	0.209582	3.70796	0.0661903	10.8617	26	3.68972e-11	2.76987e-07	0.875491
37946	4.51897	0.418514	3.95631	0.0740263	6.54057	30	3.11024e-07	0.00218183	0.875489
16097	5.04229	0.192491	4.41336	0.119431	10.2708	11	5.65691e-07	0.00392589	0.87527
14738	4.85542	0.185914	4.24936	0.0793877	12.5542	19	1.2041e-10	9.00666e-07	0.875178
31474	5.13955	0.290285	4.49759	0.095071	9.43713	25	1.01872e-09	7.55177e-06	0.875095
10058	5.94619	0.44812	5.20321	0.142719	7.13867	26	1.39749e-07	0.000993895	0.875049
9518	4.82774	0.099221	4.22412	0.101864	13.1909	7	3.36158e-06	0.0223142	0.874969
28526	5.29139	0.172131	4.62895	0.123372	10.9887	9	1.62398e-06	0.0109992	0.874808
16071	4.66392	0.210226	4.07985	0.134532	8.56215	11	3.40536e-06	0.0225979	0.874769
25226	3.63642	0.161501	3.17984	0.0650348	11.1695	20	4.77556e-10	3.55301e-06	0.874442
18311	5.35961	0.409643	4.68536	0.0614586	8.14973	29	5.49379e-09	4.03739e-05	0.874199
18177	4.8227	0.37698	4.21573	0.127664	6.79473	25	4.02643e-07	0.00280803	0.874143
36983	4.70617	0.30758	4.11298	0.0960098	8.35542	26	7.75444e-09	5.6778e-05	0.873955
5178	4.5858	0.257058	4.00613	0.124119	8.18552	16	4.11356e-07	0.00286798	0.873595
33187	4.65416	0.182993	4.06518	0.0639761	13.4332	24	1.16862e-12	8.81724e-09	0.87345
22497	5.66405	0.207658	4.94535	0.131138	10.7578	11	3.54636e-07	0.00248139	0.873111
8336	5.44437	0.252377	4.75324	0.123006	9.89283	16	3.19048e-08	0.000230672	0.873055
21275	5.82591	0.499517	5.08564	0.164131	6.31738	25	1.30339e-06	0.00886434	0.872935
29180	4.14841	0.21073	3.62003	0.100356	9.16556	16	9.1025e-08	0.000650283	0.872632
24351	4.96781	0.3831	4.33491	0.146605	6.66467	21	1.34796e-06	0.00916076	0.872601
29027	4.71002	0.193171	4.10958	0.107835	10.4206	13	1.11325e-07	0.000793857	0.872519
5807	3.91495	0.441916	3.41556	0.0886838	5.40275	30	7.47086e-06	0.0483813	0.87244
39117	4.1994	0.356184	3.66321	0.131272	6.16228	22	3.34316e-06	0.0222053	0.872319
6915	5.37786	0.279419	4.69083	0.149543	8.44466	14	7.25561e-07	0.00500565	0.872249
22858	5.04734	0.263957	4.40156	0.156911	7.89892	12	4.28162e-06	0.0282073	0.872055
29335	4.262	0.132025	3.71592	0.114127	10.2898	8	6.85531e-06	0.0444841	0.871873
10900	5.64233	0.264925	4.9193	0.142994	9.32856	13	4.00527e-07	0.00279447	0.871856
11034	4.48466	0.223605	3.90923	0.0867939	10.3227	21	1.10766e-09	8.20332e-06	0.87169
12906	4.6328	0.250689	4.03757	0.130763	8.27231	14	9.2555e-07	0.0063428	0.871519
14187	5.48874	0.166048	4.78287	0.1321	11.2603	8	3.47619e-06	0.0230541	0.871397
37510	3.79383	0.283104	3.30572	0.118286	6.70454	19	2.07803e-06	0.0139602	0.87134
43192	4.74141	0.423002	4.13092	0.0961009	6.75561	30	1.72437e-07	0.00122206	0.871243
37541	5.06082	0.135467	4.40792	0.0769943	15.9879	13	6.2697e-10	4.65901e-06	0.870989
2348	5.24764	0.207202	4.56954	0.123507	10.5486	12	2.00505e-07	0.00141697	0.870779
21457	5.47684	0.339816	4.76871	0.1459	8.00529	19	1.65957e-07	0.0011768	0.870706
21932	4.26519	0.313038	3.71369	0.112632	7.277	23	2.09364e-07	0.00147895	0.870697
10901	5.15522	0.269415	4.48713	0.143767	8.53098	14	6.4311e-07	0.00445354	0.870404
28063	4.48874	0.315828	3.90511	0.089395	8.23215	28	5.84641e-09	4.29244e-05	0.86998
27303	5.90863	0.322582	5.14	0.182584	7.92356	13	2.48362e-06	0.0166105	0.869914
5590	5.09718	0.317498	4.43396	0.144123	7.81853	17	4.98131e-07	0.003465	0.869886
40417	3.50531	0.376969	3.04921	0.0833129	5.69235	30	3.30376e-06	0.0219502	0.869883
36899	5.82155	0.329776	5.06322	0.177094	7.88267	14	1.62576e-06	0.0110096	0.869737
10815	4.38263	0.319213	3.81005	0.0575253	8.70595	30	1.03964e-09	7.70371e-06	0.869353
37774	5.53668	0.215929	4.81249	0.102612	12.2729	16	1.48432e-09	1.09676e-05	0.869203
40419	5.45693	0.174025	4.74234	0.109709	12.7775	11	6.086e-08	0.000436914	0.869049
34981	4.82911	0.300788	4.19543	0.1228	8.27496	20	6.88862e-08	0.000493776	0.86878
5687	4.85546	0.20367	4.21713	0.115415	10.4149	13	1.12035e-07	0.000798699	0.868533
21482	5.74644	0.491062	4.99086	0.181757	6.28838	22	2.49975e-06	0.0167158	0.868514
18684	5.55648	0.409528	4.82566	0.14822	7.35508	23	1.7583e-07	0.00124558	0.868473
18056	5.11878	0.267999	4.44391	0.106504	10.0043	20	3.14108e-09	2.31497e-05	0.868157
32969	4.75466	0.174523	4.12728	0.135916	9.67262	9	4.71727e-06	0.0310066	0.86805
16375	4.98784	0.250394	4.32925	0.134123	9.02923	14	3.25833e-07	0.00228246	0.86796
10490	5.50086	0.306462	4.77261	0.121785	9.44073	20	8.25255e-09	6.04004e-05	0.867612
24901	5.5578	0.23241	4.82128	0.142187	10.0507	11	7.02882e-07	0.00485481	0.867481
11690	5.2066	0.46215	4.51428	0.17317	6.0936	22	3.91977e-06	0.0258979	0.867029
24154	5.40368	0.281746	4.68502	0.163432	8.35888	12	2.39247e-06	0.0160128	0.867006
13179	4.7104	0.16819	4.08393	0.124008	10.4258	9	2.52633e-06	0.0168911	0.867002
27436	5.25467	0.185871	4.55575	0.109327	12.2194	12	3.95094e-08	0.000285021	0.86699
7593	4.56334	0.199614	3.95543	0.0650914	13.0143	25	1.23745e-12	9.33536e-09	0.866784
21155	4.97111	0.306522	4.30766	0.15617	7.63819	15	1.51539e-06	0.0102713	0.866538
36572	4.9141	0.306037	4.25771	0.152916	7.64786	15	1.49235e-06	0.0101181	0.866428
36558	4.7954	0.299203	4.15442	0.111353	8.737	22	1.32605e-08	9.66821e-05	0.866335
10760	4.28199	0.289363	3.70935	0.0781584	8.92212	29	8.2124e-10	6.0936e-06	0.866269
38873	5.15024	0.235974	4.4612	0.150895	9.00314	11	2.08902e-06	0.0140298	0.866213
17199	5.63576	0.248937	4.87989	0.111501	11.4379	17	2.08869e-09	1.54061e-05	0.865879
33696	4.77251	0.245172	4.1309	0.0716818	11.5561	28	3.606e-12	2.71821e-08	0.865561
23825	5.78462	0.587009	5.00434	0.142889	6.13708	30	9.51059e-07	0.0065119	0.865111
11265	4.92526	0.350362	4.26004	0.132657	7.69186	22	1.12604e-07	0.000802639	0.864937
7272	5.04906	0.406559	4.36711	0.170478	6.51228	19	3.07807e-06	0.0204784	0.864936
3108	4.17809	0.432587	3.6135	0.139768	5.59392	26	7.06225e-06	0.0457775	0.864869
17746	4.25578	0.482242	3.6806	0.116801	5.51246	30	5.48255e-06	0.0358614	0.864849
42503	5.65984	0.257724	4.89351	0.106873	11.6007	19	4.5784e-10	3.4077e-06	0.864603
23828	5.15997	0.273424	4.45768	0.172293	7.99484	11	6.57237e-06	0.0427073	0.863896
41612	4.80809	0.195746	4.15149	0.104418	11.5419	14	1.53907e-08	0.000111998	0.863439
6270	4.76865	0.216308	4.11616	0.145789	8.98348	10	4.20697e-06	0.0277324	0.863172
17530	4.54803	0.294509	3.92537	0.146757	7.54975	15	1.74435e-06	0.0117761	0.863092
40158	5.13842	0.185669	4.434	0.134689	10.7419	9	1.9662e-06	0.0132266	0.862911
31914	3.91403	0.357679	3.37668	0.103389	6.6548	28	3.20302e-07	0.002245	0.862713
41086	5.0376	0.185342	4.34538	0.0709142	15.0683	21	9.85656e-13	7.43973e-09	0.862588
36932	4.7907	0.25797	4.13059	0.156237	8.16686	12	3.04172e-06	0.0202457	0.862211
29888	4.95622	0.42855	4.2728	0.0960342	7.48393	30	2.42409e-08	0.000175795	0.862108
39403	4.05383	0.281789	3.49386	0.136974	7.18868	16	2.15719e-06	0.0144769	0.861865
11696	5.331	0.228452	4.59402	0.0955256	12.5402	19	1.22726e-10	9.17742e-07	0.861756
20681	5.39818	0.368906	4.65033	0.160252	7.74632	18	3.866e-07	0.00270002	0.861462
33927	4.12929	0.351144	3.55652	0.0916963	7.4142	29	3.60432e-08	0.000260232	0.86129
13751	4.87386	0.442861	4.19593	0.090425	7.29896	30	3.9675e-08	0.000286176	0.860905
4592	4.41746	0.340729	3.80275	0.130357	7.27883	21	3.61798e-07	0.00253078	0.860846
40953	5.36244	0.367373	4.61433	0.189408	7.14015	14	5.01165e-06	0.0328865	0.860491
41908	4.22318	0.246571	3.63397	0.0911249	9.77182	22	1.83417e-09	1.35399e-05	0.860482
26409	4.69653	0.322077	4.03977	0.150267	7.53099	17	8.22593e-07	0.00565615	0.860159
4142	5.18332	0.388944	4.45638	0.185599	6.82512	16	4.07944e-06	0.0269243	0.859755
13087	4.94112	0.202942	4.24813	0.14746	9.65703	9	4.78068e-06	0.0314091	0.859751
26878	4.9199	0.435648	4.22971	0.111619	7.23291	30	4.73528e-08	0.00034094	0.859714
37031	5.51237	0.319941	4.73887	0.115248	9.98174	23	7.91278e-10	5.87207e-06	0.85968
17967	5.44129	0.34974	4.6773	0.190762	7.42215	13	5.03127e-06	0.0330101	0.859594
20380	5.11343	0.245327	4.3942	0.153664	9.1604	11	1.76286e-06	0.0118958	0.859346
31499	4.80853	0.278267	4.13214	0.132289	8.89315	16	1.36864e-07	0.000973513	0.859337
32765	4.73256	0.351129	4.06494	0.15096	7.29972	18	8.80666e-07	0.00604489	0.858931
20692	4.03086	0.341914	3.46218	0.127055	6.78715	22	8.06776e-07	0.00555143	0.858919
36809	4.26456	0.312123	3.66017	0.118651	7.83239	22	8.37457e-08	0.000598698	0.858276
14354	4.33614	0.36203	3.72064	0.141287	6.80477	21	9.94211e-07	0.00680438	0.858055
23713	4.48267	0.287246	3.84625	0.0858633	9.72264	27	2.58705e-10	1.92891e-06	0.858027
39719	4.56852	0.265212	3.91914	0.0996796	9.94797	22	1.32725e-09	9.81633e-06	0.857859
34567	4.39761	0.413544	3.77232	0.0611505	7.49659	29	2.90982e-08	0.000210526	0.857811
4719	5.08511	0.26164	4.36069	0.144842	9.3275	13	4.01049e-07	0.00279732	0.85754
4303	5.75993	0.576781	4.93877	0.135575	6.62038	30	2.49752e-07	0.00175875	0.857436
42444	4.40022	0.516572	3.77102	0.108361	5.78245	30	2.56483e-06	0.0171382	0.857006
7553	4.66319	0.155793	3.99593	0.104884	12.7652	10	1.63021e-07	0.00115679	0.856908
38706	5.47006	0.22187	4.68465	0.150801	10.483	10	1.02994e-06	0.00704377	0.856417
44930	4.95105	0.292071	4.24007	0.167144	8.04222	12	3.56248e-06	0.0236121	0.856398
26745	4.75503	0.201316	4.07158	0.125112	10.6609	11	3.88603e-07	0.00271362	0.856267
10609	4.80713	0.443915	4.11534	0.0964762	7.35379	30	3.42697e-08	0.000247633	0.85609
7503	4.5119	0.351048	3.86239	0.102635	8.17019	28	6.80199e-09	4.98518e-05	0.856045
27695	5.09098	0.293677	4.35794	0.172484	8.11851	12	3.23335e-06	0.0214953	0.856011
11786	4.50549	0.340315	3.85577	0.148666	7.27637	18	9.20077e-07	0.00630621	0.855794
45098	4.36137	0.517359	3.73181	0.0531782	6.17782	28	1.1357e-06	0.00774887	0.855653
27442	5.60811	0.21739	4.79837	0.0972934	14.0363	17	8.83749e-11	6.61751e-07	0.855613
17070	4.07579	0.322681	3.48729	0.127505	7.26259	21	3.74364e-07	0.00261681	0.855612
26730	4.9737	0.482637	4.25537	0.15585	6.38035	26	9.29748e-07	0.00637064	0.855573
6250	4.39054	0.262559	3.75628	0.139017	8.3469	14	8.32638e-07	0.00572105	0.855538
12536	3.66218	0.220584	3.13108	0.108303	8.6648	15	3.1787e-07	0.0022289	0.854975
30077	4.43488	0.54489	3.79072	0.0987389	5.73374	30	2.94087e-06	0.0195862	0.854752
2319	4.74	0.360191	4.05093	0.141529	7.63596	21	1.7233e-07	0.00122147	0.854625
9810	5.77	0.428458	4.93104	0.108187	8.96896	30	5.41311e-10	4.02519e-06	0.854599
30574	4.4989	0.516733	3.84403	0.136102	5.74878	29	3.17966e-06	0.0211416	0.854437
20456	4.78129	0.197659	4.08513	0.143717	9.95586	9	3.71239e-06	0.0245649	0.8544
38552	4.55032	0.227465	3.88647	0.146313	8.96427	11	2.17931e-06	0.0146188	0.854108
39977	5.50183	0.447114	4.69823	0.165514	7.34508	22	2.36473e-07	0.00166642	0.853939
22121	4.32701	0.270874	3.69245	0.11977	8.87831	18	5.39123e-08	0.000387683	0.85335
23379	5.23028	0.43795	4.46191	0.193312	6.65462	18	3.03356e-06	0.0201944	0.853092
8930	4.97262	0.130684	4.24155	0.122265	13.0799	7	3.55904e-06	0.0235929	0.852981
43092	5.29538	0.188534	4.51628	0.149681	10.963	8	4.2559e-06	0.0280421	0.852871
30556	5.12613	0.355228	4.37141	0.169514	7.7585	16	8.23461e-07	0.0056613	0.85277
22398	4.57229	0.262743	3.89897	0.164025	8.02428	11	6.34661e-06	0.0412974	0.85274
34300	4.50631	0.578649	3.84236	0.120067	5.45691	30	6.41224e-06	0.041718	0.852662
38560	5.14543	0.362365	4.38694	0.171143	7.68348	16	9.32501e-07	0.00638763	0.85259
17188	5.02476	0.355747	4.28279	0.188084	7.21229	14	4.47842e-06	0.029468	0.852339
34679	4.82513	0.451317	4.11203	0.0950578	7.49598	30	2.34783e-08	0.000170358	0.852211
286	5.89684	0.35105	5.02429	0.186005	8.58473	14	5.96828e-07	0.0041402	0.852031
14503	5.00282	0.278802	4.26255	0.156972	8.85703	13	7.21549e-07	0.00498013	0.85203
30052	4.92534	0.258449	4.19536	0.142678	9.53042	13	3.13455e-07	0.00219857	0.851791
17570	4.49342	0.254753	3.82739	0.0924076	10.7664	23	1.86427e-10	1.39168e-06	0.851777
35097	4.42451	0.282537	3.76778	0.152254	7.95234	14	1.468e-06	0.0099604	0.851569
15627	5.43214	0.279524	4.62566	0.0987531	11.9968	24	1.25688e-11	9.44925e-08	0.851535
3259	5.2399	0.305803	4.45863	0.121384	10.1548	21	1.47958e-09	1.09355e-05	0.8509
31424	5.71573	0.264275	4.86332	0.0757117	14.3224	28	2.06501e-14	1.5628e-10	0.850867
13792	5.17882	0.33	4.40608	0.11571	9.76302	24	7.83593e-10	5.81583e-06	0.850787
28455	4.73635	0.263623	4.02944	0.166577	8.3318	11	4.42948e-06	0.0291504	0.850748
2426	3.89436	0.277518	3.31121	0.140329	7.44542	15	2.06195e-06	0.0138563	0.850258
38286	4.97896	0.550976	4.23308	0.183383	5.74632	25	5.4835e-06	0.0358621	0.850194
5298	4.78189	0.329278	4.0655	0.119826	8.94874	23	5.95233e-09	4.36782e-05	0.850187
44237	4.60484	0.198536	3.91469	0.128345	10.6427	11	3.954e-07	0.0027595	0.850124
28807	4.69764	0.376877	3.99078	0.145058	7.54904	21	2.06097e-07	0.00145607	0.849529
2517	4.3026	0.357556	3.65471	0.103649	8.02041	28	9.82805e-09	7.18627e-05	0.849417
2409	4.46179	0.28489	3.78914	0.127588	8.89458	17	8.37433e-08	0.000598765	0.849242
38349	4.70838	0.536054	3.99802	0.157564	5.84302	28	2.79428e-06	0.0186323	0.849128
43897	4.57532	0.364324	3.88387	0.158117	7.25516	18	9.57471e-07	0.00655484	0.848875
40001	5.25664	0.406089	4.46144	0.150674	7.99548	22	5.95892e-08	0.00042791	0.848725
20854	4.98405	0.34917	4.22943	0.132369	8.75116	22	1.28946e-08	9.40532e-05	0.848593
28068	3.80246	0.407213	3.22642	0.11409	6.31863	28	7.79856e-07	0.00536931	0.84851
24203	5.11028	0.410579	4.3357	0.115976	8.40878	28	3.80774e-09	2.80364e-05	0.848427
21695	4.94104	0.17612	4.19117	0.145357	10.9727	8	4.22739e-06	0.0278585	0.848237
16671	5.16196	0.523585	4.37703	0.0610219	7.5621	28	3.08524e-08	0.000223186	0.84794
20098	4.16735	0.345075	3.53269	0.153171	6.95773	18	1.68466e-06	0.01139	0.847707
40154	5.10004	0.264009	4.32288	0.0892065	12.4321	25	3.35221e-12	2.52723e-08	0.847616
27169	4.59793	0.572167	3.8972	0.135456	5.68681	30	3.35564e-06	0.0222815	0.8476
24923	4.21875	0.286446	3.57255	0.152402	7.77374	14	1.90937e-06	0.0128558	0.846826
27081	4.23758	0.365879	3.58807	0.164333	6.67819	17	3.8868e-06	0.0256878	0.846728
35589	5.09381	0.424828	4.313	0.157058	7.51495	22	1.64084e-07	0.00116418	0.846713
14336	4.76354	0.224135	4.03239	0.156994	9.46409	10	2.62723e-06	0.017542	0.84651
44423	5.37795	0.492611	4.55137	0.165031	7.10702	25	1.89456e-07	0.00134059	0.846302
38131	5.6968	0.641448	4.81961	0.187885	6.03554	28	1.6633e-06	0.0112522	0.846022
38375	4.65445	0.532753	3.93761	0.135409	6.1541	30	9.07029e-07	0.00622131	0.845988
24519	5.1526	0.196845	4.35799	0.159571	10.5443	8	5.70653e-06	0.0372579	0.845786
41892	4.45948	0.423868	3.77102	0.118656	7.25672	28	6.7091e-08	0.000481109	0.845618
36153	4.44939	0.29781	3.76038	0.141644	8.46268	16	2.65393e-07	0.00186731	0.845146
42187	4.97516	0.641562	4.20421	0.162794	5.49819	30	5.70769e-06	0.0372598	0.84504
3006	5.08065	0.197084	4.29177	0.135486	11.7624	10	3.52498e-07	0.00246678	0.84473
19338	4.84164	0.232601	4.08839	0.140039	10.3739	12	2.40524e-07	0.00169473	0.844421
17529	3.79302	0.241067	3.20053	0.0883871	10.0808	23	6.56592e-10	4.87716e-06	0.843795
9129	5.53569	0.423842	4.67012	0.181145	7.86155	19	2.16994e-07	0.00153176	0.843638
6224	5.02399	0.466095	4.23787	0.114353	7.77411	30	1.12828e-08	8.24093e-05	0.843525
30689	4.59454	0.239669	3.87227	0.144465	9.64673	12	5.27474e-07	0.00366489	0.842798
32530	4.54244	0.328991	3.82808	0.172861	7.53474	14	2.73125e-06	0.0182229	0.842735
40105	4.42881	0.507348	3.73154	0.161646	5.9166	26	3.05355e-06	0.0203214	0.842562
38583	4.48479	0.359242	3.77817	0.177183	7.06192	15	3.86082e-06	0.02552	0.842441
494	4.78402	0.629528	4.02875	0.155535	5.52156	30	5.34366e-06	0.035001	0.842128
2337	5.40301	0.535725	4.54871	0.144985	7.18612	29	6.54606e-08	0.000469614	0.841883
44937	4.18441	0.386993	3.52251	0.125469	7.32262	26	8.91643e-08	0.000637079	0.841818
15094	3.7366	0.441715	3.14434	0.134647	5.85054	27	3.13965e-06	0.0208818	0.841496
32915	5.08926	0.469926	4.28058	0.12697	7.75796	29	1.4837e-08	0.000107998	0.8411
13200	5.05153	0.31649	4.24836	0.127734	10.0168	20	3.0755e-09	2.26695e-05	0.841004
26938	4.81121	0.223985	4.04397	0.116976	11.9262	14	1.01237e-08	7.40045e-05	0.84053
28287	5.11841	0.296848	4.30195	0.137966	10.177	17	1.19638e-08	8.73358e-05	0.840486
41401	4.23111	0.28882	3.55584	0.158232	7.92388	13	2.48254e-06	0.0166057	0.840403
27838	4.66833	0.382322	3.923	0.150907	7.76678	21	1.31898e-07	0.000938584	0.840342
43297	4.87007	0.269289	4.0925	0.132799	10.3677	15	3.10089e-08	0.000224287	0.840335
43630	5.23115	0.507755	4.39475	0.116802	7.69234	30	1.39815e-08	0.000101855	0.840112
37913	5.21243	0.431141	4.37751	0.162135	7.86621	22	7.80158e-08	0.000558359	0.83982
29065	5.18977	0.411827	4.3574	0.18132	7.67529	18	4.39903e-07	0.00306568	0.839613
19281	4.29467	0.36019	3.60483	0.14114	7.65299	21	1.66413e-07	0.00117987	0.839373
22877	4.38035	0.281101	3.67505	0.123328	9.54374	18	1.82337e-08	0.000132595	0.838985
41376	4.47912	0.530111	3.75784	0.181411	5.72138	24	6.78567e-06	0.0440593	0.838968
12852	5.39083	0.725886	4.52145	0.115501	5.89644	30	1.86298e-06	0.0125546	0.838731
40247	4.64406	0.280422	3.89394	0.116759	10.4177	19	2.7114e-09	1.99966e-05	0.838478
17375	4.34519	0.371602	3.63964	0.167837	7.12383	17	1.70545e-06	0.0115237	0.837624
4566	5.73943	0.623394	4.80731	0.22459	6.1731	23	2.68381e-06	0.0179118	0.837594
11736	4.57507	0.472146	3.83148	0.174358	6.44207	22	1.75844e-06	0.0118677	0.837471
42380	4.90904	0.180182	4.11069	0.145687	11.5961	8	2.78171e-06	0.0185512	0.83737
26731	5.12855	0.580735	4.29299	0.204752	5.98689	24	3.51896e-06	0.0233342	0.837078
35432	5.21513	0.333749	4.36068	0.11108	10.8674	25	5.83074e-11	4.3713e-07	0.836159
37215	5.73056	0.381128	4.78941	0.0960781	11.315	30	2.38831e-12	1.80079e-08	0.835766
31632	4.68454	0.248695	3.91515	0.173092	9.01485	10	4.07715e-06	0.0269132	0.835759
2899	5.04208	0.507612	4.21182	0.111389	7.70505	30	1.35225e-08	9.85519e-05	0.835334
45022	4.47223	0.314106	3.73472	0.170056	8.01169	13	2.2007e-06	0.0147579	0.835091
6925	5.31712	0.566957	4.43636	0.162761	6.89429	28	1.71131e-07	0.00121315	0.834355
24325	4.76912	0.550691	3.97864	0.198987	5.91971	23	4.91926e-06	0.0322949	0.834251
29110	5.16645	0.28806	4.30807	0.129972	11.1858	17	2.92517e-09	2.15673e-05	0.833856
38021	4.96593	0.203606	4.1386	0.123887	12.9312	11	5.3766e-08	0.000386685	0.833399
11412	4.68472	0.3709	3.90392	0.182669	7.56369	15	1.70597e-06	0.0115255	0.833331
19045	5.69982	0.42354	4.74977	0.172491	8.81994	20	2.50053e-08	0.000181288	0.833319
19188	4.50426	0.33504	3.75222	0.0190673	11.5793	26	9.20664e-12	6.92615e-08	0.833039
3341	4.20852	0.321558	3.50376	0.148697	8.12992	17	2.92904e-07	0.00205677	0.832539
36000	4.58361	0.323908	3.81593	0.17719	8.03926	13	2.11937e-06	0.0142274	0.832517
19756	4.86627	0.396618	4.04678	0.0697729	10.0586	30	3.99283e-11	2.99582e-07	0.8316
31815	5.10441	0.593779	4.24334	0.179748	6.34048	27	8.66994e-07	0.00595365	0.831308
30775	4.73729	0.222628	3.93304	0.137492	11.3894	11	1.98615e-07	0.00140401	0.83023
4349	5.01532	0.425324	4.16369	0.183235	7.68015	18	4.36024e-07	0.00303952	0.830195
40341	5.23756	0.453985	4.34794	0.116043	8.95107	30	5.6572e-10	4.20613e-06	0.830146
22203	5.07612	0.415362	4.21332	0.184638	7.85286	18	3.18911e-07	0.00223588	0.830027
9678	5.25605	0.669651	4.35873	0.186821	5.99199	28	1.86992e-06	0.0125995	0.82928
17703	4.87243	0.702668	4.04008	0.144762	5.64	30	3.82799e-06	0.0253069	0.829173
23463	5.37129	0.714143	4.45241	0.156935	6.05977	30	1.17987e-06	0.00804438	0.828927
28031	4.4712	0.466711	3.70294	0.160438	6.91103	24	3.79699e-07	0.00265334	0.828176
33716	4.99275	0.16138	4.13309	0.154027	12.2575	7	5.51317e-06	0.0360506	0.827819
13794	4.8556	0.408795	4.01724	0.180943	7.76859	18	3.71306e-07	0.0025958	0.827341
29435	4.50669	0.508982	3.72843	0.138295	6.88363	29	1.45772e-07	0.001036	0.82731
16265	4.76594	0.638009	3.9424	0.202428	5.56428	26	7.63066e-06	0.0493856	0.827202
5718	4.47433	0.32825	3.69948	0.166004	8.36342	15	4.96136e-07	0.00345162	0.826823
12868	4.27852	0.473314	3.53568	0.116212	7.23278	30	4.73685e-08	0.000341006	0.82638
11833	4.35164	0.433079	3.59592	0.159167	7.15088	23	2.78029e-07	0.00195455	0.826335
15096	3.98895	0.322079	3.29503	0.139488	8.24412	18	1.59309e-07	0.00113093	0.82604
43619	4.69405	0.623945	3.87705	0.129707	6.22543	30	7.43773e-07	0.00512757	0.82595
37641	4.5087	0.681654	3.72089	0.10238	5.72193	29	3.42427e-06	0.0227166	0.82527
40861	3.954	0.195529	3.26196	0.132665	10.4934	10	1.0205e-06	0.00698122	0.824978
36130	4.16977	0.43759	3.43668	0.160277	6.87402	23	5.21973e-07	0.00362771	0.824189
3990	5.43881	0.383415	4.4817	0.204209	8.59688	14	5.86864e-07	0.00407166	0.824022
18300	5.09644	0.596976	4.19927	0.0998313	7.35977	30	3.3727e-08	0.000243779	0.82396
44167	4.28053	0.191635	3.52405	0.114695	12.6919	12	2.58338e-08	0.000187243	0.823273
39535	5.09533	0.543065	4.19465	0.160737	7.29857	27	7.51575e-08	0.000538278	0.823233
30905	5.39591	0.560893	4.44145	0.239361	6.55519	19	2.81848e-06	0.0187908	0.823113
28773	3.9026	0.247994	3.21215	0.125007	9.88144	15	5.84456e-08	0.000419873	0.82308
26227	5.33915	0.533079	4.39392	0.151024	7.89711	28	1.33346e-08	9.72091e-05	0.822963
21085	4.0944	0.379452	3.36879	0.136454	7.90013	23	5.31723e-08	0.000382468	0.82278
19870	3.9567	0.305764	3.25433	0.131855	8.80695	18	6.07501e-08	0.000436185	0.822487
31294	3.89074	0.282417	3.19968	0.168172	7.89199	12	4.32008e-06	0.0284564	0.822382
18737	4.5919	0.302247	3.77619	0.150865	9.62877	15	8.20048e-08	0.000586498	0.822358
41810	4.84884	0.258012	3.98722	0.196082	9.14681	9	7.47805e-06	0.0484204	0.822302
40871	3.85127	0.276333	3.16501	0.09617	10.3818	24	2.35287e-10	1.75547e-06	0.821808
34393	4.74226	0.395287	3.89549	0.196681	7.65559	15	1.47421e-06	0.00999659	0.821441
27367	4.69409	0.625807	3.85552	0.126245	6.40128	30	4.56779e-07	0.00318238	0.821356
24187	4.897	0.536817	4.01973	0.074593	8.14507	29	5.55844e-09	4.08434e-05	0.820856
31280	4.47879	0.491208	3.67291	0.138719	7.31299	28	5.8094e-08	0.000417405	0.820068
37682	4.85662	0.626573	3.98006	0.139482	6.57325	30	2.84282e-07	0.00199708	0.819512
31869	5.47457	0.499783	4.48546	0.24648	7.10564	15	3.59083e-06	0.0237893	0.819327
9693	5.16806	0.507529	4.23195	0.189508	7.51279	22	1.64842e-07	0.00116923	0.818866
30932	4.76998	0.432591	3.90357	0.227433	6.94751	14	6.79033e-06	0.0440828	0.818363
12058	5.31117	0.415174	4.34417	0.155691	9.47128	22	3.21314e-09	2.36776e-05	0.817932
17654	4.90304	0.548945	4.00969	0.0613137	8.22833	28	5.90113e-09	4.33084e-05	0.817798
41852	4.14391	0.382468	3.38307	0.0635995	9.74795	30	8.26312e-11	6.18825e-07	0.816396
26847	4.97789	0.472655	4.06076	0.212642	7.29391	17	1.25426e-06	0.00854153	0.815759
31508	5.14219	0.254652	4.1937	0.132112	13.0154	14	3.27532e-09	2.41326e-05	0.815548
15124	4.8914	0.493843	3.98905	0.148269	8.00818	27	1.31932e-08	9.6205e-05	0.815522
43082	4.59632	0.32768	3.74828	0.200283	8.2127	11	5.08544e-06	0.0333503	0.815497
15986	4.45931	0.316747	3.63635	0.141518	9.79867	18	1.22019e-08	8.90494e-05	0.815451
31608	4.50065	0.263342	3.66984	0.124212	11.5884	16	3.40565e-09	2.5086e-05	0.815402
14979	4.55156	0.582026	3.70975	0.19186	6.15895	25	1.9355e-06	0.0130278	0.815051
22619	4.96176	0.258624	4.0428	0.157242	11.3132	11	2.12683e-07	0.00150197	0.814792
41929	5.15368	0.785901	4.19907	0.15448	5.82549	30	2.27297e-06	0.0152334	0.81477
19290	5.3551	0.554478	4.36121	0.118604	8.48162	30	1.82698e-09	1.34886e-05	0.814404
33322	4.8454	0.365618	3.94544	0.197765	8.40338	13	1.2997e-06	0.00884186	0.814264
18771	4.74834	0.477851	3.86575	0.204746	7.10194	19	9.37091e-07	0.00641814	0.814128
41128	4.7702	0.295897	3.88175	0.175243	9.71628	12	4.88331e-07	0.00339878	0.81375
29912	5.07747	0.589796	4.13136	0.209834	6.65317	23	8.68776e-07	0.00596415	0.813665
5994	4.57298	0.390582	3.71616	0.18931	7.94744	16	6.0399e-07	0.00418807	0.812634
5051	4.19676	0.381011	3.40875	0.186926	7.44595	15	2.06021e-06	0.0138467	0.812234
38239	4.37251	0.585369	3.54848	0.12704	6.64434	30	2.33857e-07	0.00164846	0.811544
44193	4.40125	0.616518	3.56993	0.152865	6.20107	30	7.95892e-07	0.00547813	0.811118
34290	4.85206	0.400421	3.93379	0.187262	8.45946	16	2.66732e-07	0.00187646	0.810747
10918	3.91679	0.392875	3.17504	0.0966646	8.69697	30	1.06323e-09	7.87749e-06	0.810624
25964	5.50034	0.539879	4.45394	0.190461	8.06329	24	2.74432e-08	0.000198744	0.809757
26218	4.52296	0.438272	3.6609	0.196969	7.39752	17	1.04212e-06	0.00712499	0.809402
27867	4.20698	0.403279	3.39367	0.158055	8.05802	21	7.33293e-08	0.000525405	0.806677
26710	4.52355	0.344161	3.64241	0.211348	8.10074	11	5.79832e-06	0.0378341	0.80521
9260	4.86632	0.73166	3.91413	0.0995611	6.49706	29	4.11296e-07	0.00286796	0.804331
26350	4.86224	0.38877	3.91079	0.205653	8.46053	14	7.09599e-07	0.00489907	0.804319
4059	5.01714	0.806629	4.03196	0.152499	5.89025	30	1.89561e-06	0.0127669	0.803639
43120	4.8127	0.461895	3.86575	0.109837	9.51126	30	1.45048e-10	1.08409e-06	0.803239
4920	4.12545	0.625842	3.31332	0.189045	5.6773	27	4.97167e-06	0.0326291	0.803141
13458	5.15902	0.693108	4.14089	0.244559	6.11066	24	2.5972e-06	0.0173493	0.80265
35693	4.41265	0.280062	3.54074	0.109672	12.4435	21	3.7178e-11	2.79058e-07	0.802408
43393	5.04601	0.454511	4.0441	0.0552229	11.0917	28	9.31677e-12	7.00807e-08	0.801446
41231	5.16257	0.462619	4.13734	0.171544	9.05083	22	7.17433e-09	5.25663e-05	0.801411
22781	4.55458	0.454393	3.64867	0.164332	8.21927	23	2.68871e-08	0.000194824	0.801099
16713	5.16442	0.574373	4.13448	0.150907	8.13876	29	5.6472e-09	4.14843e-05	0.800571
37279	4.82591	0.745627	3.86233	0.122629	6.34024	30	5.40859e-07	0.0037568	0.800332
11808	3.90565	0.40532	3.12581	0.201929	6.87127	15	5.31215e-06	0.0348052	0.800331
31635	5.00708	0.713005	4.00639	0.21528	6.14109	27	1.45999e-06	0.00990896	0.800144
29059	5.55983	0.723162	4.4454	0.175928	7.11583	30	6.48691e-08	0.000465436	0.799557
30780	3.72759	0.380724	2.97095	0.145134	8.02968	22	5.55103e-08	0.000399119	0.797018
22778	4.26806	0.68012	3.40061	0.166753	5.87964	30	1.95277e-06	0.0131382	0.796758
23392	4.19523	0.375696	3.34028	0.169869	8.53373	17	1.49849e-07	0.00106452	0.79621
38413	4.15067	0.447271	3.29848	0.180618	7.51875	20	2.99861e-07	0.00210473	0.794686
12320	5.39128	0.342906	4.28248	0.14137	12.6476	20	5.34135e-11	4.00494e-07	0.794334
39924	4.04217	0.350009	3.21069	0.0923236	10.7723	29	1.18876e-11	8.93829e-08	0.794298
38092	4.09604	0.564519	3.25277	0.152987	6.72919	29	2.20219e-07	0.00155365	0.794125
37786	5.1095	0.820567	4.05188	0.212651	5.8689	29	2.28362e-06	0.015298	0.793009
13885	4.5376	0.765177	3.59369	0.165219	5.82763	30	2.25939e-06	0.0151447	0.791981
18226	4.38951	0.537091	3.46431	0.112743	8.17689	30	3.97092e-09	2.9226e-05	0.789225
11939	5.39162	0.536389	4.24618	0.176018	9.10699	25	2.04509e-09	1.50887e-05	0.787551
15107	5.16009	0.346982	4.06354	0.1761	11.1755	15	1.13637e-08	8.2989e-05	0.787495
39537	5.05877	0.464465	3.98372	0.24273	8.05564	14	1.26319e-06	0.0085985	0.787489
44256	4.11114	0.447167	3.23292	0.0777899	9.57392	30	1.24884e-10	9.3376e-07	0.786381
40653	4.35535	0.554357	3.42464	0.239771	6.42804	18	4.74704e-06	0.0311928	0.786308
21644	4.87475	0.638875	3.82449	0.167931	7.4606	29	3.19465e-08	0.000230941	0.784552
23943	4.27277	0.644981	3.35154	0.187009	6.32169	28	7.7353e-07	0.00532653	0.784394
14889	4.94191	0.514279	3.8762	0.216158	8.03696	19	1.56495e-07	0.00111111	0.784353
35647	4.31285	0.57115	3.37923	0.218428	6.59611	21	1.56597e-06	0.010611	0.783527
39273	4.91013	0.508432	3.84575	0.248158	7.55699	16	1.15194e-06	0.00785737	0.783228
18560	5.50858	0.763248	4.31367	0.229891	6.85504	27	2.30161e-07	0.00162286	0.783083
3170	5.24809	0.462352	4.10716	0.159448	10.3487	24	2.50608e-10	1.86878e-06	0.782601
33006	4.58664	0.56784	3.58893	0.215492	7.11168	22	3.93166e-07	0.0027443	0.782475
16766	4.7328	0.431725	3.69782	0.247061	7.9201	12	4.16622e-06	0.027472	0.781319
42466	4.40511	0.417992	3.44031	0.176675	8.92978	19	3.15417e-08	0.000228109	0.780981
2359	5.23301	0.455623	4.08531	0.151897	10.6866	25	8.25695e-11	6.18446e-07	0.780681
24828	4.41233	0.427038	3.4308	0.176252	8.98576	20	1.85097e-08	0.000134584	0.777549
13265	4.97632	0.584859	3.84511	0.219112	7.86807	22	7.77132e-08	0.000556271	0.772681
14901	5.05149	0.692802	3.89757	0.229558	7.08048	25	2.01895e-07	0.00142659	0.771569
29010	5.09288	0.621136	3.92459	0.199167	8.08114	26	1.46318e-08	0.00010652	0.770603
37517	4.30578	0.248183	3.3014	0.211124	10.1926	8	7.36022e-06	0.0476721	0.766737
7959	4.34928	0.516732	3.32741	0.254228	7.10911	15	3.57025e-06	0.0236601	0.765049
40818	4.85856	0.776068	3.71253	0.23982	6.41733	27	7.09956e-07	0.00490082	0.764121
17249	4.19015	0.578361	3.19702	0.199661	7.19867	24	1.93904e-07	0.00137149	0.762985
29344	4.65545	0.588668	3.55012	0.181777	8.16151	27	9.13661e-09	6.68435e-05	0.762574
35114	4.62808	0.437741	3.51092	0.0779878	12.4049	30	2.42473e-13	1.83164e-09	0.758611
30030	4.62075	0.346001	3.50307	0.241904	9.38373	10	2.83853e-06	0.0189216	0.758117
24120	4.85972	0.462504	3.67809	0.0705193	12.6311	30	1.53433e-13	1.15934e-09	0.756852
27250	4.74101	0.708257	3.58783	0.175682	7.48709	30	2.40384e-08	0.000174351	0.756765
29314	4.14468	0.655456	3.136	0.169718	7.00864	29	1.0458e-07	0.000746074	0.756633
30108	4.26162	0.45624	3.21725	0.193803	8.83624	19	3.71281e-08	0.000267953	0.754935
28729	5.085	0.635781	3.82845	0.21001	8.41038	25	9.32647e-09	6.82138e-05	0.752891
20540	4.65595	1.06182	3.48268	0.152832	5.4913	29	6.48137e-06	0.0421419	0.748006
21837	5.10376	0.631426	3.81377	0.286469	7.64872	17	6.68987e-07	0.00462738	0.747248
38762	4.24434	0.293495	3.16882	0.199869	10.8378	10	7.56778e-07	0.0052142	0.746598
1346	5.31046	0.86777	3.95552	0.345169	6.2008	20	4.67337e-06	0.0307321	0.744854
25658	4.70583	0.935809	3.48912	0.174146	6.28395	30	6.322e-07	0.00437925	0.741447
13694	4.35119	0.664417	3.22537	0.179243	7.64168	29	2.00001e-08	0.000145361	0.741263
41960	3.53506	0.548224	2.60493	0.243393	6.41774	18	4.84539e-06	0.0318245	0.736885
13810	4.67823	0.631908	3.44085	0.273011	7.50111	18	6.05541e-07	0.00419761	0.735502
27811	5.26115	0.894039	3.85775	0.312171	6.55438	24	8.86215e-07	0.00608209	0.733253
41262	4.7332	0.895352	3.43527	0.329284	5.93892	22	5.62032e-06	0.0367175	0.725782
16041	4.85662	0.699228	3.51924	0.337884	6.94	16	3.32909e-06	0.0221151	0.724627
16249	5.07983	0.931473	3.64954	0.365492	6.13241	21	4.38388e-06	0.0288547	0.718436
43929	4.5157	0.923461	3.19572	0.287154	6.19991	26	1.4731e-06	0.00999055	0.707692
31271	4.58847	0.59559	3.23187	0.26067	8.67353	18	7.6075e-08	0.000544773	0.704347
34099	3.84052	0.418098	2.68798	0.262274	8.60514	11	3.24419e-06	0.0215641	0.6999
6526	3.29977	0.354436	2.30827	0.133742	11.348	22	1.1533e-10	8.62782e-07	0.699523
30843	4.17615	0.835184	2.46142	0.378108	7.69455	17	6.17582e-07	0.00427923	0.589399

## Sheet: Feuil1
Male Gonad and Female Gonad	ID Genebank	Description from Gigasdatabase	GeneName	GI mean	GI stdev	Gf mean	Gf stdev	Gm mean	Gm stdev	DG mean	DG stdev	M mean	M stdev	MS mean	MS stdev	P mean	P stdev	GG mean	GG stdev	HE mean	HE stdev	F ratio	SS(groups)	SS(error)	df(groups)	df(error)	raw p value	adj p value
42385	AM859098	RAD51-associated protein 1 [Salmo salar]		4.07115	0.228829	4.96207	0.0234689	4.91551	0.136329	4.22204	0.14728	4.25009	0.15051	4.30713	0.168318	4.16188	0.178423	4.06996	0.0101163	3.99433	0.267759	15.0036	3.26374	0.652589	8	24	1.26415e-07	0.00321853
2837	AM859514	PREDICTED: similar to Nuclear factor of kappa light polypeptide gene enhancer in B-cells inhibitor-like 2 [Strongylocentrotus purpuratus]		3.22145	0.166897	4.22648	0.102633	4.00809	0.13127	3.46441	0.178162	3.42494	0.114978	3.54958	0.161328	3.48287	0.0543868	3.38189	0.0721358	3.40219	0.321501	14.0007	2.72207	0.583269	8	24	2.43499e-07	0.00606752
24880	AM866869	PREDICTED: hypothetical protein [Nasonia vitripennis]		3.97527	0.0877975	4.62934	0.0429645	4.32356	0.0105799	3.87259	0.0653001	3.69178	0.117775	3.81331	0.144218	3.99269	0.0561622	3.68492	0.0375756	3.81437	0.124107	40.0518	2.51453	0.188346	8	24	4.88631e-12	1.51051e-07
21927	AM868747	predicted protein [Nematostella vectensis]		4.55058	0.138095	5.50574	0.104814	5.44986	0.0452956	4.63196	0.133846	4.38361	0.114177	4.55459	0.305303	4.58621	0.157993	4.00747	0.0695768	4.36538	0.199103	30.6311	6.37599	0.624463	8	24	8.9266e-11	2.67209e-06
19997	AM858844	predicted protein [Nematostella vectensis]		4.55792	0.0584976	5.70411	0.0635719	5.35512	0.330003	4.9133	0.153592	4.63786	0.0977578	4.86282	0.199741	4.77021	0.0641081	4.60549	0.0356449	4.92748	0.155066	21.5006	3.72329	0.519515	8	24	3.60754e-09	0.000100917
41683	AM862918	Magnaporthe grisea 70-15 hypothetical protein (MGG_03640) partial mRNA		3.81715	0.316703	4.8853	0.116534	4.98596	0.185047	4.06079	0.0660429	3.54684	0.162315	4.17944	0.168216	3.85661	0.172617	3.52975	0.0250461	3.84763	0.260784	27.589	7.36485	0.800848	8	24	2.71102e-10	7.97474e-06
8903	CU994157	hypothetical protein TTHERM_00194310 [Tetrahymena thermophila]		5.17759	0.0234129	6.0701	0.0437221	6.23932	0.0402445	5.40179	0.067602	5.24324	0.0449887	5.55035	0.0950121	5.19757	0.0388181	5.27881	0.0418385	5.04277	0.194018	93.9693	4.40492	0.140628	8	24	3.33067e-16	1.06298e-11
36754	AM859202	hypothetical protein Phum_PHUM308510 [Pediculus humanus corporis]		4.86152	0.317369	6.21166	0.039372	5.78744	0.133433	5.24023	0.255326	4.5561	0.138715	5.12995	0.434708	4.96613	0.144947	4.16991	0.0631593	4.37405	0.681979	15.7363	11.3631	2.16628	8	24	8.00075e-08	0.00206547
40381	AM860081	hypothetical protein BRAFLDRAFT_124259 [Branchiostoma floridae]		4.48574	0.0454616	5.82834	0.0542411	5.56378	0.337153	4.85502	0.153665	4.2993	0.0502328	4.74345	0.344857	4.57288	0.190291	4.11001	0.0166908	4.37068	0.464431	21.6297	8.76346	1.21548	8	24	3.3938e-09	9.50705e-05
16181	AM859761	CENP-C [Schizosaccharomyces japonicus yFS275]		3.30827	0.248689	4.43335	0.0259347	4.35354	0.0732552	3.54831	0.168661	3.27969	0.156835	3.62155	0.277068	3.54607	0.153215	3.18357	0.122713	3.19332	0.191997	22.1284	5.72664	0.776373	8	24	2.68829e-09	7.57265e-05
36808	AM867823	(sp:Q9Y6X2) E3 SUMO-protein ligase PIAS3 OS=Homo sapiens GN=PIAS3 PE=1 SV=2		3.62223	0.105074	4.22649	0.0433029	3.92685	0.00805536	3.52603	0.104912	3.4285	0.0662833	3.54112	0.153076	3.58516	0.0181452	3.52628	0.09553	3.65149	0.089623	24.4451	1.61279	0.197928	8	24	9.62515e-10	2.7706e-05
21313	AM855236	(sp:Q9Y573) Actin-binding protein IPP OS=Homo sapiens GN=IPP PE=2 SV=1		3.81516	0.0715748	4.64149	0.07168	4.41163	0.164253	3.91851	0.159476	3.89387	0.138454	3.93327	0.157555	4.00319	0.0574158	3.81494	0.090096	3.6971	0.206405	17.5257	2.37956	0.407328	8	24	2.80067e-08	0.000744361
4799	AM864100	(sp:Q9Y4L1) Hypoxia up-regulated protein 1 OS=Homo sapiens GN=HYOU1 PE=1 SV=1		4.36079	0.060173	5.03384	0.114775	4.7784	0.102463	4.40113	0.160066	4.16407	0.071815	4.07382	0.142822	4.37709	0.0702704	4.35964	0.0553577	4.09248	0.217675	23.3524	2.57272	0.330508	8	24	1.5455e-09	4.40591e-05
28149	AM857092	(sp:Q9Y388) RNA-binding motif protein, X-linked 2 OS=Homo sapiens GN=RBMX2 PE=1 SV=2		3.90787	0.0556634	4.71083	0.0485362	4.34229	0.15686	3.93073	0.121012	3.99437	0.136841	4.05623	0.171628	4.02405	0.0946498	3.99522	0.0570441	3.95259	0.202595	14.0063	1.72941	0.370421	8	24	2.42597e-07	0.00604576
43904	AM866236	(sp:Q9Y248) DNA replication complex GINS protein PSF2 OS=Homo sapiens GN=GINS2 PE=1 SV=1	gins2	4.55581	0.0564885	5.39687	0.0327815	5.60212	0.0674452	4.62815	0.0686073	4.41768	0.0960451	4.5188	0.227384	4.60289	0.0981458	4.23048	0.0273111	4.56293	0.111125	59.4098	5.41734	0.273558	8	24	6.03961e-14	1.91426e-09
40729	AM859057	(sp:Q9VGI8) Bloom syndrome protein homolog OS=Drosophila melanogaster GN=mus309 PE=1 SV=1		4.10906	0.147929	5.17774	0.0889841	5.21006	0.090498	4.35203	0.062895	4.00321	0.201757	4.16703	0.403846	4.28905	0.211733	4.0358	0.1674	4.12326	0.346833	14.4492	5.68466	1.18027	8	24	1.80835e-07	0.00454657
364	AM862973	(sp:Q9QYE0) Zinc finger protein PLAG1 OS=Mus musculus GN=Plag1 PE=2 SV=1		4.29665	0.0508681	4.84783	0.0238228	4.54112	0.149591	4.0885	0.14496	4.13256	0.0544222	4.2358	0.191643	4.22318	0.0631476	4.01542	0.0646029	4.24926	0.0438123	19.384	1.70632	0.264082	8	24	1.02876e-08	0.000280492
11356	AM858065	(sp:Q9QWT9) Kinesin-like protein KIFC1 OS=Mus musculus GN=Kifc1 PE=1 SV=2		4.1446	0.12664	5.42931	0.0922489	5.2094	0.154853	4.48209	0.155111	3.99	0.128218	4.31748	0.257573	4.24176	0.0787027	3.63395	0.0917077	4.15727	0.409463	32.0414	8.6806	0.812754	8	24	5.51161e-11	1.65993e-06
17483	AM866567	(sp:Q9P802) Kinetochore protein mis18 OS=Schizosaccharomyces pombe GN=mis18 PE=1 SV=1		3.33593	0.150029	4.45181	0.103224	4.5078	0.0664847	3.51543	0.107758	3.12571	0.022988	3.52311	0.136297	3.54618	0.159525	3.24752	0.239575	3.27128	0.350672	29.3135	6.68642	0.684302	8	24	1.42626e-10	4.2377e-06
6293	AM858786	(sp:Q9P0Z9) Peroxisomal sarcosine oxidase OS=Homo sapiens GN=PIPOX PE=2 SV=2		3.68555	0.0931558	4.86131	0.216694	4.7489	0.402651	3.96658	0.214491	3.82088	0.202091	3.84445	0.11721	3.67324	0.0690424	3.59424	0.0850747	3.55891	0.128661	22.3123	6.0621	0.815078	8	24	2.4697e-09	6.96875e-05
16199	AM862598	(sp:Q9NYB0) Telomeric repeat-binding factor 2-interacting protein 1 OS=Homo sapiens GN=TERF2IP PE=1 SV=1		4.1703	0.0912758	5.42479	0.104415	5.28397	0.218828	4.34159	0.209216	4.25945	0.0823652	4.5442	0.293413	4.27874	0.159619	4.23205	0.0480113	4.42397	0.376354	18.5491	5.68309	0.919145	8	24	1.59694e-08	0.000430487
29547	BQ426499	(sp:Q9NPJ8) NTF2-related export protein 2 OS=Homo sapiens GN=NXT2 PE=2 SV=1		5.05986	0.0288935	6.09663	0.0972209	5.79061	0.117503	5.21464	0.12649	5.13433	0.0922631	5.3277	0.157182	5.22754	0.111724	5.21697	0.0238168	5.182	0.223405	27.3208	3.0567	0.335646	8	24	3.00522e-10	8.82634e-06
29044	AM865077	(sp:Q9JMB7) Piwi-like protein 1 OS=Mus musculus GN=Piwil1 PE=1 SV=1		4.12911	0.0931042	5.09059	0.205547	5.40428	0.112685	4.24355	0.195276	4.15479	0.0931929	4.29441	0.213075	4.24234	0.167913	4.18699	0.18677	4.38863	0.268026	21.7638	5.40805	0.745466	8	24	3.18629e-09	8.93945e-05
31413	EW778633	(sp:Q9JL60) Glucocorticoid modulatory element-binding protein 1 OS=Mus musculus GN=Gmeb1 PE=2 SV=1		4.76114	0.0808652	5.16552	0.0772734	5.58925	0.250844	4.73976	0.1522	4.53292	0.0953038	4.53904	0.0906555	4.7111	0.0566976	4.51341	0.0532807	4.60828	0.111586	30.5731	3.28016	0.321867	8	24	9.10901e-11	2.72551e-06
19562	AM860697	(sp:Q9IAM7) Double-strand break repair protein MRE11 OS=Gallus gallus GN=MRE11 PE=2 SV=1	mre11	3.90387	0.0546567	4.27991	0.139117	4.69148	0.0602042	4.0026	0.0696686	4.0231	0.141712	4.02679	0.125452	4.06514	0.0499662	4.04277	0.0324844	3.77925	0.109057	24.002	1.69121	0.211384	8	24	1.1637e-09	3.33797e-05
34397	AM862967	(sp:Q9I928) Fucolectin-4 OS=Anguilla japonica PE=2 SV=1		3.40605	0.148796	4.69078	0.256705	4.34558	0.029351	3.71246	0.188104	3.50118	0.0853463	3.77324	0.274523	3.54012	0.176486	3.58892	0.0827898	3.48568	0.159205	20.6084	4.93725	0.718725	8	24	5.5495e-09	0.000153693
29886	AM866034	(sp:Q9I7S8) Multifunctional protein ADE2 OS=Drosophila melanogaster GN=ade5 PE=1 SV=2		4.16609	0.147062	5.29763	0.265613	5.36893	0.037947	4.33447	0.225803	4.16963	0.0585762	4.05242	0.28796	4.34822	0.0332549	3.77829	0.068617	4.05867	0.237358	31.9225	7.99126	0.751001	8	24	5.73622e-11	1.72655e-06
1055	AM858080	(sp:Q9HB75) Leucine-rich repeat and death domain-containing protein OS=Homo sapiens GN=LRDD PE=1 SV=2		4.66008	0.0585213	5.27911	0.190098	5.4737	0.0415408	4.79164	0.0769693	4.42613	0.227541	4.59842	0.221692	4.80138	0.101941	4.43856	0.0542077	4.26827	0.24437	21.3941	4.0361	0.565964	8	24	3.79475e-09	0.000106018
39508	AM861573	(sp:Q9H9A7) RecQ-mediated genome instability protein 1 OS=Homo sapiens GN=RMI1 PE=1 SV=2		3.29727	0.260018	4.33223	0.0916449	4.44053	0.0324099	3.58765	0.0399143	3.38873	0.112965	3.40486	0.195215	3.38715	0.0656104	3.08575	0.131561	3.31959	0.312579	27.1653	5.78952	0.639366	8	24	3.19155e-10	9.3637e-06
27206	AM859381	(sp:Q9FJL0) Structural maintenance of chromosomes protein 4 OS=Arabidopsis thaliana GN=SMC4 PE=2 SV=1		5.07117	0.0539595	6.03704	0.0339463	5.64465	0.0509959	5.14993	0.173533	5.01902	0.0893798	5.20681	0.159117	5.1178	0.0378355	4.75984	0.0473916	4.91947	0.149392	45.0073	3.93319	0.262171	8	24	1.35025e-12	4.21603e-08
7691	AM866959	(sp:Q9ESZ0) DNA repair protein XRCC1 OS=Rattus norvegicus GN=Xrcc1 PE=2 SV=2	xrcc1	3.76249	0.0952129	5.17459	0.212974	4.74565	0.0836412	4.11252	0.118542	3.67667	0.0750783	3.94925	0.413148	3.90487	0.0902751	3.56257	0.0534291	3.69138	0.476994	19.1013	7.58388	1.1911	8	24	1.19178e-08	0.000323568
36761	AM868997	(sp:Q9ES54) Nuclear protein localization protein 4 homolog OS=Rattus norvegicus GN=Nploc4 PE=1 SV=3		3.67442	0.0901982	3.97699	0.0390101	4.26204	0.15897	3.61	0.0451881	3.50483	0.0737815	3.68064	0.0733072	3.70986	0.0959632	3.71217	0.0503043	3.57032	0.13351	22.3088	1.39386	0.187441	8	24	2.47372e-09	6.97986e-05
4509	AM865265	(sp:Q9DG67) DNA repair and recombination protein RAD54B OS=Gallus gallus GN=RAD54B PE=2 SV=1	rad54b	3.50695	0.0552278	4.60548	0.0420217	4.5988	0.0859493	3.66763	0.0757175	3.33121	0.0963754	3.64443	0.245723	3.5816	0.0933608	3.30288	0.15407	3.38445	0.218346	44.2048	6.57726	0.446371	8	24	1.64779e-12	5.13617e-08
27904	AM867314	(sp:Q9DF50) Claspin OS=Xenopus laevis GN=clspn PE=1 SV=2	clspn	4.48567	0.0665913	5.81646	0.044731	5.37631	0.0607499	4.76842	0.195982	4.36362	0.117906	4.58848	0.428839	4.66123	0.127486	4.14102	0.0879601	4.19283	0.591243	15.5918	7.81893	1.50443	8	24	8.74404e-08	0.00225115
6403	CU681576	(sp:Q9DEE9) Actin-related protein 6 OS=Gallus gallus GN=ACTR6 PE=2 SV=1		4.07351	0.0973454	4.76896	0.1632	4.72483	0.0891295	4.2625	0.101472	4.03417	0.0752689	3.92818	0.169178	4.14774	0.0851247	4.09854	0.0349185	3.92117	0.135042	26.2653	2.56703	0.293204	8	24	4.54783e-10	1.3266e-05
31423	AM859992	(sp:Q9DE46) DNA polymerase alpha catalytic subunit OS=Xenopus laevis GN=pola1 PE=2 SV=1		4.30248	0.117079	5.41212	0.0757678	5.29799	0.0338479	4.52081	0.249215	4.24014	0.102391	4.50091	0.235818	4.46249	0.0482302	4.04995	0.0179805	4.27717	0.379626	23.5741	5.781	0.735681	8	24	1.40182e-09	4.00401e-05
13652	AM862549	(sp:Q9D0N7) Chromatin assembly factor 1 subunit B OS=Mus musculus GN=Chaf1b PE=2 SV=1		4.08639	0.150884	4.7678	0.202127	4.76039	0.0361996	4.21411	0.104754	4.05748	0.18302	4.12452	0.118595	4.18711	0.0789974	3.85935	0.0515425	4.0061	0.130743	20.377	2.64297	0.389111	8	24	6.22113e-09	0.000171828
9714	AM859558	(sp:Q9D0F6) Replication factor C subunit 5 OS=Mus musculus GN=Rfc5 PE=2 SV=1		4.44815	0.045064	5.03463	0.0614159	5.24208	0.104774	4.4618	0.0865578	4.57706	0.104108	4.52757	0.158552	4.59392	0.0336772	4.49498	0.0744645	4.50466	0.192215	23.5326	2.03895	0.25993	8	24	1.42756e-09	4.0767e-05
41191	BQ426475	(sp:Q9CZ15) DNA replication complex GINS protein PSF1 OS=Mus musculus GN=Gins1 PE=2 SV=1	gins1	4.61632	0.140997	5.74598	0.274057	5.83756	0.100335	4.84584	0.251336	4.55061	0.0850174	4.79628	0.415601	4.76325	0.219599	4.54078	0.0796054	4.51213	0.217268	16.4197	6.66335	1.21745	8	24	5.30073e-08	0.0013855
16160	FP005816	(sp:Q9CY94) DNA replication complex GINS protein PSF3 OS=Mus musculus GN=Gins3 PE=2 SV=1	gins3	4.46908	0.0691575	5.45555	0.0208284	5.55464	0.0848842	4.66982	0.0971758	4.55028	0.131668	4.57624	0.257411	4.70487	0.0876539	4.59457	0.15858	4.32491	0.246147	26.6673	4.69714	0.528416	8	24	3.87742e-10	1.13407e-05
37618	AM867469	(sp:Q9CQQ8) U6 snRNA-associated Sm-like protein LSm7 OS=Mus musculus GN=Lsm7 PE=2 SV=1		4.30309	0.071906	5.06673	0.084217	5.04646	0.211177	4.49925	0.113892	4.25739	0.137326	4.24829	0.188021	4.46949	0.101198	4.22504	0.0403896	4.122	0.136171	23.9743	3.14173	0.393136	8	24	1.17769e-09	3.37715e-05
21603	AM866629	(sp:Q9CQE3) 28S ribosomal protein S17, mitochondrial OS=Mus musculus GN=Mrps17 PE=2 SV=1		4.80792	0.0338827	5.50617	0.0928595	5.69529	0.185475	4.91897	0.103425	4.87131	0.0885379	4.90207	0.143973	4.9988	0.0669158	5.05053	0.062391	4.77456	0.130672	29.5064	2.6216	0.266545	8	24	1.33013e-10	3.95688e-06
20707	AM856538	(sp:Q9CPV5) Polyamine-modulated factor 1 OS=Mus musculus GN=Pmf1 PE=1 SV=1		4.09633	0.163325	5.32486	0.104755	5.10951	0.15773	4.40677	0.146844	4.01603	0.250423	4.28404	0.267947	4.24753	0.0717317	3.75492	0.152773	4.10776	0.591003	14.8189	6.93506	1.40397	8	24	1.42268e-07	0.00360393
28144	AM866438	(sp:Q9BSF4) Uncharacterized protein C19orf52 OS=Homo sapiens GN=C19orf52 PE=1 SV=2		4.86184	0.045623	5.70275	0.0586041	5.63532	0.121424	5.0601	0.108462	4.88508	0.104989	4.91219	0.202595	5.01319	0.0956087	5.12209	0.0615723	5.00933	0.0999725	26.2703	2.56469	0.292882	8	24	4.53874e-10	1.324e-05
43672	AM861276	(sp:Q99MV1) Tudor domain-containing protein 1 OS=Mus musculus GN=Tdrd1 PE=1 SV=2		3.59725	0.146092	4.55806	0.0306113	4.42647	0.0744276	3.89647	0.187392	3.75076	0.112572	3.951	0.228886	3.70517	0.140878	3.72492	0.0977574	3.73858	0.252774	14.9083	2.94942	0.593512	8	24	1.34342e-07	0.00341189
6999	AM859623	(sp:Q99J62) Replication factor C subunit 4 OS=Mus musculus GN=Rfc4 PE=1 SV=1	rfc4	4.18072	0.078599	4.97176	0.0227353	4.92967	0.168129	4.18838	0.0814623	4.15832	0.0588903	4.13716	0.1961	4.22428	0.0968623	4.04772	0.0320946	4.1643	0.037085	37.1708	3.16903	0.255768	8	24	1.1054e-11	3.39028e-07
16412	AM862646	(sp:Q99728) BRCA1-associated RING domain protein 1 OS=Homo sapiens GN=BARD1 PE=1 SV=2		4.34604	0.041741	5.19585	0.101517	4.75778	0.055239	4.34973	0.135269	4.32816	0.100174	4.42448	0.17108	4.43219	0.0965896	4.12746	0.0351987	4.51634	0.110655	28.9548	2.51848	0.260939	8	24	1.62554e-10	4.81875e-06
362	AM862158	(sp:Q96QU8) Exportin-6 OS=Homo sapiens GN=XPO6 PE=1 SV=1		3.81453	0.0462481	4.23397	0.158621	4.33875	0.109415	3.83755	0.0539995	3.75634	0.0670385	3.87062	0.157155	3.82798	0.052257	3.80866	0.03923	3.79571	0.0746122	16.8634	1.12955	0.200947	8	24	4.08702e-08	0.00107534
38783	AM857731	(sp:Q96BD8) Spindle and kinetochore-associated protein 1 OS=Homo sapiens GN=SKA1 PE=1 SV=1		4.49779	0.130096	5.85695	0.0740656	5.58041	0.152626	4.82021	0.177498	4.27109	0.0175583	4.7186	0.437556	4.63925	0.160782	4.13045	0.0623783	4.27428	0.545397	18.7761	9.15199	1.46228	8	24	1.4147e-08	0.000382635
26001	AM864373	(sp:Q91917) DNA repair protein RAD51 homolog B OS=Xenopus laevis GN=rad51-B PE=2 SV=1	rad51b	3.58047	0.0464835	4.65857	0.0746737	4.56248	0.0871976	3.82924	0.155595	3.61707	0.154178	3.92891	0.324612	3.74841	0.12072	3.41141	0.136744	3.66607	0.424115	15.5298	4.93053	0.952466	8	24	9.08584e-08	0.00233706
21954	AM869187	(sp:Q91876) DNA replication licensing factor mcm7-A OS=Xenopus laevis GN=mcm7-A PE=1 SV=2	mcm7	3.91308	0.0762549	5.20695	0.043019	4.88981	0.111799	4.08482	0.173657	3.63444	0.143935	4.07521	0.360723	4.0319	0.0923029	3.58003	0.0721192	3.88683	0.432416	23.282	7.79371	1.00426	8	24	1.59446e-09	4.54293e-05
10315	CU988908	(sp:Q91783) Kinesin-related motor protein Eg5 2 OS=Xenopus laevis PE=2 SV=1		4.1325	0.109993	5.3289	0.0757894	5.22075	0.212174	4.34767	0.125191	3.87805	0.0820777	4.23954	0.284217	4.26636	0.0775436	3.53789	0.083149	3.99932	0.4406	31.4051	9.15377	0.874422	8	24	6.83477e-11	2.05289e-06
34003	CU992985	(sp:Q8WMV1) Delta(14)-sterol reductase OS=Bos taurus GN=TM7SF2 PE=1 SV=1		4.61608	0.114734	5.37823	0.0917617	5.44606	0.168456	4.76419	0.0594221	4.60775	0.0739925	4.54621	0.286079	4.60159	0.0886371	4.43104	0.0902115	4.72509	0.144648	21.7886	3.45319	0.475459	8	24	3.14938e-09	8.83969e-05
41367	EW778594	(sp:Q8UVX0) Piwi-like protein 1 OS=Danio rerio GN=piwil1 PE=1 SV=1		4.2465	0.0672643	4.98733	0.1795	5.44441	0.171428	4.3275	0.17875	4.16799	0.059853	4.32417	0.137951	4.20742	0.0577602	4.14	0.0303481	4.32005	0.0169918	48.5944	5.08347	0.313831	8	24	5.75984e-13	1.80732e-08
31306	AM858476	(sp:Q8R323) Replication factor C subunit 3 OS=Mus musculus GN=Rfc3 PE=2 SV=1	rfc3	4.90496	0.104263	5.80952	0.0941863	5.6507	0.103713	4.99591	0.163383	4.70856	0.0663529	4.97647	0.316248	4.94263	0.167788	4.546	0.0348695	4.82565	0.225097	20.8167	4.54246	0.654638	8	24	5.01168e-09	0.000139119
2317	AM863208	(sp:Q8CI33) CWF19-like protein 1 OS=Mus musculus GN=Cwf19l1 PE=2 SV=1		4.39236	0.0782282	5.23767	0.141862	4.91429	0.117969	4.41652	0.119775	4.261	0.0529428	4.47958	0.111306	4.45339	0.0520138	4.36386	0.0459865	4.37647	0.148277	33.0349	2.57109	0.233489	8	24	3.9688e-11	1.20032e-06
30242	AM865284	(sp:Q8CGX0) Insulin-like growth factor 2 mRNA-binding protein 1 OS=Rattus norvegicus GN=Igf2bp1 PE=1 SV=1		4.75216	0.167996	5.35428	0.0437396	5.726	0.103454	4.93845	0.148103	4.65747	0.223418	4.80073	0.17446	4.87127	0.121598	4.8347	0.0918179	4.79771	0.0282723	18.6283	3.03025	0.488008	8	24	1.5306e-08	0.000413018
15274	AM860539	(sp:Q8CE96) tRNA (adenine-N(1)-)-methyltransferase non-catalytic subunit TRM6 OS=Mus musculus GN=Trmt6 PE=1 SV=1		4.45507	0.109771	5.26134	0.0537007	5.32467	0.0439977	4.67151	0.118818	4.63462	0.092189	4.77941	0.143739	4.71713	0.027537	4.79335	0.0193696	4.40797	0.17857	31.6496	2.56146	0.242795	8	24	6.28967e-11	1.8913e-06
14448	AM856911	(sp:Q8C436) Uncharacterized protein C14orf138 homolog OS=Mus musculus GN=Gm71 PE=2 SV=2		4.5827	0.128844	5.19851	0.0279047	5.15605	0.137675	4.5981	0.0372203	4.5398	0.132269	4.54877	0.13932	4.60105	0.123687	4.49199	0.177313	4.43475	0.23901	13.3034	2.03368	0.458607	8	24	3.92555e-07	0.00964194
28747	AM859307	(sp:Q8BP27) Uncharacterized protein C10orf78 homolog OS=Mus musculus PE=1 SV=2		4.03438	0.100527	4.83046	0.271824	5.30061	0.0745984	4.32289	0.10702	3.84507	0.12864	3.93085	0.253673	4.07752	0.191693	4.1336	0.104562	4.04689	0.220117	25.0042	5.88616	0.70622	8	24	7.60703e-10	2.19851e-05
30432	BQ427310	(sp:Q86WV5) Uncharacterized protein FLJ39785 OS=Homo sapiens PE=2 SV=1		3.76907	0.100634	4.62991	0.241438	4.84776	0.066395	4.03118	0.158097	3.66912	0.134141	3.65316	0.159561	3.85507	0.149649	3.48817	0.223109	3.95119	0.157947	26.3797	5.51809	0.627537	8	24	4.34505e-10	1.26832e-05
6218	AM865694	(sp:Q80VJ3) Deoxyribonucleoside 5'-monophosphate N-glycosidase OS=Mus musculus GN=Rcl PE=2 SV=2		4.08414	0.0682296	5.33962	0.102373	5.02974	0.244796	4.44294	0.119258	4.04947	0.045922	4.29858	0.330708	4.40485	0.112009	4.1795	0.124366	4.03328	0.227842	22.4031	5.37477	0.719735	8	24	2.36895e-09	6.69039e-05
5534	AM857588	(sp:Q803H4) Histone H3-like centromeric protein A OS=Danio rerio GN=cenpa PE=1 SV=1		4.48521	0.212231	5.88746	0.23197	5.97687	0.0596191	4.8971	0.258146	4.31308	0.219719	4.80852	0.455	4.6127	0.267349	4.2262	0.0673439	4.48868	0.569194	15.5381	10.8336	2.09167	8	24	9.03907e-08	0.0023253
23419	AM237648	(sp:Q801E2) Actin-binding protein anillin OS=Xenopus laevis GN=anln PE=1 SV=1		5.27468	0.0778694	6.21846	0.0460313	6.17963	0.114965	5.43226	0.11819	5.04109	0.177461	5.19957	0.309287	5.27278	0.111985	4.62856	0.0818105	5.03655	0.249619	33.1291	7.22813	0.654542	8	24	3.84888e-11	1.16444e-06
4654	AM867327	(sp:Q7ZY08) Ubiquitin-conjugating enzyme E2 T OS=Xenopus laevis GN=ube2t PE=2 SV=1		3.71925	0.0908495	4.78944	0.0566943	4.57262	0.186157	4.00503	0.110596	3.71108	0.129378	3.7536	0.121037	3.82385	0.0882885	3.7323	0.0951755	3.69881	0.25815	31.258	4.32611	0.415201	8	24	7.18735e-11	2.15736e-06
14641	AM237674	(sp:Q7ZXB1) DNA replication licensing factor mcm7-B OS=Xenopus laevis GN=mcm7-B PE=2 SV=1		5.16287	0.0561926	6.4293	0.049986	6.02588	0.0498524	5.44367	0.212933	5.0438	0.059596	5.32953	0.419305	5.30183	0.132487	4.7131	0.0517689	5.17132	0.493569	17.2576	7.14168	1.24149	8	24	3.25911e-08	0.000862654
38812	AM858020	(sp:Q7T3E4) Lariat debranching enzyme OS=Danio rerio GN=dbr1 PE=1 SV=1		3.52632	0.0534442	4.27937	0.0275365	4.27028	0.0415303	3.65718	0.0852881	3.67663	0.0698534	3.69752	0.0773687	3.59829	0.108037	3.53951	0.0125902	3.49373	0.142746	49.2015	2.36492	0.144198	8	24	5.01488e-13	1.57497e-08
5417	AM863994	(sp:Q75NR7) ATP-dependent DNA helicase Q4 OS=Mus musculus GN=Recql4 PE=2 SV=2		3.81966	0.120393	4.74271	0.0852644	4.71736	0.04195	3.98669	0.15363	3.86164	0.0744989	3.99795	0.152915	4.01912	0.0826076	3.93083	0.0133208	3.7566	0.282231	26.0526	3.46902	0.399463	8	24	4.95237e-10	1.44287e-05
27357	CU999229	(sp:Q6ZQK0) Condensin-2 complex subunit D3 OS=Mus musculus GN=Ncapd3 PE=1 SV=2		4.80792	0.111543	6.08525	0.160824	5.5864	0.0129904	4.97963	0.161622	4.48741	0.121701	4.86638	0.374631	4.86906	0.0672274	4.36493	0.082696	4.79849	0.286423	27.0922	7.50803	0.831386	8	24	3.28338e-10	9.62588e-06
20555	AM858328	(sp:Q6P444) Protein FAM54A OS=Homo sapiens GN=FAM54A PE=2 SV=2		3.77072	0.102207	4.93103	0.190065	4.88574	0.260261	4.13148	0.108554	3.67296	0.0823853	3.91021	0.230536	3.96856	0.1095	3.29352	0.183467	3.70563	0.41579	25.4489	7.94795	0.936929	8	24	6.32904e-10	1.83561e-05
11946	FP006809	(sp:Q6P1V4) Eukaryotic translation initiation factor 3 subunit C OS=Xenopus tropicalis GN=eif3c PE=2 SV=1		4.54434	0.133754	5.43241	0.100523	5.56064	0.251702	4.90129	0.175786	4.68905	0.178703	4.75412	0.14059	4.78858	0.147197	4.63438	0.119506	4.47222	0.164228	18.1001	3.68144	0.610179	8	24	2.03667e-08	0.000545502
21572	AM862562	(sp:Q6NX31) DNA replication licensing factor mcm7 OS=Xenopus tropicalis GN=mcm7 PE=2 SV=1		4.21254	0.0736724	5.24356	0.034172	4.96896	0.0667661	4.35182	0.123597	4.01269	0.147618	4.40721	0.227148	4.29571	0.0714825	3.86538	0.0227043	4.18689	0.306551	30.8093	5.11791	0.498347	8	24	8.38988e-11	2.51336e-06
25083	AM860657	(sp:Q6NWH5) Transmembrane protein 11 OS=Danio rerio GN=tmem11 PE=2 SV=1		4.92775	0.0528245	5.64404	0.0451013	5.99852	0.128491	5.05321	0.134567	4.76106	0.0707389	4.95904	0.117774	4.96448	0.0675585	4.77686	0.0309127	4.89933	0.0681078	75.1224	4.56355	0.182245	8	24	4.21885e-15	1.34505e-10
30315	AM866561	(sp:Q6NWC9) G kinase-anchoring protein 1 OS=Danio rerio GN=gkap1 PE=2 SV=1		4.83609	0.114581	5.84146	0.0491273	5.46353	0.0812585	4.97958	0.143902	4.92924	0.0915261	5.02605	0.20636	5.00469	0.100952	5.00135	0.041647	4.70793	0.318389	17.714	3.01697	0.510948	8	24	2.52063e-08	0.000671724
28251	AM865247	(sp:Q6IV78) Tafazzin OS=Saimiri sciureus GN=TAZ PE=3 SV=1		4.21096	0.0600103	5.0488	0.0496124	4.98437	0.173383	4.3376	0.136164	4.17296	0.0624931	4.29245	0.170628	4.31786	0.0443019	4.12112	0.0437832	4.30652	0.120527	33.8295	3.05844	0.271223	8	24	3.07135e-11	9.31972e-07
17516	FP001316	(sp:Q6IV78) Tafazzin OS=Saimiri sciureus GN=TAZ PE=3 SV=1		4.8001	0.0561291	5.68666	0.0456163	5.55672	0.160674	4.91711	0.115446	4.70457	0.0217871	4.85625	0.186015	4.88746	0.0571904	4.74361	0.0431173	4.86831	0.132917	37.8703	3.297	0.261181	8	24	9.02001e-12	2.77248e-07
14887	AM859686	(sp:Q6GPP1) Telomere length regulation protein TEL2 homolog OS=Xenopus laevis GN=telo2 PE=2 SV=2		3.65885	0.125054	4.28539	0.0911284	4.23873	0.162478	3.69387	0.0240203	3.64927	0.0845159	3.79416	0.0394864	3.79606	0.0430455	3.83899	0.0479162	3.79911	0.0073851	27.8601	1.45537	0.156716	8	24	2.44501e-10	7.20178e-06
19072	AM861509	(sp:Q6DIH3) DNA replication licensing factor mcm2 OS=Xenopus tropicalis GN=mcm2 PE=2 SV=1	mcm2	4.89292	0.139221	5.48346	0.120782	5.65396	0.0335269	4.89492	0.0765552	4.86011	0.108594	4.8224	0.133983	4.98195	0.0657554	4.57592	0.0557907	4.8471	0.0474713	40.9009	3.04307	0.223203	8	24	3.88078e-12	1.20238e-07
9379	AM857930	(sp:Q6AYD2) Oligonucleotide/oligosaccharide-binding fold-containing protein 1 OS=Rattus norvegicus GN=Obfc1 PE=2 SV=1		3.2152	0.158445	4.18043	0.0951524	4.4936	0.208578	3.50516	0.214955	3.46566	0.147	3.48721	0.318784	3.48888	0.198387	3.29027	0.120595	3.29863	0.308052	13.9247	4.82836	1.04024	8	24	2.56277e-07	0.00637541
3573	FP002000	(sp:Q6AXZ4) Cep57-related protein OS=Rattus norvegicus GN=Cep57r PE=2 SV=1		5.27637	0.142691	6.19048	0.105536	5.66683	0.179629	5.10062	0.147126	4.95884	0.079897	5.17756	0.267762	5.31548	0.0491037	4.81815	0.0636155	5.05292	0.272778	21.9732	4.50639	0.615258	8	24	2.88919e-09	8.12499e-05
21499	AM859810	(sp:Q6AXS3) Protein DEK OS=Rattus norvegicus GN=Dek PE=2 SV=1		5.20572	0.058043	6.34828	0.0673956	5.91076	0.0983658	5.39078	0.165313	5.15177	0.0743534	5.41514	0.294844	5.3745	0.0521898	5.10176	0.0232465	5.01638	0.48504	15.9794	4.67787	0.878234	8	24	6.89973e-08	0.00178917
5407	FP000995	(sp:Q64511) DNA topoisomerase 2-beta OS=Mus musculus GN=Top2b PE=1 SV=2	top2b	4.19998	0.073087	4.86457	0.184547	5.13787	0.0673755	4.25317	0.111396	3.91566	0.0885636	4.09999	0.126584	4.25242	0.0776752	3.96177	0.0224297	3.85315	0.144541	55.2302	4.84997	0.263441	8	24	1.37446e-13	4.34314e-09
34670	AM856760	(sp:Q642A5) DNA polymerase epsilon subunit 3 OS=Rattus norvegicus GN=Pole3 PE=2 SV=1		5.4208	0.0872474	6.40179	0.0513365	6.24464	0.0407571	5.58303	0.119895	5.33337	0.0772932	5.69881	0.213016	5.54878	0.1147	5.32528	0.0591988	5.27022	0.213164	34.5611	4.25636	0.369464	8	24	2.43712e-11	7.41761e-07
29902	CU987319	(sp:Q5ZMN2) DNA replication licensing factor MCM3 OS=Gallus gallus GN=MCM3 PE=2 SV=1		5.0653	0.170091	6.10738	0.030431	5.89364	0.147535	5.25802	0.155323	5.02047	0.105849	5.17943	0.406843	5.10486	0.184595	4.88458	0.035781	5.13272	0.281693	13.4285	4.47393	0.999498	8	24	3.59824e-07	0.00886031
16310	AM866477	(sp:Q5ZLP8) Insulin-like growth factor 2 mRNA-binding protein 3 OS=Gallus gallus GN=IGF2BP3 PE=2 SV=1		4.30195	0.128401	4.95283	0.0341907	5.37997	0.0598378	4.44506	0.121599	4.16722	0.11515	4.32507	0.105638	4.43766	0.0449361	4.33756	0.06283	4.26322	0.0585334	58.8426	3.9489	0.201328	8	24	6.73905e-14	2.13513e-09
8387	FP011635	(sp:Q5ZKD5) RRP12-like protein OS=Gallus gallus GN=RRP12 PE=2 SV=1		4.84124	0.119511	5.18823	0.059697	5.69204	0.0500458	4.93287	0.0921193	4.80231	0.147832	4.91236	0.119355	4.86087	0.217218	4.7794	0.135229	4.86127	0.053987	16.3489	2.13072	0.390985	8	24	5.52808e-08	0.00144299
1178	AM866383	(sp:Q5ZJK1) THO complex subunit 5 homolog OS=Gallus gallus GN=THOC5 PE=2 SV=1		4.36704	0.15137	4.9351	0.144854	4.80576	0.104597	4.41924	0.138406	4.3225	0.07174	4.37222	0.145199	4.39084	0.12916	4.27209	0.0244307	4.16366	0.111827	13.7441	1.58327	0.34559	8	24	2.89659e-07	0.00717629
24072	AM862244	(sp:Q5SSI6) U3 small nucleolar RNA-associated protein 18 homolog OS=Mus musculus GN=Utp18 PE=1 SV=1		3.85378	0.0504956	4.32962	0.0532208	4.38037	0.139038	3.79624	0.0582108	3.72394	0.0800065	3.86706	0.172627	3.95654	0.110351	3.89029	0.0552463	3.64147	0.0853125	21.0982	1.62449	0.230991	8	24	4.37264e-09	0.000121809
34249	FP000925	(sp:Q5SPH9) Probable 28S ribosomal protein S10, mitochondrial OS=Danio rerio GN=mrps10 PE=2 SV=1		4.4401	0.0763193	5.11309	0.0407788	5.28694	0.115824	4.64913	0.10639	4.54759	0.0792552	4.6934	0.121462	4.57838	0.0556686	4.54756	0.0376313	4.46949	0.0900602	38.126	2.21711	0.174457	8	24	8.38074e-12	2.57783e-07
41998	FP004697	(sp:Q5RBM8) RNA-binding protein 12 OS=Pongo abelii GN=RBM12 PE=2 SV=1		4.05037	0.0172884	4.42062	0.0934551	4.23863	0.0352441	3.86735	0.0429043	3.65892	0.0968423	3.92086	0.100481	3.93173	0.0354259	3.67715	0.0646645	3.87431	0.0322023	47.6095	1.63744	0.103179	8	24	7.23421e-13	2.26727e-08
19747	AM861007	(sp:Q5R9Z5) ATP-binding cassette sub-family F member 3 OS=Pongo abelii GN=ABCF3 PE=2 SV=1		3.80389	0.0389238	4.45393	0.0721285	4.36049	0.146608	3.77306	0.0861816	3.66482	0.0244762	3.94124	0.235786	3.9096	0.0612358	4.00595	0.0481022	3.86073	0.165609	17.2107	1.84639	0.321845	8	24	3.3473e-08	0.000885495
21220	AM864804	(sp:Q5R8G6) DNA replication licensing factor MCM3 OS=Pongo abelii GN=MCM3 PE=2 SV=1		5.37695	0.0551787	6.45412	0.0149853	6.14621	0.0641284	5.5597	0.220044	5.30785	0.114984	5.57485	0.349818	5.53739	0.0849463	5.10194	0.0515662	5.35417	0.382115	16.1037	4.78547	0.891496	8	24	6.40092e-08	0.00166322
22280	CU686479	(sp:Q5R8E4) Regulator of microtubule dynamics protein 1 OS=Pongo abelii GN=FAM82B PE=2 SV=1		4.43092	0.0589272	5.36627	0.0775984	5.66252	0.0721278	4.70187	0.181671	4.39965	0.0562371	4.51044	0.275217	4.46964	0.13396	4.64652	0.0609786	4.28249	0.236792	31.0229	5.64339	0.545731	8	24	7.79216e-11	2.33632e-06
36885	AM859087	(sp:Q5R7X9) Cell cycle checkpoint protein RAD1 OS=Pongo abelii GN=RAD1 PE=2 SV=1	rad1	4.08333	0.124432	5.09915	0.0746049	5.12446	0.167119	4.29172	0.24027	4.15582	0.0423201	4.23961	0.18877	4.24237	0.0787659	4.22061	0.0564433	4.19622	0.36935	17.798	4.15236	0.699913	8	24	2.40557e-08	0.000641998
12231	AM860426	(sp:Q5R1S9) Chromatin assembly factor 1 subunit B OS=Gallus gallus GN=CHAF1B PE=1 SV=1		3.63068	0.060117	4.26442	0.157882	4.26901	0.0717173	3.67203	0.119448	3.52519	0.17777	3.57813	0.185265	3.66319	0.140766	3.36709	0.100207	3.50777	0.137717	18.373	2.68898	0.439063	8	24	1.75569e-08	0.000472316
19672	FP010173	(sp:Q5HZP1) Ribonuclease H2 subunit B OS=Xenopus laevis GN=rnaseh2b PE=2 SV=1		4.44609	0.0863961	5.13498	0.164044	5.49927	0.123455	4.62977	0.0939095	4.47096	0.0566386	4.724	0.0688903	4.56889	0.0438996	4.29215	0.0324583	4.51849	0.0796768	63.2937	3.7692	0.178653	8	24	2.95319e-14	9.38495e-10
9540	AM861768	(sp:Q5E9U4) tRNA wybutosine-synthesizing protein 3 homolog OS=Bos taurus GN=TYW3 PE=2 SV=1		4.06976	0.0733063	4.91413	0.0818688	4.74689	0.176815	4.1198	0.0815512	4.25336	0.121706	4.2949	0.110839	4.20073	0.0513449	4.36703	0.0652869	4.24188	0.149803	24.529	2.11666	0.258876	8	24	9.28851e-10	2.67481e-05
16857	AM859033	(sp:Q5BJD2) Uncharacterized protein C15orf43 homolog OS=Danio rerio GN=zgc:111992 PE=2 SV=1		4.41234	0.0312554	5.3885	0.0595543	5.08233	0.1666	4.56281	0.172573	4.66329	0.0970896	4.67236	0.148434	4.49859	0.131301	4.4859	0.0788102	4.48253	0.202463	20.3854	2.72887	0.401592	8	24	6.19535e-09	0.000171128
39017	AM869454	(sp:Q561R1) Centromere protein T OS=Rattus norvegicus GN=Cenpt PE=2 SV=1		4.33576	0.0764052	5.58581	0.0502174	5.16165	0.117513	4.56006	0.233884	4.2772	0.0715267	4.48331	0.34737	4.40383	0.187094	4.18185	0.0746934	4.303	0.408476	16.1911	5.65115	1.04708	8	24	6.07361e-08	0.00158078
16163	AM864974	(sp:Q556Y9) Mitotic spindle assembly checkpoint protein MAD2A OS=Dictyostelium discoideum GN=mad2l1-1 PE=3 SV=1	mad2a	3.91583	0.0986312	4.8429	0.208892	4.89905	0.0943086	4.15695	0.15848	4.07378	0.162733	4.04499	0.251368	4.10623	0.133539	3.87869	0.083595	3.9001	0.329289	15.141	3.88579	0.76992	8	24	1.1587e-07	0.00295816
13753	DV736569	(sp:Q53H80) Akirin-2 OS=Homo sapiens GN=AKIRIN2 PE=1 SV=2		5.61903	0.0926052	6.43299	0.0137969	6.39766	0.0427969	5.75695	0.051086	5.58677	0.0837458	5.82993	0.135997	5.5888	0.0844847	5.68701	0.0282732	5.75333	0.0825865	55.8457	2.82166	0.151578	8	24	1.21347e-13	3.83664e-09
15271	AM863230	(sp:Q502M8) Exoribonuclease 2 OS=Danio rerio GN=eri2 PE=2 SV=1		3.89271	0.145679	5.37318	0.0411688	5.21997	0.0890136	4.38015	0.224978	3.80781	0.0722406	4.33801	0.340734	4.07089	0.155135	3.97518	0.108917	3.95839	0.541148	20.0493	8.63574	1.29218	8	24	7.32754e-09	0.000201632
33688	AM864882	(sp:Q4V8Z3) UPF0709 protein C3orf34 homolog OS=Danio rerio GN=si:ch73-159l23.3 PE=2 SV=1		4.787	0.105612	5.40403	0.0907191	5.41113	0.186812	4.78663	0.16279	4.72801	0.116399	4.79156	0.179381	4.89584	0.121486	4.88009	0.0273676	4.51401	0.164338	15.5218	2.26069	0.436937	8	24	9.13071e-08	0.00234833
13843	AM861813	(sp:Q4R8N7) Stress-induced-phosphoprotein 1 OS=Macaca fascicularis GN=STIP1 PE=2 SV=1		4.32915	0.162853	4.72674	0.0668554	4.82705	0.126134	4.27442	0.154333	4.2973	0.0942661	4.25032	0.105207	4.27582	0.111275	4.23782	0.0224848	4.17922	0.0490864	13.631	1.34094	0.295124	8	24	3.12946e-07	0.00773666
27120	AM865610	(sp:Q4G163) F-box only protein 43 OS=Homo sapiens GN=FBXO43 PE=1 SV=3	fbxo43	4.11324	0.085457	5.69462	0.0665774	5.7142	0.234093	4.92309	0.129626	3.99216	0.100974	4.66859	0.356835	4.27836	0.261492	3.61818	0.113723	4.33097	0.640946	26.1011	14.5202	1.66892	8	24	4.85681e-10	1.41537e-05
31265	AM856742	(sp:Q497V5) S1 RNA-binding domain-containing protein 1 OS=Mus musculus GN=Srbd1 PE=1 SV=2		3.65044	0.0555928	4.49093	0.0243488	4.43567	0.00947228	3.88111	0.117951	3.85816	0.0904433	3.96403	0.120167	3.73827	0.0617	3.63978	0.107246	3.65918	0.261939	27.0132	2.73179	0.303384	8	24	3.38591e-10	9.92276e-06
2471	AM857913	(sp:Q497H0) AN1-type zinc finger protein 3 OS=Mus musculus GN=Zfand3 PE=2 SV=1		4.4017	0.037484	5.09973	0.102306	5.31515	0.0860211	4.50499	0.0966645	4.32674	0.0491016	4.58005	0.143829	4.40286	0.017998	4.32888	0.0319244	4.41761	0.0736209	64.8406	3.28832	0.152142	8	24	2.24265e-14	7.13096e-10
6648	FP004902	(sp:Q3YK19) Fanconi anemia group J protein homolog OS=Gallus gallus GN=BRIP1 PE=2 SV=1		4.57869	0.115285	5.3414	0.09866	5.32901	0.164884	4.57151	0.0506361	4.35003	0.0801805	4.46217	0.193723	4.61775	0.0823005	4.3023	0.0326542	4.44494	0.0477709	42.3	3.96719	0.281361	8	24	2.67997e-12	8.32666e-08
3960	AM863863	(sp:Q3TLR7) Denticleless protein homolog OS=Mus musculus GN=Dtl PE=1 SV=2		3.44427	0.0597079	4.63869	0.0725839	4.36827	0.246427	3.69374	0.148718	3.52903	0.116367	3.68759	0.197222	3.52379	0.0437271	3.42184	0.0798538	3.62583	0.354436	22.3311	4.78233	0.642466	8	24	2.44847e-09	6.90957e-05
12148	AM856698	(sp:Q3T0X7) Non-structural maintenance of chromosomes element 1 homolog OS=Bos taurus GN=NSMCE1 PE=2 SV=2		4.72239	0.0739129	5.54699	0.04832	5.51804	0.21202	4.85722	0.138867	4.79878	0.028214	4.84307	0.164141	4.8397	0.0716564	4.75549	0.0672546	4.5851	0.252487	21.8598	2.9766	0.408504	8	24	3.04613e-09	8.55506e-05
5591	AM862640	(sp:Q3SWX9) Double-strand-break repair protein rad21 homolog OS=Bos taurus GN=RAD21 PE=2 SV=1	rad21	4.24144	0.0589157	4.88038	0.111537	4.76855	0.166349	4.19653	0.0818318	4.21193	0.0772452	4.33176	0.0905503	4.20444	0.0395233	4.09004	0.0585188	4.18684	0.0598559	34.1601	1.99667	0.175351	8	24	2.76501e-11	8.40148e-07
31678	AM856497	(sp:Q3SWT1) SOSS complex subunit B1 OS=Rattus norvegicus GN=Obfc2b PE=2 SV=1		4.7923	0.0662367	5.52254	0.0368622	5.35814	0.147781	4.90473	0.0900996	4.77725	0.0404537	4.86345	0.202657	4.88061	0.0806054	4.68175	0.0668957	4.64654	0.252433	18.3852	2.28217	0.372392	8	24	1.74421e-08	0.000469261
21694	BQ426909	(sp:Q3B7G7) Protein SFRS12IP1 OS=Danio rerio GN=sfrs12ip1 PE=2 SV=1		4.59654	0.0974427	5.33211	0.0683175	5.17611	0.0625464	4.66847	0.086769	4.61023	0.0944614	4.74762	0.13366	4.71934	0.0471017	4.65662	0.0247352	4.5636	0.144304	28.6318	1.89669	0.198732	8	24	1.83101e-10	5.41813e-06
31199	AM857194	(sp:Q39030) Serine/threonine-protein kinase AtPK19 OS=Arabidopsis thaliana GN=ATPK19 PE=2 SV=2		4.08642	0.127698	4.66284	0.0402195	4.76348	0.21148	4.15571	0.0804772	4.04623	0.0900736	3.9695	0.151437	4.07195	0.0313606	4.0858	0.0618383	3.8711	0.293192	16.1463	2.37091	0.440518	8	24	6.23911e-08	0.00162279
8286	FP000043	(sp:Q2VIQ3) Chromosome-associated kinesin KIF4B OS=Homo sapiens GN=KIF4B PE=1 SV=2		4.59492	0.109217	6.10142	0.115896	5.61255	0.0602617	4.91497	0.202179	4.36303	0.104765	4.82305	0.445851	4.70917	0.110109	4.09487	0.206393	4.46692	0.661115	16.7776	10.4028	1.86013	8	24	4.29586e-08	0.00112874
11282	AM859276	(sp:Q2TBR7) Centromere protein S OS=Bos taurus GN=APITD1 PE=2 SV=1		4.78478	0.103216	6.14589	0.0743083	5.94806	0.0659615	5.16529	0.142208	4.64835	0.10117	5.03928	0.418213	5.02709	0.0941571	4.59771	0.120804	4.70102	0.500022	19.7941	8.16976	1.23821	8	24	8.33649e-09	0.00022862
27315	AM863339	(sp:Q2TBP2) Histone H4 transcription factor OS=Bos taurus GN=HINFP PE=2 SV=1		3.85571	0.157398	4.54263	0.175619	4.57599	0.153244	4.03902	0.139157	4.02283	0.110685	4.02386	0.107226	3.98677	0.122857	3.88449	0.0734667	3.91169	0.144591	13.5971	1.88366	0.4156	8	24	3.20294e-07	0.00790935
12896	AM860309	(sp:Q2KHY5) Fanconi anemia-associated protein of 24 kDa OS=Bos taurus GN=FAAP24 PE=2 SV=1		4.32651	0.0869189	5.84139	0.116812	5.71186	0.0923022	4.85265	0.16448	4.21607	0.0982309	4.71054	0.467647	4.60016	0.173157	4.33612	0.127971	4.3251	0.5945	17.0525	9.54444	1.67913	8	24	3.66448e-08	0.00096713
28142	AM860723	(sp:Q28H30) UPF0489 protein C5orf22 homolog OS=Xenopus tropicalis GN=TEgg058p12.1 PE=2 SV=1		3.50333	0.0396388	4.04307	0.0369415	4.2228	0.0759784	3.62255	0.0375999	3.695	0.153326	3.63975	0.0500972	3.65548	0.0567756	3.74504	0.0507911	3.48829	0.238254	19.4515	1.5057	0.232225	8	24	9.93518e-09	0.000271181
13855	AM862790	(sp:Q28GD9) Ribonuclease H2 subunit B OS=Xenopus tropicalis GN=rnaseh2b PE=2 SV=1		4.23174	0.15926	4.9812	0.112823	5.37709	0.060546	4.50975	0.136052	4.47549	0.139784	4.65269	0.173591	4.44739	0.109822	4.35368	0.0513765	4.49759	0.0318668	27.1486	3.25389	0.359564	8	24	3.21223e-10	9.42146e-06
20003	AM860925	(sp:Q28165) Polyadenylate-binding protein 2 OS=Bos taurus GN=PABPN1 PE=1 SV=3		5.34689	0.120515	6.34908	0.035524	5.82829	0.0961179	5.47778	0.0762418	5.22255	0.0671153	5.49221	0.16747	5.43497	0.0226485	5.26295	0.0580082	5.36794	0.2201	33.1435	3.18382	0.288185	8	24	3.83092e-11	1.1592e-06
5466	CU999215	(sp:Q27746) DNA (cytosine-5)-methyltransferase PliMCI OS=Paracentrotus lividus GN=DNMT PE=2 SV=1		4.68949	0.0310725	5.87712	0.0395085	5.54167	0.0376564	4.88916	0.194476	4.75563	0.0291545	4.96225	0.296216	4.71319	0.108773	4.45177	0.0966568	4.63923	0.327564	24.8576	5.52019	0.666218	8	24	8.08769e-10	2.33459e-05
18140	CU994437	(sp:Q24K09) DNA (cytosine-5)-methyltransferase 1 OS=Bos taurus GN=DNMT1 PE=2 SV=1		5.39433	0.0674326	6.38506	0.109011	6.12661	0.0183918	5.49777	0.187466	5.29862	0.141056	5.60864	0.320436	5.42762	0.119926	5.26072	0.0686019	5.41349	0.314155	15.2929	3.90425	0.765896	8	24	1.05308e-07	0.002696
40087	AM859423	(sp:Q1T769) Protein MIS12 homolog OS=Gallus gallus GN=MIS12 PE=2 SV=1		4.16463	0.173812	5.19816	0.0762625	5.51317	0.0886261	4.41232	0.194524	4.2572	0.0809413	4.30125	0.279073	4.32516	0.150665	4.29803	0.193914	4.43171	0.345893	18.9474	5.7157	0.904986	8	24	1.29215e-08	0.000350367
31901	AM866510	(sp:Q16667) Cyclin-dependent kinase inhibitor 3 OS=Homo sapiens GN=CDKN3 PE=1 SV=1	cdkn3	4.60892	0.0399469	4.99445	0.0682403	5.09245	0.0330842	4.56787	0.0539142	4.51647	0.0694173	4.48576	0.105239	4.58192	0.0405979	4.27328	0.0609093	4.45748	0.0823801	51.8292	1.76805	0.102339	8	24	2.80442e-13	8.82861e-09
19694	AM867732	(sp:Q15645) Thyroid receptor-interacting protein 13 OS=Homo sapiens GN=TRIP13 PE=1 SV=2		4.82706	0.0815676	5.50913	0.105059	5.93995	0.0878999	4.98418	0.114917	4.66829	0.118525	4.78796	0.19796	4.90585	0.0998278	4.74175	0.0969437	4.77144	0.0714957	42.5714	4.61373	0.325129	8	24	2.49756e-12	7.76441e-08
14642	AM866624	(sp:Q15126) Phosphomevalonate kinase OS=Homo sapiens GN=PMVK PE=1 SV=3		4.14106	0.107461	5.14573	0.0532141	5.03999	0.189841	4.33898	0.132794	4.23525	0.125189	4.4096	0.101916	4.45531	0.0540526	4.43746	0.146186	4.11993	0.0721558	31.6338	3.4455	0.326755	8	24	6.32334e-11	1.9013e-06
7036	AM861995	(sp:Q14CX7) N-terminal acetyltransferase B complex subunit MDM20 OS=Homo sapiens GN=MDM20 PE=1 SV=1		3.66084	0.144335	4.35706	0.227085	4.10588	0.0501002	3.6467	0.0897122	3.54665	0.0911313	3.7577	0.11169	3.77714	0.114453	3.69602	0.0790408	3.74266	0.0536516	15.8561	1.69625	0.320934	8	24	7.43598e-08	0.00192369
2197	BQ426765	(sp:Q14974) Importin subunit beta-1 OS=Homo sapiens GN=KPNB1 PE=1 SV=2		4.55167	0.0979102	5.18782	0.0404082	5.12864	0.0676057	4.61999	0.051188	4.43709	0.0683135	4.47148	0.114911	4.58616	0.0353904	4.37689	0.08447	4.44535	0.0929093	47.9074	2.3166	0.145067	8	24	6.74905e-13	2.11589e-08
36138	FP011354	(sp:Q14008) Cytoskeleton-associated protein 5 OS=Homo sapiens GN=CKAP5 PE=1 SV=3		4.34424	0.0575798	4.8895	0.0328638	4.85818	0.0928146	4.30646	0.0659634	4.15556	0.0793787	4.34415	0.0654662	4.31277	0.0754231	4.29134	0.07222	4.11631	0.0891311	47.8068	1.95612	0.122751	8	24	6.90892e-13	2.16581e-08
12196	AM866330	(sp:Q08D62) Protein maelstrom homolog OS=Xenopus tropicalis GN=mael PE=2 SV=1		4.31262	0.167301	4.8095	0.0765798	4.96125	0.134559	4.33199	0.0868235	4.16993	0.0674135	4.24043	0.143773	4.25362	0.105856	4.17718	0.0857604	4.33566	0.0381098	21.6183	2.08081	0.288757	8	24	3.41214e-09	9.55639e-05
29695	AM867713	(sp:Q08288) Cell growth-regulating nucleolar protein OS=Mus musculus GN=Lyar PE=1 SV=2		4.83103	0.0790653	5.72613	0.3014	5.55958	0.0465834	5.03218	0.112152	4.92222	0.0782025	5.04391	0.116186	5.01447	0.0330534	5.08394	0.0814224	4.8374	0.127317	20.9465	2.49224	0.356942	8	24	4.70511e-09	0.00013084
6330	AM868402	(sp:P97302) Transcription regulator protein BACH1 OS=Mus musculus GN=Bach1 PE=1 SV=1		4.1009	0.0644431	4.6684	0.138791	4.47898	0.0809684	3.93208	0.0541913	3.9676	0.0668574	4.12474	0.0742816	4.10092	0.066646	4.00116	0.0540166	4.05268	0.0945236	33.3349	1.58693	0.142817	8	24	3.60031e-11	1.09025e-06
799	FP005928	(sp:P83917) Chromobox protein homolog 1 OS=Mus musculus GN=Cbx1 PE=1 SV=1		5.67802	0.164574	6.55652	0.0575632	6.35836	0.0671393	5.80539	0.0620801	5.67082	0.0828601	5.81756	0.206416	5.79782	0.0699339	5.69093	0.0448112	5.55229	0.220282	23.292	2.90857	0.374623	8	24	1.58743e-09	4.52337e-05
16898	AM863306	(sp:P83917) Chromobox protein homolog 1 OS=Mus musculus GN=Cbx1 PE=1 SV=1		4.53879	0.175833	5.55726	0.0846313	5.27037	0.13259	4.72416	0.153338	4.70658	0.0919369	4.81087	0.176805	4.74761	0.0840025	4.66534	0.0246183	4.39363	0.300609	18.4507	3.29425	0.535631	8	24	1.68366e-08	0.000453308
36407	AM860037	(sp:P83871) PHD finger-like domain-containing protein 5A OS=Rattus norvegicus GN=Phf5a PE=2 SV=1		5.0618	0.0265345	5.88945	0.0131124	5.52685	0.143417	5.14147	0.0732233	4.97473	0.0928097	5.15655	0.156059	5.14183	0.0647044	5.14878	0.0344814	5.10875	0.135837	29.62	2.08932	0.211613	8	24	1.27686e-10	3.80095e-06
33868	CU990533	(sp:P79955) Carboxy-terminal kinesin 2 OS=Xenopus laevis PE=2 SV=1		4.85805	0.0533582	6.01046	0.0480544	5.78446	0.110445	5.06511	0.157838	4.57639	0.076891	4.89074	0.394956	4.86814	0.146855	4.45553	0.0844079	4.86587	0.374656	22.0172	7.08079	0.96481	8	24	2.83065e-09	7.96403e-05
34654	AM859774	(sp:P70399) Tumor suppressor p53-binding protein 1 OS=Mus musculus GN=Tp53bp1 PE=1 SV=2		3.78857	0.104469	4.77901	0.144858	4.43507	0.0702307	4.13426	0.0697003	3.84428	0.178719	3.8784	0.111602	3.9029	0.0909458	3.80765	0.11846	3.80426	0.301116	19.2836	3.08916	0.480589	8	24	1.08367e-08	0.000294868
4420	CU991591	(sp:P70040) Flap endonuclease 1-A OS=Xenopus laevis GN=fen1-A PE=1 SV=1		5.18014	0.0476234	6.17743	0.0825772	6.0112	0.105122	5.31061	0.134381	5.08716	0.121415	5.43108	0.238563	5.32742	0.120212	5.18462	0.0469886	5.10419	0.324196	21.0993	4.02196	0.571863	8	24	4.37029e-09	0.000121748
32432	AM858044	(sp:P62291) Abnormal spindle-like microcephaly-associated protein homolog OS=Macaca fascicularis GN=ASPM PE=2 SV=1		4.03284	0.0604593	5.3648	0.00743936	5.20516	0.185592	4.3925	0.163273	3.97627	0.121171	4.2416	0.324535	4.13703	0.162061	3.46066	0.125798	3.71105	0.676718	20.0571	10.4438	1.56212	8	24	7.29879e-09	0.000200877
24636	AM865889	(sp:P54276) DNA mismatch repair protein Msh6 OS=Mus musculus GN=Msh6 PE=1 SV=2	msh6	4.16055	0.0384567	4.99032	0.11967	4.84663	0.0332996	4.2265	0.0703652	4.12613	0.0397553	4.10708	0.126684	4.20508	0.0733459	3.88282	0.0726153	4.01865	0.196701	50.8053	3.59665	0.212378	8	24	3.50497e-13	1.10245e-08
36943	CU991179	(sp:P52701) DNA mismatch repair protein Msh6 OS=Homo sapiens GN=MSH6 PE=1 SV=2		4.80203	0.0790963	5.63095	0.0464141	5.26658	0.100155	4.82487	0.127316	4.71509	0.0744141	4.70092	0.196895	4.82077	0.0686551	4.51896	0.0370534	4.62163	0.189049	29.7871	3.1219	0.314421	8	24	1.2026e-10	3.58316e-06
24334	AM863869	(sp:P52429) Diacylglycerol kinase epsilon OS=Homo sapiens GN=DGKE PE=1 SV=1		4.28812	0.0589675	5.0768	0.0294892	4.8796	0.0238077	4.2427	0.0463415	4.19479	0.0595959	4.2414	0.153011	4.32517	0.092552	4.45932	0.0695377	4.29959	0.229178	30.9779	2.53904	0.245888	8	24	7.91405e-11	2.37263e-06
28130	AM860447	(sp:P52293) Importin subunit alpha-2 OS=Mus musculus GN=Kpna2 PE=1 SV=2		4.11528	0.0955185	4.94098	0.0678694	5.2057	0.251301	4.2999	0.132764	3.91483	0.0838957	4.03027	0.290331	4.29801	0.165533	3.58818	0.0889494	3.95959	0.221028	29.7862	6.88465	0.693406	8	24	1.203e-10	3.58422e-06
16871	AM857507	(sp:P52292) Importin subunit alpha-2 OS=Homo sapiens GN=KPNA2 PE=1 SV=1		5.33023	0.226058	6.33087	0.0554544	6.28395	0.10584	5.53116	0.161391	5.09235	0.21695	5.21957	0.383393	5.38316	0.239758	4.69931	0.0766304	5.1987	0.114482	21.6122	7.62519	1.05845	8	24	3.42186e-09	9.58156e-05
16127	AM868574	(sp:P51892) DNA ligase 1 OS=Xenopus laevis GN=lig1 PE=2 SV=1	lig1	4.56548	0.0411815	5.52449	0.0493301	5.28872	0.0878251	4.64848	0.172857	4.3809	0.0174857	4.6937	0.359228	4.67081	0.0700551	4.17862	0.0833329	4.36993	0.447343	15.8394	4.95699	0.938859	8	24	7.5119e-08	0.0019428
24013	AM862425	(sp:P50532) Structural maintenance of chromosomes protein 4 OS=Xenopus laevis GN=smc4 PE=1 SV=1		5.56619	0.0938872	6.43147	0.106834	6.23956	0.0636256	5.62379	0.101855	5.53286	0.0658438	5.66922	0.229106	5.62991	0.055688	5.30016	0.0604078	5.45556	0.111621	34.7374	3.52162	0.304135	8	24	2.30651e-11	7.02471e-07
33080	FP003763	(sp:P50532) Structural maintenance of chromosomes protein 4 OS=Xenopus laevis GN=smc4 PE=1 SV=1		5.37097	0.0561077	6.36238	0.119969	6.07755	0.0978784	5.49649	0.149314	5.37902	0.108366	5.60476	0.189664	5.42321	0.0969896	5.14248	0.0682628	5.32984	0.144648	33.7714	3.95651	0.351467	8	24	3.12882e-11	9.49221e-07
6353	CU991150	(sp:P49739) Maternal DNA replication licensing factor mcm3 OS=Xenopus laevis GN=mmcm3 PE=1 SV=2	mcm3	4.16983	0.13237	5.17628	0.10502	5.06426	0.137952	4.33514	0.110175	4.2485	0.0515108	4.35386	0.188384	4.2883	0.0540311	3.93483	0.0876097	4.19373	0.300394	28.3342	4.49366	0.475784	8	24	2.04529e-10	6.03995e-06
19923	AM862170	(sp:P49454) Centromere protein F OS=Homo sapiens GN=CENPF PE=1 SV=2		4.31751	0.166218	5.34097	0.061134	5.72421	0.103071	4.75781	0.170279	4.25118	0.165379	4.46474	0.219893	4.46143	0.0802901	3.93184	0.065166	3.91055	0.27757	46.9112	9.56785	0.611869	8	24	8.5254e-13	2.66905e-08
31771	AM858831	(sp:P40937) Replication factor C subunit 5 OS=Homo sapiens GN=RFC5 PE=1 SV=1	rfc5	5.33457	0.0478604	6.04897	0.0357995	6.03175	0.0840435	5.31293	0.0839735	5.25379	0.0338034	5.35989	0.209388	5.38652	0.0741639	5.22391	0.0639081	5.24598	0.142722	33.0799	2.74748	0.249168	8	24	3.91107e-11	1.18298e-06
38958	AM863493	(sp:P35244) Replication protein A 14 kDa subunit OS=Homo sapiens GN=RPA3 PE=1 SV=1		4.53011	0.0544168	5.24066	0.0934802	5.08806	0.0863731	4.53262	0.101128	4.60201	0.0885964	4.57345	0.120796	4.57797	0.0779361	4.49532	0.183994	4.1179	0.219255	22.8945	2.71082	0.355214	8	24	1.89547e-09	5.38182e-05
1580	AM859520	(sp:P30664) DNA replication licensing factor mcm4-B OS=Xenopus laevis GN=mcm4-B PE=1 SV=3		4.27597	0.0825122	5.19384	0.0975232	5.27984	0.144939	4.49331	0.127582	4.36125	0.102161	4.36226	0.159114	4.48448	0.0619325	3.99037	0.0820115	4.32243	0.180244	42.6836	4.75517	0.334215	8	24	2.42606e-12	7.54286e-08
23588	AM237692	(sp:P27325) Histone H2A OS=Urechis caupo PE=3 SV=2		4.50237	0.215087	5.04974	0.177773	5.54299	0.0656363	4.65864	0.123673	4.14599	0.106871	4.59114	0.153875	4.58801	0.144572	4.33781	0.211384	4.58401	0.140638	22.0477	4.39559	0.598103	8	24	2.79079e-09	7.85383e-05
6655	AM862160	(sp:P23128) Putative ATP-dependent RNA helicase me31b OS=Drosophila melanogaster GN=me31B PE=1 SV=3		4.9055	0.0587307	5.54277	0.0313516	5.42208	0.0496116	4.87979	0.0289275	4.80063	0.0232602	4.86709	0.0642845	4.97122	0.0480458	4.8297	0.0236141	4.82635	0.106052	89.7287	1.93992	0.0648595	8	24	5.55111e-16	1.77153e-11
15399	AM861427	(sp:P20664) DNA primase small subunit OS=Mus musculus GN=Prim1 PE=1 SV=1		4.18354	0.175186	5.54509	0.28822	5.29556	0.203462	4.4654	0.221603	4.21892	0.218646	4.58054	0.124848	4.4891	0.143615	4.09167	0.0567864	4.24037	0.517918	15.7866	6.77002	1.28654	8	24	7.75786e-08	0.00200486
19929	AM861771	(sp:P14732) Lamin-B2 OS=Gallus gallus GN=LMNB2 PE=2 SV=1		3.79529	0.0490313	4.46421	0.0716933	4.84975	0.100054	3.98687	0.166614	3.78363	0.100541	3.75128	0.192424	3.95596	0.0353157	3.67666	0.042415	3.68698	0.0667853	43.8033	4.0921	0.28026	8	24	1.82276e-12	5.67663e-08
6238	AM867169	(sp:P11172) Uridine 5'-monophosphate synthase OS=Homo sapiens GN=UMPS PE=1 SV=1		4.24032	0.171621	5.18947	0.193327	5.18272	0.224429	4.43328	0.18955	4.39572	0.0712192	4.45757	0.173409	4.40743	0.125376	4.49802	0.0730256	4.20411	0.285304	14.6445	3.43177	0.703017	8	24	1.59221e-07	0.00401938
23160	AM858305	(sp:P0C6T1) Chromosome transmission fidelity protein 8 homolog OS=Rattus norvegicus GN=Chtf8 PE=3 SV=1		4.39553	0.0213624	5.234	0.0978587	5.39481	0.205402	4.34664	0.0939121	4.07286	0.0749818	4.20601	0.23227	4.46724	0.0401192	3.91746	0.123951	4.17131	0.325535	35.2471	6.73152	0.572942	8	24	1.96972e-11	6.01042e-07
12851	AM854162	(sp:P04183) Thymidine kinase, cytosolic OS=Homo sapiens GN=TK1 PE=1 SV=2		4.06901	0.046921	5.20721	0.0928796	4.90213	0.160569	4.25555	0.142325	4.00704	0.222983	4.09001	0.278092	4.20441	0.141002	3.61112	0.0503636	3.88784	0.520023	17.2642	6.47675	1.12546	8	24	3.24678e-08	0.000859553
45191	CK172353	(sp:O95972) Bone morphogenetic protein 15 OS=Homo sapiens GN=BMP15 PE=1 SV=2		4.11947	0.120882	5.87152	0.247164	6.02396	0.141106	5.04921	0.210793	4.18999	0.244525	4.21608	0.395275	4.44397	0.292201	4.44352	0.366688	4.61164	0.280541	22.8396	13.7355	1.80418	8	24	1.94294e-09	5.51328e-05
30781	CU999400	(sp:O94927) HAUS augmin-like complex subunit 5 OS=Homo sapiens GN=HAUS5 PE=1 SV=2		4.13312	0.139487	4.8013	0.145496	4.7187	0.222689	4.11251	0.0862781	4.0232	0.133048	4.24311	0.0255358	4.18993	0.0804097	4.09394	0.0938367	4.14443	0.0524818	18.735	2.05213	0.328604	8	24	1.44596e-08	0.000390915
36409	AM862424	(sp:O93610) DNA polymerase delta subunit 2 OS=Xenopus laevis GN=pold2 PE=2 SV=1		4.27785	0.0815743	4.66154	0.213449	4.96207	0.0453632	4.19775	0.131353	4.25827	0.0976604	4.28154	0.133332	4.33437	0.127874	4.2966	0.0256504	4.31321	0.0492378	15.5104	1.57576	0.304783	8	24	9.19589e-08	0.00236472
21430	AM858915	(sp:O75925) E3 SUMO-protein ligase PIAS1 OS=Homo sapiens GN=PIAS1 PE=1 SV=2		4.05019	0.081031	4.67193	0.0448443	4.31091	0.022106	4.01626	0.0567173	3.78766	0.101306	4.01566	0.139701	3.98853	0.0493159	3.85627	0.0567656	3.98551	0.0800747	35.7038	1.82652	0.153473	8	24	1.71296e-11	5.23225e-07
32258	CU988936	(sp:O70201) Baculoviral IAP repeat-containing protein 5 OS=Mus musculus GN=Birc5 PE=1 SV=1		4.91415	0.0719236	6.06351	0.0479553	6.00619	0.114499	5.2	0.10341	4.81832	0.0876454	5.11317	0.309579	5.25948	0.196714	4.68853	0.174148	4.96675	0.294357	24.731	6.34224	0.769345	8	24	8.52901e-10	2.45968e-05
13209	FP011728	(sp:O67124) Probable DNA double-strand break repair rad50 ATPase OS=Aquifex aeolicus GN=rad50 PE=3 SV=1	rad50	3.41342	0.149387	4.31035	0.0865518	4.69969	0.112503	3.71869	0.138201	3.37896	0.098534	3.55043	0.119564	3.62987	0.0546922	3.22293	0.104631	3.1538	0.133283	63.6226	6.65711	0.313903	8	24	2.78666e-14	8.85684e-10
14054	AM855741	(sp:O54879) High mobility group protein B3 OS=Mus musculus GN=Hmgb3 PE=2 SV=3		4.98345	0.0527108	5.90101	0.0183645	5.90889	0.177611	5.10622	0.0596062	4.94525	0.0379378	4.98063	0.189532	5.11515	0.0490992	4.91155	0.016658	4.84004	0.190371	47.2836	4.34052	0.275392	8	24	7.8082e-13	2.44623e-08
33903	AM861527	(sp:O43663) Protein regulator of cytokinesis 1 OS=Homo sapiens GN=PRC1 PE=1 SV=2		3.92279	0.0785486	5.33195	0.0024749	5.1487	0.193753	4.2809	0.0955212	3.61291	0.130091	4.16737	0.363181	3.98888	0.132367	3.44838	0.139477	3.75132	0.609822	23.5279	11.1533	1.42214	8	24	1.43056e-09	4.08496e-05
28884	FP003709	(sp:O43542) DNA repair protein XRCC3 OS=Homo sapiens GN=XRCC3 PE=1 SV=1	xrcc3	4.37494	0.0594299	4.82911	0.0470903	5.26986	0.0545214	4.35582	0.0599509	4.3248	0.0968985	4.33462	0.0862853	4.39362	0.0726345	4.31353	0.0594746	4.36024	0.0406471	72.5213	2.70758	0.112005	8	24	6.32827e-15	2.01669e-10
2997	CU992217	(sp:O43172) U4/U6 small nuclear ribonucleoprotein Prp4 OS=Homo sapiens GN=PRPF4 PE=1 SV=2		4.85292	0.137084	5.73335	0.0663562	5.33079	0.0731798	4.90812	0.120171	4.69151	0.0802525	4.78283	0.265491	4.93548	0.0323852	4.72221	0.0534385	4.74789	0.264232	18.1141	3.02713	0.501344	8	24	2.0212e-08	0.00054152
22326	AM854855	(sp:O43167) Zinc finger and BTB domain-containing protein 24 OS=Homo sapiens GN=ZBTB24 PE=1 SV=2		4.60023	0.164382	5.25584	0.146443	5.23661	0.150954	4.61281	0.0857943	4.65504	0.160151	4.7547	0.0885606	4.74276	0.120072	4.6265	0.0490455	4.34798	0.216734	15.2796	2.22319	0.436501	8	24	1.06187e-07	0.00271817
5464	AM862399	(sp:O35567) Bifunctional purine biosynthesis protein PURH OS=Rattus norvegicus GN=Atic PE=1 SV=2		3.31351	0.118294	3.98064	0.189947	4.07378	0.175236	3.20482	0.072314	3.25161	0.116373	3.33736	0.201891	3.35696	0.126311	3.12458	0.0755362	3.14051	0.0545026	22.3742	3.17023	0.425073	8	24	2.40051e-09	6.77711e-05
9796	AM865687	(sp:O35280) Serine/threonine-protein kinase Chk1 OS=Mus musculus GN=Chek1 PE=1 SV=2		3.42571	0.109733	4.32748	0.0938913	4.75052	0.0761293	3.63019	0.206453	3.34727	0.214563	3.56146	0.136936	3.68661	0.0915643	3.39978	0.138679	3.40551	0.379324	23.7493	6.00225	0.758202	8	24	1.29851e-09	3.71464e-05
25120	AM864214	(sp:O18388) Importin subunit beta OS=Drosophila melanogaster GN=Fs(2)Ket PE=1 SV=2		4.86267	0.158287	5.54644	0.0965316	5.42981	0.0590649	4.79528	0.0829508	4.41374	0.157381	4.72796	0.0772281	4.89215	0.119261	4.64397	0.0784732	4.70258	0.0531088	37.83	3.53591	0.280405	8	24	9.12537e-12	2.8045e-07
6205	AM865392	(sp:O14578) Citron Rho-interacting kinase OS=Homo sapiens GN=CIT PE=1 SV=2		4.09369	0.0538941	4.97836	0.107012	5.26389	0.197257	4.47216	0.16424	4.05472	0.0458467	4.17534	0.188784	4.20111	0.0653537	3.76935	0.0872234	3.92703	0.365343	31.3718	6.33894	0.606175	8	24	6.91278e-11	2.07584e-06
28701	AM859382	(sp:O14248) Tip elongation aberrant protein 3 OS=Schizosaccharomyces pombe GN=tea3 PE=1 SV=1		4.77581	0.102916	5.46201	0.115969	5.69594	0.0495036	4.75969	0.113143	4.49376	0.0641415	4.52605	0.283194	4.83959	0.0705788	4.12469	0.0247779	4.57838	0.191423	42.7919	6.34731	0.444989	8	24	2.35922e-12	7.33648e-08
23523	CU991070	(sp:O01761) Muscle M-line assembly protein unc-89 OS=Caenorhabditis elegans GN=unc-89 PE=1 SV=3		4.35249	0.117087	5.13365	0.140455	5.16917	0.130592	4.45193	0.0341274	4.26993	0.057199	4.41833	0.150569	4.32866	0.0893203	4.05573	0.0711675	4.31158	0.158442	40.5399	3.85604	0.285351	8	24	4.27791e-12	1.3241e-07
30220	AM856547	(sp:O00142) Thymidine kinase 2, mitochondrial OS=Homo sapiens GN=TK2 PE=1 SV=4		4.52553	0.143051	5.66023	0.133692	5.33905	0.183235	4.65229	0.167614	4.40609	0.12028	4.49361	0.421895	4.68932	0.255851	4.04223	0.1043	4.41484	0.395978	14.3217	6.5334	1.36857	8	24	1.9666e-07	0.00493282
17356	BQ426329	(sp:A6QR20) Ankyrin repeat domain-containing protein 32 OS=Bos taurus GN=ANKRD32 PE=2 SV=2		4.40105	0.0914795	5.49194	0.072857	5.43285	0.0503895	4.5943	0.139521	4.27181	0.0479084	4.57598	0.25376	4.49275	0.0916856	4.26159	0.0830699	4.56156	0.303457	31.3646	5.53438	0.52936	8	24	6.92999e-11	2.08087e-06
34071	AM860397	(sp:A6NN14) Zinc finger protein 729 OS=Homo sapiens GN=ZNF729 PE=2 SV=3		4.28657	0.0370807	4.95303	0.0255962	4.94508	0.0788868	4.27963	0.0846733	4.34911	0.0928324	4.49407	0.0871437	4.3149	0.087407	4.42943	0.0906779	4.31643	0.182503	28.0229	1.889	0.202228	8	24	2.29897e-10	6.7769e-06
38805	AM859934	(sp:A5PJU7) RecQ-mediated genome instability protein 2 OS=Bos taurus GN=RMI2 PE=2 SV=1		3.65303	0.115412	5.04513	0.166732	4.99882	0.0871985	4.04803	0.0718847	3.47353	0.0993333	3.89431	0.380358	3.77258	0.131364	3.83502	0.310313	4.16435	0.207148	24.3725	8.25708	1.01636	8	24	9.92703e-10	2.85571e-05
7053	CU994586	(sp:A4IHT0) Fidgetin-like protein 1 OS=Xenopus tropicalis GN=fignl1 PE=2 SV=1		3.9489	0.121452	4.90683	0.118304	4.62368	0.0497221	4.08422	0.0386284	3.84754	0.258094	4.23449	0.224143	3.97242	0.0667455	3.95871	0.049801	3.96294	0.123767	20.7173	3.34007	0.483664	8	24	5.26096e-09	0.000145876
25884	AM868344	0		3.77712	0.0825381	4.16062	0.134949	4.57591	0.186337	3.81739	0.0301585	3.77556	0.09343	3.84762	0.0505503	3.88755	0.0936301	3.87486	0.0937369	3.74831	0.0585062	24.1916	1.79333	0.222391	8	24	1.07251e-09	3.08144e-05
21532	BQ426893	0		4.58471	0.0726437	5.00894	0.0959111	5.49384	0.289086	4.72355	0.199023	4.36087	0.0455545	4.39253	0.153307	4.69351	0.028372	4.22759	0.0950955	4.18189	0.162735	27.9983	4.47454	0.479445	8	24	2.3204e-10	6.83822e-06
23204	AM866220	0		3.13526	0.166094	4.32634	0.0880663	4.7382	0.427915	3.75696	0.313868	3.14069	0.240775	3.62872	0.0831874	3.35644	0.241836	3.29949	0.0822545	3.55441	0.00496976	20.5483	7.88036	1.15051	8	24	5.71597e-09	0.000158189
25607	AM864428	0		3.64574	0.094856	4.25267	0.116129	4.63086	0.226111	3.8646	0.106975	3.6118	0.0501773	3.81063	0.163077	3.7315	0.0996265	3.65128	0.0931407	3.59068	0.26593	19.753	3.12837	0.475123	8	24	8.51262e-09	0.000233339
38691	FP010035	0		3.08509	0.253394	4.68292	0.585582	5.09422	0.0720252	3.79786	0.312319	3.0207	0.160418	3.47244	0.339707	2.92891	0.457186	3.52719	0.256515	3.67255	0.0852677	17.9912	14.6559	2.44385	8	24	2.16208e-08	0.000578355
38740	AM867673	0		4.00167	0.111114	4.89361	0.0511423	5.30865	0.0334615	4.29247	0.120111	4.10806	0.0801701	4.02306	0.223543	4.20413	0.0914851	3.8108	0.0886847	3.85032	0.19531	50.2741	6.40124	0.381981	8	24	3.9424e-13	1.23941e-08
21764	AM863060	0		4.31046	0.175494	4.98921	0.0454055	5.38631	0.0118164	4.56664	0.0692149	4.28331	0.130649	4.33913	0.273084	4.51389	0.16285	4.00665	0.112946	3.95648	0.24522	25.6005	5.32659	0.624197	8	24	5.94823e-10	1.72725e-05
11563	CU997903	0		4.60643	0.135536	5.28911	0.107114	5.64728	0.222593	4.82197	0.216445	4.46611	0.0896562	4.51838	0.188536	4.68211	0.0458449	4.11086	0.106955	4.49283	0.262534	27.2609	5.69682	0.626922	8	24	3.0755e-10	9.02936e-06
33473	AM863308	0		4.16039	0.216022	5.20847	0.0884411	5.53814	0.468257	4.66794	0.118267	4.31346	0.0712899	4.75277	0.363594	4.2824	0.18373	4.32516	0.0634697	3.90732	0.171187	17.2333	7.00792	1.21995	8	24	3.30438e-08	0.000874503
33329	AM865549	0		3.11478	0.193646	4.61858	0.506361	4.90181	0.171883	3.83493	0.172298	2.95454	0.0524671	3.6024	0.446157	3.30623	0.248729	2.98726	0.151758	3.54678	0.111253	23.294	12.8763	1.65832	8	24	1.58596e-09	4.51936e-05
20841	AM864086	0		3.67966	0.201403	4.49502	0.158278	4.74762	0.1817	3.89249	0.155641	3.72555	0.187371	3.82688	0.154295	3.8668	0.174169	3.54939	0.0727436	3.51158	0.0714083	22.3466	4.50149	0.604318	8	24	2.4311e-09	6.86153e-05
18695	AM857904	0		4.92714	0.0834426	5.72663	0.0352594	6.04782	0.156049	5.11626	0.153348	4.72752	0.194836	5.10195	0.137238	4.99602	0.0553754	4.56745	0.0770098	4.72282	0.0246946	53.7967	6.11886	0.341221	8	24	1.84741e-13	5.83043e-09
12955	AM865356	0		4.53649	0.110794	6.14579	0.0822367	6.43553	0.0526969	5.33861	0.309574	4.76555	0.0998241	5.1459	0.286625	4.63551	0.270487	4.57829	0.27128	4.9864	0.410345	26.9999	12.5712	1.39681	8	24	3.40352e-10	9.97267e-06
21794	AM860049	0		3.20448	0.137676	4.65668	0.0632652	4.85195	0.0994	3.83903	0.123649	3.13789	0.154806	3.66866	0.269892	3.26922	0.226163	3.40368	0.213214	3.35448	0.627601	20.9099	10.4446	1.49851	8	24	4.78956e-09	0.00013314
9974	CX069032	0		5.37617	0.110661	5.75281	0.0592551	5.98524	0.172349	5.16852	0.182473	5.08741	0.103781	4.92249	0.214315	5.288	0.0979944	4.99696	0.0157326	4.81373	0.201952	23.7654	3.83639	0.484282	8	24	1.2894e-09	3.68949e-05
32125	AM858063	0		4.86683	0.073876	5.55721	0.061742	5.77384	0.098519	4.93179	0.0775274	4.98838	0.07539	5.09966	0.09597	4.93325	0.0379924	4.92765	0.0857956	4.88511	0.0986629	53.7839	2.72512	0.152004	8	24	1.85185e-13	5.84407e-09
23042	AM869080	0		3.72748	0.178742	4.32047	0.0621977	4.48569	0.0904749	3.82571	0.120156	3.6144	0.0758771	3.66393	0.181623	3.74549	0.148739	3.81075	0.088587	3.86993	0.1919	15.8565	2.34181	0.443063	8	24	7.43405e-08	0.00192326
10608	EE677550	0		5.59015	0.0639836	6.22622	0.047006	6.43375	0.0524045	5.72081	0.0775946	5.51558	0.0744531	5.59909	0.106662	5.67298	0.0450674	5.54846	0.039533	5.49702	0.0533598	79.9085	2.86318	0.107492	8	24	2.10942e-15	6.72885e-11
29737	AM863615	0		5.3197	0.146633	6.01244	0.0443842	6.21119	0.145598	5.50565	0.0838906	5.21603	0.133704	5.3697	0.182476	5.30476	0.0554179	5.09633	0.0473948	4.96225	0.315804	25.6203	4.27768	0.500894	8	24	5.90035e-10	1.7137e-05
22248	AM859496	0		5.00127	0.106403	5.77313	0.120375	5.94029	0.113012	5.18136	0.0951553	4.9988	0.0819208	5.01064	0.258362	5.18348	0.105467	5.02066	0.0858315	4.64895	0.190307	26.5692	4.10885	0.463943	8	24	4.03057e-10	1.17773e-05
26014	AM854023	0		4.76578	0.0851763	5.2516	0.0367084	5.40144	0.0887507	4.82992	0.0393239	4.73554	0.0353152	4.77298	0.0766659	4.7579	0.0334846	4.81291	0.0450854	4.82651	0.0350544	57.8681	1.50739	0.0781464	8	24	8.12683e-14	2.57279e-09
37818	AM862077	0		3.85628	0.135768	4.28043	0.145143	4.39621	0.0527167	3.86118	0.133372	3.69795	0.163481	3.89378	0.117293	3.85267	0.0846847	3.68745	0.0235723	3.70073	0.0315302	16.4163	1.65791	0.302975	8	24	5.3112e-08	0.00138808
16510	AM861163	0		4.05349	0.239481	5.30282	0.0580587	5.43914	0.11598	4.4897	0.220678	4.05355	0.284106	4.49639	0.474491	4.29937	0.190015	3.71498	0.0634385	3.88543	0.56047	13.9777	9.4024	2.01801	8	24	2.47296e-07	0.00615816
3508	CU994651	0		4.3558	0.202931	5.8137	0.347342	5.96014	0.203572	4.87837	0.289499	4.28396	0.283331	4.74201	0.166416	4.53706	0.142633	4.04896	0.145764	4.59861	0.742793	15.402	11.5583	2.25132	8	24	9.83629e-08	0.0025237
6241	AM864235	0		4.40167	0.161634	5.89551	0.114443	6.03976	0.148816	4.8709	0.187431	4.00574	0.178097	4.67145	0.213784	4.44432	0.0464499	3.83365	0.16009	4.26981	0.66314	32.7459	15.8205	1.44939	8	24	4.36265e-11	1.31761e-06
42148	CU989739	0		4.58593	0.0645283	5.66807	0.0238437	5.76907	0.109728	4.86964	0.0801415	4.3867	0.0821748	4.74861	0.252804	4.64305	0.121572	4.39669	0.0632451	4.39797	0.263584	46.5537	7.20428	0.464256	8	24	9.28258e-13	2.9048e-08
10332	AM853630	0		4.30749	0.0523955	5.34016	0.0360388	5.42061	0.1622	4.55488	0.0734582	4.47843	0.105462	4.73283	0.150008	4.3525	0.126131	4.35235	0.0362933	4.54277	0.255718	38.0071	4.59855	0.362976	8	24	8.67173e-12	2.66673e-07
7363	AM868535	0		4.14344	0.163653	5.02954	0.137432	5.10156	0.110495	4.25513	0.144261	4.04151	0.160594	4.07898	0.202825	4.24678	0.100424	3.71702	0.101059	3.93921	0.212301	31.038	5.76062	0.556797	8	24	7.75185e-11	2.32439e-06
8488	AM867839	0		3.91729	0.137877	4.69702	0.250676	4.76422	0.113795	4.04593	0.174072	4.01056	0.0768404	4.02635	0.197596	3.97105	0.108794	3.73951	0.078933	3.61247	0.287805	17.6312	3.84487	0.654217	8	24	2.63989e-08	0.000702685
42481	AM856859	0		5.46858	0.0154701	6.13475	0.00687029	6.21769	0.0704592	5.54118	0.0260954	5.37985	0.039445	5.48467	0.152373	5.4856	0.0406646	5.39448	0.0281152	5.3696	0.121426	65.3998	2.70156	0.123925	8	24	2.03171e-14	6.46164e-10
12210	FP012046	0		4.63604	0.0261944	5.33563	0.0419338	5.38418	0.0162982	4.61533	0.0441946	4.76007	0.0481717	4.78253	0.102514	4.65167	0.0219893	4.70772	0.0329654	4.47333	0.12129	91.3951	2.57697	0.0845878	8	24	4.44089e-16	1.41727e-11
2228	FP011139	0		3.73462	0.0633341	4.69749	0.119894	4.73508	0.132914	3.82433	0.0471332	3.53436	0.125169	3.97677	0.158162	3.76701	0.0553986	3.7839	0.0687493	3.68151	0.115809	57.8756	4.92013	0.255036	8	24	8.11573e-14	2.56936e-09
42759	DV736677	0		4.4773	0.0868415	5.45826	0.108488	5.49963	0.0670324	4.64091	0.0955632	4.35155	0.106402	4.50907	0.249769	4.55804	0.0679001	4.34534	0.0649978	4.30384	0.229688	37.4913	5.44479	0.435684	8	24	1.00663e-11	3.09085e-07
12522	AM865493	0		3.66884	0.0874868	4.98218	0.145937	5.0192	0.167472	3.99711	0.149614	3.45033	0.114336	4.00254	0.32891	3.82594	0.112455	3.19859	0.0938136	3.74288	0.286558	39.9429	10.4003	0.781138	8	24	5.03442e-12	1.55548e-07
24741	AM863668	0		3.91576	0.1057	4.68233	0.0732828	4.70609	0.156094	3.96347	0.137417	3.85864	0.176329	3.94836	0.113245	4.07285	0.0396556	3.90515	0.111593	3.67132	0.377652	16.2437	3.29588	0.608707	8	24	5.88569e-08	0.0015331
22503	AM861081	0		3.88746	0.187104	4.81742	0.0831967	4.84166	0.120482	4.07276	0.182184	3.91601	0.168236	3.94565	0.259762	3.97931	0.149553	3.91105	0.158417	3.81887	0.299367	14.1754	4.04679	0.85644	8	24	2.16671e-07	0.0054185
804	AM864529	0		4.06965	0.153404	4.92929	0.201418	4.94861	0.0370988	4.27337	0.0530278	4.39899	0.168537	4.40652	0.115173	4.28667	0.118686	4.24511	0.0732702	3.86459	0.277445	19.215	3.2041	0.50025	8	24	1.12306e-08	0.000305339
29645	FP001696	0		5.41417	0.0519435	6.13131	0.046295	6.14965	0.162111	5.39377	0.0495168	5.06787	0.045378	5.19241	0.306686	5.35277	0.0914414	4.95009	0.0516775	5.14887	0.153841	33.377	4.90724	0.441073	8	24	3.55167e-11	1.0758e-06
42115	DW713923	0		5.01631	0.0617572	5.67625	0.0542508	5.68646	0.120586	5.13509	0.077563	4.85316	0.0214083	4.88721	0.198663	5.11054	0.0490836	4.78707	0.0560055	4.78138	0.121734	41.2195	3.16716	0.23051	8	24	3.56348e-12	1.10486e-07
24547	AM861259	0		5.49483	0.0879813	6.41516	0.12394	6.42473	0.0566029	5.7154	0.108148	5.40752	0.0725197	5.68943	0.160768	5.48006	0.0798776	5.40842	0.0414062	5.61749	0.0537416	57.2518	4.1759	0.218818	8	24	9.17044e-14	2.90208e-09
17088	FP009642	0		5.53921	0.0426601	6.16598	0.0198898	6.16182	0.0662497	5.59149	0.0264395	5.38948	0.0272072	5.5657	0.11932	5.57094	0.0188242	5.28599	0.0114958	5.54116	0.0727687	101.326	2.50304	0.0741084	8	24	1.11022e-16	3.5435e-12
31428	FP005383	0		4.88293	0.0398792	5.55352	0.220508	5.54836	0.223475	4.91023	0.0861347	4.71764	0.0661803	4.81903	0.222219	4.83522	0.146773	4.79482	0.0473678	4.93297	0.164785	15.3483	2.61488	0.511107	8	24	1.01717e-07	0.00260701
4754	AM868580	0		4.79923	0.0575159	5.71451	0.0772719	5.69771	0.0503458	5.00756	0.109045	4.77116	0.0705512	4.86266	0.262271	4.94027	0.065671	4.69019	0.0399661	4.50908	0.339161	25.572	4.53211	0.531688	8	24	6.0179e-10	1.74693e-05
28812	FP006804	0		5.28407	0.166328	6.09166	0.189003	6.06328	0.114844	5.34712	0.115202	5.22398	0.0882544	5.31349	0.223033	5.28815	0.179462	5.01943	0.0282903	5.31616	0.200177	18.9932	3.62385	0.572393	8	24	1.26136e-08	0.000342095
12569	AM867918	0		4.9885	0.0983713	5.66227	0.143461	5.6323	0.129804	5.06945	0.109191	4.85984	0.123944	4.99805	0.102487	5.06904	0.130146	4.9368	0.0648127	4.68366	0.201141	22.7385	2.74066	0.361587	8	24	2.03359e-09	5.76482e-05
11303	AM857508	0		4.78655	0.0942008	5.72401	0.0356208	5.69297	0.108279	4.9247	0.124158	4.58582	0.161369	4.69076	0.298932	4.75133	0.119122	4.22293	0.0982917	4.56782	0.273794	30.1169	6.69132	0.666534	8	24	1.06944e-10	3.19293e-06
43036	FP000172	0		5.0731	0.135979	5.6718	0.0243524	5.63546	0.105047	5.05755	0.0766337	5.01579	0.0471475	5.028	0.0857588	4.97189	0.0897185	4.85379	0.0411078	5.02171	0.0647839	40.7969	2.2124	0.162689	8	24	3.99103e-12	1.23606e-07
18322	CU993629	0		4.55614	0.129058	5.75098	0.0637193	5.71284	0.0531262	4.89971	0.145285	4.47857	0.0883393	4.74461	0.347316	4.76074	0.0768532	4.49803	0.125588	4.14685	0.594813	17.6634	7.56577	1.28499	8	24	2.59281e-08	0.000690542
16883	AM862737	0		4.23347	0.102857	5.23905	0.100739	5.19921	0.130578	4.42109	0.0804614	4.28769	0.126987	4.51616	0.173491	4.37859	0.0755786	4.07608	0.0694886	4.17151	0.249561	34.9567	4.66576	0.400417	8	24	2.15451e-11	6.56716e-07
41091	AM868626	0		3.93138	0.200009	4.91643	0.15244	4.8788	0.129893	4.1256	0.2599	3.91713	0.00951248	4.01429	0.314225	4.11879	0.157513	3.58764	0.0847832	3.78547	0.33324	16.0565	5.44556	1.01745	8	24	6.58561e-08	0.00171009
4465	AM858032	0		4.27738	0.221463	5.68747	0.109093	5.64305	0.0476891	4.78911	0.110976	4.02244	0.230465	4.45883	0.490448	4.33029	0.289486	3.70949	0.105241	4.09696	0.555017	19.1109	12.7032	1.99412	8	24	1.18578e-08	0.000321987
22935	AM860726	0		4.41245	0.107221	5.39159	0.0959693	5.33774	0.145974	4.55713	0.0887246	4.46359	0.0911147	4.6299	0.184188	4.4954	0.125865	4.51244	0.0534032	4.36434	0.232268	28.4431	3.88535	0.409802	8	24	1.96387e-10	5.80362e-06
18115	AM857477	0		4.60347	0.112513	5.71607	0.0366921	5.6528	0.0751993	4.89869	0.00858357	4.71141	0.252233	4.68916	0.25444	5.09446	0.354506	4.2909	0.144514	4.11025	0.474146	17.5064	7.74125	1.32659	8	24	2.83126e-08	0.000752322
5428	FP008583	0		4.7004	0.157466	5.21816	0.11986	5.1582	0.182243	4.56955	0.147318	4.28497	0.12807	4.36152	0.269671	4.65552	0.165142	4.06937	0.151967	4.1348	0.153131	19.0697	4.44974	0.700021	8	24	1.21166e-08	0.000328904
21534	FP008314	0		5.06618	0.132258	5.69261	0.0357261	5.62717	0.0301676	5.06367	0.0347664	4.81621	0.0852888	4.89446	0.207436	5.11703	0.0437204	4.74284	0.119858	4.88717	0.0806185	33.0751	3.01224	0.273219	8	24	3.9172e-11	1.1848e-06
560	CU992090	0		5.1135	0.154225	5.91763	0.160222	5.84279	0.0468779	5.17952	0.137594	5.17065	0.0377148	5.3257	0.152976	5.17063	0.0712727	5.0822	0.0425162	5.08712	0.109597	26.5958	2.68659	0.303047	8	24	3.98839e-10	1.16561e-05
11636	CU987660	0		4.15579	0.138554	5.41302	0.115745	5.33754	0.0313498	4.73171	0.186768	4.00922	0.112814	4.42807	0.281332	4.20873	0.163999	4.14508	0.057435	4.16096	0.287625	30.8553	7.43263	0.722661	8	24	8.25721e-11	2.47427e-06
23602	AM863051	0		5.41143	0.124935	6.03895	0.0552317	5.94759	0.112927	5.35278	0.107183	5.29266	0.0925606	5.38731	0.133505	5.37794	0.0917298	5.19338	0.0381649	5.35193	0.0219114	30.363	2.25337	0.222643	8	24	9.80516e-11	2.93086e-06
8583	AM858010	0		4.88477	0.0588615	5.74327	0.0473011	5.6469	0.117764	5.00058	0.116812	4.79002	0.0434578	4.85803	0.284769	4.95602	0.0650653	4.6289	0.0535281	4.76632	0.262605	24.0706	3.94521	0.491706	8	24	1.12979e-09	3.24238e-05
13488	AM861554	0		4.41242	0.0429846	4.99506	0.138939	4.90299	0.0556931	4.40935	0.0636846	4.43824	0.110663	4.3888	0.0775657	4.45704	0.0708208	4.29776	0.0414503	4.28482	0.111941	30.5804	1.65718	0.162573	8	24	9.08588e-11	2.71877e-06
6460	AM868707	0		4.42784	0.0789063	5.62136	0.0290913	5.50859	0.104758	4.72735	0.153807	4.52128	0.0960668	4.69248	0.260128	4.60582	0.0993332	4.3578	0.0740764	4.1529	0.279563	34.7968	6.33708	0.54635	8	24	2.26419e-11	6.89808e-07
5179	AM862371	0		3.22009	0.112471	4.20119	0.156685	4.11166	0.278937	3.25299	0.118659	3.21092	0.0848392	3.4308	0.132821	3.11241	0.10555	3.54754	0.0851034	3.2336	0.132036	28.2827	4.2371	0.449437	8	24	2.08507e-10	6.15595e-06
13487	AM862819	0		4.41166	0.0819954	5.19436	0.0862423	5.08318	0.122593	4.52121	0.0691385	4.4501	0.0611219	4.47552	0.228619	4.42683	0.0649735	4.32373	0.0154852	4.22655	0.294472	19.4712	2.81853	0.434262	8	24	9.8346e-09	0.000268504
11765	AM862494	0		3.47901	0.167848	4.75837	0.100004	4.65343	0.0465505	3.7425	0.215743	3.62788	0.152884	3.81573	0.336037	3.69409	0.137306	3.53809	0.116941	3.52782	0.476093	14.8872	5.99598	1.20829	8	24	1.36172e-07	0.00345577
30736	AM863144	0		3.89346	0.261131	5.97402	0.0624412	5.83312	0.16699	4.90069	0.123255	3.77984	0.156402	4.79203	0.390709	4.16324	0.415682	4.24103	0.0884555	4.34709	0.674256	22.0681	16.8906	2.29615	8	24	2.76444e-09	7.78161e-05
15635	FP003478	0		3.97786	0.193664	5.02534	0.0777853	4.90479	0.105354	4.11341	0.0212889	4.04133	0.176136	4.261	0.208704	4.00866	0.080604	4.19613	0.123815	4.00878	0.0688134	27.2182	4.05436	0.446873	8	24	3.12676e-10	9.17766e-06
30966	AM866898	0		3.67186	0.392285	5.67168	0.0968923	5.53395	0.0923054	4.52522	0.329364	3.52787	0.157182	4.48689	0.494463	3.90263	0.481298	3.23545	0.186488	3.75467	0.925229	14.615	20.1779	4.14189	8	24	1.62298e-07	0.00409445
42509	FP011461	0		4.0171	0.0769797	4.60217	0.236036	4.48229	0.0907825	4.05215	0.0962592	3.90668	0.0646612	4.12423	0.161	4.10317	0.0332585	4.04459	0.0838232	4.00244	0.0573589	14.2163	1.39684	0.294768	8	24	2.10855e-07	0.00527812
11559	AM856681	0		4.77304	0.0123853	5.76703	0.0627136	5.602	0.0648115	4.89344	0.175815	4.60342	0.0574294	4.80757	0.292071	4.81158	0.108456	4.59046	0.0831083	4.62063	0.395205	19.4926	4.83191	0.743653	8	24	9.72691e-09	0.000265661
732	AM861298	0		4.80672	0.0678446	5.72928	0.0918563	5.55956	0.0781454	4.76612	0.145021	4.61414	0.132161	4.8011	0.241181	4.96146	0.0704188	4.703	0.036035	4.46495	0.325461	24.3715	4.57791	0.563516	8	24	9.93139e-10	2.85686e-05
18831	AM855480	0		5.0294	0.0761666	5.62708	0.0367149	5.45498	0.0638742	4.9711	0.051916	4.94789	0.0336997	4.99484	0.100256	4.97682	0.0554743	4.74927	0.0386889	4.8608	0.129048	52.8886	2.06152	0.116936	8	24	2.23599e-13	7.04896e-09
15439	AM866072	0		4.48643	0.0988418	5.9497	0.0685443	5.76141	0.198371	5.0342	0.154022	4.2981	0.0932234	4.84772	0.406575	4.63011	0.166401	3.98064	0.159815	4.56619	0.727365	17.6205	11.3262	1.92837	8	24	2.65572e-08	0.000706767
31550	CU989656	0		5.21476	0.0656408	6.47503	0.0615925	6.26946	0.146036	5.61799	0.116538	5.01649	0.0905772	5.46087	0.344805	5.21338	0.155324	4.83878	0.0458052	5.04608	0.587614	20.1571	8.42868	1.25445	8	24	6.94149e-09	0.00019128
40187	AM860149	0		3.40993	0.108743	4.67001	0.0908898	4.52084	0.00191968	3.66183	0.237675	3.22984	0.0862369	3.6572	0.371459	3.58859	0.12574	3.14574	0.317619	3.45356	0.555931	13.8009	7.47977	1.62593	8	24	2.78676e-07	0.00691284
11783	AM861721	0		3.34748	0.247138	5.07066	0.0200356	4.90753	0.0730901	3.93301	0.261808	3.39817	0.0945757	4.04551	0.340693	3.51851	0.237408	3.5206	0.0898034	3.57999	0.522454	21.6111	10.9107	1.5146	8	24	3.42373e-09	9.58645e-05
19856	CU995383	0		5.17579	0.115163	6.45572	0.0523687	6.24377	0.155612	5.56055	0.136774	4.987	0.109291	5.42768	0.374749	5.23706	0.144487	4.7901	0.0284352	4.99044	0.564802	19.6051	8.56104	1.31003	8	24	9.18085e-09	0.000251161
26118	AM861044	0		4.37618	0.0332454	5.16088	0.0619228	4.99106	0.2844	4.53707	0.0895636	4.57904	0.0542939	4.60945	0.0451153	4.4454	0.0486005	4.46832	0.0759721	4.29545	0.18491	20.2858	2.05935	0.30455	8	24	6.50956e-09	0.000179638
22559	AM865100	0		4.43734	0.161655	5.16851	0.0620553	4.99259	0.114049	4.49937	0.138899	4.43861	0.081787	4.51578	0.0933068	4.56229	0.0433072	4.39222	0.0392697	4.0076	0.361659	17.405	2.83136	0.488025	8	24	2.99771e-08	0.000795023
4311	AM864317	0		4.01645	0.0891445	5.51612	0.122648	5.32236	0.0348051	4.38601	0.165303	3.79876	0.080817	4.33488	0.404148	4.14647	0.0965746	3.64018	0.140524	4.04535	0.429708	29.7807	10.9637	1.10444	8	24	1.20535e-10	3.59099e-06
21602	AM866389	0		4.2934	0.198462	5.91291	0.0341586	5.70272	0.190332	4.84332	0.162327	4.27676	0.0800162	4.8269	0.409443	4.61643	0.0747355	3.99808	0.0235417	3.9571	0.843249	16.889	12.5806	2.23469	8	24	4.02696e-08	0.00105998
3147	CU993151	0		4.95155	0.0195559	6.11304	0.0911327	5.89042	0.0737417	5.16566	0.0709515	4.97946	0.0438704	5.14876	0.236553	4.99001	0.0635328	4.83161	0.0579259	5.05968	0.24297	43.3302	5.16533	0.357625	8	24	2.05502e-12	6.39544e-08
1575	AM869089	0		4.23304	0.0610645	4.81681	0.0988876	4.6395	0.0169058	4.22541	0.0560073	4.0951	0.143733	4.23653	0.121992	4.20795	0.0638064	4.13264	0.0190656	4.02758	0.0328614	31.5806	1.71392	0.162814	8	24	6.43849e-11	1.93528e-06
12539	AM863431	0		3.69596	0.212154	4.77518	0.108122	4.59385	0.0518994	3.76594	0.0668626	3.58621	0.115661	3.7884	0.186377	3.80577	0.0352203	3.22993	0.216498	3.62867	0.230827	33.1603	6.3275	0.572447	8	24	3.81006e-11	1.153e-06
43395	EE677595	0		4.76143	0.183872	5.92265	0.152644	5.67764	0.193815	4.92161	0.170804	4.47085	0.0695049	4.75574	0.421293	4.77561	0.219151	4.12317	0.158048	4.5751	0.431465	17.6578	8.52857	1.44898	8	24	2.60089e-08	0.000692592
3558	FP008379	0		5.06724	0.100806	6.26665	0.0403976	6.00686	0.0390545	5.3546	0.151027	5.0726	0.0513268	5.34847	0.248202	5.15392	0.101965	5.15007	0.0422896	5.21971	0.229169	32.7574	4.79934	0.439535	8	24	4.34613e-11	1.31275e-06
7608	FP004669	0		4.20644	0.10711	5.78851	0.0840872	5.54113	0.118522	4.69881	0.158338	4.16774	0.0315681	4.57503	0.344058	4.38544	0.0758616	3.82102	0.0471148	4.13069	0.549784	30.1841	11.4542	1.13843	8	24	1.04434e-10	3.11912e-06
21461	AM862955	0		4.94371	0.075529	6.03006	0.0889697	5.76223	0.208175	5.17965	0.0626205	5.0249	0.0867096	5.1474	0.206526	4.97966	0.0801188	4.78555	0.0620982	5.04805	0.235498	30.7531	4.34278	0.423642	8	24	8.55507e-11	2.56207e-06
28864	FP006506	0		4.34604	0.0846212	5.77479	0.0530614	5.51649	0.217245	4.73484	0.0990264	3.96003	0.155515	4.54063	0.445014	4.46519	0.161915	3.69279	0.160706	3.97826	0.571418	23.7695	12.889	1.62675	8	24	1.28711e-09	3.68307e-05
15569	FP007086	0		5.47948	0.0751974	6.1966	0.0179188	5.9192	0.0562212	5.49071	0.0486346	5.1912	0.140942	5.44516	0.0792097	5.50142	0.0253114	5.30924	0.098359	5.31315	0.0677334	52.6027	2.62244	0.149561	8	24	2.37588e-13	7.48734e-09
2079	AM865918	0		4.19572	0.0302114	5.21671	0.0993362	4.97931	0.167673	4.29782	0.126123	4.13241	0.0570261	4.34892	0.162536	4.2461	0.120764	4.16305	0.063417	4.02895	0.18799	36.991	4.2161	0.34193	8	24	1.16539e-11	3.57285e-07
21845	AM857800	0		4.44071	0.016172	5.51041	0.154123	5.25921	0.233868	4.46439	0.259847	4.42067	0.0483725	4.56117	0.260831	4.58857	0.0844243	4.27241	0.111084	4.45411	0.236602	18.4882	4.57104	0.741722	8	24	1.65e-08	0.000444427
23426	FP005696	0		4.38874	0.126788	5.11049	0.179732	4.87727	0.102559	4.51269	0.131016	4.33801	0.12117	4.5243	0.187787	4.38916	0.107961	4.33096	0.0729675	4.23921	0.111201	15.1114	2.06963	0.410874	8	24	1.18058e-07	0.00301307
21249	AM860454	0		4.75178	0.203369	6.04627	0.0838645	5.76749	0.126206	5.00078	0.284858	4.54102	0.118282	4.91504	0.328489	4.97463	0.0670704	4.18363	0.0849364	4.44747	0.583062	19.1231	9.52443	1.49418	8	24	1.17826e-08	0.000319991
44557	CU990812	0		4.77138	0.10247	5.40557	0.0442605	5.15449	0.0666767	4.74603	0.113378	4.73249	0.0886068	4.65471	0.134577	4.78879	0.0569908	4.63586	0.0759911	4.72938	0.137256	22.6062	1.69929	0.225507	8	24	2.15931e-09	6.11431e-05
28117	FP003979	0		3.77098	0.234006	5.34855	0.236099	5.08837	0.194848	4.27659	0.174435	3.66878	0.202879	4.15439	0.259722	3.942	0.0783151	3.41551	0.0773731	3.76019	0.436951	28.4064	11.2398	1.18703	8	24	1.99095e-10	5.88167e-06
23627	AM869109	0		4.23211	0.220449	5.88722	0.117359	5.59949	0.160328	4.7866	0.23128	4.17191	0.0827532	4.71639	0.432269	4.49416	0.212786	3.90694	0.0182463	3.81562	0.721277	18.5213	13.2344	2.14365	8	24	1.62092e-08	0.000436871
10995	AM861594	0		3.98136	0.244019	5.98522	0.0619054	5.68738	0.0853895	4.75787	0.170377	4.13079	0.0984015	4.92114	0.304644	4.22322	0.291991	4.25133	0.0700691	4.42481	0.644772	23.5071	13.3004	1.69741	8	24	1.44368e-09	4.12157e-05
28833	CU997438	0		3.72968	0.123066	4.91179	0.123384	4.66515	0.207022	4.06791	0.193703	3.43606	0.100384	3.62494	0.301221	3.46149	0.0711568	3.9752	0.127924	4.14972	0.152557	31.0514	7.11518	0.687425	8	24	7.71589e-11	2.31384e-06
16474	AM854286	0		4.5063	0.128369	5.74378	0.108892	5.45316	0.0457602	4.7302	0.186757	4.33818	0.0866852	4.61588	0.344451	4.67204	0.0977302	3.98374	0.0561554	4.18526	0.527933	21.933	8.45147	1.15599	8	24	2.94378e-09	8.2735e-05
37724	AM863926	0		3.84891	0.0630708	5.35146	0.0817404	5.07868	0.144512	4.29651	0.152943	3.84829	0.0616946	4.18615	0.453882	4.08591	0.103628	3.5544	0.0310213	3.93961	0.441035	23.2808	9.241	1.19081	8	24	1.59531e-09	4.54519e-05
21502	AM864356	0		3.76014	0.294706	5.57415	0.0981182	5.28247	0.150644	4.42106	0.243027	3.7761	0.212195	4.53642	0.266519	3.89126	0.22028	4.09232	0.150348	3.81834	0.821682	14.7234	11.8487	2.41427	8	24	1.51292e-07	0.00382617
21302	AM866614	0		4.08946	0.159419	4.86843	0.079107	4.6133	0.198422	4.10043	0.0590046	4.23661	0.143699	4.29614	0.111498	4.13259	0.131179	3.97182	0.0639015	3.862	0.201654	18.0138	2.5363	0.422393	8	24	2.1354e-08	0.000571433
24687	AM859515	0		4.8842	0.11954	6.44595	0.0151048	6.10547	0.0690598	5.37258	0.243677	4.63903	0.157113	5.24579	0.455198	5.08504	0.160034	4.25285	0.0305015	4.84663	0.454329	27.1662	12.8507	1.41912	8	24	3.19034e-10	9.36047e-06
40207	AM863820	0		3.46444	0.120801	4.49418	0.0392958	4.25188	0.0497584	3.5827	0.178743	3.29286	0.192305	3.69382	0.347517	3.54318	0.123638	3.41735	0.0411228	3.51385	0.231288	16.2292	4.21329	0.778833	8	24	5.9367e-08	0.00154615
41164	AM865090	0		3.71027	0.232142	5.65463	0.0814643	5.3483	0.0744633	4.35823	0.219941	3.43839	0.162291	4.26	0.463833	3.93832	0.172763	3.81677	0.0639522	3.77103	0.641464	22.89	15.1101	1.98035	8	24	1.89939e-09	5.39255e-05
12447	AM858513	0		3.17805	0.174481	5.18874	0.0596801	4.90406	0.0752986	4.23282	0.0352022	3.81882	0.229761	3.83921	0.232581	3.45837	0.180172	3.9449	0.198334	3.55237	0.381118	36.9872	11.5901	0.940061	8	24	1.16669e-11	3.5766e-07
4739	AM863801	0		4.02356	0.0489058	4.64261	0.0896326	4.38177	0.282037	4.05493	0.0585816	4.00402	0.115809	3.95117	0.0616963	3.98581	0.0517305	3.9919	0.065138	4.03282	0.0845673	14.9349	1.39065	0.279343	8	24	1.32081e-07	0.00335697
29554	AM863663	0		3.67171	0.0770034	4.69237	0.0342038	4.42618	0.242665	3.83067	0.114782	3.57345	0.0399715	3.81532	0.196163	3.63677	0.133545	3.37623	0.0496553	3.57508	0.315026	25.9324	4.81513	0.557041	8	24	5.19826e-10	1.51327e-05
35711	AM864751	0		5.00109	0.0641872	5.91599	0.0610449	5.57877	0.117523	5.07241	0.10865	4.98563	0.049111	5.08268	0.179736	5.03169	0.118993	5.16651	0.0524656	4.80394	0.238231	25.318	2.96427	0.351245	8	24	6.6794e-10	1.93469e-05
4856	AM864111	0		3.83322	0.0252615	4.75628	0.067908	4.47099	0.176157	3.80675	0.128523	3.6156	0.0452971	3.82445	0.258106	3.90979	0.0546012	3.74754	0.0623397	3.77732	0.0556814	30.9384	3.66692	0.35557	8	24	8.02289e-11	2.4051e-06
36168	CU992358	0		2.8558	0.446031	4.2844	0.162924	4.02729	0.114194	3.46812	0.0921037	3.37636	0.130636	3.24671	0.0966254	2.99729	0.223024	3.0845	0.13531	3.50112	0.112138	17.4997	5.89126	1.00995	8	24	2.84193e-08	0.000755074
11287	AM869549	0		4.21581	0.233969	5.85105	0.135291	5.48908	0.0539361	4.87212	0.116183	4.31847	0.0457924	5.03917	0.236612	4.43203	0.167756	4.14652	0.0401967	4.20375	0.538416	28.0303	10.1886	1.09045	8	24	2.29253e-10	6.75905e-06
31015	AM855956	0		4.06939	0.0651787	4.88851	0.128337	4.58403	0.0741426	4.03907	0.0709068	3.97065	0.0995923	4.29193	0.127182	4.09618	0.0697677	3.96478	0.0232347	4.17687	0.126817	38.4988	2.54647	0.198432	8	24	7.5352e-12	2.31979e-07
5713	AM864299	0		4.07095	0.0617264	5.0982	0.193317	4.77905	0.0735578	4.22442	0.0911559	4.18571	0.130615	4.2327	0.108879	4.21441	0.0722904	4.24049	0.0398557	4.17584	0.331165	19.8429	2.9662	0.448452	8	24	8.13242e-09	0.000223129
18286	AM866762	0		3.9612	0.0852148	5.15284	0.0972219	4.82737	0.0723794	4.13413	0.13952	3.83896	0.0509296	4.05155	0.235046	4.0217	0.143563	3.71015	0.0282403	3.81417	0.336493	32.0319	6.12625	0.573764	8	24	5.52933e-11	1.6651e-06
25392	CU993146	0		4.58652	0.163851	5.90337	0.0339467	5.51792	0.132159	5.0246	0.175803	4.48919	0.108551	4.87449	0.392987	4.70524	0.134767	4.28295	0.0275025	4.50238	0.491175	17.5827	7.31691	1.24843	8	24	2.71243e-08	0.000721345
19232	AM858666	0		4.46979	0.0530523	5.48376	0.0395973	5.12491	0.220006	4.63088	0.102799	4.49668	0.113634	4.56517	0.167732	4.5315	0.0609231	4.47293	0.0304405	4.38879	0.27392	23.8848	3.40125	0.427207	8	24	1.22422e-09	3.50763e-05
17677	AM862616	0		4.22093	0.0852144	4.91083	0.136668	4.58071	0.0812814	4.24837	0.103362	4.23529	0.0945339	4.19394	0.148442	4.2167	0.0673002	3.99312	0.104547	4.07179	0.311966	13.6575	1.99556	0.438344	8	24	3.07308e-07	0.00760187
1498	FP005055	0		4.88113	0.0776837	5.87959	0.0871476	5.47429	0.0318759	4.88017	0.093575	4.75609	0.0630415	4.92793	0.190937	4.84999	0.037451	4.55812	0.0423592	4.83798	0.100652	60.4604	4.28747	0.212741	8	24	4.9627e-14	1.57451e-09
17215	AM868872	0		3.43287	0.223432	4.58509	0.13737	4.26522	0.0868034	3.77198	0.181904	3.674	0.232913	3.80669	0.290226	3.51141	0.183294	3.65849	0.158025	3.29514	0.0812337	13.9382	4.21021	0.906186	8	24	2.53956e-07	0.00631892
20742	AM854045	0		4.42551	0.097089	5.32961	0.0212439	4.95605	0.201075	4.61691	0.173126	4.34455	0.0761973	4.40325	0.254805	4.47864	0.144674	4.0942	0.103405	4.11355	0.329308	16.608	4.00759	0.723913	8	24	4.74359e-08	0.0012432
20209	AM859713	0		5.40828	0.0727026	6.54436	0.0468852	6.08383	0.109961	5.64958	0.169632	5.39484	0.0448695	5.66005	0.278205	5.55969	0.0487538	5.30825	0.017461	5.2021	0.40371	19.3223	4.52789	0.703004	8	24	1.06212e-08	0.000289237
33346	CU984204	0		4.02339	0.220553	5.72722	0.110141	5.323	0.0941276	4.70143	0.15233	4.15915	0.120723	4.89507	0.250725	4.34835	0.15707	3.99571	0.0589469	3.95492	0.563786	26.4795	10.6799	1.20998	8	24	4.17618e-10	1.21982e-05
10040	AM858297	0		4.9457	0.0526693	5.85101	0.0539785	5.43254	0.0317795	4.99892	0.0948502	4.90562	0.0302779	4.91439	0.286175	5.01738	0.0507054	4.71766	0.0235053	4.76745	0.365674	17.168	3.25279	0.568404	8	24	3.42984e-08	0.000906713
24234	AM869240	0		4.73945	0.114672	5.63875	0.0771486	5.23301	0.115088	4.8237	0.0769228	4.63387	0.0952402	4.81209	0.133718	4.69555	0.073189	4.70253	0.0524842	4.89939	0.13825	34.0949	2.71632	0.239008	8	24	2.82269e-11	8.57447e-07
24170	EE677842	0		4.88178	0.0789779	5.67151	0.0159846	5.26239	0.0620353	4.8167	0.120519	4.69919	0.0309337	4.80355	0.234687	4.82716	0.0803163	4.57265	0.0317499	4.57177	0.365729	17.9488	3.16193	0.528492	8	24	2.2132e-08	0.000591721
17556	FP000128	0		5.09473	0.0387038	5.97497	0.0819352	5.54296	0.0989624	5.06471	0.111538	4.96633	0.0939781	5.13893	0.195507	5.03723	0.0591225	4.87469	0.0215014	5.03977	0.141795	34.3179	3.06666	0.26808	8	24	2.63055e-11	7.99845e-07
2797	AM865174	0		3.53624	0.142065	5.05606	0.0628682	4.68983	0.0927511	3.8776	0.257609	3.45115	0.0592556	3.83804	0.364201	3.70299	0.141027	3.29807	0.228166	3.565	0.700596	14.3744	9.05934	1.89072	8	24	1.89938e-07	0.00476821
18877	CU984109	0		4.69708	0.0742438	5.5839	0.137761	5.17645	0.127303	4.82066	0.0781499	4.71689	0.133366	4.57727	0.133235	4.77883	0.0961742	4.80277	0.01535	4.23993	0.465739	15.49	3.4807	0.674122	8	24	9.31301e-08	0.00239382
14040	AM861035	0		4.9764	0.121057	5.75366	0.048281	5.33364	0.102789	4.89939	0.0844405	4.69647	0.0892352	4.74468	0.176259	4.96337	0.0531147	4.45601	0.0772315	4.67409	0.123412	45.1039	3.98504	0.265057	8	24	1.3185e-12	4.11728e-08
13345	AM869024	0		3.92535	0.177522	5.56589	0.275156	5.15187	0.087901	4.37528	0.241086	3.6263	0.168492	4.39429	0.368939	4.00751	0.318044	3.53473	0.0901716	4.06135	0.618829	18.0033	12.1405	2.02305	8	24	2.14775e-08	0.000574631
41940	AM859064	0		5.07912	0.0776425	5.93474	0.0706237	5.49142	0.0722542	5.14764	0.133232	5.0712	0.139996	5.16167	0.168503	5.0239	0.044844	4.87854	0.0554934	4.73205	0.305126	21.4434	3.12506	0.437205	8	24	3.7067e-09	0.000103613
27152	AM859990	0		4.7185	0.0402596	5.68781	0.0278835	5.2625	0.0849223	4.90179	0.202865	4.79657	0.0369464	4.93762	0.177353	4.8018	0.0836649	4.63543	0.0463424	4.78127	0.285018	19.3028	2.78394	0.432675	8	24	1.07294e-08	0.000292097
14426	AM860168	0		4.73899	0.0496254	5.55236	0.011093	5.12761	0.0507911	4.67493	0.112088	4.63106	0.0301911	4.68614	0.193021	4.68558	0.0788935	4.41911	0.0412848	4.42281	0.359837	21.6449	3.23045	0.447742	8	24	3.3695e-09	9.44202e-05
37954	FP003496	0		4.64853	0.12842	5.69817	0.105139	5.2615	0.187095	4.73413	0.14225	4.62209	0.0830241	4.78694	0.236686	4.58764	0.151367	4.42349	0.0371994	4.7484	0.321713	18.1128	4.05077	0.670923	8	24	2.02258e-08	0.000541868
19406	CU994190	0		4.14467	0.198477	4.95378	0.144879	4.5656	0.215396	4.161	0.0968844	3.8543	0.285734	3.97495	0.294954	4.09693	0.0704771	3.47281	0.0881538	4.02728	0.226096	15.3728	4.7527	0.927489	8	24	1.00175e-07	0.00256848
12843	AM866627	0		4.05333	0.0783162	5.096	0.0473531	4.69548	0.0818566	4.21884	0.1989	4.15973	0.0916169	4.28155	0.223834	4.15201	0.12837	3.92732	0.124245	4.09787	0.323523	16.2924	3.45147	0.635536	8	24	5.71699e-08	0.00149105
36874	AM862102	0		4.86426	0.0415766	5.59505	0.0102825	5.15477	0.057878	4.78428	0.107225	4.48787	0.0356622	4.75622	0.198362	4.85411	0.0661372	4.48472	0.0678408	4.40758	0.186345	40.3292	3.56005	0.264825	8	24	4.52993e-12	1.40133e-07
41238	AM865274	0		4.15589	0.147193	4.83617	0.0750412	4.45392	0.105739	4.16079	0.0231435	3.95219	0.18238	4.17988	0.150139	4.19341	0.0897112	4.20753	0.0713778	3.936	0.204116	14.3803	1.87134	0.390396	8	24	1.89203e-07	0.00475031
31274	AM859018	0		3.8972	0.192776	5.84259	0.0152486	5.37517	0.133416	4.49786	0.302122	3.78015	0.110536	4.47546	0.459904	4.08819	0.29206	3.67837	0.0750043	3.97662	0.805981	16.4379	14.6	2.66456	8	24	5.24366e-08	0.00137101
12130	AM864915	0		4.952	0.0624108	6.26324	0.0734384	5.76138	0.0264494	5.10681	0.256407	4.75569	0.0333104	5.14067	0.41657	5.08939	0.132868	4.39737	0.0434378	4.69592	0.554251	17.7734	8.40111	1.41803	8	24	2.43864e-08	0.000650629
7399	AM858900	0		3.91747	0.143345	5.43535	0.141639	4.99688	0.0248491	4.30913	0.248398	3.9389	0.0747762	4.21936	0.380609	4.08215	0.173971	3.49955	0.086722	3.7984	0.588851	18.6759	9.62629	1.54632	8	24	1.49221e-08	0.000402926
10728	AM237635	0		5.01454	0.134908	6.56198	0.0543635	6.03238	0.212031	5.58845	0.356277	4.72841	0.157562	5.45029	0.55637	5.1737	0.268728	4.24819	0.0906364	5.00672	0.505904	17.233	13.1402	2.28751	8	24	3.30504e-08	0.000874647
38596	AM865311	0		3.4004	0.18051	4.59541	0.092371	4.22394	0.0394333	3.7856	0.151879	3.45868	0.119445	3.77599	0.231115	3.63362	0.109084	3.43943	0.0537719	3.69406	0.195374	24.0869	4.10188	0.510886	8	24	1.12189e-09	3.22028e-05
20055	AM858106	0		4.69457	0.0779099	5.68883	0.118665	5.22734	0.088028	4.85056	0.0716698	4.67251	0.06952	4.87451	0.168101	4.82467	0.091783	4.67853	0.0941331	4.68336	0.28485	22.4826	2.9279	0.390688	8	24	2.28435e-09	6.4565e-05
21016	AM857700	0		4.51678	0.0730456	5.8403	0.0914875	5.36348	0.0906896	4.81406	0.198166	4.35277	0.084355	4.68417	0.42289	4.69433	0.143832	4.00523	0.0841289	4.2747	0.635863	15.512	8.35996	1.6168	8	24	9.18626e-08	0.00236234
11010	AM862672	0		3.63117	0.420282	5.36407	0.292261	4.92335	0.220727	4.22208	0.362202	3.60972	0.110647	4.36268	0.383833	3.82783	0.255508	3.7528	0.0135738	4.02775	0.257068	14.6303	9.74888	1.99904	8	24	1.60686e-07	0.00405508
3946	AM857516	0		4.78501	0.0818538	5.88898	0.0405477	5.40169	0.110679	4.86448	0.220283	4.91049	0.10759	5.00866	0.329905	4.82696	0.13086	4.87617	0.076231	5.09501	0.127248	15.1256	3.30692	0.655891	8	24	1.17002e-07	0.00298672
2388	AM863114	0		3.01037	0.296432	4.59604	0.0714689	4.21046	0.220264	3.50571	0.135526	3.16614	0.126459	3.49847	0.299776	3.2877	0.160658	3.1316	0.217645	3.19071	0.304539	19.5793	7.49606	1.14857	8	24	9.30277e-09	0.000254393
21	AM862004	0		3.70595	0.0655842	4.47797	0.105314	4.09524	0.177771	3.72358	0.152626	3.55572	0.0450805	3.72339	0.151087	3.75136	0.0426488	3.56044	0.122223	3.66092	0.0779487	22.0877	2.24689	0.305178	8	24	2.73951e-09	7.712e-05
25339	AM864985	0		3.75303	0.150309	4.66814	0.0941852	4.26746	0.166095	4.01381	0.134823	3.79944	0.13748	3.81067	0.119821	3.97159	0.198215	3.63141	0.0433103	3.72872	0.0880039	18.9288	2.73827	0.433985	8	24	1.30485e-08	0.000353666
37032	AM864467	0		4.49995	0.0651498	5.66783	0.0236612	5.18102	0.152899	4.62975	0.21266	4.31892	0.0627427	4.50058	0.34408	4.60216	0.109186	4.21304	0.105781	4.18066	0.34312	20.5824	5.95559	0.86806	8	24	5.62079e-09	0.000155628
42020	AM864297	0		3.49364	0.126158	4.72698	0.0709139	4.3191	0.193371	3.72798	0.203062	3.49685	0.0711034	3.64338	0.390022	3.59459	0.0490797	3.55676	0.0472627	3.37358	0.334682	15.7398	5.06696	0.965762	8	24	7.98353e-08	0.00206135
7901	FP004170	0		4.96095	0.058442	5.96241	0.0365322	5.44095	0.029081	4.97428	0.115657	4.90347	0.0176047	4.9796	0.181622	4.99819	0.0448557	4.80551	0.0264041	4.84428	0.0645493	61.0734	3.48296	0.171088	8	24	4.41869e-14	1.40258e-09
41087	FP003718	0		4.74954	0.0572073	5.58442	0.0962112	5.08707	0.0623126	4.72474	0.104755	4.5772	0.0612879	4.77989	0.179888	4.68344	0.0657997	4.49252	0.0777438	4.7155	0.100602	36.4468	2.7788	0.228728	8	24	1.36943e-11	4.19127e-07
23691	AM865716	0		4.87788	0.0672902	6.00279	0.109843	5.46612	0.244774	4.98469	0.161583	4.83836	0.0326018	5.04841	0.290247	4.90984	0.116511	4.70921	0.0665697	4.70296	0.43007	14.5748	4.44885	0.915729	8	24	1.66597e-07	0.00419908
27639	AM859200	0		4.60837	0.0815329	6.05172	0.0304103	5.50907	0.112128	4.97019	0.250075	4.34332	0.0637514	4.8433	0.497831	4.7413	0.14567	4.19495	0.200287	4.42457	0.618762	14.2427	9.21025	1.93999	8	24	2.07195e-07	0.00518898
42809	AM865413	0		4.05834	0.0830203	5.34194	0.169993	4.85785	0.0681495	4.24192	0.268044	3.93471	0.0507304	4.32716	0.317549	4.16268	0.175673	3.82756	0.133557	3.94036	0.328995	19.3063	6.28169	0.976109	8	24	1.07099e-08	0.000291589
29918	AM860779	0		4.18155	0.121464	5.37276	0.0980057	4.88561	0.20283	4.29272	0.171483	3.94964	0.105626	4.24193	0.312695	4.36195	0.0723366	3.8109	0.0401594	3.97627	0.339351	23.3898	6.32796	0.81163	8	24	1.5202e-09	4.33515e-05
labial palps and gills				#N/A	#N/A	#N/A	#N/A	#N/A	#N/A	#N/A	#N/A	#N/A	#N/A	#N/A	#N/A	#N/A	#N/A	#N/A	#N/A	#N/A	#N/A	#N/A	#N/A	#N/A	#N/A	#N/A	#N/A	#N/A
41296	AM866965	PREDICTED: hypothetical protein [Strongylocentrotus purpuratus]		5.5568	0.112635	4.69103	0.021765	4.78266	0.104321	5.01928	0.060521	4.63255	0.179108	4.28341	0.401551	5.66395	0.120065	4.34401	0.0334858	4.18217	0.0839614	36.4333	8.65217	0.712439	8	24	1.37494e-11	4.20802e-07
36361	FP005520	PREDICTED: hypothetical protein [Strongylocentrotus purpuratus]		5.81621	0.265406	3.86089	0.414408	4.08476	0.333666	4.76635	0.198842	5.08501	0.0862903	4.23439	0.328639	5.76769	0.194511	4.08628	0.170536	3.9657	0.171657	34.731	17.3898	1.5021	8	24	2.31112e-11	7.03851e-07
24267	AM856738	hypothetical protein BRAFLDRAFT_91868 [Branchiostoma floridae]		3.95336	0.191009	3.28328	0.125232	3.00907	0.33116	3.40025	0.136416	3.4747	0.0204582	3.01178	0.0327884	3.9208	0.191829	3.1112	0.0617869	3.14893	0.151448	20.1594	3.95247	0.588184	8	24	6.93383e-09	0.000191082
29804	CX069322	hypothetical protein BRAFLDRAFT_88228 [Branchiostoma floridae]		5.0426	0.498358	3.37366	0.140805	3.05141	0.710594	3.03818	0.187944	4.58592	0.66168	3.74084	0.200781	5.16609	0.236347	3.7528	0.138503	3.5808	0.14371	16.4631	19.7635	3.60142	8	24	5.16621e-08	0.00135138
34302	CU682039	hypothetical protein BRAFLDRAFT_117283 [Branchiostoma floridae]		3.54482	0.141172	2.54329	0.211037	2.48342	0.220019	3.03893	0.15894	3.07018	0.0582687	2.47848	0.101046	3.33543	0.146439	2.94752	0.223863	2.98986	0.223876	18.3331	4.13838	0.677199	8	24	1.79407e-08	0.000482443
8168	AM856639	GJ24027 [Drosophila virilis]		4.33745	0.0250118	3.45562	0.138925	3.59896	0.0648991	3.10652	0.238	3.68421	0.114663	3.0829	0.357252	4.35962	0.0399655	3.88882	0.174108	3.23282	0.136379	28.0846	7.24671	0.774093	8	24	2.24605e-10	6.62451e-06
2051	AM857158	camp-dependent protein kinase regulatory chain [Schistosoma mansoni]		4.39364	0.131706	2.93314	0.0599479	2.83777	0.639236	3.22162	0.126384	3.48491	0.201152	2.90004	0.477611	4.45692	0.113811	3.49775	0.0630569	2.95331	0.085609	19.5737	11.7152	1.79556	8	24	9.32992e-09	0.000255099
4076	CX069180	(sp:Q9LQU4) Uncharacterized protein At1g14870 OS=Arabidopsis thaliana GN=At1g14870 PE=1 SV=1		6.24385	0.0762005	4.18468	0.599292	5.43401	0.0996385	4.97963	0.237002	5.64646	0.0467779	5.0189	0.316765	6.31473	0.10896	5.29456	0.110708	5.3206	0.137159	27.3074	12.2126	1.34168	8	24	3.02079e-10	8.87147e-06
42846	AM856552	(sp:Q9ESN6) Tripartite motif-containing protein 2 OS=Mus musculus GN=Trim2 PE=1 SV=1		4.51166	0.131189	3.12233	0.126807	3.24258	0.428432	3.96543	0.0833014	3.70717	0.144139	3.14948	0.578111	4.50086	0.0339151	3.69088	0.0879093	3.39128	0.0937058	16.2463	8.56114	1.58088	8	24	5.87654e-08	0.00153084
34710	CU683381	(sp:Q9DCW2) Phospholipid scramblase 2 OS=Mus musculus GN=Plscr2 PE=2 SV=2		5.73663	0.118386	4.67222	0.071324	4.41571	0.240645	4.71131	0.182666	5.03515	0.0722237	4.37728	0.299072	5.59737	0.0271112	4.44998	0.0769124	4.51126	0.0984778	41.2223	8.12723	0.591468	8	24	3.56082e-12	1.10407e-07
20381	AM856568	(sp:Q9D5I4) Tctex1 domain-containing protein 1 OS=Mus musculus GN=Tctex1d1 PE=2 SV=1		5.53864	0.0497076	4.31024	0.100624	4.65407	0.176056	4.65886	0.244829	4.56278	0.172307	4.10439	0.38224	5.39663	0.048074	4.80045	0.0606901	4.10007	0.063897	28.5567	7.83425	0.823019	8	24	1.88265e-10	5.5687e-06
39330	AM856135	(sp:Q96M53) Protein SPATIAL OS=Homo sapiens GN=SPATIAL PE=2 SV=2		4.72116	0.078161	3.12252	0.229279	3.52095	0.348599	4.04101	0.120408	3.73428	0.222082	3.5033	0.358206	4.85489	0.0519332	3.7141	0.0870125	3.28558	0.154254	31.3318	10.6663	1.02129	8	24	7.00804e-11	2.10409e-06
3283	CU991884	(sp:Q95NR9) Calmodulin OS=Metridium senile PE=1 SV=3	cam	5.47547	0.0996129	3.40586	0.272195	3.48101	0.304124	3.99121	0.131683	4.34628	0.229269	3.75602	0.499359	5.08865	0.108039	4.12236	0.179465	3.40184	0.205707	31.3883	16.0812	1.53699	8	24	6.87407e-11	2.06449e-06
18238	AM860392	(sp:Q95JY5) SAM domain-containing protein C14orf174 homolog OS=Macaca fascicularis GN=QtsA-12354 PE=2 SV=2		4.62673	0.0806766	3.90732	0.453339	3.61919	0.180767	4.07291	0.0281507	4.07414	0.280659	3.45032	0.388123	4.81655	0.149934	3.87145	0.175006	3.34845	0.132536	15.8328	7.2882	1.38097	8	24	7.54242e-08	0.00195055
6509	AM867414	(sp:Q8TE60) A disintegrin and metalloproteinase with thrombospondin motifs 18 OS=Homo sapiens GN=ADAMTS18 PE=2 SV=2	adamts18	4.2458	0.147362	3.63411	0.170608	3.65972	0.018414	3.48752	0.0770849	3.45506	0.127091	3.35418	0.302973	3.89504	0.0558129	3.33278	0.0648097	3.35063	0.0480192	17.538	2.87774	0.492258	8	24	2.7813e-08	0.000739298
1229	AM856044	(sp:Q8N7M0) Tctex1 domain-containing protein 1 OS=Homo sapiens GN=TCTEX1D1 PE=2 SV=2		5.26848	0.096584	3.68292	0.395914	3.75548	0.215581	3.96231	0.112738	4.72225	0.0713066	4.08375	0.400348	5.28883	0.152907	4.62245	0.115774	4.30313	0.0541058	29.5166	10.6738	1.08486	8	24	1.32528e-10	3.94284e-06
27439	AM856731	(sp:Q8MJ14) Glutathione peroxidase 1 OS=Sus scrofa GN=GPX1 PE=2 SV=2	gpx1	5.5595	0.118331	4.14892	0.153299	4.37969	0.379954	4.8622	0.172675	4.71311	0.157098	4.2339	0.28205	5.47752	0.0826255	4.65689	0.10029	4.78498	0.145007	25.2672	7.34933	0.872592	8	24	6.82074e-10	1.97488e-05
26847	CU983947	(sp:Q8AVW3) LITAF-like protein OS=Xenopus laevis PE=2 SV=1		5.56855	0.10361	3.91633	0.205691	4.20519	0.0903026	4.76313	0.164362	4.98896	0.140698	4.36377	0.299218	5.63591	0.0512513	4.6897	0.117301	4.78763	0.167654	44.0882	9.51618	0.647533	8	24	1.69664e-12	5.28691e-08
24301	AM868891	(sp:Q6ZQY2) Leucine-rich repeat-containing protein LOC400891 OS=Homo sapiens PE=2 SV=2		5.00842	0.0922344	3.95473	0.0949518	3.911	0.0634569	4.35087	0.0715933	4.33802	0.122964	3.7076	0.492495	4.57286	0.11222	4.05787	0.0904191	3.72194	0.0416541	18.2231	5.502	0.905774	8	24	1.90447e-08	0.000511121
8788	CU684085	(sp:Q6UWW8) Carboxylesterase 3 OS=Homo sapiens GN=CES3 PE=1 SV=1	ces3	4.29532	0.068441	3.35873	0.228067	3.48154	0.132473	3.73847	0.152779	3.66436	0.0753158	3.48605	0.122579	4.08075	0.0339565	3.31051	0.0125344	3.25041	0.0557305	38.859	3.82685	0.295441	8	24	6.80545e-12	2.09655e-07
19601	FP002418	(sp:Q6MG82) Proline-rich transmembrane protein 1 OS=Rattus norvegicus GN=Prrt1 PE=2 SV=2		5.07814	0.0523399	4.13601	0.00857758	3.94097	0.0720763	3.80505	0.117875	4.3	0.246852	4.13692	0.173589	5.1843	0.0762012	3.89601	0.0894677	3.97513	0.079365	62.4673	8.0724	0.387678	8	24	3.43059e-14	1.0898e-09
24719	CU685155	(sp:Q64487) Receptor-type tyrosine-protein phosphatase delta OS=Mus musculus GN=Ptprd PE=2 SV=2		4.12569	0.184931	3.62139	0.157889	3.20452	0.102829	3.53498	0.175028	3.63168	0.251867	3.32415	0.256572	4.26546	0.0800107	3.46321	0.0527844	3.76645	0.111245	15.5698	3.66214	0.705623	8	24	8.86372e-08	0.00228099
24455	AM856515	(sp:Q5R5L7) Arrestin domain-containing protein 3 OS=Pongo abelii GN=ARRDC3 PE=2 SV=1		4.83516	0.170508	3.33092	0.1031	3.80005	0.242603	3.88754	0.197142	3.79708	0.176282	3.50462	0.243659	5.10067	0.207229	3.4555	0.103903	3.3212	0.172448	45.6411	12.7007	0.834817	8	24	1.1563e-12	3.61343e-08
11645	AM856398	(sp:Q5R4U9) Sorcin OS=Pongo abelii GN=SRI PE=2 SV=1	srI	4.76351	0.0776608	3.71208	0.101228	4.25856	0.231892	4.34155	0.119328	4.17987	0.092147	3.70272	0.286309	4.91977	0.144408	3.94369	0.172169	3.78372	0.108571	27.9567	5.92037	0.635308	8	24	2.35718e-10	6.94614e-06
39152	AJ565553	(sp:Q2NKT1) Profilin-4 OS=Bos taurus GN=PFN4 PE=2 SV=1	pfn4	4.88826	0.10937	3.58916	0.0919936	3.26577	0.381364	4.2939	0.191735	4.05351	0.121254	3.5475	0.417167	4.92507	0.131797	3.60573	0.0715323	3.64307	0.123551	29.1523	10.8657	1.11816	8	24	1.51231e-10	4.48839e-06
44756	AM862901	(sp:Q14162) Endothelial cells scavenger receptor OS=Homo sapiens GN=SCARF1 PE=1 SV=2		4.08514	0.108026	3.11414	0.304533	3.25054	0.322509	3.65594	0.0489958	3.64034	0.165916	3.37204	0.0570551	4.07441	0.223286	3.34315	0.196118	3.29728	0.0548689	13.6786	3.64324	0.799041	8	24	3.02912e-07	0.00749616
18679	AM864646	(sp:Q12729) Laccase-1 OS=Pleurotus ostreatus GN=POX1 PE=2 SV=1	pox1	4.39512	0.0716508	3.66004	0.305795	3.9121	0.0761591	4.08748	0.250419	4.10947	0.071771	3.4976	0.163704	4.70396	0.159808	3.91671	0.16585	4.27214	0.109891	18.2473	4.14389	0.681289	8	24	1.87958e-08	0.000504647
35570	CU683696	(sp:Q05187) Hemocyte protein-glutamine gamma-glutamyltransferase OS=Tachypleus tridentatus PE=1 SV=1		4.65511	0.0575971	3.02093	0.385376	2.84915	0.539779	3.09658	0.204115	4.02459	0.0488023	3.41043	0.266352	4.37893	0.0954665	3.87985	0.142298	3.48205	0.0141593	26.1445	11.5311	1.32316	8	24	4.77299e-10	1.39137e-05
11782	CU986407	(sp:P46088) Glutathione S-transferase OS=Ommastrephes sloanei PE=1 SV=1	gst	5.66306	0.0834485	4.22519	0.436457	4.37025	0.488971	4.56557	0.362644	4.87696	0.182777	4.35215	0.506347	5.63018	0.189814	3.98229	0.151098	3.68877	0.220983	17.2018	13.8659	2.41823	8	24	3.36441e-08	0.000889886
14069	AM856478	(sp:P21548) Gamma-aminobutyric acid receptor subunit gamma-2 OS=Gallus gallus GN=GABRG2 PE=2 SV=1		4.74339	0.0914333	3.19466	0.0809436	3.71498	0.300627	3.37009	0.182143	3.73995	0.239146	3.62126	0.283835	4.74634	0.123089	3.76622	0.0923958	3.76654	0.0325686	33.3626	8.9513	0.804909	8	24	3.56822e-11	1.08074e-06
40653	CU989939	(sp:P07463) Calmodulin OS=Paramecium tetraurelia GN=CAM PE=1 SV=3	cam	4.83101	0.191729	3.44634	0.270392	3.40295	0.263063	4.06793	0.232739	4.44017	0.258288	3.76716	0.383338	5.23421	0.151345	4.2619	0.130055	3.72829	0.0481545	25.4233	11.2074	1.32249	8	24	6.39589e-10	1.85461e-05
17746	AM857064	(sp:P04352) Calmodulin OS=Chlamydomonas reinhardtii PE=1 SV=2	cam	4.96102	0.0981879	3.75867	0.0663984	3.60254	0.106841	3.97366	0.121805	4.23118	0.140918	3.87643	0.245634	4.89208	0.192183	3.988	0.0651232	3.73885	0.0868173	44.9415	7.25448	0.484261	8	24	1.37224e-12	4.28439e-08
12868	CU685689	(sp:P02640) Villin-1 OS=Gallus gallus GN=VIL1 PE=1 SV=2	vil1	4.64362	0.0431226	3.47852	0.0904093	3.59284	0.125646	4.30577	0.0206	4.25603	0.0585362	3.64697	0.400919	5.06045	0.0643121	4.07594	0.0622518	3.85496	0.0991083	40.6647	8.01011	0.590939	8	24	4.13591e-12	1.28052e-07
16705	AM862151	(sp:O70244) Cubilin OS=Rattus norvegicus GN=Cubn PE=1 SV=2		5.6465	0.166339	4.73125	0.149585	3.90678	0.104008	4.10199	0.188078	4.75025	0.246918	4.35365	0.459647	5.62606	0.0928779	4.11941	0.272375	4.21327	0.127753	28.2485	12.7431	1.35333	8	24	2.112e-10	6.23399e-06
1904	EW779438	(sp:O60494) Cubilin OS=Homo sapiens GN=CUBN PE=1 SV=4		4.24221	0.196518	3.78088	0.182133	3.587	0.149178	3.53631	0.142493	3.70774	0.0665469	3.5364	0.0931099	4.32792	0.0547489	3.35258	0.0730002	3.47055	0.0483792	30.461	3.62058	0.356579	8	24	9.47367e-11	2.83301e-06
7909	AM856447	(sp:O08679) Serine/threonine-protein kinase MARK2 OS=Rattus norvegicus GN=Mark2 PE=1 SV=1	mark2	4.06414	0.19297	2.5415	0.285289	3.08358	0.456774	3.51622	0.161743	3.47105	0.0910957	3.17136	0.245104	4.44119	0.0449089	2.9527	0.128493	2.68471	0.126989	31.6332	11.211	1.06322	8	24	6.3246e-11	1.90162e-06
38782	AM859596	(sp:B1H283) Uncharacterized protein C1orf177 homolog OS=Rattus norvegicus PE=2 SV=1		5.14579	0.15018	4.56164	0.201655	4.65904	0.133961	4.48208	0.226257	4.26035	0.128143	4.42553	0.100742	5.36691	0.168835	4.37227	0.0330202	3.91253	0.107572	32.9488	5.82204	0.530098	8	24	4.08192e-11	1.23401e-06
33517	AM856583	0		4.71322	0.169943	3.15011	0.239089	3.55617	0.169716	3.56608	0.312373	3.83257	0.160732	3.75792	0.439111	5.09517	0.10335	4.06695	0.119975	3.49096	0.0530226	26.6331	11.4355	1.28811	8	24	3.93002e-10	1.14882e-05
41744	CU684941	0		4.74179	0.134721	3.55379	0.154367	4.15883	0.168615	3.67762	0.254859	3.92483	0.181366	3.65668	0.3627	5.11059	0.163235	3.79856	0.0603809	3.57173	0.103228	29.2771	9.36235	0.959351	8	24	1.44519e-10	4.29322e-06
28971	AM854215	0		4.65056	0.0340939	3.75698	0.167871	3.60042	0.191791	4.29232	0.17556	4.38122	0.108148	3.76796	0.326601	5.00735	0.0468464	4.10373	0.038659	4.13919	0.0742383	30.0061	6.03185	0.603062	8	24	1.1123e-10	3.31866e-06
44190	CU684989	0		4.5623	0.195749	3.49995	0.125833	3.52496	0.0393363	3.6198	0.0909015	4.14692	0.167828	3.66776	0.102138	4.88429	0.0919276	3.35377	0.0992206	3.49349	0.132712	70.9252	8.9936	0.380412	8	24	8.10463e-15	2.58189e-10
11808	CU988121	0		4.264	0.115076	3.06651	0.0995598	3.18512	0.285439	4.00926	0.1884	3.69091	0.126925	3.49305	0.24831	4.5646	0.0250915	3.75847	0.0320359	3.44378	0.026509	36.3593	6.89205	0.568663	8	24	1.40571e-11	4.30091e-07
2258	CU684870	0		5.01158	0.0846792	3.92022	0.165107	4.07948	0.245212	3.94623	0.0978172	4.28346	0.13538	4.0315	0.170611	5.3056	0.0781954	4.14554	0.0732052	3.93726	0.15955	52.4227	7.90946	0.452635	8	24	2.46914e-13	7.78049e-09
21103	CU684917	0		4.8818	0.179779	3.9272	0.197526	3.90343	0.200482	4.36015	0.158664	4.50896	0.0675736	3.8315	0.335869	5.08447	0.132738	4.39096	0.157163	3.96539	0.142103	21.3465	6.05082	0.850373	8	24	3.88192e-09	0.000108406
32174	AM869480	0		5.2185	0.151637	4.04939	0.107913	4.24221	0.357794	4.36153	0.294424	4.61286	0.0853897	3.9815	0.366517	5.43279	0.136876	4.7193	0.177493	4.91134	0.235784	17.7578	7.66629	1.29514	8	24	2.45996e-08	0.000656097
25713	CU987269	0		5.65265	0.104687	4.36317	0.126475	4.27526	0.366972	5.12092	0.219654	4.97608	0.0532799	4.63476	0.298262	5.87947	0.106781	4.58954	0.0254344	4.48544	0.127152	34.6514	9.50406	0.822829	8	24	2.36924e-11	7.21338e-07
6203	CU988325	0		4.52624	0.205948	3.32571	0.170114	3.62941	0.140567	4.00626	0.272939	4.02307	0.165844	3.67323	0.20395	4.70554	0.141876	4.06972	0.023756	3.75729	0.0330016	22.9257	5.49975	0.719683	8	24	1.86911e-09	5.30995e-05
15580	CU998195	0		5.47754	0.0334874	3.96346	0.250314	4.12449	0.428617	4.86636	0.14815	4.60597	0.0907098	4.33147	0.330566	5.68794	0.0466732	4.42041	0.105515	4.26102	0.233389	29.6694	10.5161	1.06333	8	24	1.2544e-10	3.73548e-06
33738	FP007911	0		5.13348	0.143765	3.79346	0.181009	4.15021	0.147257	4.11908	0.204259	4.66494	0.169592	4.36677	0.336332	5.3127	0.141314	4.26254	0.0455444	4.41071	0.163161	25.401	7.12146	0.841085	8	24	6.45491e-10	1.87089e-05
35635	BQ427197	0		5.22075	0.0825157	3.82856	0.162415	4.28492	0.296939	4.06875	0.170013	4.58005	0.122685	4.2707	0.286908	5.40109	0.0640175	4.33687	0.143079	4.51627	0.134101	32.0297	7.87954	0.738021	8	24	5.53331e-11	1.66624e-06
33604	AM862738	0		4.24829	0.11644	3.10944	0.130465	3.20662	0.409886	3.72191	0.260604	3.38494	0.229939	3.15707	0.285269	4.386	0.0726225	3.55847	0.183849	2.74774	0.324665	18.8607	8.45752	1.34526	8	24	1.35267e-08	0.000366261
38272	AM865271	0		5.59916	0.0960589	4.22308	0.16715	4.26934	0.443759	4.96406	0.14673	4.8974	0.179967	4.40836	0.408677	5.78042	0.0385883	4.49809	0.149337	4.20369	0.11086	25.3145	10.4309	1.23616	8	24	6.68887e-10	1.93723e-05
17319	FP006681	0		5.52559	0.127083	4.06267	0.127978	4.5683	0.281522	4.53975	0.245289	5.04459	0.123626	4.85926	0.251671	5.70355	0.0861328	4.65934	0.140125	4.88739	0.110494	29.2342	7.42218	0.761662	8	24	1.46793e-10	4.35902e-06
24447	CU681496	0		5.27251	0.17555	4.18039	0.0361874	4.48125	0.136301	4.83314	0.178383	4.54271	0.156573	3.99012	0.44894	5.43747	0.087998	4.13452	0.079181	3.87749	0.142873	28.1623	9.28174	0.988742	8	24	2.18143e-10	6.43739e-06
44359	AM855408	0		4.115	0.174304	3.01048	0.13595	3.24974	0.0728238	3.7576	0.186828	3.60205	0.108171	3.21908	0.160518	4.23628	0.111689	3.26072	0.137049	2.95145	0.259756	32.4257	6.31814	0.584549	8	24	4.84898e-11	1.46265e-06
3853	AM856556	0		4.24936	0.364459	3.50711	0.0863525	3.31045	0.115985	3.22364	0.0789539	3.87933	0.268997	3.56372	0.0871577	4.37159	0.116577	3.24072	0.141577	3.22466	0.024525	22.8676	6.10553	0.800983	8	24	1.91855e-09	5.44503e-05
10810	FP012131	0		4.59432	0.139353	3.74543	0.275446	4.17456	0.436184	4.17959	0.143782	3.93991	0.135231	3.56101	0.360191	4.71869	0.172426	3.64814	0.0595081	3.56967	0.113709	13.9836	5.69732	1.22228	8	24	2.46315e-07	0.00613472
22928	AM865093	0		5.08215	0.0703815	4.38264	0.0341926	4.55318	0.142254	4.39296	0.199902	4.28238	0.0479	3.92067	0.234474	5.21465	0.0713387	4.08416	0.0923095	3.73714	0.0609623	54.796	7.26294	0.397635	8	24	1.50213e-13	4.74493e-09
36487	CU999297	0		4.75468	0.200008	3.8433	0.0509768	4.31568	0.0627001	4.32882	0.158267	4.17306	0.132306	3.65604	0.27267	4.85759	0.087122	3.90906	0.0771246	3.68106	0.0735591	32.3847	5.77757	0.535213	8	24	4.91545e-11	1.48225e-06
39323	ES789735	0		5.68552	0.0485609	4.83227	0.0133006	4.95711	0.035487	5.1365	0.126939	4.88845	0.120199	4.44614	0.404998	5.79443	0.034077	4.65061	0.0511553	4.32493	0.0602051	37.7229	7.69906	0.612286	8	24	9.41225e-12	2.89191e-07
3108	AM856205	0		4.65393	0.152723	3.54281	0.16631	3.6842	0.0786476	4.23772	0.0867087	3.84892	0.124394	3.74204	0.411797	4.73181	0.0582224	4.20773	0.246063	3.7066	0.0871351	18.2321	5.60555	0.922364	8	24	1.89514e-08	0.000508655
30928	AM857796	0		5.3579	0.0583928	4.32422	0.154045	4.71339	0.112902	4.64127	0.0372655	4.40645	0.154783	4.20762	0.348452	5.44293	0.0499347	4.26336	0.0599369	4.04627	0.148515	38.5903	7.53606	0.585851	8	24	7.34213e-12	2.26101e-07
41151	AM858543	0		4.45226	0.0644732	3.89289	0.193587	3.17665	0.280353	3.89354	0.206347	3.39223	0.224794	3.38761	0.172274	4.51858	0.110956	3.47512	0.095801	3.29786	0.0694423	32.3854	7.41733	0.687099	8	24	4.9142e-11	1.48193e-06
4745	AM854950	0		5.91059	0.122964	4.7267	0.168091	4.99553	0.260415	5.17449	0.146432	4.945	0.113293	4.82907	0.312274	5.99417	0.0459761	5.27615	0.10874	4.61164	0.220188	28.0483	7.21458	0.771658	8	24	2.277e-10	6.71419e-06
31760	AM864689	0		4.59077	0.139346	3.28162	0.0733396	3.27554	0.426333	3.98352	0.149095	3.58192	0.0587218	3.34905	0.450503	4.64862	0.0700426	3.75959	0.112595	3.4074	0.168679	21.057	8.61985	1.22808	8	24	4.46041e-09	0.000124209
21735	AM856565	0		5.56515	0.0579879	4.45294	0.0294109	4.05589	0.436659	4.98554	0.0605341	4.89695	0.0442129	4.29229	0.329563	5.62048	0.0860189	4.71432	0.0845193	4.4315	0.101072	32.5702	8.68443	0.799913	8	24	4.62268e-11	1.39517e-06
22019	CX068818	0		5.43348	0.0806184	3.9586	0.11576	3.97964	0.355047	4.81419	0.100767	4.71734	0.0658513	4.22606	0.447677	5.48561	0.0619313	4.4114	0.142397	4.10647	0.0531419	29.2659	9.96128	1.02112	8	24	1.45112e-10	4.31042e-06
27301	AM856874	0		4.44671	0.133457	2.99211	0.216384	3.21746	0.311031	3.42003	0.0534191	3.47004	0.0656373	3.1509	0.241063	4.48688	0.0767288	3.39939	0.0586543	3.17	0.129108	46.3772	9.23983	0.597697	8	24	9.68226e-13	3.029e-08
7518	AM864701	0		5.57429	0.0442003	4.05196	0.101142	4.34669	0.395081	4.95187	0.0521128	5.08613	0.0674348	4.32511	0.374887	5.6218	0.0528474	4.72912	0.0758055	4.58284	0.143935	31.0639	8.79069	0.848961	8	24	7.68275e-11	2.30406e-06
5033	AM856967	0		4.23654	0.0880345	2.87848	0.352929	2.82401	0.400051	3.54814	0.0727489	3.42432	0.174483	2.87801	0.431274	4.27173	0.126353	3.08343	0.0740029	2.89224	0.187501	21.5295	9.99176	1.39229	8	24	3.5584e-09	9.95568e-05
28669	CU684986	0		3.85872	0.0557975	3.09531	0.131052	3.18573	0.198178	3.45352	0.061513	3.11275	0.230663	3.11173	0.117289	3.88475	0.0248497	3.00762	0.0933916	2.73635	0.390449	20.0124	4.45207	0.667396	8	24	7.46465e-09	0.000205285
29961	CU682260	0		5.77389	0.0758243	4.38437	0.0548686	4.73989	0.100792	5.04223	0.104643	4.95546	0.106944	4.73698	0.498595	5.78401	0.0549123	4.90654	0.0799945	4.56501	0.130054	23.0763	7.06604	0.91861	8	24	1.74724e-09	4.96986e-05
16265	CU987133	0		5.68095	0.0543606	3.8428	0.184866	4.042	0.19623	4.18276	0.229518	4.52547	0.216636	4.34481	0.284411	5.6847	0.0300519	4.56548	0.0335854	4.24793	0.131542	54.5121	13.3814	0.736425	8	24	1.59206e-13	5.02741e-09
32710	AM856762	0		4.42143	0.0515593	3.20767	0.0788088	3.23389	0.469438	3.70845	0.0686055	3.33648	0.0685028	3.32676	0.234819	4.41701	0.0373393	3.47635	0.11658	3.26021	0.162619	28.8215	7.2304	0.752604	8	24	1.70712e-10	5.057e-06
8032	CU683271	0		4.58114	0.180224	3.21506	0.021537	3.51438	0.347653	3.32852	0.265843	3.96645	0.348361	3.59222	0.265052	4.56935	0.137943	3.80383	0.187388	3.60514	0.0514336	17.0031	7.33772	1.29465	8	24	3.77013e-08	0.000994032
27190	CU998033	0		4.82021	0.152144	3.40836	0.159607	3.95	0.106725	3.96088	0.116815	3.64516	0.152695	3.58123	0.369838	4.79204	0.257832	3.51882	0.0431229	3.34048	0.102528	31.9752	9.49057	0.890432	8	24	5.63555e-11	1.69658e-06
29326	CU684578	0		5.4679	0.127985	3.36881	0.442655	3.95583	0.407741	4.14637	0.473625	4.74004	0.246847	4.05138	0.470413	5.42275	0.139761	3.55002	0.0847346	3.42621	0.0512508	24.1041	19.1109	2.37855	8	24	1.11361e-09	3.19719e-05
20610	CU989611	0		5.1455	0.194193	3.56631	0.117356	3.77288	0.165273	4.15117	0.121954	4.33045	0.139006	3.89716	0.323563	5.09047	0.111768	4.07038	0.110801	3.7014	0.0526768	42.1006	9.70881	0.69183	8	24	2.8233e-12	8.76747e-08
37825	AM854956	0		4.98005	0.136208	3.7479	0.120662	4.11811	0.194489	4.33307	0.111855	4.07891	0.0966468	4.0753	0.365634	4.91875	0.116565	4.02897	0.0448577	4.19785	0.134948	21.6337	5.12192	0.710269	8	24	3.38738e-09	9.49009e-05
35329	AM859935	0		5.07386	0.094872	3.66421	0.214628	3.96956	0.233855	4.49298	0.161755	4.4333	0.0924466	3.85189	0.244004	5.00209	0.0983282	4.27511	0.0430502	3.94495	0.040608	39.6407	7.25581	0.549119	8	24	5.47185e-12	1.68943e-07
36071	CU685204	0		5.39044	0.0474458	3.34997	0.427602	3.76841	0.615599	3.89527	0.435043	4.33661	0.308072	3.84705	0.404819	5.29777	0.0467564	3.33149	0.0970454	3.24448	0.0849246	23.3244	19.6217	2.52375	8	24	1.56478e-09	4.46025e-05
15269	FP011873	0		5.79846	0.104929	4.29352	0.235563	4.41655	0.217274	4.27638	0.344717	5.15822	0.183625	4.83393	0.317093	5.69864	0.0820693	4.97959	0.205588	4.93622	0.123322	23.7535	9.30454	1.17514	8	24	1.29612e-09	3.70806e-05
43332	CU994314	0		5.33622	0.0628758	3.75567	0.136901	4.0221	0.131867	3.92177	0.26121	4.08272	0.3473	4.04936	0.29568	5.2341	0.0802236	3.82294	0.120607	3.78668	0.0669885	35.2068	11.558	0.984867	8	24	1.99434e-11	6.08433e-07
32696	AM860850	0		4.63949	0.224165	3.37203	0.0989763	3.45785	0.226717	3.39226	0.199674	4.17568	0.145313	3.48608	0.226638	4.54775	0.189582	4.08699	0.0444148	4.0594	0.0564425	30.7074	7.47531	0.73031	8	24	8.69225e-11	2.60281e-06
38450	CU987995	0		4.85196	0.198493	3.61823	0.157964	3.81839	0.374591	3.64071	0.174765	4.25184	0.159311	3.7799	0.119762	4.75539	0.0811183	3.44785	0.0983689	3.44746	0.0178476	37.3034	8.81536	0.708945	8	24	1.0633e-11	3.26286e-07
7220	CU682663	0		4.74137	0.0971405	3.47471	0.0513195	3.85252	0.232774	3.57137	0.135647	4.08758	0.274871	3.75517	0.120275	4.63985	0.121748	3.43603	0.155622	3.38893	0.075445	39.6211	7.86755	0.595709	8	24	5.50149e-12	1.69853e-07
28178	CU995573	0		5.05782	0.135171	3.41786	0.0854981	4.12688	0.684585	4.38465	0.20902	3.66952	0.149914	3.79195	0.294312	4.93453	0.246463	4.38665	0.100527	3.4681	0.189985	18.1971	10.614	1.74983	8	24	1.93161e-08	0.000518098
11988	DV736554	0		5.02075	0.215568	3.58236	0.306737	3.9554	0.301471	3.86485	0.224112	4.23836	0.336373	3.9821	0.107338	4.88743	0.131969	3.96008	0.152126	3.888	0.0650311	18.2143	7.0682	1.16417	8	24	1.91357e-08	0.000513448
11832	CU998279	0		5.73702	0.0323587	4.17771	0.456008	4.11043	0.230254	4.92669	0.0544388	4.9068	0.0900939	4.43736	0.359781	5.58302	0.0816385	4.80295	0.0541361	4.85505	0.113895	26.9398	8.99216	1.00136	8	24	3.48422e-10	1.0206e-05
23536	AM856102	0		6.25412	0.0881476	4.82827	0.269682	4.80175	0.0787578	5.2358	0.280292	5.30678	0.218066	5.25291	0.382352	6.0792	0.0769703	5.28468	0.110721	4.70269	0.116522	23.5767	8.48608	1.0798	8	24	1.40021e-09	3.99956e-05
4925	CU685734	0		3.63788	0.108269	2.7771	0.295992	3.05794	0.116928	2.70795	0.255619	3.24013	0.133254	2.96202	0.167606	3.5339	0.0840864	3.18104	0.126064	2.93999	0.15104	13.4113	3.0659	0.685816	8	24	3.64143e-07	0.00896264
2111	FP003871	0		5.68523	0.0953413	4.36033	0.148026	4.5334	0.496293	4.97909	0.110489	5.03125	0.0440534	4.41859	0.0804336	5.48909	0.0858033	4.69311	0.0985158	5.54406	0.0281011	32.42	7.33061	0.678342	8	24	4.85825e-11	1.46534e-06
18341	CU999810	0		5.86055	0.056787	4.50953	0.165351	4.66976	0.50046	5.16977	0.0750854	5.19463	0.0822803	4.62989	0.126087	5.6445	0.0667072	4.83425	0.11749	5.72037	0.0534091	31.1803	7.38621	0.710662	8	24	7.38136e-11	2.21485e-06
41418	AM864009	0		4.80028	0.113396	4.21388	0.0638453	3.61158	0.276622	4.03979	0.0833795	4.1857	0.105756	3.83522	0.109179	4.62117	0.083582	3.96042	0.128815	4.0071	0.0275177	34.0708	4.11336	0.362189	8	24	2.84434e-11	8.63882e-07
751	CU996991	0		5.2344	0.0744202	4.22125	0.385253	3.72488	0.240632	4.13403	0.379459	4.34942	0.0747895	3.8038	0.412648	4.98963	0.237652	3.21657	0.136301	4.34004	0.300422	20.1833	12.0731	1.79452	8	24	6.85124e-09	0.000188848
18693	AM866972	0		4.70304	0.142957	4.13164	0.534016	3.31901	0.338684	3.54439	0.210126	3.83843	0.111439	3.60323	0.235823	4.4684	0.0791218	3.7918	0.0801816	3.89287	0.0873557	14.2144	5.92718	1.25095	8	24	2.11127e-07	0.00528431
38646	CU997508	0		4.96796	0.146296	3.43449	0.220618	3.20457	0.412552	3.1237	0.247693	3.73281	0.385121	3.40278	0.472292	4.67297	0.0972556	3.90296	0.242201	3.59784	0.0928784	18.7036	12.6047	2.02175	8	24	1.47029e-08	0.000397242
10908	FP010622	0		5.28214	0.137963	4.03335	0.0674503	3.88103	0.209561	3.91158	0.0820072	4.20647	0.149069	4.24897	0.204152	4.93155	0.134281	4.24516	0.09811	4.51201	0.0657787	44.3997	6.77141	0.457531	8	24	1.56952e-12	4.8944e-08
29025	CU998237	0		5.01971	0.083514	4.06738	0.11046	3.87668	0.102304	4.36611	0.11531	4.38149	0.138992	3.80867	0.374532	4.65093	0.0393839	4.28858	0.0832067	3.7354	0.0238116	25.5686	5.21162	0.611486	8	24	6.02618e-10	1.74928e-05
13955	AM867884	0		5.39772	0.223444	3.54723	0.184159	4.09981	0.266732	4.46392	0.243013	4.70348	0.0734096	4.0238	0.337024	4.99229	0.159567	4.5441	0.0669783	4.2066	0.113541	25.9549	8.73484	1.00962	8	24	5.15124e-10	1.49994e-05
45187	AM856758	0		4.93473	0.15089	3.93529	0.210554	4.10724	0.142311	3.69628	0.111856	4.21333	0.093846	3.91838	0.269783	4.55933	0.111458	4.04472	0.105753	4.09932	0.103097	22.8539	4.3564	0.571858	8	24	1.93041e-09	5.47812e-05
Hemocytes et ganglion				#N/A	#N/A	#N/A	#N/A	#N/A	#N/A	#N/A	#N/A	#N/A	#N/A	#N/A	#N/A	#N/A	#N/A	#N/A	#N/A	#N/A	#N/A	#N/A	#N/A	#N/A	#N/A	#N/A	#N/A	#N/A
6168	FP003881	Hypothetical protein CBG24691 [Caenorhabditis briggsae]		2.12829	0.298906	2.03826	0.371639	3.1311	1.33335	2.00007	0.473111	2.29056	0.352776	2.3001	0.0870307	2.33696	0.365607	4.58418	0.395383	4.97278	0.295619	17.4888	36.215	6.21225	8	24	2.85931e-08	0.000759547
25485	AM855700	(sp:Q9VHI4) Probable splicing factor 3B subunit 5 OS=Drosophila melanogaster GN=CG11985 PE=1 SV=1		2.75538	0.37318	2.90839	0.39682	2.57599	0.301686	2.80399	0.270257	2.32623	0.476669	2.68959	0.267602	2.55959	0.382826	4.60653	0.555374	4.58661	0.427038	17.287	21.6667	3.76005	8	24	3.20501e-08	0.000848687
5097	BQ426456	(sp:Q9JJI5) Neuromedin-U receptor 1 OS=Rattus norvegicus GN=Nmur1 PE=1 SV=1	nmur1	3.96209	0.0727213	3.84094	0.119066	3.92437	0.112151	3.79192	0.115014	4.3329	0.0897165	4.19346	0.0957772	4.04033	0.0741635	4.89152	0.125598	5.21235	0.0483705	86.7036	6.62504	0.229231	8	24	7.77156e-16	2.47998e-11
24185	AM861391	(sp:Q86QN6) Big defensin OS=Branchiostoma belcheri PE=3 SV=1	big defensin	2.98519	0.155583	3.02832	0.267764	2.6417	0.357331	2.91772	0.197869	3.28157	0.416216	2.67451	0.484829	3.2272	0.386024	5.69419	0.542533	5.94261	0.30225	41.0175	45.4816	3.3265	8	24	3.76132e-12	1.1656e-07
15636	CK172383	(sp:Q6IM78) DNA topoisomerase I, mitochondrial OS=Rattus norvegicus GN=Top1mt PE=2 SV=1		2.90421	0.139805	2.82112	0.128214	2.41645	0.66497	2.90879	0.0378871	2.88442	0.261435	2.93427	0.0955775	2.94557	0.108593	4.61508	0.312007	4.58173	0.0544079	34.2052	17.6269	1.54598	8	24	2.72586e-11	8.28308e-07
7041	CB617426	(sp:Q6IM78) DNA topoisomerase I, mitochondrial OS=Rattus norvegicus GN=Top1mt PE=2 SV=1		3.07638	0.0987114	3.09744	0.0407161	3.06912	0.0495226	2.81788	0.211374	2.99236	0.5139	3.12821	0.204442	3.06811	0.282563	5.22477	0.703763	4.9795	0.494851	22.1504	24.3971	3.30429	8	24	2.66113e-09	7.49827e-05
28736	FP011381	(sp:Q6AYS8) Estradiol 17-beta-dehydrogenase 11 OS=Rattus norvegicus GN=Hsd17b11 PE=2 SV=1		3.63588	0.123995	3.83342	0.0630351	3.58636	0.0945103	4.16105	0.206765	3.84617	0.0975388	3.77464	0.107214	3.69249	0.0626522	4.6301	0.323764	4.64054	0.172206	21.7489	4.70336	0.648772	8	24	3.2086e-09	9.00142e-05
14760	AM857121	(sp:Q5ZJL9) SAM domain and HD domain-containing protein 1 OS=Gallus gallus GN=SAMHD1 PE=2 SV=1		3.11101	0.118305	3.07574	0.292565	2.93046	0.0677131	2.94369	0.0957689	3.1455	0.0917437	3.19741	0.309068	3.05791	0.116968	4.02757	0.263869	4.01399	0.225523	17.0973	5.20513	0.913327	8	24	3.57159e-08	0.000943186
7498	EW779559	(sp:Q3UST5) Uncharacterized protein C16orf89 homolog OS=Mus musculus PE=2 SV=2		4.81472	0.224954	3.75405	0.223885	4.31085	0.28601	4.06738	0.22126	4.90068	0.119146	4.33497	0.46122	4.6839	0.180262	5.99856	0.114106	5.94457	0.284818	32.5701	16.7419	1.54208	8	24	4.62282e-11	1.39517e-06
5310	EU678312	(sp:Q1ENI8) Peroxidasin homolog OS=Caenorhabditis elegans GN=pxn-1 PE=1 SV=1	pxn-1	3.86675	0.165006	3.48737	0.126685	3.74876	0.277873	3.74282	0.103683	3.87773	0.0817918	3.61946	0.132319	3.95403	0.0925094	4.29719	0.0848018	4.68706	0.100119	23.7967	3.49293	0.440347	8	24	1.27198e-09	3.64092e-05
11585	AM866600	(sp:Q0PGG4) Actin, cytoplasmic 1 OS=Bos mutus grunniens GN=ACTB PE=2 SV=1		2.53304	0.480689	2.48192	0.20429	2.26364	0.175453	2.22193	0.235412	2.71284	0.887436	2.91776	0.279314	2.67282	0.173871	5.54455	0.756025	5.29436	0.51965	23.8495	47.2748	5.94664	8	24	1.24312e-09	3.56053e-05
9486	BG467439	(sp:P30189) DNA topoisomerase 1 OS=Drosophila melanogaster GN=Top1 PE=1 SV=1		2.76668	0.870915	2.4822	0.200269	2.1237	0.828991	2.26764	0.221208	2.47015	0.0609195	2.48322	0.25793	2.38582	0.596027	4.59272	0.297282	4.49297	0.207307	13.9298	25.5587	5.50449	8	24	2.55413e-07	0.00635441
14578	FP003071	(sp:P25104) Type-1 angiotensin II receptor OS=Bos taurus GN=AGTR1 PE=2 SV=1	agtr1	4.54434	0.100624	4.39508	0.165119	4.68754	0.151177	4.39891	0.0677153	4.89956	0.0434886	4.86037	0.0873258	4.64646	0.0757457	5.53129	0.144254	5.87625	0.0542856	82.1354	7.0761	0.258455	8	24	1.55431e-15	4.95888e-11
30648	AM859764	(sp:P11387) DNA topoisomerase 1 OS=Homo sapiens GN=TOP1 PE=1 SV=2		2.67593	0.342825	2.6206	0.38683	2.75249	0.448083	2.31455	0.182222	2.32287	0.261505	2.49483	0.213746	2.25626	0.125884	5.30916	0.238206	5.34089	0.289475	72.6468	45.5401	1.88061	8	24	6.10623e-15	1.94605e-10
4888	AM860803	(sp:P11387) DNA topoisomerase 1 OS=Homo sapiens GN=TOP1 PE=1 SV=2		3.19438	0.784894	2.84842	0.373752	2.33565	0.273976	2.84505	0.286086	2.66393	0.13957	2.89392	0.491311	3.03373	0.829164	5.17993	0.188402	5.17651	0.20084	16.9964	31.4745	5.55552	8	24	3.78481e-08	0.000997866
39184	ES789412	(sp:P11387) DNA topoisomerase 1 OS=Homo sapiens GN=TOP1 PE=1 SV=2		2.99973	0.159419	3.35875	0.0580208	3.03475	0.291927	3.13242	0.139165	3.04147	0.230888	3.17639	0.186447	3.17208	0.161501	5.53372	0.655161	5.31383	0.413321	39.293	29.9067	2.28336	8	24	6.02629e-12	1.85869e-07
38385	CU986351	(sp:P02518) Heat shock protein 27 OS=Drosophila melanogaster GN=Hsp27 PE=1 SV=2	hsp27	5.29041	0.182355	4.90305	0.0870033	4.97261	0.152973	4.72587	0.0148112	5.3869	0.130674	5.09894	0.201986	5.15244	0.178392	6.37273	0.0935128	5.81811	0.172084	45.2566	7.79789	0.516912	8	24	1.26998e-12	3.9668e-08
32240	FP008472	(sp:O96790) Serine protease inhibitor dipetalogastin (Fragment) OS=Dipetalogaster maximus PE=1 SV=2		3.36962	0.0654587	3.23625	0.168527	3.49147	0.080764	3.37309	0.176972	3.88757	0.165194	4.56769	0.684954	3.70566	0.170035	5.28604	0.334808	4.86514	0.362664	20.6982	16.228	2.35209	8	24	5.31017e-09	0.000147209
38614	FP005945	(sp:O62640) Putative inhibitor of apoptosis OS=Sus scrofa GN=PIAP PE=2 SV=1	piap	2.4541	0.175641	2.84876	0.0423275	4.14238	1.09317	2.29487	0.543117	2.57188	0.320712	2.51574	0.198427	2.59409	0.301333	4.66675	0.055261	4.90741	0.0876639	22.5202	30.7381	4.09474	8	24	2.24557e-09	6.34935e-05
6542	AM860810	(sp:O05979) Uncharacterized protein RP789 OS=Rickettsia prowazekii GN=RP789 PE=4 SV=2		4.46029	0.0985347	4.23474	0.282994	4.45277	0.152535	4.73662	0.0837652	4.7978	0.117525	4.81808	0.26866	4.78059	0.142991	5.50985	0.116482	5.34576	0.23717	19.3702	4.7095	0.729396	8	24	1.03613e-08	0.000282409
18294	FP004226	0		2.83288	0.247884	3.40476	0.841275	3.35012	0.40133	2.83939	0.321969	2.93502	0.25819	2.80854	0.116209	3.03285	0.159661	5.23129	0.177759	5.66814	0.277896	36.19	33.7674	2.79917	8	24	1.47885e-11	4.52292e-07
38388	AJ565528	0		2.14804	0.120651	2.65179	0.231729	2.25579	0.162931	2.43686	0.209418	2.5418	0.327856	2.50434	0.171529	2.40487	0.208402	3.90193	0.268883	4.18599	0.419728	31.0917	14.9861	1.44599	8	24	7.60967e-11	2.28237e-06
6855	CU998588	0		2.74644	0.67463	2.31231	0.109795	2.41887	0.136957	2.51017	0.260977	3.02892	0.785099	3.08933	0.829487	3.0298	0.56716	5.59545	0.309324	5.9977	0.120395	22.9965	52.322	6.82566	8	24	1.81075e-09	5.14741e-05
30373	FP002060	0		2.89212	0.620328	2.73535	0.32872	3.19561	0.484865	2.21559	0.391077	3.12754	0.803911	3.1534	0.929293	2.83808	0.801416	5.70623	0.31928	6.11541	0.125695	17.4469	52.8837	9.09335	8	24	2.92758e-08	0.000777039
16469	FP007067	0		2.65225	0.752445	2.93717	0.5868	2.25121	0.337175	2.16348	0.592884	3.22095	0.646099	3.18559	0.796831	2.80799	0.732712	5.62856	0.249565	6.02595	0.109829	19.1565	55.2207	8.64782	8	24	1.15785e-08	0.0003146
29622	FP001074	0		3.0849	0.685404	2.97825	0.243631	2.44205	0.256767	2.42458	0.328845	3.1324	0.679339	3.14022	0.822814	2.84924	0.781809	5.66995	0.261177	6.0633	0.119666	20.4053	50.7877	7.46686	8	24	6.13454e-09	0.000169485
33074	FP004638	0		2.6727	0.649812	2.41719	0.230318	2.16484	0.165105	2.26565	0.393434	2.90762	0.759361	2.98746	0.822763	2.65866	0.630247	5.48205	0.271661	5.86095	0.116138	22.5641	53.3451	7.09247	8	24	2.20107e-09	6.22727e-05
9311	AM854599	0		2.93044	0.918968	2.49592	0.230949	2.20739	0.0927415	2.43963	0.202011	2.87085	0.703235	2.72383	1.1176	3.03076	0.340302	5.5224	0.270559	5.88755	0.0706962	17.8857	51.1982	8.58757	8	24	2.29158e-08	0.000612311
3307	CU998537	0		2.6653	0.637566	2.34402	0.205904	2.68248	0.458842	2.22851	0.603633	3.06015	0.702279	2.95478	0.879243	2.7335	0.77395	5.58427	0.267222	5.94756	0.0830756	18.7291	53.9541	8.64227	8	24	1.45045e-08	0.000392099
44902	CU999500	0		3.26256	0.697967	3.21163	0.222227	3.39875	0.150996	2.98113	0.325874	3.09634	0.380496	3.28077	0.501691	3.45034	0.296242	5.35145	0.244564	5.68994	0.0864714	24.3692	29.0116	3.57151	8	24	9.94114e-10	2.85947e-05
29424	EW777510	0		2.83323	0.463061	2.88838	0.270685	2.37235	0.197369	2.88353	0.13427	2.85837	0.209302	2.72932	0.142304	2.7042	0.356554	6.14524	0.155692	6.52677	0.146171	130.847	70.2574	1.61083	8	24	0	0
1068	EW778066	0		2.65456	0.366334	2.9032	0.301324	2.63131	0.309732	2.86497	0.240228	2.70091	0.26727	2.95767	0.505886	2.64348	0.372728	4.6442	0.679393	4.92898	0.412848	16.6811	22.651	4.07364	8	24	4.54465e-08	0.00119247
2751	FP003040	0		2.1594	0.0938118	2.68001	0.507345	3.32212	0.754372	2.69409	0.367119	2.53449	0.271666	2.16621	0.701765	2.57984	0.272021	4.31039	0.236874	4.53864	0.391951	14.7761	22.0661	4.48008	8	24	1.46235e-07	0.00370208
17579	FP010478	0		3.76893	0.246222	3.58304	0.138949	3.53925	0.0635007	3.62476	0.165924	3.87931	0.127089	3.73592	0.0766988	3.8137	0.113263	4.30028	0.0496469	4.50806	0.0773711	19.9972	2.90027	0.435102	8	24	7.52221e-09	0.000206808
37691	FP005821	0		3.66312	0.211065	4.28946	0.170488	4.17312	0.118527	4.22029	0.236735	4.09997	0.1428	3.80299	0.319763	4.01701	0.0359625	4.7317	0.0678275	4.94452	0.113362	17.9303	4.77727	0.799308	8	24	2.23586e-08	0.000597668
34322	AM861323	0		3.40202	0.209909	3.27567	0.0567006	3.91641	0.625	3.92055	0.103622	3.26502	0.415416	3.32932	0.323476	3.14006	0.468865	5.81486	0.527468	6.06893	0.79459	23.7647	35.9687	4.54061	8	24	1.28981e-09	3.69054e-05
23243	FP002583	0		3.97013	0.105817	3.77861	0.056486	3.62553	0.172476	3.73127	0.0787982	4.05669	0.173605	3.92577	0.197295	4.01974	0.037119	4.42529	0.0991649	4.60512	0.21084	18.1518	2.70964	0.44783	8	24	1.97993e-08	0.000530759
13471	FP003442	0		3.15453	0.137781	3.28952	0.0833598	3.13388	0.0372384	3.09602	0.0867053	3.04538	0.0813093	3.28423	0.284805	2.99284	0.222639	4.65654	0.162938	4.78751	0.317131	53.2543	14.0031	0.788846	8	24	2.06946e-13	6.52727e-09
41253	FP005519	0		2.61159	0.395979	2.54773	0.300577	2.3066	0.366751	2.65694	0.228365	2.75874	0.4389	2.51048	0.514981	2.71045	0.304724	4.94624	0.586727	5.07607	0.24889	24.981	32.3527	3.88528	8	24	7.68119e-10	2.21963e-05
2723	FP008066	0		3.72061	0.152649	3.85393	0.0369205	3.70525	0.0877461	3.69962	0.116999	3.59387	0.0626938	3.65309	0.016405	3.61623	0.132062	4.28905	0.173205	4.39848	0.232817	19.1588	2.50612	0.392423	8	24	1.15648e-08	0.000314261
2451	AM854686	0		2.39302	0.255348	2.20121	1.03476	2.88483	0.46048	2.01904	0.955521	2.80157	0.267996	2.63891	0.395233	2.56349	0.259218	4.8514	0.157706	4.96412	0.120942	15.7173	34.0006	6.48976	8	24	8.09414e-08	0.00208893
15687	CU995926	0		2.81242	0.219921	2.83463	0.60177	2.29932	0.678922	2.24663	0.445905	2.37893	0.536914	3.09771	0.372364	2.5959	0.247089	4.31286	0.187228	4.41093	0.283843	13.8828	19.0563	4.11796	8	24	2.63641e-07	0.00655305
24264	CU998487	0		2.77782	0.19196	2.86097	0.266415	2.49851	0.441111	2.33319	0.264004	2.28648	0.12112	2.82001	0.66822	2.60404	0.242362	4.27055	0.1788	4.35606	0.0981926	20.7727	17.4887	2.52573	8	24	5.12038e-09	0.000142065
19300	CU999266	0		3.02729	0.237159	2.92876	0.145923	4.39642	1.21854	3.15638	0.148872	2.93168	0.206127	2.79205	0.35234	2.95025	0.149724	4.98304	0.410026	5.05466	0.218827	17.1784	25.2795	4.41475	8	24	3.40954e-08	0.00090155
21650	AM865962	0		2.60981	0.320212	2.96016	0.0640621	4.73173	1.84298	2.7445	0.305537	2.65617	0.258622	2.70779	0.386401	2.63586	0.357349	5.39961	0.218634	5.46881	0.160081	15.7589	45.2563	8.61537	8	24	7.89054e-08	0.00203828
19545	CU682925	0		3.66682	0.136273	3.68755	0.128991	4.42169	0.639528	3.47891	0.106301	3.54621	0.207042	3.66991	0.178095	3.48477	0.29224	5.30485	0.262445	5.32007	0.251298	28.5532	16.692	1.75378	8	24	1.88512e-10	5.57561e-06
34285	AM855610	0		2.83526	0.470471	3.21814	0.0863134	3.20927	0.0698967	3.02985	0.0305465	3.1372	0.102586	3.11599	0.186486	2.96536	0.218983	4.04492	0.15139	3.94762	0.130687	14.8571	5.31975	1.07418	8	24	1.38816e-07	0.0035201
15124	AM855967	0		4.71015	0.281438	3.92016	0.125941	4.05793	0.157682	4.2071	0.290693	4.97427	0.212249	4.92136	0.301062	4.5554	0.0828353	5.62083	0.0528975	5.37048	0.234279	25.0259	9.32962	1.11839	8	24	7.53853e-10	2.17894e-05
12866	FP009604	0		3.43925	0.166084	3.23309	0.0890118	3.21533	0.289413	3.12126	0.0586119	3.29129	0.14319	3.16382	0.069095	3.38497	0.239268	4.44276	0.0698552	4.24319	0.226136	32.4693	6.9367	0.640917	8	24	4.77952e-11	1.44198e-06
32009	FP007445	0		3.29937	0.365595	3.6834	0.0513736	4.1455	0.667455	3.39102	0.110097	3.27979	0.260691	3.56749	0.0333567	3.41762	0.0819592	4.68934	0.290233	4.46022	0.151383	13.4062	8.30968	1.85952	8	24	3.65457e-07	0.00899315
32854	CU996412	0		3.53981	0.18538	3.6036	0.0370106	3.64311	0.0118495	3.492	0.129314	3.78004	0.147648	3.55471	0.0897284	3.50632	0.0999715	4.39118	0.113529	4.15365	0.0840411	27.9461	3.06115	0.328612	8	24	2.3666e-10	6.97271e-06
10181	FP006225	0		4.38891	0.667912	3.4424	0.368152	3.0952	0.224671	2.94465	0.10442	3.91754	0.454264	3.65546	0.43216	3.51149	0.25378	5.07102	0.0698873	4.70561	0.131368	14.6203	15.4234	3.16479	8	24	1.6174e-07	0.00408086
27866	FP003430	0		2.64531	0.333533	3.40549	1.02419	3.28012	0.669141	3.3492	0.573424	2.49347	1.01561	3.55775	0.815939	2.82801	0.571231	6.25073	0.207683	5.78329	0.20266	15.2099	53.7201	10.5958	8	24	1.10945e-07	0.00283619

## Sheet: Feuil2
	B mean	B stdev	Gf mean	Gf stdev	Gm mean	Gm stdev	GD mean	GD stdev	M mean	M stdev	MS mean	MS stdev	P mean	P stdev	GG mean	GG stdev	HE mean	HE stdev	F ratio	SS(groups)	SS(error)	df(groups)	df(error)	raw p value	adj p value
491	3.69509	0.0568641	3.9053	0.148667	4.32512	0.232454	5.75602	0.104862	3.73588	0.0795463	3.80167	0.125452	3.65981	0.134753	3.48759	0.0556268	3.71142	0.267027	97.8273	15.2456	0.467525	8	24	2.22045e-16	7.08678e-12
44750	4.27017	0.0653466	4.34963	0.076362	4.43597	0.152103	4.15349	0.0678096	3.98637	0.0327832	4.04637	0.0390985	4.27833	0.0932775	4.16658	0.0674481	3.89648	0.0270033	18.3659	0.81763	0.133556	8	24	1.76245e-08	0.000474081
33048	4.6375	0.303192	4.08129	0.236323	4.31946	0.144784	5.50046	0.108581	5.15172	0.101208	4.58339	0.247703	4.65934	0.229944	4.72127	0.0936181	5.23372	0.0609477	19.4552	5.65439	0.871911	8	24	9.91619e-09	0.000270682
20871	5.52831	0.0575513	5.6351	0.0712004	5.74031	0.0780903	5.46688	0.0331276	5.37585	0.0802208	5.40864	0.114697	5.55873	0.0402712	5.48837	0.0387083	5.28234	0.00571966	14.0409	0.485635	0.103762	8	24	2.37032e-07	0.00591181
10411	4.76707	0.0133558	4.24288	0.0409748	4.09227	0.0870194	3.80151	0.0121172	4.73668	0.0745705	5.05417	0.141061	4.15895	0.0362882	5.06421	0.0692687	4.44713	0.155304	113.257	6.13243	0.162438	8	24	0	0
38969	6.26099	0.0907716	4.65219	0.420211	4.67655	0.120021	4.71675	0.193611	6.07967	0.216714	5.31904	0.347373	6.34929	0.164687	5.14262	0.0204057	5.27614	0.277998	32.9589	13.8341	1.25922	8	24	4.06856e-11	1.23009e-06
36567	4.08972	0.181392	4.0213	0.171204	3.60275	0.107982	3.5707	0.0666966	3.71002	0.0727046	3.5489	0.0591229	3.87869	0.0942238	3.67994	0.0424314	3.8967	0.0333373	13.8902	1.17881	0.254599	8	24	2.62327e-07	0.0065217
28403	2.73082	0.236927	3.27614	0.116279	5.47492	0.147129	3.61036	0.872446	3.01742	0.175312	3.51738	0.387302	3.34547	0.0972382	3.053	0.0777967	3.08336	0.0957619	15.6841	16.3601	3.1293	8	24	8.26081e-08	0.00213038
10499	4.18802	0.0769905	4.13656	0.0135358	4.20056	0.317188	3.5457	0.22894	4.3473	0.116349	4.39984	0.0989555	4.21861	0.0234587	4.71807	0.108471	3.89464	0.0936395	19.905	3.32467	0.50108	8	24	7.88063e-09	0.000216402
27117	4.97893	0.0179254	4.94561	0.0719989	5.03117	0.125776	4.92387	0.0618876	4.93971	0.0791474	4.84282	0.0746249	4.97338	0.0481679	5.32124	0.0624061	5.00569	0.0378005	15.2149	0.565296	0.111462	8	24	1.10595e-07	0.00282758
25607	3.64574	0.094856	4.25267	0.116129	4.63086	0.226111	3.8646	0.106975	3.6118	0.0501773	3.81063	0.163077	3.7315	0.0996265	3.65128	0.0931407	3.59068	0.26593	19.753	3.12837	0.475123	8	24	8.51262e-09	0.000233339
15680	4.17633	0.239511	3.55653	0.133275	3.70786	0.218239	3.91072	0.0806804	4.15093	0.0577365	3.76397	0.212156	4.0667	0.102278	4.1869	0.0774316	4.87136	0.0938648	20.7115	3.6896	0.534429	8	24	5.2759e-09	0.00014628
39668	4.79717	0.0882432	4.75123	0.0893965	5.05776	0.226165	4.69917	0.0941421	4.62414	0.0507626	4.50647	0.0582752	4.85699	0.0849484	4.41077	0.0251733	4.37368	0.0802063	17.8787	1.32641	0.222568	8	24	2.30045e-08	0.000614656
38392	4.5771	0.0698829	4.84975	0.180603	5.3281	0.082777	4.5284	0.0768765	4.52429	0.0886691	4.66952	0.0212098	4.58292	0.0483922	4.45885	0.0973922	4.6874	0.0605924	30.234	1.80476	0.17908	8	24	1.02611e-10	3.06488e-06
22637	4.27491	0.127803	4.33911	0.181245	4.24787	0.0146508	4.05123	0.0881211	3.91278	0.0969843	3.96332	0.0709214	4.44074	0.105914	3.96716	0.0340666	3.89506	0.0421167	16.6515	1.23451	0.222415	8	24	4.62409e-08	0.00121271
13423	4.54992	0.052617	5.14248	0.0865894	4.59722	0.0966088	4.61199	0.0609342	4.5656	0.0464872	4.67669	0.121117	4.51116	0.0423462	4.67283	0.0463119	4.48374	0.149265	18.1861	0.96975	0.159971	8	24	1.94328e-08	0.000521111
34109	5.31483	0.204547	5.21719	0.0365547	4.52669	0.0733663	4.97369	0.157655	5.27911	0.122983	5.02987	0.0886057	5.0931	0.142835	5.27211	0.0520995	5.67046	0.034658	20.5063	2.42111	0.3542	8	24	5.83565e-09	0.000161402
37404	3.92526	0.0964711	3.20099	0.0842358	2.47751	0.378843	2.52954	0.298231	3.92472	0.172638	2.8826	0.470674	3.97916	0.160886	3.30431	0.00707479	3.3048	0.0651859	21.093	10.0986	1.4363	8	24	4.38352e-09	0.000122107
23323	5.11954	0.171277	5.15388	0.160179	4.88946	0.0964519	4.9454	0.0755447	5.46953	0.0661171	5.3954	0.13101	4.96453	0.050973	5.52316	0.0465476	5.40279	0.107323	19.3007	1.78201	0.276987	8	24	1.07414e-08	0.000292412
17050	2.73638	0.178982	2.74898	0.178243	3.27572	0.258441	4.61172	0.139876	2.46566	0.158423	3.12904	0.835916	2.64154	0.406711	4.25146	0.25827	2.84348	0.163866	16.2059	17.6836	3.27354	8	24	6.02011e-08	0.0015674
12593	4.42939	0.0171935	4.38085	0.047242	4.67198	0.0923057	4.3469	0.0350241	4.22064	0.040588	4.03999	0.114432	4.51006	0.077412	4.44988	0.0736742	4.37614	0.0651407	24.3885	0.919005	0.113046	8	24	9.85985e-10	2.83668e-05
12572	5.32403	0.068414	5.01649	0.110957	5.22814	0.0763196	5.01637	0.0576806	5.54744	0.0444725	6.03008	0.191028	5.32059	0.0255277	6.06541	0.148125	5.17402	0.074617	55.5784	4.71707	0.254617	8	24	1.2812e-13	4.04999e-09
19851	4.04379	0.0989477	3.56265	0.0657824	3.8946	0.0404351	4.53326	0.0552892	4.14695	0.116224	3.90542	0.18744	4.08688	0.080937	4.02123	0.0914874	4.19195	0.0778064	22.5994	1.90786	0.253262	8	24	2.16602e-09	6.13244e-05
29010	5.22722	0.092169	3.80995	0.116255	4.03923	0.215002	4.69822	0.0214726	5.38614	0.103277	4.61782	0.613251	5.05234	0.0124569	6.19216	0.100956	4.27074	0.0387434	34.885	15.5892	1.34062	8	24	2.20297e-11	6.714e-07
28773	4.24056	0.126113	3.20061	0.0760146	3.22369	0.181354	3.89723	0.199987	3.92049	0.162604	3.60935	0.119041	4.12778	0.100714	3.65791	0.0469927	3.85232	0.100722	25.4111	3.59321	0.424209	8	24	6.42804e-10	1.86343e-05
35979	4.21933	0.192469	3.79782	0.110714	3.88446	0.139613	3.9467	0.248193	3.73988	0.112867	3.1982	0.170475	4.08864	0.0831757	3.61241	0.0307864	3.44937	0.101224	17.5724	3.09816	0.528924	8	24	2.72814e-08	0.00072544
24974	4.02856	0.113491	3.70448	0.0489326	3.80822	0.108381	3.85237	0.127984	3.79616	0.0925635	3.49995	0.0714916	4.37754	0.0856882	4.00793	0.0756128	3.63203	0.067034	29.8347	2.04135	0.205265	8	24	1.18232e-10	3.52389e-06
13538	5.54967	0.112186	5.23135	0.109917	5.21557	0.176502	5.12233	0.072068	5.6231	0.175405	6.02247	0.077155	5.38299	0.0216109	5.68056	0.136133	5.56006	0.209983	18.1303	2.38807	0.39515	8	24	2.0033e-08	0.000536845
28837	3.89012	0.0458112	4.36036	0.017862	4.55818	0.114334	4.02953	0.0723491	3.99921	0.1027	4.11466	0.0528386	3.98353	0.0382443	4.02971	0.0536807	4.06173	0.0300029	33.2393	1.14823	0.103633	8	24	3.71361e-11	1.12411e-06
32696	4.63949	0.224165	3.37203	0.0989763	3.45785	0.226717	3.39226	0.199674	4.17568	0.145313	3.48608	0.226638	4.54775	0.189582	4.08699	0.0444148	4.0594	0.0564425	30.7074	7.47531	0.73031	8	24	8.69225e-11	2.60281e-06
8760	5.2173	0.121162	4.62499	0.309448	4.72566	0.167807	4.95757	0.196395	5.41601	0.136115	5.14311	0.172902	5.21073	0.206711	5.23294	0.0611939	5.98043	0.0743883	16.6794	3.91045	0.703344	8	24	4.54928e-08	0.00119364
32432	4.03284	0.0604593	5.3648	0.00743936	5.20516	0.185592	4.3925	0.163273	3.97627	0.121171	4.2416	0.324535	4.13703	0.162061	3.46066	0.125798	3.71105	0.676718	20.0571	10.4438	1.56212	8	24	7.29879e-09	0.000200877
21658	5.54822	0.0838941	5.81338	0.0413226	5.70555	0.084309	5.55045	0.0260346	5.47763	0.0517228	5.55386	0.0499	5.54114	0.0343139	5.5351	0.0183478	5.58026	0.0109203	13.6088	0.276964	0.0610557	8	24	3.1775e-07	0.0078497
41401	4.47462	0.149932	3.59441	0.155104	3.51727	0.18459	4.34255	0.104909	4.42505	0.21443	4.04343	0.129036	4.50056	0.116797	3.89792	0.0725181	3.83448	0.139957	24.1688	4.03204	0.500486	8	24	1.08309e-09	3.11095e-05
27760	5.4155	0.103869	5.2946	0.112448	5.09403	0.119513	5.27739	0.0824638	5.61195	0.0611994	5.41083	0.154443	5.33465	0.0532202	5.73732	0.0623336	5.22383	0.0623442	15.4515	1.11943	0.217344	8	24	9.53828e-08	0.0024501
27809	4.25906	0.179631	4.63794	0.177566	4.40482	0.166588	5.38839	0.0746784	3.93975	0.271528	4.41877	0.0521279	4.33974	0.056607	4.12969	0.0345503	4.20495	0.199108	29.3588	5.42072	0.553911	8	24	1.40304e-10	4.17025e-06
21271	4.47118	0.0870582	4.6377	0.0596964	4.91108	0.0223851	4.34542	0.0547831	4.34632	0.0340322	4.34247	0.0488509	4.45838	0.0474248	4.40915	0.0825427	4.22776	0.110506	30.3592	1.03338	0.102115	8	24	9.81822e-11	2.93467e-06
13476	3.78806	0.0753887	3.26131	0.216744	3.5177	0.104898	3.43805	0.129534	4.20947	0.0422892	3.79126	0.179673	3.8203	0.141696	3.81818	0.0816147	3.71981	0.174978	15.0818	2.14672	0.427014	8	24	1.2029e-07	0.00306824
13652	4.08639	0.150884	4.7678	0.202127	4.76039	0.0361996	4.21411	0.104754	4.05748	0.18302	4.12452	0.118595	4.18711	0.0789974	3.85935	0.0515425	4.0061	0.130743	20.377	2.64297	0.389111	8	24	6.22113e-09	0.000171828
13358	3.04864	0.149745	2.79521	0.641808	3.2029	0.676447	2.63231	0.581513	5.24434	0.158588	3.46173	0.273611	2.87993	0.285559	3.87078	0.405875	3.62764	0.184168	15.0975	19.7649	3.92745	8	24	1.19104e-07	0.00303916
15165	4.99237	0.119082	3.74284	0.177351	4.10657	0.162845	4.67272	0.0993199	4.74791	0.167033	4.66942	0.0943912	4.51982	0.117977	4.82266	0.0819133	4.96702	0.0988669	33.9745	4.30278	0.379942	8	24	2.9327e-11	8.90397e-07
39331	3.43195	0.125938	3.52425	0.0608817	3.32393	0.292471	3.37633	0.102269	3.61444	0.0980891	3.40892	0.0629403	3.52515	0.112747	4.04468	0.0612703	3.03332	0.0753189	17.5579	2.10076	0.358942	8	24	2.75042e-08	0.000731227
24129	4.17471	0.0538284	4.58444	0.0412915	4.18958	0.0396728	4.08992	0.069696	4.04442	0.0782444	4.15774	0.0384606	4.04601	0.0229165	3.93606	0.0242574	3.98916	0.055827	44.0775	0.91389	0.0622012	8	24	1.70119e-12	5.30075e-08
41612	4.9675	0.0554434	4.08459	0.0880579	4.2184	0.077936	4.80726	0.096945	4.9489	0.194092	4.68939	0.170787	4.98625	0.0953242	4.56875	0.122774	4.64876	0.0900957	23.8169	2.81284	0.354308	8	24	1.26082e-09	3.60985e-05
23292	5.11085	0.107726	5.52821	0.0185721	5.44846	0.0865053	4.89363	0.0841286	4.84622	0.048484	4.91604	0.132413	5.08551	0.0777459	4.87472	0.0912567	4.80715	0.152552	24.6105	1.81311	0.221017	8	24	8.97377e-10	2.58624e-05
1202	4.61306	0.0921336	5.05748	0.0930319	4.86295	0.185343	4.58329	0.0925788	4.40118	0.118236	4.41419	0.152556	4.66691	0.0361187	4.40605	0.0690877	4.49348	0.0316283	14.87	1.33426	0.269185	8	24	1.37677e-07	0.00349232
19306	4.12862	0.231348	4.20657	0.0418296	4.19871	0.0987042	3.90933	0.204901	4.19595	0.264981	3.88408	0.233048	4.3236	0.0294672	4.91493	0.0788547	3.75289	0.0585567	14.5455	3.44825	0.711199	8	24	1.69803e-07	0.00427785
26022	6.17335	0.0733858	5.36646	0.126949	5.80439	0.0222487	5.9576	0.0795325	6.16421	0.121875	6.03561	0.0851126	5.9944	0.0410156	6.05775	0.0415445	6.34259	0.0754942	36.9485	1.92467	0.156271	8	24	1.18004e-11	3.61684e-07
38725	3.6117	0.0667316	3.945	0.0364209	4.03421	0.150297	3.77091	0.0561547	3.73656	0.0238265	3.80774	0.020361	3.71244	0.0286477	3.79414	0.0428061	3.66597	0.0392305	16.2242	0.45771	0.0846348	8	24	5.95478e-08	0.00155074
25845	4.1176	0.0496063	4.61163	0.0441209	4.36463	0.197139	4.14853	0.0455815	4.16652	0.0693781	4.23944	0.0410821	4.13539	0.0149344	4.03608	0.0567832	4.21834	0.0606196	17.2028	0.759392	0.132431	8	24	3.36249e-08	0.000889411
43925	3.98927	0.100204	4.18383	0.0331374	4.01785	0.0273597	3.97696	0.0311338	3.71278	0.0923921	4.0569	0.0792909	3.89865	0.153267	3.6222	0.0252608	3.77117	0.125291	15.1522	0.934262	0.184976	8	24	1.15057e-07	0.00293764
43225	3.48692	0.0440939	3.95381	0.109498	5.56255	0.158868	3.9239	0.765868	3.89663	0.13111	4.02824	0.264002	3.54403	0.122937	4.39944	0.0873256	3.36951	0.0513535	15.336	11.114	2.1741	8	24	1.02506e-07	0.0026264
7295	5.01754	0.0715338	4.28423	0.306101	4.1639	0.171055	4.08969	0.187094	5.56247	0.154508	4.30507	0.419698	4.45607	0.0798159	4.93144	0.0410417	4.5153	0.131716	21.0604	7.19703	1.0252	8	24	4.45306e-09	0.000124009
11431	4.79929	0.149381	5.13051	0.0957669	5.30027	0.0336946	4.848	0.0824131	4.72251	0.0977858	5.17113	0.0631811	4.86958	0.1033	4.95074	0.0843697	5.09611	0.104183	14.445	1.07698	0.22367	8	24	1.8133e-07	0.00455882
44238	5.47504	0.131792	4.64039	0.324487	5.30419	0.185946	5.10079	0.102627	5.56853	0.0937083	4.98514	0.163632	5.44514	0.0851714	5.38157	0.0759418	6.16467	0.152847	24.7052	4.57785	0.555898	8	24	8.62245e-10	2.48611e-05
20918	4.58614	0.0645309	4.27504	0.0964809	5.15665	0.184871	4.50581	0.186665	4.0651	0.0995685	4.09132	0.174912	4.8144	0.0898214	3.81597	0.0753386	3.70876	0.066839	48.7665	6.10696	0.375686	8	24	5.53668e-13	1.73791e-08
11779	4.06579	0.0950225	4.15712	0.0335563	3.96542	0.0385821	4.30353	0.0470047	4.06887	0.0741001	4.33779	0.074192	4.16831	0.0892972	3.9464	0.100393	3.93351	0.0953289	13.6233	0.65512	0.144265	8	24	3.14597e-07	0.00777494
17509	4.72534	0.118398	3.81233	0.160315	5.30442	0.31667	4.54455	0.165214	4.267	0.0754925	4.01576	0.272972	4.95222	0.0409039	3.93626	0.140549	3.72903	0.175173	32.597	8.06444	0.742195	8	24	4.58191e-11	1.38296e-06
27643	4.83671	0.0390962	4.63959	0.0700503	5.16382	0.0817712	4.85573	0.0426263	5.04496	0.0585475	5.06504	0.0901538	4.88231	0.0514053	5.09562	0.0567368	4.94892	0.0484522	23.4636	0.705238	0.0901702	8	24	1.47158e-09	4.1993e-05
9580	4.62464	0.137068	4.83636	0.0966454	5.28771	0.153254	4.94846	0.134793	4.76339	0.0497679	4.7408	0.13334	4.80249	0.11696	4.70621	0.0736971	4.45232	0.0488124	13.4545	1.34272	0.299392	8	24	3.53415e-07	0.0087071
32419	3.32327	0.224997	3.35867	0.34339	3.84363	0.158232	5.92638	0.60263	3.32426	0.163864	3.68385	0.840353	3.58774	0.446273	2.91124	0.198487	4.03112	0.511224	14.5207	24.0307	4.96478	8	24	1.72573e-07	0.00434574
18825	4.66166	0.0825513	4.63445	0.0866551	4.88561	0.1427	4.37362	0.03708	4.27361	0.0462492	4.44725	0.125663	4.73393	0.0790888	4.31364	0.0418125	4.36999	0.0502312	23.6994	1.28893	0.16316	8	24	1.32707e-09	3.7945e-05
33567	5.25651	0.0832371	5.54688	0.0251167	5.59295	0.183961	5.0994	0.0586265	5.13822	0.0755681	5.32486	0.124733	5.11339	0.0345499	5.00486	0.045437	5.20167	0.0952818	17.1398	1.09569	0.19178	8	24	3.48556e-08	0.000921164
13870	4.94082	0.0609163	4.12895	0.0588238	4.23654	0.0591353	4.64169	0.0875994	4.60495	0.0933636	4.35507	0.122935	4.79635	0.055936	4.47069	0.0300059	4.87717	0.060498	47.5831	2.20412	0.138964	8	24	7.27862e-13	2.28105e-08
40706	4.94229	0.0505867	4.18608	0.161591	4.36263	0.0419935	4.54896	0.0511225	4.87323	0.0412803	4.49198	0.0684955	4.88729	0.0874213	4.80805	0.0537452	5.49616	0.0923897	81.8338	3.79489	0.13912	8	24	1.55431e-15	4.95888e-11
36499	5.49201	0.0994062	5.19942	0.0585078	4.78485	0.255885	5.22206	0.0638963	5.4822	0.0516022	5.59467	0.0767369	5.12463	0.120376	5.27487	0.0446946	5.27945	0.222618	13.5751	1.60154	0.353929	8	24	3.25182e-07	0.00802647
7604	5.17383	0.0553514	4.97466	0.0662525	4.8883	0.0251274	5.17869	0.0567183	5.25724	0.0709384	5.36495	0.171729	5.20671	0.0388416	4.9687	0.0250523	5.2825	0.0612485	14.9802	0.73086	0.146365	8	24	1.28313e-07	0.00326453
23231	5.24977	0.0864561	5.60635	0.0589378	5.53811	0.116411	5.23531	0.0306695	5.18866	0.0164211	5.29184	0.0581982	5.2658	0.0409634	5.19078	0.0523074	5.06522	0.146504	17.459	0.735813	0.126435	8	24	2.90775e-08	0.000771977
40193	5.00345	0.0727166	5.62433	0.0323339	4.89704	0.202883	4.90227	0.15549	4.92293	0.0413837	4.98277	0.150289	4.91677	0.0814309	4.85651	0.113782	5.01074	0.0504051	13.3238	1.37466	0.30952	8	24	3.8703e-07	0.00950932
27334	5.06408	0.202556	4.33111	0.00835053	4.60258	0.151229	4.9184	0.180602	4.84072	0.067664	5.34413	0.109797	4.8949	0.0631709	5.34054	0.040135	4.89737	0.229694	19.577	2.86504	0.439043	8	24	9.31403e-09	0.000254683
20580	4.78474	0.106533	5.57451	0.0789734	5.51907	0.0422547	4.95459	0.0739653	4.83224	0.0802778	5.17671	0.0533929	4.97892	0.0489614	4.94607	0.0256808	4.69667	0.142698	51.6626	2.48473	0.144286	8	24	2.90767e-13	9.15161e-09
26331	3.83115	0.0811993	3.89136	0.132789	3.86502	0.117515	4.25171	0.0956355	4.47025	0.147678	4.04702	0.282195	4.1245	0.0541426	5.40754	0.114944	3.66651	0.112118	50.8468	8.27114	0.488003	8	24	3.47389e-13	1.09271e-08
15062	4.63777	0.0662654	3.7804	0.204627	4.08408	0.12377	4.41059	0.0946004	4.73211	0.116978	4.39081	0.124185	4.62881	0.095659	4.70971	0.0615447	5.17831	0.113256	39.7067	4.0526	0.30619	8	24	5.37281e-12	1.65912e-07
30689	4.87478	0.150456	3.77693	0.15399	3.96761	0.0345115	4.72126	0.196618	4.61639	0.18932	4.27276	0.173651	4.70236	0.138675	4.37059	0.0406685	4.60666	0.0589666	21.8882	3.65747	0.501294	8	24	3.00601e-09	8.44537e-05
8429	5.49795	0.108731	5.28418	0.0703291	4.79594	0.14542	4.86878	0.0328478	5.11813	0.189642	4.97372	0.0209501	5.25311	0.0609107	4.89316	0.076895	4.9612	0.0333353	20.7216	1.59688	0.231191	8	24	5.24989e-09	0.000145574
22207	3.79947	0.151465	3.69765	0.0814218	3.55911	0.0420265	3.64321	0.128183	4.14998	0.223458	3.91837	0.08349	3.85002	0.164767	3.92855	0.0587207	4.48999	0.0602161	15.433	2.08172	0.404662	8	24	9.64854e-08	0.00247745
30951	2.46359	0.186377	2.94754	0.179866	3.37831	0.681473	5.17742	0.329491	2.64232	0.392341	2.60985	0.22671	2.73585	0.337996	2.86789	0.18669	3.06522	0.0540338	26.1574	21.7327	2.49253	8	24	4.74841e-10	1.3843e-05
14419	5.69843	0.167173	6.4305	0.0152053	5.9244	0.0423188	5.67017	0.0547118	5.46464	0.101867	5.63934	0.180089	5.73308	0.0336496	5.61813	0.0173464	5.72914	0.0759336	24.4119	1.96209	0.241123	8	24	9.76204e-10	2.80913e-05
27206	5.07117	0.0539595	6.03704	0.0339463	5.64465	0.0509959	5.14993	0.173533	5.01902	0.0893798	5.20681	0.159117	5.1178	0.0378355	4.75984	0.0473916	4.91947	0.149392	45.0073	3.93319	0.262171	8	24	1.35025e-12	4.21603e-08
39394	4.75783	0.137341	4.09638	0.120973	5.34486	0.271954	4.52992	0.174461	3.96805	0.198312	4.02544	0.19588	4.79682	0.120292	3.9748	0.0356702	3.55286	0.095045	39.582	8.22604	0.623468	8	24	5.56133e-12	1.71673e-07
1498	4.88113	0.0776837	5.87959	0.0871476	5.47429	0.0318759	4.88017	0.093575	4.75609	0.0630415	4.92793	0.190937	4.84999	0.037451	4.55812	0.0423592	4.83798	0.100652	60.4604	4.28747	0.212741	8	24	4.9627e-14	1.57451e-09
12280	4.66444	0.0659805	4.98771	0.137681	5.25005	0.131825	4.81689	0.0809759	4.82983	0.0527145	4.91024	0.135185	4.78083	0.0461931	4.58258	0.0106762	4.77289	0.0421352	16.8459	1.00432	0.178855	8	24	4.12876e-08	0.00108611
33657	4.50021	0.08316	4.00392	0.18997	4.3138	0.0133122	4.47246	0.0703412	4.74097	0.103733	4.77492	0.0627896	4.52074	0.0687564	4.42411	0.0618076	4.44215	0.212572	15.7412	1.40751	0.268248	8	24	7.97667e-08	0.00205965
30091	3.39522	0.159662	3.78198	0.0500783	3.9113	0.173239	5.52886	0.0215227	4.05635	0.200036	3.91971	0.0591175	3.91467	0.110153	3.87074	0.166839	4.47796	0.143198	79.2729	11.4774	0.43435	8	24	2.22045e-15	7.08278e-11
30235	3.80681	0.0561344	4.18924	0.123077	4.37496	0.0385778	3.88364	0.0519946	3.78516	0.0990752	3.98874	0.0889468	3.92116	0.0847286	3.84478	0.0548037	3.65898	0.0673451	25.3143	1.21202	0.143636	8	24	6.68941e-10	1.93732e-05
9693	4.86313	0.0193296	4.08266	0.0560815	4.38124	0.140614	4.63671	0.0521625	4.94936	0.0669252	5.35017	0.0585494	5.05293	0.0720637	6.24892	0.0910912	5.04426	0.115033	227.049	11.0329	0.145778	8	24	0	0
22546	3.65593	0.381089	3.40118	0.139851	3.53723	0.517598	3.57709	0.308478	3.97148	0.414507	3.80184	0.0776922	4.04572	0.0870163	4.93967	0.0953152	5.67376	0.0846445	23.6231	14.9137	1.89395	8	24	1.37204e-09	3.92088e-05
7481	4.77409	0.0452244	5.01142	0.071444	5.49299	0.197645	5.41646	0.0733892	4.73592	0.0550803	4.69383	0.140666	4.9253	0.0345572	4.74075	0.102739	4.76094	0.0202512	36.4688	2.61555	0.21516	8	24	1.36048e-11	4.16415e-07
25557	4.07992	0.107802	3.79613	0.0184898	3.76868	0.135736	3.80279	0.058092	4.10182	0.106138	4.83849	0.0605954	3.84336	0.0958847	4.16855	0.0238164	4.39285	0.157153	53.6204	3.6821	0.206009	8	24	1.91624e-13	6.04614e-09
31760	4.59077	0.139346	3.28162	0.0733396	3.27554	0.426333	3.98352	0.149095	3.58192	0.0587218	3.34905	0.450503	4.64862	0.0700426	3.75959	0.112595	3.4074	0.168679	21.057	8.61985	1.22808	8	24	4.46041e-09	0.000124209
14690	5.82136	0.0480743	5.77305	0.0519628	5.14724	0.0497831	5.68853	0.0921604	5.70444	0.0646719	5.74455	0.0536347	5.69569	0.0509805	5.66372	0.0759868	5.98132	0.0681766	37.8918	1.24239	0.0983635	8	24	8.96416e-12	2.7554e-07
25130	4.10113	0.0269243	3.67708	0.183835	3.80336	0.0211419	3.95862	0.0703839	4.30055	0.0440066	4.21195	0.158617	4.11656	0.0339576	4.08824	0.0724648	4.46777	0.0667418	23.0128	1.4953	0.19493	8	24	1.79752e-09	5.1109e-05
25610	4.2256	0.0946513	4.75819	0.0416038	4.38007	0.0459402	4.29994	0.0301074	4.13499	0.0829641	4.27984	0.014802	4.32344	0.0311556	4.34131	0.0818703	4.22657	0.103738	23.1401	0.795468	0.103128	8	24	1.69821e-09	4.83242e-05
34330	5.208	0.0300125	5.32682	0.0207961	4.77863	0.11575	5.09745	0.0355079	5.06641	0.0339144	4.97305	0.0277133	5.14852	0.0682331	5.15829	0.0650458	5.19258	0.0913529	22.6065	0.62734	0.0832512	8	24	2.15901e-09	6.11368e-05
21739	4.79772	0.0973648	4.42333	0.090319	5.23817	0.14488	4.76415	0.0626354	4.80185	0.0791795	5.05432	0.110093	4.79837	0.0183894	4.87414	0.100792	4.85299	0.127822	16.9008	1.22724	0.217843	8	24	3.9994e-08	0.001053
40878	5.40685	0.0871482	5.42254	0.0801923	6.20349	0.122226	5.23853	0.110695	4.77269	0.0267303	4.80279	0.241995	5.58884	0.088391	4.68506	0.0221719	4.51322	0.2136	58.6304	7.74463	0.396277	8	24	7.01661e-14	2.22272e-09
34229	5.66241	0.190724	5.34192	0.0730393	5.70357	0.171702	5.48538	0.111662	6.04187	0.113728	6.53769	0.0809194	5.66097	0.11247	5.57161	0.103457	6.19947	0.199422	30.4349	4.30358	0.424208	8	24	9.56053e-11	2.8586e-06
13319	4.42987	0.0180959	4.33634	0.0506019	4.15741	0.0305841	4.71973	0.183608	3.99355	0.206078	4.26009	0.0518024	4.13138	0.0945153	3.99987	0.0257524	4.17799	0.103953	16.7342	1.64535	0.294966	8	24	4.40585e-08	0.0011568
26171	5.86196	0.0781959	5.32441	0.095036	5.42064	0.088083	5.73337	0.0325733	5.82188	0.0438728	5.53204	0.10139	5.77956	0.0548192	5.53527	0.0235076	5.98662	0.119008	29.7759	1.29745	0.130721	8	24	1.20743e-10	3.59695e-06
26384	5.27686	0.0762211	4.95763	0.131312	4.69293	0.0978952	5.24359	0.0755377	5.0921	0.102093	5.54272	0.241669	5.28367	0.052485	5.23565	0.0514413	5.24821	0.00600953	14.7994	1.53398	0.310954	8	24	1.44056e-07	0.00364808
31194	4.01638	0.0777844	3.75649	0.107265	3.98603	0.126487	3.63838	0.125044	4.26272	0.095629	4.58177	0.119489	3.74195	0.0717613	4.4533	0.138049	3.89161	0.16107	32.1159	3.37051	0.314844	8	24	5.37589e-11	1.61954e-06
22342	4.54939	0.0937044	5.00233	0.0671595	4.7369	0.0394858	4.85976	0.0798582	4.57859	0.038713	4.60379	0.0948014	4.55645	0.0571133	4.48432	0.065426	4.46727	0.0536469	22.5459	0.882704	0.117454	8	24	2.21936e-09	6.27745e-05
20584	4.05768	0.202351	3.18019	0.11027	3.33584	0.229616	4.21581	0.377803	3.63023	0.139911	3.11604	0.316348	3.29651	0.0975401	3.24651	0.136206	4.68406	0.215701	20.6909	8.39371	1.21702	8	24	5.32935e-09	0.00014773
21407	4.41814	0.0749992	4.71725	0.0809112	3.98863	0.165114	4.4477	0.0360358	4.60202	0.133444	3.934	0.189998	4.62632	0.164923	4.50627	0.0442337	4.00607	0.10842	21.1156	2.54152	0.361086	8	24	4.3361e-09	0.000120826
41591	4.2147	0.0292178	4.48949	0.0357297	4.92791	0.136165	4.23139	0.0931634	4.44993	0.162315	4.62939	0.194828	4.18205	0.0498495	4.72861	0.0228648	4.51507	0.0314012	20.1412	1.82709	0.272142	8	24	6.99708e-09	0.000192763
22877	4.71238	0.117557	3.65651	0.0826191	3.69359	0.173687	4.64842	0.110401	4.31873	0.0477744	4.10307	0.160701	4.6023	0.0999062	4.02023	0.0415577	4.21635	0.0684461	45.8474	4.29173	0.280827	8	24	1.0999e-12	3.43872e-08
21897	4.44735	0.0670163	5.09935	0.103473	4.40374	0.117858	4.76831	0.0372849	4.33533	0.111347	4.59779	0.142327	4.46579	0.0753912	4.45063	0.0666589	4.23059	0.106263	24.1821	1.75537	0.21777	8	24	1.0769e-09	3.09373e-05
17650	5.16029	0.0217432	5.46346	0.0549911	5.37807	0.122797	5.09191	0.0437802	5.034	0.0325195	5.17493	0.022182	5.20395	0.0438163	4.98393	0.0514621	5.04873	0.0339212	31.4259	0.670725	0.0640293	8	24	6.78654e-11	2.03868e-06
13064	5.3008	0.0734232	4.89496	0.0719603	5.23511	0.266389	5.17654	0.0308302	5.30092	0.0340561	5.6388	0.0990963	5.21034	0.0138052	5.25739	0.0186494	5.29569	0.0475725	14.6702	1.02881	0.210388	8	24	1.56591e-07	0.00395689
31076	3.02211	0.126392	3.70727	0.141925	4.4671	0.148699	3.29995	0.262287	3.16621	0.18605	3.52757	0.299662	3.20379	0.101836	3.16923	0.0996332	3.27454	0.394737	13.8465	5.00585	1.08458	8	24	2.70205e-07	0.00671054
29199	3.36623	0.106952	3.53471	0.0865298	3.5076	0.0844146	4.22652	0.0772996	3.29985	0.0390391	3.55809	0.115351	3.35165	0.0514853	3.50898	0.148964	3.37087	0.10504	33.2881	2.46939	0.222547	8	24	3.65534e-11	1.10669e-06
18804	5.69644	0.0802797	5.80187	0.103029	5.99568	0.115998	6.02148	0.0445265	6.07375	0.0537365	6.04519	0.08788	5.80086	0.0389349	5.72337	0.0242901	5.65262	0.0694395	20.0239	0.809077	0.121217	8	24	7.42162e-09	0.000204154
39596	2.33168	0.25101	2.4792	0.343918	2.24102	0.139938	3.33636	0.103005	2.8202	0.0271517	3.0244	0.28665	2.2625	0.152041	3.24216	0.203438	2.40681	0.302435	15.0168	5.61495	1.12173	8	24	1.2536e-07	0.00319216
42368	5.04326	0.141922	5.30218	0.115456	5.03599	0.0619663	5.78612	0.0618076	5.14351	0.0462947	5.4021	0.0684852	5.17221	0.0670745	5.50448	0.0971885	5.43918	0.177162	23.81	1.83601	0.231333	8	24	1.26465e-09	3.62057e-05
32201	6.26336	0.0910511	4.83418	0.215361	4.99498	0.185104	4.44012	0.302443	6.12878	0.15847	5.45659	0.234238	6.18673	0.117842	5.47932	0.0886419	5.36854	0.0917013	47.7205	12.4481	0.782565	8	24	7.04881e-13	2.20945e-08
4031	3.99452	0.0514691	4.02914	0.0963333	4.01217	0.0639574	4.24505	0.0986151	4.02032	0.0853653	3.83355	0.14092	4.58057	0.105336	3.98212	0.0369292	4.00005	0.0233927	24.1009	1.47637	0.183773	8	24	1.11512e-09	3.20139e-05
22213	4.08946	0.148171	4.13268	0.0580145	5.44711	0.0134142	4.25017	0.198483	4.23731	0.120274	4.39309	0.124249	4.26646	0.147869	4.04398	0.0962774	4.64097	0.21102	30.9318	4.77705	0.463315	8	24	8.0414e-11	2.41033e-06
33584	4.62426	0.108363	4.90902	0.0534934	4.62522	0.104852	4.53524	0.0276823	4.7049	0.0716638	4.52811	0.0881722	4.58449	0.100692	4.53508	0.103556	5.08678	0.0657288	16.5377	0.965789	0.175197	8	24	4.94364e-08	0.00129439
35706	5.31104	0.0310868	4.96075	0.0759909	4.93546	0.00808658	5.30583	0.0581793	5.39578	0.0257995	5.42031	0.122784	5.23452	0.037749	5.25159	0.0159238	5.30806	0.0333479	29.8133	0.787254	0.0792184	8	24	1.19141e-10	3.55064e-06
17529	3.76167	0.174886	3.13289	0.0748535	3.26817	0.0142345	3.51801	0.143704	3.74419	0.0632382	4.14792	0.198711	3.6295	0.124274	3.75529	0.046814	4.06176	0.111228	23.297	2.89989	0.373425	8	24	1.5839e-09	4.51363e-05
3960	3.44427	0.0597079	4.63869	0.0725839	4.36827	0.246427	3.69374	0.148718	3.52903	0.116367	3.68759	0.197222	3.52379	0.0437271	3.42184	0.0798538	3.62583	0.354436	22.3311	4.78233	0.642466	8	24	2.44847e-09	6.90957e-05
30067	3.85715	0.0843497	3.96925	0.0382235	4.1587	0.0651019	3.74879	0.0354357	3.79841	0.0868193	3.96334	0.0825931	3.81333	0.0614592	3.74589	0.0215716	3.78147	0.0729908	14.2775	0.490055	0.102971	8	24	2.02483e-07	0.00507504
35807	5.12407	0.0883169	4.49157	0.13185	4.52167	0.0281547	5.12685	0.0204637	5.09967	0.0969489	5.32892	0.105404	5.22194	0.0519159	4.87516	0.0833395	5.09232	0.166603	33.915	2.33983	0.206973	8	24	2.9887e-11	9.0713e-07
15933	3.27591	0.0978257	3.38468	0.0240527	5.2504	0.355538	3.73382	0.627908	3.18098	0.0903518	3.74745	0.429048	3.29564	0.155395	3.11482	0.125734	3.20827	0.136214	15.3567	11.2575	2.1992	8	24	1.01184e-07	0.00259346
17263	4.90352	0.175129	4.10845	0.244323	4.32043	0.531118	5.53089	0.205783	4.68038	0.071621	3.9826	0.153344	5.4778	0.0214245	3.80374	0.0959752	4.03302	0.371033	29.9396	12.9028	1.29288	8	24	1.13892e-10	3.39682e-06
33061	4.77276	0.143219	5.72304	0.0767731	5.3276	0.0764347	4.99332	0.160953	4.84137	0.168178	5.01863	0.150257	5.07066	0.108623	4.98482	0.0691366	4.6708	0.102941	19.5817	2.52107	0.386239	8	24	9.29152e-09	0.000254123
8083	4.99708	0.0711372	4.46394	0.0978455	4.94889	0.184922	4.7581	0.0913799	5.94178	0.0550455	6.37158	0.141563	5.14087	0.102655	5.37255	0.113947	5.93505	0.251606	87.6477	11.5157	0.39416	8	24	6.66134e-16	2.12577e-11
37098	4.73784	0.0622589	4.86657	0.0319474	3.67309	0.212009	4.52525	0.0506347	4.29532	0.164978	4.03775	0.31198	4.49844	0.126257	4.40484	0.0625884	4.36057	0.0602681	18.2812	3.36217	0.551744	8	24	1.84529e-08	0.00049581
31097	3.92462	0.0552947	3.88635	0.045242	3.93347	0.0450385	3.86618	0.069748	3.67881	0.0943536	3.91657	0.0243891	3.756	0.0567113	3.58491	0.0219142	3.67621	0.0701007	18.7144	0.507329	0.0813272	8	24	1.4619e-08	0.000395094
415	4.91382	0.108045	4.58705	0.115928	4.59443	0.102129	4.68949	0.0901416	5.49197	0.132689	6.06612	0.166481	4.88303	0.107998	5.12617	0.154031	5.56747	0.192035	53.5545	7.55164	0.423026	8	24	1.94289e-13	6.12982e-09
38755	4.73483	0.0741069	4.46697	0.0304942	5.16576	0.285338	4.45695	0.146574	4.02172	0.12471	3.93938	0.245692	4.8756	0.0325584	3.67063	0.0702939	3.56515	0.208499	44.2977	8.53942	0.578321	8	24	1.60993e-12	5.01897e-08
13341	3.4764	0.059823	3.44268	0.03564	3.50735	0.114792	3.26008	0.0876806	3.68389	0.136046	3.34796	0.0519044	3.46692	0.105991	3.17572	0.105405	3.82223	0.140346	14.6298	1.13493	0.232729	8	24	1.60742e-07	0.00405633
13421	4.54258	0.0700843	4.13977	0.0298979	4.50203	0.125442	4.39189	0.0930359	4.74449	0.0956123	5.29194	0.0780475	4.63543	0.105141	5.17899	0.0676636	4.81758	0.110197	61.5891	3.91802	0.190847	8	24	4.01901e-14	1.2762e-09
25189	4.72943	0.0518107	5.10787	0.0808157	5.14817	0.0654285	5.00368	0.0787849	4.74838	0.110712	4.90182	0.0463614	4.79179	0.0671544	4.94217	0.0432225	4.69886	0.0618985	18.6875	0.737002	0.118315	8	24	1.48299e-08	0.000400512
1518	4.88132	0.142366	5.06695	0.0644015	4.56971	0.0738439	4.83591	0.0545613	5.00946	0.0653208	5.45506	0.257049	4.89112	0.071377	4.99487	0.0571688	5.02637	0.033197	14.6183	1.59462	0.327252	8	24	1.61946e-07	0.0040859
8574	3.95018	0.0818225	3.54638	0.0159659	3.68442	0.114904	3.56611	0.107365	3.92104	0.0691203	3.78399	0.0721457	3.82532	0.0971879	4.00321	0.0639128	3.69299	0.0235669	15.6277	0.798219	0.153232	8	24	8.55266e-08	0.00220351
15905	4.44653	0.085227	4.05828	0.185795	4.34691	0.0455794	4.31374	0.0772518	4.75506	0.135372	4.65279	0.142819	4.50073	0.0771685	4.54928	0.0583301	5.2152	0.0864635	29.3032	2.65762	0.272082	8	24	1.43159e-10	4.25312e-06
30752	4.58157	0.048104	4.20341	0.107005	4.39817	0.0537246	4.36746	0.0491425	4.46103	0.0360615	4.27842	0.0794344	4.64964	0.122633	4.4297	0.0465225	4.25929	0.0368972	15.7987	0.632069	0.120023	8	24	7.70072e-08	0.0019904
24187	5.43733	0.088303	3.96906	0.0773787	4.07041	0.0148439	4.14752	0.0586546	5.52218	0.119196	4.4754	0.411628	5.14224	0.0921534	5.0479	0.106616	4.37624	0.0835171	47.5448	10.6277	0.670593	8	24	7.34413e-13	2.30143e-08
36073	5.16346	0.0315211	5.27957	0.0664948	5.08997	0.210634	5.1523	0.0675826	4.83901	0.158243	5.60093	0.14374	4.86677	0.0695767	4.75401	0.0708584	5.05445	0.125039	20.1265	2.09463	0.31222	8	24	7.04899e-09	0.00019415
42051	3.24521	0.303954	3.13342	0.122352	3.28393	0.0661756	4.68089	0.0812467	3.11044	0.14307	3.23559	0.123674	3.11654	0.127399	2.78381	0.306609	3.0165	0.147815	34.2259	9.32513	0.817375	8	24	2.70807e-11	8.22955e-07
24119	3.56968	0.0703692	4.54829	0.118115	4.84551	0.460416	3.51808	0.0700464	3.40644	0.056632	5.46587	0.529652	3.54556	0.15719	6.14811	0.0904402	5.24076	0.107527	66.489	32.2349	1.45445	8	24	1.68754e-14	5.36874e-10
10579	3.67287	0.0618599	3.2824	0.0596961	3.30617	0.0783547	3.1427	0.0647812	3.26403	0.0320999	3.23361	0.0718927	3.29866	0.0858718	2.94679	0.137245	2.94463	0.0669337	28.6146	1.42752	0.149663	8	24	1.84266e-10	5.45245e-06
2506	4.94744	0.0632298	5.61467	0.0725521	5.44246	0.0958324	4.9828	0.0710066	4.96639	0.084212	5.02689	0.118022	4.99476	0.0600808	4.97304	0.0459443	4.94026	0.147466	25.9707	1.55592	0.179732	8	24	5.11852e-10	1.49056e-05
35698	4.4007	0.285933	4.09187	0.22419	3.77854	0.165352	4.04182	0.145089	4.21244	0.346066	4.88952	0.321671	4.10862	0.0819034	3.99838	0.167122	5.27339	0.167877	13.9748	6.02599	1.29361	8	24	2.4778e-07	0.00616923
33378	4.83557	0.106395	4.44719	0.0522198	4.84717	0.213093	4.65578	0.206054	4.3308	0.143007	4.50858	0.117111	5.02472	0.105143	4.30617	0.00924191	4.37638	0.124148	14.3325	2.02733	0.42435	8	24	1.95256e-07	0.00489918
14386	3.43605	0.104497	3.43049	0.126819	4.57691	0.416346	6.25783	0.0925373	3.21795	0.0856392	3.63711	0.338139	3.47287	0.0679051	3.12432	0.0276755	3.65222	0.400888	80.4118	30.5531	1.13987	8	24	1.88738e-15	6.02093e-11
18095	4.74271	0.0214855	3.52078	0.160121	3.80988	0.126333	4.37488	0.0496384	4.48436	0.0161883	4.20509	0.151376	4.59568	0.10493	4.24171	0.0741037	4.55055	0.0948443	53.3069	4.06909	0.229	8	24	2.04614e-13	6.45394e-09
43216	4.57031	0.159296	3.75494	0.159074	3.87094	0.35991	4.1313	0.200076	5.0597	0.105375	5.00794	0.32997	4.55472	0.180502	5.88635	0.114759	3.74913	0.108363	43.5659	14.908	1.02659	8	24	1.93556e-12	6.02521e-08
19734	5.74273	0.0788138	6.37656	0.0308856	6.07531	0.0866816	5.7341	0.0540306	5.67485	0.0258323	5.87471	0.0610558	5.72166	0.0216258	5.61745	0.024737	5.65185	0.0950181	59.3676	1.55957	0.078809	8	24	6.09512e-14	1.93173e-09
41128	4.67428	0.129415	3.84312	0.181441	3.92038	0.198438	4.2588	0.097566	4.82551	0.165014	4.86125	0.276989	4.78193	0.179792	5.16841	0.0341977	4.8382	0.0641262	26.3723	5.66095	0.643965	8	24	4.35784e-10	1.27201e-05
26010	4.7832	0.0838954	5.24569	0.0539966	5.16281	0.123255	4.79552	0.0949554	4.75614	0.0885538	4.68688	0.106292	4.91477	0.0160966	4.57501	0.0752055	4.70938	0.0599426	23.3986	1.30042	0.16673	8	24	1.51431e-09	4.31866e-05
26876	4.74986	0.0816375	4.27766	0.119732	4.73312	0.108424	5.73994	0.0949099	5.08825	0.108585	5.01626	0.238999	4.96044	0.0772843	5.02324	0.0463697	4.9169	0.145711	34.2506	4.25582	0.372766	8	24	2.687e-11	8.16712e-07
18877	4.69708	0.0742438	5.5839	0.137761	5.17645	0.127303	4.82066	0.0781499	4.71689	0.133366	4.57727	0.133235	4.77883	0.0961742	4.80277	0.01535	4.23993	0.465739	15.49	3.4807	0.674122	8	24	9.31301e-08	0.00239382
16452	5.57755	0.061581	5.52665	0.0534091	5.6911	0.0424989	5.57036	0.0392861	5.43023	0.0678267	5.59426	0.067537	5.54291	0.0332844	5.30404	0.0569199	5.31641	0.0100385	21.4213	0.471655	0.0660541	8	24	3.74587e-09	0.000104686
11858	2.92038	0.221712	2.82648	0.0800174	3.00714	0.145695	3.97288	0.110275	2.86589	0.0935229	3.03892	0.20701	2.72495	0.133215	2.36911	0.505087	2.71088	0.166192	14.262	6.02726	1.26783	8	24	2.04564e-07	0.00512494
23750	5.13693	0.128901	4.3637	0.175504	4.76853	0.0598738	5.20066	0.0686165	5.5632	0.0901513	5.38238	0.229452	5.16743	0.0167599	5.13953	0.0734869	5.70224	0.0622855	36.1239	4.09251	0.339873	8	24	1.50854e-11	4.61296e-07
22180	5.00529	0.0681924	5.43249	0.0149493	5.47028	0.217745	4.86021	0.0538842	4.91726	0.153057	4.70078	0.225878	5.00086	0.0891221	4.65291	0.0713183	4.86994	0.130924	15.7884	2.18219	0.414645	8	24	7.74953e-08	0.00200279
19065	3.24269	0.149203	3.2914	0.0373696	3.51418	0.124622	4.68699	0.189975	3.27678	0.0867598	3.58643	0.268156	3.15	0.0726041	2.98385	0.166253	3.26193	0.140356	40.5397	7.90995	0.585349	8	24	4.27813e-12	1.32413e-07
22107	5.83571	0.0408771	5.14677	0.028035	5.26661	0.0574273	5.89656	0.0759432	5.67164	0.0671204	5.59999	0.0922084	5.87851	0.0516342	5.57751	0.0468668	5.80093	0.1613	41.6938	1.8919	0.136129	8	24	3.14193e-12	9.75098e-08
26551	3.58805	0.14677	5.20167	0.0192545	4.4705	0.0807135	4.00651	0.365895	3.96777	0.222071	4.4615	0.187992	4.00951	0.140032	3.57486	0.0541188	4.10018	0.492989	15.9786	6.85853	1.28769	8	24	6.90273e-08	0.00178981
2672	4.99236	0.0381993	4.94436	0.063158	5.61114	0.127862	4.91139	0.108454	4.81043	0.0813456	4.88293	0.124124	5.07284	0.0381483	4.99116	0.0730606	4.93178	0.0703318	23.6885	1.39513	0.176684	8	24	1.33336e-09	3.81209e-05
28193	3.36629	0.16513	3.43468	0.111012	3.3713	0.0949388	3.2913	0.0882746	3.38182	0.0653834	3.75753	0.0819229	3.27047	0.0871054	3.07448	0.037249	3.26737	0.0478834	14.8895	1.0538	0.212324	8	24	1.35965e-07	0.00345078
16062	5.815	0.127076	4.49344	0.107999	4.75455	0.48856	4.2005	0.329244	5.81022	0.0685219	5.06058	0.480879	5.62466	0.0740047	5.23783	0.121842	5.10689	0.10091	17.7642	9.85029	1.66351	8	24	2.4512e-08	0.000653906
8788	4.29532	0.068441	3.35873	0.228067	3.48154	0.132473	3.73847	0.152779	3.66436	0.0753158	3.48605	0.122579	4.08075	0.0339565	3.31051	0.0125344	3.25041	0.0557305	38.859	3.82685	0.295441	8	24	6.80545e-12	2.09655e-07
34933	3.82749	0.0375024	3.86563	0.0578351	3.92748	0.0994618	3.74762	0.0258273	3.90798	0.097822	4.65218	0.0843542	3.79923	0.107858	3.77779	0.0455742	4.08836	0.086469	53.8561	2.49237	0.138835	8	24	1.8241e-13	5.7574e-09
40477	4.08153	0.0990387	4.18006	0.0943118	4.12611	0.0962119	4.72877	0.172043	4.04924	0.120002	4.49589	0.118879	4.08871	0.0385592	3.99214	0.0146317	4.18913	0.0788233	21.4692	1.84386	0.257652	8	24	3.66161e-09	0.000102379
30639	3.5192	0.160148	3.11767	0.159837	2.80179	0.181229	3.11421	0.144609	3.17806	0.0456704	3.15311	0.108968	3.30688	0.0475808	3.37899	0.152096	3.7484	0.11478	14.2033	1.89794	0.40088	8	24	2.12686e-07	0.00532268
36788	3.42986	0.0374513	3.60405	0.0224145	3.31597	0.0607986	3.37944	0.0493921	3.3462	0.0578951	3.49501	0.0704662	3.35129	0.106253	3.18142	0.0403592	3.21175	0.0668806	15.2671	0.471133	0.0925779	8	24	1.07023e-07	0.00273893
38555	5.26169	0.0467208	5.25498	0.0476086	5.3814	0.0888645	5.45938	0.0427302	5.60114	0.0761324	5.68406	0.10386	5.42674	0.0352222	5.36827	0.0455336	5.3927	0.0796378	17.4803	0.610227	0.104728	8	24	2.87315e-08	0.000763081
5893	3.92932	0.0578998	3.45095	0.0227727	3.37068	0.11421	3.69076	0.0454748	3.73851	0.1218	3.60468	0.115321	3.75105	0.0643306	3.45983	0.0762956	3.76811	0.0914611	16.1447	0.938531	0.174397	8	24	6.24518e-08	0.00162425
26469	5.47097	0.117954	4.9339	0.127838	4.9047	0.0726836	5.32125	0.059143	5.44888	0.0719642	5.38235	0.0720599	5.32807	0.0757759	5.29649	0.0190167	5.7134	0.155156	24.9305	1.60433	0.193057	8	24	7.84486e-10	2.26607e-05
34656	5.47247	0.0866423	6.02916	0.04374	5.49202	0.128966	5.54897	0.0342514	5.52804	0.0192372	5.92656	0.197977	5.42929	0.0542022	5.74008	0.0572052	5.89587	0.0783365	20.3458	1.44272	0.21273	8	24	6.31831e-09	0.000174449
30052	4.73514	0.0770444	4.16623	0.200376	4.22449	0.0905297	4.62861	0.170151	5.29752	0.0805234	5.02764	0.107447	4.82283	0.0995642	4.79488	0.075457	5.25256	0.0591035	40.212	4.14514	0.309247	8	24	4.67693e-12	1.44625e-07
25674	5.48892	0.054593	5.42912	0.138399	5.28495	0.019866	5.18216	0.069064	5.81997	0.0793332	5.70534	0.0446152	5.10328	0.0584663	5.90239	0.0535119	5.48019	0.0876439	59.6641	2.4146	0.12141	8	24	5.76206e-14	1.82686e-09
15654	4.60831	0.099913	3.34502	0.23503	3.79317	0.0689778	4.10423	0.225223	5.2173	0.223032	4.38013	0.123658	4.24636	0.111254	4.97653	0.102153	4.59786	0.098713	47.0725	9.18146	0.585148	8	24	8.20677e-13	2.5702e-08
14427	4.92453	0.0416217	5.30793	0.050346	5.48304	0.162743	4.9021	0.111164	4.69348	0.107208	4.64178	0.196021	5.03306	0.0512656	4.68669	0.0639103	4.22196	0.309406	23.0803	3.55179	0.461665	8	24	1.74413e-09	4.96136e-05
44902	3.26256	0.697967	3.21163	0.222227	3.39875	0.150996	2.98113	0.325874	3.09634	0.380496	3.28077	0.501691	3.45034	0.296242	5.35145	0.244564	5.68994	0.0864714	24.3692	29.0116	3.57151	8	24	9.94114e-10	2.85947e-05
36160	5.12029	0.13681	4.49289	0.0464291	4.61918	0.163249	4.96486	0.112537	5.35792	0.0767432	4.80027	0.197992	5.10346	0.207649	4.82766	0.0937619	5.54004	0.138125	18.554	2.97428	0.480913	8	24	1.59274e-08	0.000429386
12457	5.17647	0.0833896	4.92619	0.0493511	4.85068	0.00690933	4.94222	0.0386507	4.7386	0.0753111	4.69757	0.0745637	5.31831	0.0669475	4.74944	0.0401124	4.62453	0.0142663	58.3643	1.6086	0.0826841	8	24	7.38298e-14	2.33819e-09
33225	4.4476	0.0569416	5.33226	0.0752497	4.38105	0.153271	4.51979	0.176432	4.47244	0.0659479	4.41658	0.220429	4.43634	0.130519	4.23305	0.0257247	4.33173	0.306198	13.6293	2.54796	0.560841	8	24	3.13297e-07	0.0077447
20370	4.18685	0.104289	4.56853	0.0904519	4.34139	0.0930834	4.13696	0.105997	4.03772	0.155376	4.32976	0.0499635	4.21887	0.0874166	3.9269	0.0230403	4.04606	0.0158857	14.9744	1.02306	0.204963	8	24	1.28792e-07	0.00327569
39131	4.13236	0.0479085	3.39541	0.103486	3.65934	0.0844768	3.94703	0.164262	4.34322	0.157807	3.83548	0.145589	4.12871	0.129671	4.03741	0.0400808	4.58947	0.150704	26.5468	3.2078	0.362507	8	24	4.06636e-10	1.18815e-05
44131	3.27637	0.429511	3.06468	0.29668	3.9156	0.57606	5.72213	0.0669779	2.66478	0.218323	3.32677	0.142858	3.31435	0.20597	2.80842	0.126412	3.25835	0.279157	40.4315	26.1714	1.94191	8	24	4.40559e-12	1.36309e-07
6810	4.20349	0.0416321	3.93985	0.0538456	4.04126	0.0624099	4.2254	0.0371816	4.65991	0.0728514	4.64434	0.200484	4.3221	0.111325	4.49811	0.0439156	4.73791	0.139175	27.2598	2.19118	0.241144	8	24	3.07682e-10	9.03294e-06
18541	4.25891	0.0549211	4.74066	0.0389825	4.30269	0.0245451	4.27231	0.0585985	4.15205	0.0768335	4.21293	0.120026	4.27768	0.0588712	4.08236	0.0439114	4.16945	0.058172	25.3045	0.906525	0.107474	8	24	6.71643e-10	1.94508e-05
5993	4.31874	0.0631051	4.69053	0.0950872	4.65739	0.0962026	4.39846	0.0549125	4.32634	0.0203469	4.32133	0.0429032	4.28035	0.0986291	4.26571	0.0231096	4.30534	0.0237796	20.8909	0.670363	0.0962662	8	24	4.83388e-09	0.000134343
3531	5.58513	0.0909484	5.58378	0.0112617	5.36993	0.136215	5.2837	0.0495468	5.68088	0.127262	6.26748	0.0961636	5.39469	0.105886	5.33623	0.0805652	5.67342	0.233637	27.4156	2.81606	0.308152	8	24	2.89746e-10	8.51565e-06
19956	5.37517	0.0812712	5.40943	0.0506712	5.08801	0.011102	5.64971	0.0989479	5.32806	0.0555513	5.28864	0.0638638	5.33354	0.067935	5.21737	0.0528696	5.21279	0.0275969	21.3533	0.710473	0.0998166	8	24	3.86917e-09	0.000108062
17866	5.64368	0.207937	5.6445	0.0818207	5.37419	0.160677	5.38374	0.142599	5.84715	0.133327	6.03335	0.0661949	5.45526	0.0831282	5.94938	0.136161	5.97676	0.160121	13.2656	1.98914	0.449842	8	24	4.03075e-07	0.00989307
21174	5.36012	0.121462	5.81147	0.0707748	6.02671	0.100121	5.48301	0.0713978	5.37187	0.0863292	5.70003	0.0759797	5.55312	0.0589185	5.55728	0.0664227	5.20647	0.0375144	31.2025	1.62003	0.15576	8	24	7.32534e-11	2.19833e-06
15755	4.63209	0.118744	4.97392	0.0336369	4.53388	0.0880881	4.43973	0.116349	4.17616	0.0412602	4.01089	0.27666	4.70203	0.118752	4.06472	0.0926249	3.94066	0.332409	16.8153	3.50015	0.624459	8	24	4.2028e-08	0.00110491
29000	3.47888	0.276069	3.98167	0.163106	3.93678	0.249014	3.45237	0.0630966	5.63679	0.290419	3.82613	0.1349	3.56138	0.177721	3.32807	0.225332	4.18602	0.382803	37.0218	15.6181	1.26559	8	24	1.15485e-11	3.54101e-07
5464	3.31351	0.118294	3.98064	0.189947	4.07378	0.175236	3.20482	0.072314	3.25161	0.116373	3.33736	0.201891	3.35696	0.126311	3.12458	0.0755362	3.14051	0.0545026	22.3742	3.17023	0.425073	8	24	2.40051e-09	6.77711e-05
5097	3.96209	0.0727213	3.84094	0.119066	3.92437	0.112151	3.79192	0.115014	4.3329	0.0897165	4.19346	0.0957772	4.04033	0.0741635	4.89152	0.125598	5.21235	0.0483705	86.7036	6.62504	0.229231	8	24	7.77156e-16	2.47998e-11
38595	2.91604	0.492833	3.45754	0.243804	3.62037	0.364784	4.80701	0.0966958	3.45537	0.0723309	3.34025	0.0428932	3.19823	0.11435	3.19063	0.088771	3.67685	0.105061	22.0991	9.19233	1.24788	8	24	2.72507e-09	7.67297e-05
2702	3.15201	0.120431	3.31295	0.175391	3.28607	0.190605	3.2233	0.0615855	3.41904	0.117801	4.24052	0.154544	3.20907	0.10849	3.15589	0.128544	3.64692	0.209495	24.1662	3.82642	0.475014	8	24	1.0843e-09	3.11432e-05
14671	3.85943	0.126638	5.33652	0.117141	4.8336	0.0470865	4.09207	0.202778	3.68246	0.117218	4.18094	0.369621	3.99904	0.0506758	3.63968	0.0842312	3.85	0.50046	20.8283	8.22255	1.18434	8	24	4.98344e-09	0.000138365
2783	3.8556	0.0453557	4.40386	0.161601	3.54858	0.0658526	3.91486	0.103131	3.79262	0.120371	3.79131	0.16557	4.03104	0.0716059	3.87576	0.0268542	3.71952	0.0592363	16.7376	1.39063	0.249254	8	24	4.3973e-08	0.00115464
38119	3.70416	0.0988143	3.35378	0.121794	3.10828	0.085023	3.98522	0.108118	3.61459	0.130147	3.37968	0.229456	3.8717	0.178299	3.41587	0.0880127	3.5927	0.09376	14.2457	2.1532	0.453442	8	24	2.06786e-07	0.00517937
12536	3.59368	0.117417	3.09398	0.135255	3.16817	0.0830821	3.41838	0.0696868	3.77558	0.11772	3.59817	0.0861205	3.4594	0.0757936	3.88125	0.119656	3.99105	0.199865	23.192	2.39824	0.310224	8	24	1.65942e-09	4.72386e-05
55	3.55651	0.0901212	3.78294	0.30524	3.92794	0.199099	5.30157	0.0898339	3.58742	0.100831	3.64225	0.0918383	3.57301	0.113087	3.63347	0.160198	3.56546	0.189448	53.7933	9.99015	0.557141	8	24	1.84852e-13	5.83375e-09
11604	4.84616	0.141784	4.17141	0.253489	4.49089	0.504936	5.04714	0.100671	5.73285	0.0456254	4.52748	0.439351	5.1942	0.104773	6.36736	0.0889638	4.359	0.108043	31.8789	14.8184	1.3945	8	24	5.82083e-11	1.7516e-06
5377	3.92952	0.0566806	4.01431	0.0455215	4.31557	0.106286	3.88283	0.0895068	3.81833	0.0839994	3.68891	0.110938	4.10961	0.0561028	3.85336	0.0400118	3.7615	0.120809	18.4118	0.993836	0.161934	8	24	1.71931e-08	0.000462631
28516	5.24356	0.153857	5.57355	0.129259	5.5071	0.224493	6.44556	0.108953	5.39167	0.238443	5.26231	0.238528	6.08839	0.374499	5.43586	0.197668	5.10902	0.152136	14.9012	5.79331	1.16635	8	24	1.34956e-07	0.00342613
16483	5.6223	0.0498904	6.1175	0.12712	6.03898	0.0314735	5.67864	0.0490093	5.4506	0.0581608	5.42808	0.128609	5.70886	0.0255217	5.48834	0.0643502	5.57133	0.0167264	38.9843	1.60717	0.123678	8	24	6.56997e-12	2.02486e-07
43845	4.54132	0.186897	4.00072	0.0849026	4.34799	0.152148	4.16922	0.138548	4.63924	0.303292	5.53764	0.4272	4.23579	0.0623445	4.36135	0.182814	4.71567	0.196191	14.8842	6.1296	1.23546	8	24	1.36428e-07	0.00346187
22086	3.90217	0.0565891	4.08358	0.1206	4.17483	0.183456	5.1884	0.199817	3.71324	0.11993	3.57629	0.0392364	3.96549	0.127957	3.93678	0.0483704	4.38828	0.315984	39.8653	7.0347	0.529386	8	24	5.14311e-12	1.58881e-07
41071	5.21031	0.123024	4.87918	0.0922691	4.93251	0.211542	4.91414	0.116157	5.50194	0.159438	5.7205	0.117855	5.06852	0.103901	5.14073	0.0995053	5.42188	0.236985	15.6373	2.52675	0.484754	8	24	8.50206e-08	0.00219107
34718	4.37569	0.175893	3.83015	0.0977542	3.76467	0.0292384	3.94158	0.190119	4.02249	0.0765225	4.297	0.115517	4.09174	0.0587637	4.30359	0.0819288	4.43308	0.0902651	14.8239	1.61316	0.326465	8	24	1.4181e-07	0.00359276
14324	4.79617	0.0304821	4.37929	0.115588	5.34532	0.28233	4.46693	0.177027	4.24674	0.0294403	4.1437	0.164194	4.99501	0.0744166	4.01807	0.113313	3.85603	0.093096	43.9115	6.42413	0.438891	8	24	1.77369e-12	5.52434e-08
9665	4.39444	0.0751385	4.7889	0.0483195	5.05455	0.164942	4.38236	0.096606	4.47395	0.0664124	4.56836	0.0836034	4.42814	0.0118332	4.41808	0.0427687	4.33069	0.0302112	29.0571	1.41363	0.14595	8	24	1.56582e-10	4.64501e-06
38421	4.2666	0.10894	4.01318	0.0829142	4.35605	0.24916	4.01643	0.0818416	4.37392	0.158437	5.20637	0.180743	4.22795	0.0699462	4.28816	0.093499	4.813	0.122732	30.1244	4.39765	0.437949	8	24	1.06662e-10	3.18471e-06
17412	5.36515	0.0409998	5.55242	0.0400106	5.61666	0.0617708	5.28514	0.0504294	5.26288	0.0493807	5.29224	0.0537573	5.40666	0.0315804	5.3552	0.0609978	5.2871	0.0421396	21.4096	0.40818	0.0571958	8	24	3.76681e-09	0.00010526
41574	4.11438	0.0755819	4.57513	0.0797852	4.55104	0.155133	4.06153	0.0725168	4.08387	0.107149	4.32654	0.11801	4.18385	0.0667654	4.13193	0.0720464	4.04686	0.0122714	16.5228	1.09737	0.199245	8	24	4.98723e-08	0.00130561
7434	3.62775	0.0893984	3.69949	0.143941	3.80011	0.0738359	4.10293	0.0588287	3.62381	0.0541854	3.68455	0.0797008	3.60049	0.102851	3.24403	0.116924	3.45078	0.149538	21.8892	1.69303	0.232037	8	24	3.00454e-09	8.44155e-05
41272	4.79532	0.0471834	5.24453	0.0391259	5.09909	0.0920188	4.74229	0.14653	4.81575	0.0806632	5.15149	0.124107	4.80787	0.0194341	4.72738	0.0536672	4.76142	0.0512009	19.3609	1.10894	0.171832	8	24	1.04113e-08	0.000283707
38635	4.33976	0.0596848	4.65574	0.043044	4.49824	0.0640942	4.3272	0.0193376	4.4064	0.0564637	4.43675	0.0294661	4.28665	0.0681046	4.32554	0.0319775	4.37215	0.0544674	17.435	0.341815	0.0588154	8	24	2.9474e-08	0.000782035
39497	4.81944	0.0435948	5.22991	0.161743	5.28035	0.128468	4.79692	0.0735081	4.77619	0.0551069	4.92142	0.151578	4.76733	0.0345436	4.61878	0.0535778	4.64674	0.0803335	20.0989	1.40945	0.210377	8	24	7.14702e-09	0.0001968
4023	5.0605	0.0458777	5.12019	0.0365231	5.07997	0.0350777	5.03992	0.116922	5.36719	0.0274512	6.31417	0.19141	5.11647	0.11425	5.20123	0.114708	5.6007	0.198943	49.2675	5.29493	0.322419	8	24	4.94049e-13	1.55176e-08
38087	4.86647	0.0729077	4.82778	0.148847	4.20497	0.0667675	4.88284	0.104683	4.47178	0.0834455	4.63726	0.120534	4.80469	0.046908	4.41178	0.102959	4.49542	0.0872334	21.8811	1.60567	0.220145	8	24	3.01588e-09	8.4722e-05
36830	4.74699	0.111208	5.22596	0.0259271	4.63769	0.0795857	4.54145	0.0986925	4.79394	0.198905	5.48688	0.23729	4.65592	0.0845875	4.53691	0.0971885	4.85598	0.122941	21.0209	3.13893	0.447974	8	24	4.53888e-09	0.000126321
36741	5.15343	0.10129	4.38257	0.291192	4.63147	0.386296	4.77664	0.18659	5.29454	0.202377	4.85159	0.255148	5.12777	0.209836	5.17785	0.0540318	5.95211	0.11251	14.1497	5.12975	1.0876	8	24	2.20402e-07	0.00550851
38761	3.42067	0.226506	3.65968	0.164099	4.21834	0.56441	6.2518	0.128877	3.36396	0.106583	3.72255	0.223461	3.68768	0.103598	3.32536	0.0979326	4.09819	0.600469	42.3257	26.2518	1.8607	8	24	2.66209e-12	8.27165e-08
35190	4.99649	0.112713	4.89677	0.218422	5.01586	0.139311	5.49042	0.0843372	5.50271	0.123934	6.08896	0.153707	5.16575	0.0817906	5.33113	0.113873	5.33704	0.141099	28.8523	3.93765	0.409428	8	24	1.68787e-10	5.00132e-06
11829	4.50426	0.0747546	4.14738	0.121935	4.63397	0.0503179	4.71945	0.0445974	4.76557	0.0948431	4.68873	0.158007	4.65204	0.0332732	4.7847	0.0907576	4.67472	0.0326894	15.5866	0.984997	0.189585	8	24	8.77222e-08	0.00225806
4005	4.79732	0.0686022	5.1995	0.0254913	5.16146	0.00683948	4.7775	0.114178	4.78572	0.0417337	4.74924	0.0549636	4.82153	0.0438345	4.92781	0.0711693	4.6232	0.0498167	29.263	0.925033	0.0948332	8	24	1.45265e-10	4.31479e-06
35357	5.25645	0.156201	4.41964	0.0889899	4.91524	0.122855	5.23767	0.167103	4.93248	0.109046	4.87279	0.134558	5.10246	0.0340646	4.89359	0.087484	4.98972	0.109784	14.5835	1.66995	0.343529	8	24	1.65651e-07	0.00417591
10232	5.08999	0.13399	5.2563	0.0639738	3.99715	0.110969	4.51361	0.0862187	5.12298	0.0478326	4.45342	0.214796	5.0389	0.0575456	4.75449	0.0336111	4.55812	0.106529	46.4857	4.4978	0.29027	8	24	9.43467e-13	2.9522e-08
3792	3.97332	0.134357	3.67756	0.183586	4.20596	0.113359	3.73738	0.0632021	3.95997	0.172484	3.3635	0.167254	4.10616	0.0894835	3.68549	0.0555342	3.57705	0.048701	17.1184	2.11377	0.370437	8	24	3.52856e-08	0.000932175
17256	5.41757	0.14302	4.89398	0.158313	4.99968	0.134842	5.27297	0.0833529	5.7262	0.0465685	5.70386	0.13547	5.4229	0.0583736	5.43261	0.0528139	5.78276	0.089803	28.7481	2.53922	0.26498	8	24	1.75397e-10	5.19317e-06
17932	5.27153	0.237196	4.53975	0.0851489	4.55165	0.212337	4.62951	0.0844739	5.02551	0.113526	5.35199	0.111465	4.95616	0.0790866	5.1629	0.102566	5.34886	0.093147	20.9317	3.0594	0.438482	8	24	4.73904e-09	0.000131755
14457	3.13896	0.331129	3.59626	0.0975643	3.81206	0.627252	3.00301	0.126896	5.61097	0.651622	3.59234	0.395922	2.98302	0.289739	3.65275	0.562982	3.98404	0.451659	13.3759	20.2331	4.53795	8	24	3.73224e-07	0.00917869
5153	5.14785	0.0567058	5.82262	0.00605965	5.28231	0.0322376	5.24503	0.0265633	5.23168	0.0108653	5.36971	0.037846	5.17842	0.0470006	5.57034	0.0491753	5.19054	0.047795	107.196	1.3227	0.0370171	8	24	1.11022e-16	3.5435e-12
6532	4.70883	0.227792	3.39121	0.481059	3.79329	0.161241	4.19915	0.208982	4.63489	0.205343	4.56892	0.197976	4.34578	0.100427	4.32165	0.054454	4.73072	0.140455	13.9665	5.23378	1.12421	8	24	2.49162e-07	0.00620288
43306	4.79768	0.106789	5.16254	0.082029	5.2511	0.1191	4.74827	0.0646411	4.686	0.079104	4.71464	0.0863725	4.75722	0.0438547	4.78702	0.0118879	4.81551	0.0876004	20.9817	1.05795	0.151268	8	24	4.6256e-09	0.000128698
6955	4.50155	0.113394	4.67363	0.035909	4.04106	0.0789907	4.4057	0.117691	4.62296	0.0721664	4.62444	0.0478642	4.43168	0.0511526	4.65141	0.0429685	4.40531	0.0316144	22.9168	1.01651	0.13307	8	24	1.87665e-09	5.33006e-05
18085	4.38972	0.0956374	5.74375	0.0484403	5.04064	0.230214	4.61515	0.243044	4.32946	0.0735244	4.70506	0.361176	4.45469	0.0768376	4.04447	0.0437704	4.45305	0.476693	16.002	6.40525	1.20084	8	24	6.80595e-08	0.0017656
2387	4.53886	0.237732	3.62359	0.156492	3.71565	0.201947	4.57162	0.0734301	4.23533	0.0955126	4.2103	0.126845	4.66011	0.127903	4.38682	0.0610337	4.62653	0.105123	24.2455	3.8329	0.474261	8	24	1.04804e-09	3.01207e-05
20054	3.75843	0.238115	3.22697	0.14268	3.63724	0.090159	3.99606	0.0730328	3.59326	0.165097	3.11609	0.320992	4.13111	0.0531851	3.51289	0.0853808	3.00407	0.035951	19.3106	4.29269	0.666889	8	24	1.06859e-08	0.000290966
32194	5.08802	0.0625736	4.92414	0.0466845	5.30655	0.0627019	5.20894	0.0491103	5.21905	0.0199684	5.30225	0.0435007	5.09461	0.0332821	5.34587	0.0122061	5.10982	0.0873586	26.3219	0.501081	0.0571101	8	24	4.44629e-10	1.29747e-05
9152	4.41043	0.0840652	4.89329	0.0990408	5.10569	0.0901531	4.66144	0.0671156	4.56556	0.0363037	4.87367	0.113058	4.5589	0.0591746	4.779	0.0356044	4.39135	0.0526652	34.3958	1.52194	0.132743	8	24	2.56684e-11	7.8078e-07
17811	5.22192	0.0611809	5.8229	0.04707	5.47273	0.104162	5.35232	0.0441812	5.12521	0.0466064	5.26455	0.097862	5.33775	0.0759945	5.20851	0.0401783	4.88796	0.103541	39.7626	1.61798	0.122073	8	24	5.29066e-12	1.63402e-07
28744	3.2286	0.0733038	3.09685	0.0786498	2.81072	0.537623	3.56273	0.117898	3.60101	0.113071	3.16247	0.305329	3.85388	0.159381	4.24213	0.101159	3.20288	0.260524	13.9319	5.61435	1.20896	8	24	2.55042e-07	0.00634544
6790	5.60532	0.364224	4.78963	0.181642	4.39982	0.485741	5.29589	0.182611	5.80969	0.18969	5.11238	0.221665	5.59357	0.111899	5.08094	0.148421	6.03329	0.217644	13.8913	6.89765	1.48964	8	24	2.62131e-07	0.00651709
27534	5.1216	0.0756961	5.01098	0.0825799	4.53735	0.081954	4.91751	0.0702656	5.03612	0.0187882	5.00092	0.119281	5.01084	0.0461308	4.95282	0.0596381	5.05248	0.0521384	17.2145	0.719033	0.125307	8	24	3.34009e-08	0.000883653
32333	4.876	0.0768234	5.52609	0.0479928	4.8763	0.0990972	4.86975	0.118845	4.76078	0.0637319	4.97168	0.136408	4.85627	0.0570574	4.72238	0.0300159	4.82569	0.154056	20.2206	1.43073	0.212268	8	24	6.72457e-09	0.000185464
32198	3.52891	0.0539305	3.5353	0.0851106	3.61927	0.0574322	3.57213	0.0515292	3.57214	0.0302745	3.644	0.0794275	3.43393	0.0951972	3.22923	0.0170817	3.42873	0.0807007	14.9012	0.499389	0.10054	8	24	1.34949e-07	0.00342609
4833	4.96708	0.0453314	4.47808	0.0687326	4.85784	0.127715	4.95658	0.0514101	5.20454	0.0422913	5.48688	0.152228	5.13231	0.072144	5.30476	0.023504	5.18153	0.0406783	45.7954	2.31467	0.151631	8	24	1.11389e-12	3.48212e-08
9227	4.38918	0.126954	5.03232	0.0653618	4.70183	0.013412	4.88274	0.0574222	5.18808	0.0339335	4.86825	0.137093	4.7153	0.0546069	5.18983	0.0303665	4.72325	0.118607	37.017	2.05856	0.166834	8	24	1.1565e-11	3.54594e-07
5505	4.52469	0.0650836	4.07094	0.0917637	4.35955	0.0736612	4.21548	0.0562526	4.21941	0.0713276	4.03962	0.149342	4.35703	0.0310513	4.04887	0.115508	3.9563	0.0465532	17.0741	1.02057	0.179319	8	24	3.61942e-08	0.000955381
26301	5.17936	0.0797995	5.09461	0.131478	5.08771	0.154303	5.71495	0.0263845	5.33988	0.0414249	5.37367	0.184687	5.16254	0.0775748	5.64396	0.0968939	5.70684	0.0884933	20.9421	1.90393	0.272741	8	24	4.71515e-09	0.000131105
22459	5.13984	0.0967193	4.2684	0.404724	4.35389	0.126547	4.93175	0.0809801	5.40399	0.0935016	5.42121	0.072407	5.2246	0.0773735	4.89828	0.223543	5.27824	0.196501	20.6261	4.77443	0.694424	8	24	5.5013e-09	0.000152397
8041	3.61204	0.274009	4.39226	0.177629	5.0571	0.502018	6.32264	0.0335382	3.77832	0.28496	3.81162	0.426407	3.81718	0.160726	3.48651	0.157412	4.36513	0.216984	41.9444	25.5978	1.83084	8	24	2.94131e-12	9.13102e-08
14223	4.46286	0.070464	4.80192	0.0586079	4.26784	0.0317508	4.43072	0.0401974	4.49133	0.105671	4.71877	0.066512	4.46371	0.0297277	4.48898	0.0323908	4.51576	0.0516081	22.5745	0.651089	0.0865253	8	24	2.19068e-09	6.19897e-05
3006	5.27644	0.116493	4.21861	0.0498359	4.36494	0.165378	5.18264	0.049821	5.07444	0.0398496	4.77516	0.187941	5.28341	0.0388819	5.01219	0.0609959	4.92013	0.0567003	48.8115	3.91603	0.240683	8	24	5.48006e-13	1.7203e-08
10527	4.81197	0.0769219	5.04991	0.0285092	5.13873	0.163456	4.81227	0.039212	4.64679	0.0990775	4.58076	0.147654	4.99375	0.0790635	4.76561	0.0703801	4.21156	0.313444	14.876	1.99529	0.402387	8	24	1.37152e-07	0.00347968
6516	3.47739	0.205333	3.91039	0.021041	4.10017	0.181152	3.38416	0.209178	3.89033	0.0513563	3.72303	0.216783	3.55756	0.134029	3.89177	0.0869836	4.4997	0.143866	16.2794	3.20786	0.591149	8	24	5.76146e-08	0.00150207
18410	6.01955	0.101673	6.21337	0.0910466	6.16244	0.00641535	6.43972	0.102567	5.8727	0.0955908	5.76989	0.123439	5.98496	0.0788014	5.93287	0.0623559	6.15622	0.10545	18.6605	1.27445	0.20489	8	24	1.50449e-08	0.000406197
13987	4.21645	0.0575681	4.58597	0.0450076	4.24373	0.059519	4.14703	0.0296832	4.56621	0.0463443	4.76971	0.10092	4.20257	0.0450301	4.66579	0.0334327	4.60281	0.0321185	71.8699	1.73013	0.0722193	8	24	6.99441e-15	2.2287e-10
31346	5.70062	0.243252	4.73712	0.330324	4.95642	0.206484	5.20743	0.122197	5.56093	0.119041	5.10866	0.125687	5.51402	0.0917125	5.2891	0.0233334	6.13802	0.038186	21.1665	4.55433	0.645499	8	24	4.23115e-09	0.000117977
22248	5.00127	0.106403	5.77313	0.120375	5.94029	0.113012	5.18136	0.0951553	4.9988	0.0819208	5.01064	0.258362	5.18348	0.105467	5.02066	0.0858315	4.64895	0.190307	26.5692	4.10885	0.463943	8	24	4.03057e-10	1.17773e-05
538	4.48741	0.0475705	4.71102	0.0254372	4.9436	0.0668748	4.46558	0.0289532	4.52074	0.057169	4.34468	0.0658314	4.58589	0.0256472	4.335	0.0186868	4.08623	0.250444	25.9312	1.47647	0.170814	8	24	5.20085e-10	1.51397e-05
9001	3.01475	0.127431	2.67266	0.278315	3.41819	0.187717	3.25429	0.270668	3.6157	0.12125	4.35795	0.304281	2.92547	0.683661	4.53604	0.0387014	3.28654	0.132501	15.9414	11.9961	2.25754	8	24	7.06037e-08	0.00182955
30591	5.08245	0.0846643	4.58835	0.173172	5.02034	0.0378805	4.69099	0.105265	4.68991	0.149965	4.42061	0.140342	5.08582	0.0485004	4.60699	0.0823777	4.35456	0.0463973	23.8684	2.19486	0.27587	8	24	1.23298e-09	3.53187e-05
31196	4.39888	0.0997269	3.93026	0.142835	3.97148	0.276476	4.20299	0.0768713	4.75035	0.0874614	4.69516	0.09883	4.28775	0.0709095	4.48423	0.0732271	4.91879	0.0547023	27.99	3.08498	0.330652	8	24	2.32767e-10	6.85941e-06
6374	5.41223	0.0709098	5.17791	0.0839484	4.88358	0.105746	5.16065	0.0537473	5.50665	0.0550581	5.20655	0.0671552	5.41472	0.0647855	5.36057	0.0797464	5.52889	0.0591241	27.7254	1.12283	0.121495	8	24	2.57344e-10	7.57518e-06
36653	4.04735	0.0507837	4.12755	0.0456211	3.70208	0.0947015	3.86609	0.0960974	3.68933	0.10477	3.63004	0.209683	4.2103	0.0445705	3.7868	0.0868544	3.49023	0.125683	17.7633	1.67303	0.282554	8	24	2.45242e-08	0.000654208
11690	5.673	0.123454	4.56353	0.198986	4.46503	0.16762	5.27017	0.173214	4.93469	0.0503815	4.73123	0.429914	5.87622	0.12939	5.11284	0.182846	4.72856	0.228715	19.2063	6.96774	1.08835	8	24	1.12817e-08	0.000306705
38827	4.09309	0.0547092	3.7143	0.159254	3.81311	0.171834	3.8647	0.0399411	4.23904	0.225578	4.71456	0.162195	4.1059	0.0352873	4.25503	0.0426366	4.42931	0.0924624	22.3468	2.84109	0.381409	8	24	2.4309e-09	6.86121e-05
23530	2.9805	0.168555	2.94971	0.0646481	3.42822	0.414262	5.18578	0.157847	2.64575	0.154803	2.89447	0.229767	2.89054	0.0743822	2.98202	0.0872204	3.0234	0.261091	60.6593	18.5535	0.91759	8	24	4.77396e-14	1.51492e-09
20343	3.3657	0.148027	3.36372	0.11465	3.65403	0.233319	4.78864	0.217082	3.1033	0.188253	3.47256	0.383738	3.24893	0.096213	2.94911	0.142287	3.07435	0.249312	25.6016	9.41434	1.10318	8	24	5.94569e-10	1.72657e-05
43106	3.00915	0.427771	3.41329	0.0997312	3.08405	0.518209	3.02719	0.154723	5.18359	0.226311	3.0281	0.216133	2.82633	0.341981	3.16191	0.367211	3.26126	0.26962	20.5207	16.2273	2.37232	8	24	5.79417e-09	0.00016029
35995	5.80811	0.0346898	6.00181	0.0107995	6.10417	0.0953758	5.95255	0.088873	5.7538	0.0283128	5.83811	0.038116	5.86941	0.0353495	5.89773	0.0300404	5.7978	0.0536868	15.2517	0.329009	0.0647157	8	24	1.08063e-07	0.00276501
1086	5.50432	0.14243	5.49226	0.0125572	5.5718	0.057723	5.39661	0.03692	6.17928	0.142198	6.56167	0.0437364	5.57596	0.273642	5.8412	0.155668	6.38125	0.289224	27.4462	5.51637	0.602967	8	24	2.86359e-10	8.41666e-06
27907	4.41871	0.173541	4.20859	0.150586	4.71417	0.53575	6.44592	0.109294	4.31507	0.371066	4.76507	0.262882	4.39095	0.19146	5.74247	0.242685	4.88227	0.297194	28.44	17.3417	1.82929	8	24	1.96617e-10	5.81004e-06
9898	3.97936	0.11748	4.23953	0.0254007	3.40025	0.204064	3.76663	0.0747882	3.96225	0.108942	3.66906	0.111039	3.91723	0.0621986	4.13558	0.047607	4.07734	0.0986642	20.5772	1.7369	0.253227	8	24	5.63516e-09	0.000156009
25199	3.08039	0.232209	3.27473	0.10042	5.36724	0.104867	3.68236	0.731015	3.05243	0.0670111	3.63423	0.329314	3.28437	0.295966	2.93774	0.138114	3.18865	0.254419	16.1954	14.011	2.59536	8	24	6.05817e-08	0.00157694
28582	5.25456	0.0811113	6.07338	0.0334736	4.89508	0.0954059	5.25974	0.164769	4.89481	0.0982469	5.26309	0.233604	5.41991	0.048087	4.9926	0.0852128	5.00845	0.32947	18.446	3.444	0.560122	8	24	1.68795e-08	0.000454447
29396	4.1753	0.277585	3.24772	0.185263	3.33968	0.359046	3.74647	0.2915	3.87934	0.406797	4.03649	0.778186	3.33328	0.182389	5.93669	0.153931	3.796	0.201355	18.0746	20.3501	3.37769	8	24	2.06536e-08	0.000553063
30294	4.37852	0.074502	3.86796	0.0440266	4.01205	0.221329	4.38625	0.111338	4.65523	0.0425867	4.32933	0.148696	4.43179	0.0996783	4.40552	0.0338421	5.0093	0.0942529	29.0951	2.70073	0.278473	8	24	1.5442e-10	4.58163e-06
18748	4.9503	0.124239	3.95084	0.100616	4.2629	0.236015	5.21275	0.0442227	5.15961	0.0701818	4.60785	0.519525	4.09363	0.197874	5.16292	0.0415923	4.49036	0.0839945	18.0669	6.89605	1.14508	8	24	2.07402e-08	0.000555319
18719	3.80381	0.0837448	4.04162	0.0350086	4.4046	0.0431619	3.88739	0.0965151	3.86299	0.107409	3.79784	0.0550793	3.98615	0.0487316	4.03414	0.0483205	3.8822	0.0235461	24.0839	0.916082	0.114111	8	24	1.1233e-09	3.22399e-05
19942	3.36379	0.220145	3.60361	0.163084	4.26673	0.550557	5.92722	0.141745	3.30281	0.112079	3.63194	0.293073	3.42277	0.16034	4.11536	0.333471	5.01045	0.339612	39.9729	24.0084	1.80185	8	24	4.99323e-12	1.54291e-07
43006	3.74673	0.196745	4.18763	0.722113	4.48929	0.637534	6.11691	0.145657	4.00844	0.0622851	3.67567	0.280114	3.5836	0.159024	3.89513	0.121779	4.27838	0.468519	19.9761	18.9238	2.84197	8	24	7.60278e-09	0.000208978
16024	6.11641	0.0307888	5.58814	0.0759204	5.45977	0.174365	5.84639	0.0388079	6.09601	0.0839978	5.89624	0.25355	6.08001	0.0641182	6.08477	0.0677444	6.33169	0.108899	16.9365	1.93948	0.343545	8	24	3.91775e-08	0.00103197
35449	3.87943	0.0983377	4.1364	0.152156	3.74428	0.143739	4.51361	0.101718	3.95802	0.12353	4.02918	0.0566091	3.90139	0.0858314	3.77386	0.0859751	3.82738	0.0997515	19.0348	1.69565	0.267245	8	24	1.23408e-08	0.000334818
11645	4.76351	0.0776608	3.71208	0.101228	4.25856	0.231892	4.34155	0.119328	4.17987	0.092147	3.70272	0.286309	4.91977	0.144408	3.94369	0.172169	3.78372	0.108571	27.9567	5.92037	0.635308	8	24	2.35718e-10	6.94614e-06
29061	4.78707	0.0842823	4.42107	0.0427819	5.06057	0.0821572	4.72055	0.0642555	4.7515	0.104896	4.62292	0.1279	4.83434	0.0408227	4.74761	0.0663288	4.80924	0.0196912	14.3471	0.726516	0.151915	8	24	1.93381e-07	0.0048529
32342	4.32068	0.0413364	4.65885	0.0464651	5.09279	0.0318193	4.30943	0.0425006	4.33234	0.0970115	4.50304	0.118956	4.42018	0.0758499	4.39723	0.0232569	4.32709	0.0748391	41.6852	1.63485	0.117657	8	24	3.14915e-12	9.77307e-08
40314	4.86044	0.108968	4.21241	0.0732131	5.44414	0.328072	4.54263	0.215965	4.30614	0.087058	4.18159	0.207187	4.97703	0.0381828	4.1547	0.0996924	3.90822	0.0668137	32.4096	6.44047	0.596163	8	24	4.87494e-11	1.47033e-06
22317	4.75365	0.0815635	4.38931	0.0551056	4.52641	0.0901462	4.4115	0.0642151	5.03227	0.416648	5.61181	0.282265	4.83964	0.190696	5.33465	0.0816586	5.54582	0.116812	19.4061	6.28015	0.970853	8	24	1.01707e-08	0.000277406
24562	4.60471	0.0162008	4.99969	0.0769807	4.77953	0.0723885	4.52422	0.0524186	4.62527	0.0683738	4.63299	0.0862238	4.5786	0.0714793	4.43812	0.0713254	4.50781	0.0331623	21.6214	0.724177	0.100481	8	24	3.40714e-09	9.54305e-05
6055	6.0971	0.0518042	5.85204	0.168124	6.08708	0.0634304	5.9807	0.0510377	6.20659	0.165606	6.55586	0.0428858	6.16382	0.0962214	6.37334	0.0935807	6.4356	0.0922282	17.9879	1.43482	0.239297	8	24	2.16597e-08	0.000579332
32371	4.19232	0.146634	3.74782	0.0599042	4.05425	0.0877329	4.03694	0.104803	4.30716	0.159526	3.71711	0.181504	4.17004	0.0991444	4.8736	0.0303763	4.48784	0.0902652	33.3428	3.82058	0.343755	8	24	3.59123e-11	1.0876e-06
5399	4.45951	0.0725883	4.43007	0.119817	3.55963	0.0878138	4.07895	0.0420698	4.14456	0.0502765	3.76157	0.147815	4.40556	0.0650609	4.00219	0.0765025	4.09999	0.0275655	45.7524	2.59506	0.170159	8	24	1.12554e-12	3.51789e-08
25524	4.50889	0.136737	4.4671	0.276818	3.52366	0.213652	3.59653	0.194709	4.56271	0.0982837	3.79784	0.114546	4.63407	0.0754012	4.02946	0.0571938	4.05011	0.149271	29.3361	5.41888	0.554151	8	24	1.41459e-10	4.20346e-06
44808	3.58789	0.325012	3.5371	0.0948567	4.54677	0.415774	6.1918	0.130416	3.47551	0.374321	3.77117	0.406334	3.87974	0.199058	3.48589	0.14203	4.23655	0.414196	32.9528	23.834	2.16983	8	24	4.07662e-11	1.23244e-06
1418	4.58303	0.136274	4.0038	0.119495	4.25906	0.164826	5.77602	0.0930666	4.29864	0.0609065	4.21512	0.155103	4.39531	0.0615003	4.31195	0.0467065	4.64925	0.257951	61.5467	8.18279	0.398858	8	24	4.05231e-14	1.28669e-09
44995	4.57362	0.0710738	4.42486	0.00601578	4.32041	0.0623383	4.23341	0.0862556	4.42793	0.167539	4.76654	0.148819	4.5538	0.129719	4.77758	0.0950128	4.90064	0.017738	15.6592	1.43105	0.274161	8	24	8.38819e-08	0.00216256
32130	4.09705	0.0577372	4.3304	0.0548973	4.34648	0.116458	4.01725	0.0317925	3.8139	0.0913927	3.98449	0.025454	4.05461	0.0786806	3.91522	0.0484112	3.95528	0.0672677	23.6741	0.851003	0.10784	8	24	1.34179e-09	3.83577e-05
1776	4.47454	0.171979	4.00653	0.100348	3.98086	0.0466046	3.91026	0.143839	3.96373	0.113303	3.96238	0.0489227	5.09044	0.126735	3.60678	0.08452	3.70075	0.060511	63.4195	6.29785	0.297914	8	24	2.88658e-14	9.17355e-10
42281	5.08718	0.060326	4.37433	0.146388	4.45063	0.154563	5.14239	0.0555066	5.01646	0.105455	5.02262	0.168226	5.08304	0.0317476	4.93477	0.101964	5.2945	0.0822382	26.352	2.43143	0.276801	8	24	4.39317e-10	1.28215e-05
20682	4.98869	0.0988302	4.93881	0.0657234	4.92807	0.163603	4.62141	0.0615879	4.54474	0.121646	4.51355	0.0778467	4.52499	0.0921945	4.80673	0.0522983	4.38638	0.0957456	19.042	1.38033	0.217466	8	24	1.22941e-08	0.000333589
23632	4.47671	0.343485	3.92385	0.133732	3.41159	0.336772	3.8677	0.204671	4.71487	0.265421	5.04452	0.317535	4.11941	0.118519	3.98783	0.213992	5.09515	0.103759	18.5007	8.98579	1.4571	8	24	1.6389e-08	0.000441553
20237	4.93698	0.0689266	4.40046	0.235215	4.65426	0.0495235	4.83694	0.114705	5.24494	0.0956979	4.84268	0.187882	5.09281	0.151188	5.01065	0.0737642	5.58787	0.0418965	22.4413	2.92531	0.391062	8	24	2.32793e-09	6.57733e-05
42548	4.40856	0.0478552	4.29012	0.0609792	4.51307	0.0707357	4.30647	0.0481023	4.23434	0.0367159	4.04918	0.0418729	4.31307	0.0733641	4.21221	0.0485091	4.23748	0.0441293	21.3627	0.481809	0.0676612	8	24	3.85186e-09	0.00010759
14749	3.68126	0.151839	3.54606	0.0815678	4.2163	0.452142	5.79806	0.135004	3.68996	0.229869	3.81982	0.392836	3.73997	0.284872	3.04052	0.179739	3.39341	0.110382	37.8006	19.3065	1.53224	8	24	9.20297e-12	2.82798e-07
42967	3.30628	0.203068	3.65386	0.188665	4.22242	0.134983	5.68557	0.0626331	3.30454	0.0795455	3.48429	0.115492	3.40203	0.133808	3.18368	0.141142	3.49096	0.257934	106.704	19.5141	0.548642	8	24	1.11022e-16	3.5435e-12
32788	5.54323	0.0770161	5.14451	0.0757245	6.13639	0.255178	5.42841	0.159876	5.05226	0.105586	4.86618	0.22002	5.6788	0.0590824	4.56632	0.0690662	4.28071	0.152073	54.9948	8.90698	0.485881	8	24	1.44218e-13	4.55642e-09
19975	5.4339	0.125891	4.86376	0.108513	5.17334	0.226943	5.23542	0.113307	5.56323	0.0501597	5.46299	0.125165	5.49714	0.101048	5.20997	0.139878	5.7818	0.131996	14.0502	1.8328	0.39134	8	24	2.35552e-07	0.00587632
7404	5.48555	0.127102	4.35508	0.0756043	4.93274	0.11158	5.30402	0.127631	5.54114	0.106273	5.18866	0.171886	5.57816	0.107523	5.40531	0.137739	5.36545	0.019347	33.0857	3.84379	0.34853	8	24	3.90364e-11	1.18077e-06
4415	5.2192	0.0406975	5.35573	0.0204232	5.10505	0.0403083	5.15395	0.0243259	4.92329	0.0786548	4.95749	0.0371751	5.0764	0.0613666	4.94897	0.0720052	4.99224	0.0392733	27.3492	0.57862	0.0634702	8	24	2.97241e-10	8.73325e-06
5972	3.62766	0.0295913	4.13833	0.0879829	3.79667	0.0391222	3.561	0.0709542	3.5033	0.0421259	3.69087	0.0658109	3.61093	0.0317165	3.6317	0.0379299	3.35834	0.166778	29.8303	1.16889	0.117554	8	24	1.18418e-10	3.52933e-06
12999	3.41437	0.0878832	3.44998	0.0618659	4.13184	0.162471	3.4343	0.0806915	4.85329	0.173276	3.567	0.0994285	3.35044	0.0587293	3.49834	0.631667	3.49473	0.205302	14.8952	7.51979	1.51454	8	24	1.35471e-07	0.00343865
40641	5.0258	0.0838496	5.54288	0.0856437	5.08016	0.0796045	4.96407	0.049634	4.85054	0.149455	5.02074	0.0925676	4.94782	0.0709334	4.78972	0.0971008	4.90461	0.106503	17.0176	1.21738	0.214609	8	24	3.73874e-08	0.00098598
5241	2.53199	0.525326	2.98398	0.20701	3.82134	0.642627	5.77935	0.0728648	3.50594	0.332955	3.21734	0.598699	3.03112	0.103486	3.1713	0.189116	3.37244	0.164085	24.4161	27.3187	3.35664	8	24	9.74473e-10	2.80424e-05
4065	4.41545	0.149212	4.80476	0.127615	4.44507	0.0705201	4.25933	0.140311	4.4982	0.175441	4.56104	0.11649	4.35096	0.194506	5.0242	0.0808577	4.21368	0.0477412	13.6207	1.99356	0.43909	8	24	3.15167e-07	0.00778808
30746	4.55348	0.0911216	5.26491	0.0995613	4.91744	0.0881857	4.51574	0.0845739	4.50097	0.0760025	4.66937	0.1676	4.5431	0.0272427	4.4999	0.0386938	4.5444	0.071568	25.7205	1.71733	0.200306	8	24	5.66434e-10	1.64657e-05
26311	4.77512	0.0398443	4.44869	0.0855421	4.38178	0.0598695	4.54747	0.0328434	4.58971	0.114164	4.53744	0.0372076	4.62614	0.037727	4.57026	0.0590484	4.91583	0.0498319	21.5681	0.666829	0.0927523	8	24	3.49405e-09	9.77916e-05
25635	5.70195	0.120647	5.85863	0.0750209	5.41271	0.176619	5.60739	0.0360476	5.84819	0.0902609	6.54684	0.0478349	5.69915	0.101686	5.60559	0.114464	6.17461	0.112193	41.9926	3.47162	0.248017	8	24	2.90434e-12	9.0177e-08
4918	3.86881	0.0520037	4.29819	0.131678	4.39574	0.0972231	3.99119	0.106055	3.97221	0.0700345	4.01218	0.0344711	3.99287	0.114668	3.93003	0.0873857	3.77689	0.0884798	15.2015	0.971532	0.19173	8	24	1.1153e-07	0.0028507
27379	4.48285	0.0486458	4.04173	0.0333378	4.80418	0.186492	4.17538	0.108138	4.02123	0.0760548	3.97762	0.208712	4.56792	0.0635884	3.816	0.0509655	3.96976	0.0769041	31.7479	3.10864	0.293749	8	24	6.0838e-11	1.83013e-06
26001	3.58047	0.0464835	4.65857	0.0746737	4.56248	0.0871976	3.82924	0.155595	3.61707	0.154178	3.92891	0.324612	3.74841	0.12072	3.41141	0.136744	3.66607	0.424115	15.5298	4.93053	0.952466	8	24	9.08584e-08	0.00233706
34484	3.66716	0.0377341	3.80168	0.0794443	3.73178	0.0345691	3.72485	0.034693	3.66379	0.016467	3.75853	0.0499892	3.61178	0.110668	3.42263	0.0646729	3.50683	0.0165947	16.0847	0.434536	0.0810464	8	24	6.47455e-08	0.00168189
42921	4.16192	0.0873278	5.02936	0.0378059	5.57351	0.213684	4.43379	0.150364	4.04281	0.0923913	4.18046	0.270485	4.23273	0.141125	3.733	0.119826	4.02176	0.22782	39.7252	8.4298	0.636609	8	24	5.3455e-12	1.6509e-07
4059	4.46744	0.134873	3.92838	0.0437829	4.13555	0.155035	4.11081	0.0968405	5.32532	0.0473223	6.46076	0.131878	4.44071	0.328383	4.77246	0.238506	5.71756	0.123314	88.0668	21.0797	0.718081	8	24	6.66134e-16	2.12577e-11
21127	4.60574	0.102145	5.04853	0.041153	4.66782	0.14133	4.56799	0.0900359	4.19629	0.1301	4.21587	0.194	4.65575	0.095323	4.09196	0.0639408	4.05114	0.213776	22.902	3.00449	0.393567	8	24	1.88915e-09	5.36444e-05
23739	5.02984	0.0991654	4.79264	0.0859431	5.56433	0.214757	4.93921	0.1072	5.13559	0.0340021	5.79266	0.17038	5.00751	0.0508487	5.25305	0.0643612	5.3022	0.044074	30.4216	2.8963	0.285616	8	24	9.60521e-11	2.87167e-06
8154	5.19871	0.0656393	5.44705	0.041033	5.56919	0.0572834	5.1737	0.05754	5.19816	0.0471169	5.30002	0.0692334	5.19858	0.0651162	5.1523	0.0568129	5.23419	0.0615012	18.6764	0.521673	0.0837964	8	24	1.49175e-08	0.000402818
8774	4.86472	0.0786533	5.42584	0.0658989	5.30676	0.181146	4.8784	0.0992988	4.67424	0.034272	4.70712	0.17179	5.03623	0.0578146	4.61091	0.0797812	4.58222	0.299729	16.8904	2.38329	0.42331	8	24	4.02363e-08	0.00105914
7439	3.97529	0.0806943	4.14706	0.0626665	4.41551	0.197014	3.84403	0.0871916	3.83402	0.0238194	3.91327	0.106603	3.87069	0.0730389	4.02501	0.0376751	4.02572	0.0649471	13.879	0.889726	0.192318	8	24	2.64322e-07	0.00656947
7381	4.21081	0.0412983	3.80114	0.0713484	3.99849	0.0473232	4.11203	0.0868645	4.41602	0.134914	4.02253	0.167186	4.10922	0.0909418	4.64802	0.0429032	3.9027	0.0954429	25.9328	1.9832	0.229424	8	24	5.19747e-10	1.51309e-05
40598	5.4699	0.0829052	4.23033	0.160136	4.54725	0.240842	5.11044	0.0551556	5.1657	0.0771896	4.82478	0.098575	5.28698	0.0559185	4.87059	0.0192612	5.30793	0.132049	43.9139	4.23675	0.289436	8	24	1.77258e-12	5.52106e-08
38549	4.44902	0.0353846	4.00282	0.0135088	4.14049	0.105007	4.30435	0.0734415	4.44097	0.0324958	4.26855	0.10273	4.33505	0.0375029	4.3371	0.0701152	4.5703	0.053657	21.3348	0.724736	0.101909	8	24	3.90361e-09	0.000109004
9518	4.77471	0.0687067	4.16184	0.0826776	4.2864	0.0864226	4.72854	0.0361256	4.83641	0.076392	4.85951	0.192221	4.8403	0.0574956	4.84435	0.0454853	4.93785	0.013213	29.841	1.90498	0.191513	8	24	1.17968e-10	3.51617e-06
32418	5.66085	0.0792523	6.12446	0.0739068	5.99107	0.0580464	5.58526	0.0381453	5.53841	0.0354991	5.53676	0.105162	5.69058	0.0431984	5.68991	0.0603503	5.70791	0.0317838	33.136	1.06449	0.0963742	8	24	3.84025e-11	1.16187e-06
13209	3.41342	0.149387	4.31035	0.0865518	4.69969	0.112503	3.71869	0.138201	3.37896	0.098534	3.55043	0.119564	3.62987	0.0546922	3.22293	0.104631	3.1538	0.133283	63.6226	6.65711	0.313903	8	24	2.78666e-14	8.85684e-10
3656	5.03448	0.0757574	5.49464	0.0525721	4.0981	0.151564	4.97489	0.051443	4.88976	0.022501	4.5209	0.241651	4.93041	0.0218739	4.62457	0.0589363	4.66783	0.116098	39.5639	3.8528	0.292145	8	24	5.5892e-12	1.72511e-07
12130	4.952	0.0624108	6.26324	0.0734384	5.76138	0.0264494	5.10681	0.256407	4.75569	0.0333104	5.14067	0.41657	5.08939	0.132868	4.39737	0.0434378	4.69592	0.554251	17.7734	8.40111	1.41803	8	24	2.43864e-08	0.000650629
13001	4.3354	0.0940847	3.84648	0.186223	4.1643	0.0805794	4.38369	0.0562033	4.64819	0.0201355	4.39067	0.158662	4.49824	0.0380281	4.32552	0.0452505	4.4006	0.187618	14.4534	1.3297	0.275996	8	24	1.80337e-07	0.00453457
30855	3.54367	0.0660069	3.52243	0.0217675	4.06529	0.281864	5.75869	0.0861607	3.37663	0.053627	3.38004	0.233366	3.65216	0.200029	3.90452	0.146506	3.55402	0.250774	77.9392	17.5985	0.677393	8	24	2.77556e-15	8.85236e-11
30033	4.59672	0.0573232	4.9603	0.0468244	5.37692	0.0753872	4.71939	0.105386	4.53608	0.101711	4.45625	0.0894115	4.7471	0.0606544	4.55255	0.0361649	4.48808	0.0516923	49.0874	2.19669	0.134251	8	24	5.14699e-13	1.61626e-08
28373	5.03424	0.0886454	4.46399	0.111254	4.95395	0.0640658	5.29322	0.0847783	5.13853	0.130945	5.42927	0.0604834	5.13627	0.0904947	5.29758	0.125756	5.36793	0.231168	20.6947	2.20332	0.319404	8	24	5.31926e-09	0.000147455
15643	4.32667	0.0577628	3.39267	0.0474645	3.85346	0.0540124	4.14473	0.0394063	4.38351	0.178081	3.96018	0.215063	4.33096	0.129233	4.1306	0.0948828	4.25605	0.13621	20.7737	2.58371	0.373121	8	24	5.11779e-09	0.000141998
35563	3.82483	0.0861263	4.00348	0.208833	4.37606	0.151201	3.63638	0.0612139	4.26075	0.10325	4.57839	0.100296	3.90103	0.0688366	4.25531	0.0329191	4.23146	0.0886461	31.4086	2.74074	0.261782	8	24	6.82661e-11	2.05058e-06
14265	4.31819	0.203774	3.09297	0.0884222	3.35251	0.4703	3.95579	0.475139	4.56495	0.219529	3.39534	0.251938	4.47665	0.0555214	4.31234	0.096069	4.12802	0.0987912	14.9426	8.22487	1.6513	8	24	1.31432e-07	0.00334087
16414	3.46821	0.341579	3.6939	0.209847	4.81394	0.543769	6.4459	0.1093	3.64781	0.432752	4.09199	0.522085	4.13265	0.198486	3.3817	0.155198	4.20965	0.49694	27.0157	28.1792	3.1292	8	24	3.38259e-10	9.91336e-06
42619	4.26158	0.166493	3.73926	0.0786606	4.91376	0.264973	4.41303	0.108312	4.27791	0.166341	4.14074	0.179909	4.45608	0.0680858	4.15858	0.125629	3.80548	0.0371775	17.8044	3.05809	0.51528	8	24	2.39707e-08	0.000639777
30529	5.5439	0.0858787	5.85253	0.0478719	5.1161	0.143942	5.17268	0.101741	5.11246	0.146735	5.48787	0.0659934	5.48088	0.0747626	5.40735	0.054186	5.20664	0.0793734	22.6529	1.62373	0.215037	8	24	2.11407e-09	5.98747e-05
6217	3.12854	0.228227	3.27045	0.177395	3.15374	0.0728917	2.94063	0.189323	4.07326	0.171726	3.24304	0.118051	2.98582	0.227676	2.84468	0.115	3.05897	0.0508164	18.4774	4.11421	0.667985	8	24	1.6596e-08	0.000446964
5561	2.75191	0.366072	3.1437	0.0800194	3.62441	0.267552	4.71034	0.0782533	3.05934	0.126501	3.16234	0.186279	2.9664	0.116017	3.04985	0.210275	3.1587	0.132057	33.9817	10.6066	0.936384	8	24	2.92599e-11	8.88448e-07
7822	4.35525	0.0921483	4.92777	0.174262	4.72411	0.120402	4.38025	0.0663892	4.40306	0.0894978	4.67483	0.105114	4.42414	0.125893	4.34314	0.0395012	4.52306	0.0530373	13.8017	1.12003	0.243454	8	24	2.78534e-07	0.00690958
18600	5.37509	0.113946	5.33247	0.119077	5.54409	0.11101	5.83885	0.0302622	5.36681	0.110395	5.29767	0.127651	5.53086	0.0582526	5.47032	0.016852	5.71967	0.105659	14.0146	0.997414	0.213508	8	24	2.41238e-07	0.00601334
8998	4.59648	0.0461317	4.96427	0.109675	4.87788	0.119469	4.48978	0.0326639	4.4285	0.0407722	4.63792	0.0718084	4.53599	0.0660309	4.31456	0.0476684	4.16529	0.138536	34.4134	1.61659	0.140926	8	24	2.55267e-11	7.76548e-07
30194	4.9685	0.138094	4.30783	0.20413	4.32669	0.0904223	4.68855	0.0625701	4.82382	0.107084	5.00352	0.130635	4.77539	0.0334557	5.04547	0.0415754	5.04609	0.047964	24.173	2.15452	0.267387	8	24	1.0811e-09	3.10547e-05
23351	4.15677	0.26537	4.30552	0.126829	4.14769	0.136791	4.49021	0.0306327	4.67754	0.402104	5.94209	0.118809	4.42178	0.201588	4.83058	0.0850082	5.23416	0.241631	28.4066	10.1454	1.07145	8	24	1.9908e-10	5.88143e-06
10926	6.24871	0.0852549	6.56119	0.0544665	6.43553	0.0527006	6.37846	0.0335787	6.01322	0.0503289	6.43139	0.115666	6.21111	0.0338258	6.20237	0.0455005	6.15499	0.0535649	24.5927	0.818054	0.0997923	8	24	9.0414e-10	2.60519e-05
21927	4.55058	0.138095	5.50574	0.104814	5.44986	0.0452956	4.63196	0.133846	4.38361	0.114177	4.55459	0.305303	4.58621	0.157993	4.00747	0.0695768	4.36538	0.199103	30.6311	6.37599	0.624463	8	24	8.9266e-11	2.67209e-06
24705	3.24146	0.139586	3.8552	0.279375	4.41782	0.154152	6.23512	0.172944	3.31828	0.234024	3.83862	0.437439	3.64306	0.222519	3.68629	0.23913	4.01617	0.526102	39.2948	25.7227	1.96383	8	24	6.0234e-12	1.85786e-07
39848	4.03784	0.088166	4.31085	0.0479586	4.01489	0.0966372	3.90699	0.0771683	3.74313	0.184786	4.25436	0.0552112	3.97786	0.0460132	3.82123	0.0403455	3.89301	0.0447463	15.8938	1.01341	0.191284	8	24	7.2673e-08	0.00188136
38436	5.17173	0.204347	4.81714	0.251962	5.38188	0.323987	4.92773	0.119424	5.33191	0.217066	6.12264	0.182749	5.10642	0.0941757	5.02134	0.130769	5.73481	0.175502	17.1812	5.07429	0.886019	8	24	3.40413e-08	0.000900153
8406	3.77381	0.0606336	3.07894	0.298694	4.15196	0.151677	3.41806	0.0886791	3.1461	0.0999382	3.12635	0.308817	3.91654	0.0574064	3.02271	0.0497047	2.84472	0.0451604	28.5708	5.68097	0.596514	8	24	1.87283e-10	5.54001e-06
19783	3.43993	0.0122823	3.1083	0.0362194	3.595	0.178362	3.38728	0.221668	3.88308	0.15552	4.33768	0.0940648	3.50749	0.111447	3.47744	0.0202634	3.68472	0.133139	28.0079	3.61453	0.387162	8	24	2.31204e-10	6.81429e-06
35762	5.16443	0.0640394	5.45086	0.0732447	5.53087	0.0605651	5.17828	0.0452839	5.24925	0.0930636	5.29325	0.0454911	5.20782	0.0521903	5.2841	0.0527935	5.17753	0.0679672	13.5308	0.426147	0.0944837	8	24	3.35255e-07	0.00826874
44590	5.14678	0.0522023	5.4741	0.0957362	5.66284	0.0714997	5.32568	0.0805316	5.08193	0.04167	5.12702	0.075089	5.23922	0.104677	5.346	0.0545377	5.21862	0.0461233	22.1361	0.917617	0.12436	8	24	2.67876e-09	7.54634e-05
36884	5.56049	0.206141	5.83772	0.0775265	5.13007	0.117067	6.2316	0.0642556	5.79992	0.132245	6.13849	0.28621	5.55091	0.152865	5.90932	0.0748139	6.1856	0.170037	16.8992	3.50509	0.622233	8	24	4.00309e-08	0.00105389
33406	4.86423	0.0486364	4.33181	0.115824	4.82766	0.217649	5.50158	0.0604777	4.95561	0.111126	4.99421	0.171776	4.9894	0.181239	4.89931	0.0701728	4.51345	0.0633849	23.0066	2.96448	0.386561	8	24	1.80258e-09	5.12473e-05
9789	5.25315	0.0493704	5.53913	0.036409	5.56767	0.0678828	5.26333	0.061926	5.01228	0.135416	5.14755	0.0165529	5.35454	0.0671365	5.12691	0.0426589	5.117	0.0186204	27.6741	0.979601	0.106193	8	24	2.62428e-10	7.72298e-06
13412	4.26697	0.106669	5.88755	0.0515753	5.12964	0.153791	4.61473	0.326187	4.13285	0.0866499	4.64446	0.430718	4.37893	0.13702	3.85381	0.131223	4.3168	0.477509	18.6942	9.65272	1.54904	8	24	1.47766e-08	0.000399147
26181	3.22709	0.167042	3.33979	0.0959246	3.4529	0.364239	3.19594	0.046818	5.82996	0.405874	3.34132	0.322738	3.19001	0.380509	3.26745	0.131923	3.67498	0.186199	39.2965	22.7477	1.73662	8	24	6.02052e-12	1.85703e-07
14825	5.36004	0.0767146	4.79174	0.17152	5.14947	0.0238955	5.05005	0.0609837	5.59146	0.146625	6.51006	0.0584053	5.34832	0.0990816	5.60628	0.0789224	5.54289	0.176491	76.3948	6.97635	0.273959	8	24	3.44169e-15	1.09752e-10
30775	4.94186	0.134474	3.95721	0.150802	3.90887	0.150884	4.99381	0.0407555	4.7444	0.08983	4.60026	0.0770963	4.87988	0.136654	4.42638	0.0337591	4.52017	0.0793209	48.7393	4.29413	0.264312	8	24	5.5711e-13	1.7486e-08
11234	4.59875	0.0544498	4.48099	0.0782317	4.23521	0.0360846	4.56823	0.0754546	4.43404	0.0898136	4.46581	0.0490824	4.52369	0.0292576	4.47914	0.0390842	4.72105	0.0267099	16.3859	0.441456	0.0808234	8	24	5.40772e-08	0.00141266
5049	3.59481	0.102403	3.95264	0.0221093	3.87365	0.0811297	3.48159	0.0688623	3.41743	0.151952	3.63445	0.0593429	3.51775	0.199527	3.2451	0.115249	3.32445	0.0290674	14.5123	1.45427	0.30063	8	24	1.73529e-07	0.00436894
4322	4.76422	0.115173	5.23895	0.0712711	5.40317	0.0438047	4.86669	0.177309	5.00092	0.0944518	5.03731	0.0923497	4.86893	0.0389316	5.00623	0.0581431	4.98866	0.0320584	14.1861	1.02707	0.2172	8	24	2.15135e-07	0.00538118
1895	4.62502	0.159833	3.80904	0.0694442	4.35259	0.196617	4.71474	0.0799289	4.84927	0.0754363	4.63442	0.162433	4.81527	0.0592187	4.66772	0.0554116	5.12955	0.107671	31.3386	3.36275	0.321911	8	24	6.99166e-11	2.09925e-06
9958	4.77594	0.0528553	5.47348	0.0609528	5.28671	0.0911024	4.85909	0.0242096	4.79329	0.112146	4.91711	0.118212	4.91864	0.0502576	4.78549	0.0273094	4.68031	0.173241	28.2339	1.7285	0.183662	8	24	2.1236e-10	6.2676e-06
17440	3.0113	0.205882	4.5645	0.236399	3.17028	0.172661	3.28391	0.363709	2.82421	0.2367	3.52572	0.127168	3.32906	0.200891	3.13722	0.203352	3.30252	0.169436	15.7773	6.38743	1.21455	8	24	7.80232e-08	0.0020162
20846	5.65903	0.0772241	5.20134	0.0851897	5.1816	0.134995	5.67537	0.0549434	5.7388	0.0545285	5.58248	0.12433	5.67873	0.0547024	5.52336	0.0402882	5.81748	0.0798183	24.2049	1.28925	0.159791	8	24	1.06641e-09	3.06411e-05
21986	4.01323	0.0772941	4.29722	0.057061	4.40525	0.16105	3.90663	0.0386065	3.80458	0.0835615	4.0386	0.0608402	4.06075	0.112308	3.858	0.0217049	3.7934	0.0557543	22.2497	1.17406	0.158302	8	24	2.54191e-09	7.1687e-05
2403	3.94814	0.129813	3.62631	0.0824652	3.55825	0.175842	3.96745	0.113998	4.07882	0.144525	3.60195	0.158963	4.32913	0.111543	3.77046	0.126625	3.32726	0.186331	17.6856	2.70188	0.458319	8	24	2.56087e-08	0.000682241
25471	4.75571	0.103004	5.2595	0.0556944	4.1734	0.1193	4.59331	0.182669	4.72074	0.0518446	4.43834	0.203744	4.66205	0.0991428	4.44185	0.0639903	4.55073	0.147628	17.339	2.22264	0.384561	8	24	3.11174e-08	0.000824548
32602	4.12076	0.112586	3.90843	0.127039	4.35932	0.0499178	3.90804	0.0511687	3.73795	0.0921673	3.6852	0.133683	4.18889	0.0831855	3.93808	0.021938	3.62994	0.027731	26.2033	1.62445	0.185982	8	24	4.66191e-10	1.35927e-05
14325	5.16272	0.13887	2.95971	0.137017	3.47137	0.248242	2.88032	0.409699	4.1469	0.225902	3.49374	0.427474	3.46769	0.361054	3.92053	0.150176	2.658	0.253932	26.0844	17.4871	2.01121	8	24	4.88948e-10	1.42465e-05
22165	4.54216	0.0909229	5.17155	0.0476363	4.98917	0.114674	4.68209	0.0954914	4.77965	0.0422818	4.85142	0.0691282	4.65438	0.0382309	4.73504	0.0712557	4.61708	0.0438977	24.2899	1.02151	0.126166	8	24	1.02835e-09	2.95639e-05
11369	4.69707	0.106002	4.20767	0.0935028	4.38649	0.232703	4.41894	0.109535	4.92604	0.067286	4.63876	0.0694197	4.73015	0.165453	4.62332	0.0606879	4.94256	0.0459646	14.8945	1.59335	0.320928	8	24	1.35534e-07	0.00343999
1212	2.9808	0.304562	4.09801	0.200139	3.75213	0.190118	3.3448	0.131667	5.44375	0.259817	3.47399	0.383642	3.14095	0.137293	3.82192	0.67898	4.25775	0.563639	16.2899	17.3852	3.20171	8	24	5.72548e-08	0.00149315
12851	4.06901	0.046921	5.20721	0.0928796	4.90213	0.160569	4.25555	0.142325	4.00704	0.222983	4.09001	0.278092	4.20441	0.141002	3.61112	0.0503636	3.88784	0.520023	17.2642	6.47675	1.12546	8	24	3.24678e-08	0.000859553
28168	4.29853	0.219937	6.11803	0.062522	5.29069	0.105081	4.64292	0.494413	3.90695	0.162064	4.75192	0.535471	4.50812	0.261666	3.70864	0.132199	4.25533	0.720016	13.5824	14.2253	3.14202	8	24	3.23563e-07	0.00798844
7270	5.07595	0.189049	4.43117	0.108153	4.68013	0.104232	4.54277	0.0851526	5.1152	0.107527	5.05587	0.0560912	4.92224	0.0722042	5.05919	0.0623473	5.03059	0.05878	22.278	1.87456	0.252431	8	24	2.50897e-09	7.07756e-05
4581	2.85473	0.236136	2.79669	0.482555	2.91069	0.309506	4.11076	0.143695	2.73064	0.127922	3.02645	0.165792	2.52694	0.315699	2.81102	0.0856041	2.75528	0.12503	14.4957	6.62133	1.37033	8	24	1.75411e-07	0.00441457
2559	5.13243	0.0691588	4.31518	0.0245437	4.05037	0.175284	4.94109	0.0929873	4.17312	0.107138	3.95576	0.256404	4.83502	0.0429056	4.47806	0.140461	4.36061	0.157957	34.7694	5.20636	0.449219	8	24	2.2836e-11	6.95652e-07
8722	5.28441	0.116755	5.4387	0.0317389	4.41017	0.36324	4.93658	0.108968	4.90005	0.048169	4.41726	0.266581	5.2262	0.0813125	4.89966	0.0282628	5.04549	0.173618	16.4005	3.52663	0.645094	8	24	5.36111e-08	0.00140086
23514	4.36419	0.0360294	4.28497	0.0579762	4.85712	0.0456971	4.23677	0.0819174	4.28637	0.0696284	4.33716	0.114503	4.39189	0.0917259	4.25695	0.0539696	4.33045	0.0449441	21.1005	0.891996	0.126821	8	24	4.36767e-09	0.000121679
9639	4.90291	0.0612612	5.48315	0.0185051	5.37939	0.0730741	5.00068	0.0976082	5.08537	0.10707	5.18155	0.134208	5.02382	0.104422	5.06101	0.0425099	4.84743	0.0760655	17.6967	1.11689	0.189338	8	24	2.54506e-08	0.000678054
10241	5.31556	0.0909061	5.7414	0.0684026	5.86848	0.101169	5.42062	0.0504632	5.33167	0.060097	5.70032	0.1277	5.43143	0.0668759	5.45279	0.0258438	5.28463	0.0537646	24.7775	1.18286	0.143218	8	24	8.36415e-10	2.41289e-05
29424	2.83323	0.463061	2.88838	0.270685	2.37235	0.197369	2.88353	0.13427	2.85837	0.209302	2.72932	0.142304	2.7042	0.356554	6.14524	0.155692	6.52677	0.146171	130.847	70.2574	1.61083	8	24	0	0
13843	4.32915	0.162853	4.72674	0.0668554	4.82705	0.126134	4.27442	0.154333	4.2973	0.0942661	4.25032	0.105207	4.27582	0.111275	4.23782	0.0224848	4.17922	0.0490864	13.631	1.34094	0.295124	8	24	3.12946e-07	0.00773666
19807	5.33395	0.0477066	5.81558	0.0347939	5.20457	0.0767581	5.17137	0.0484004	5.19647	0.136838	5.42483	0.151693	5.23281	0.0332591	5.28992	0.0808146	5.4234	0.0224378	17.4884	1.0329	0.177185	8	24	2.85994e-08	0.000759685
29065	5.69844	0.0794404	4.20265	0.0114123	4.51214	0.101116	5.20687	0.042023	5.41308	0.0901651	4.71232	0.215572	5.63469	0.0985979	4.86155	0.0593758	4.67195	0.0603602	90.5439	7.71948	0.25577	8	24	4.44089e-16	1.41727e-11
39349	3.69865	0.205141	3.78544	0.221537	3.8191	0.10207	3.73976	0.226535	4.34331	0.176174	3.74822	0.205552	3.98156	0.202183	4.30213	0.135091	5.01983	0.143311	18.066	5.04358	0.837524	8	24	2.07506e-08	0.000555577
20828	4.33463	0.0562326	3.85677	0.40293	3.61094	0.088633	4.34485	0.0854361	4.29511	0.0765172	4.74313	0.177743	4.24799	0.0223478	4.22013	0.054062	4.24869	0.149728	15.2118	2.73431	0.539247	8	24	1.10811e-07	0.00283289
38651	5.88722	0.106216	6.39764	0.0163208	5.95356	0.032903	5.87525	0.0669374	5.71541	0.0506838	5.93693	0.076884	5.80866	0.0235927	5.97816	0.105968	5.79743	0.0402037	25.6941	0.976506	0.114015	8	24	5.7255e-10	1.66395e-05
22363	5.33319	0.065406	5.33868	0.0986607	5.58121	0.0919715	5.3264	0.0908653	5.40632	0.0247389	5.03165	0.121293	5.25494	0.0305177	5.31063	0.0256956	5.07234	0.0480705	17.255	0.744021	0.129357	8	24	3.26385e-08	0.000863875
5385	5.0909	0.16461	4.46899	0.122337	5.15158	0.101307	5.44616	0.0388869	5.42905	0.0532063	5.39461	0.145626	5.15728	0.0289939	5.64212	0.0770795	5.50817	0.0336063	41.0012	3.15714	0.231003	8	24	3.77776e-12	1.17065e-07
9656	3.35489	0.221477	3.31449	0.239269	4.2063	0.66422	5.92275	0.0328648	3.1678	0.193367	3.47123	0.273834	3.46079	0.0831169	3.07037	0.32592	3.78909	0.531746	30.831	24.5549	2.3893	8	24	8.32686e-11	2.49464e-06
14946	2.90693	0.430787	4.49462	0.276063	4.61125	0.568008	3.01657	0.221823	3.1157	0.400758	5.15159	0.443131	2.84615	0.416029	5.37634	0.106293	4.34502	0.0696796	30.6854	32.0744	3.1358	8	24	8.75903e-11	2.62237e-06
8930	4.91229	0.0531838	4.15676	0.105818	4.32635	0.0678515	4.9946	0.0862061	5.09274	0.0551046	4.84198	0.0506713	4.9248	0.0558018	4.88166	0.0354566	5.22287	0.0732737	88.4891	3.03948	0.103046	8	24	6.66134e-16	2.12577e-11
42454	3.18745	0.135438	3.15979	0.434871	3.70409	0.356511	5.52686	0.0458457	3.08568	0.116196	3.24797	0.183005	3.29166	0.225658	3.65076	0.236818	3.44722	0.305376	40.5884	18.16	1.34226	8	24	4.22218e-12	1.30706e-07
43477	3.66835	0.0739165	3.92159	0.0178635	4.34821	0.0731358	4.05348	0.0440168	3.40115	0.0717873	3.47852	0.0454478	3.73277	0.0621026	3.60068	0.0323504	3.50139	0.0281488	109.09	2.59964	0.0714906	8	24	1.11022e-16	3.5435e-12
3166	5.2574	0.118565	4.52811	0.173736	4.92414	0.215301	4.98942	0.116626	5.45382	0.106178	4.86592	0.129646	5.27499	0.143708	5.40212	0.0917592	6.16273	0.0915106	38.4827	5.44227	0.424264	8	24	7.56995e-12	2.33041e-07
28177	5.03317	0.150709	4.38878	0.0517579	4.7072	0.149219	4.69605	0.145239	5.14625	0.085342	5.40525	0.085926	5.01029	0.0920408	4.95411	0.0579765	5.09263	0.0150256	28.304	2.46492	0.261263	8	24	2.06857e-10	6.10767e-06
38722	3.5647	0.120612	3.77951	0.064785	4.14845	0.0785023	3.67353	0.0456972	3.72092	0.105065	3.78695	0.030813	3.69856	0.0667934	3.87925	0.0684754	3.76083	0.056475	15.2733	0.714894	0.14042	8	24	1.06607e-07	0.0027285
25141	5.2315	0.129763	5.75863	0.0569934	6.03263	0.126907	5.40937	0.138989	5.29813	0.0804217	5.55973	0.142193	5.38049	0.101117	5.4477	0.0107215	5.0735	0.120685	21.7828	2.08667	0.287384	8	24	3.15801e-09	8.86358e-05
37724	3.84891	0.0630708	5.35146	0.0817404	5.07868	0.144512	4.29651	0.152943	3.84829	0.0616946	4.18615	0.453882	4.08591	0.103628	3.5544	0.0310213	3.93961	0.441035	23.2808	9.241	1.19081	8	24	1.59531e-09	4.54519e-05
23160	4.39553	0.0213624	5.234	0.0978587	5.39481	0.205402	4.34664	0.0939121	4.07286	0.0749818	4.20601	0.23227	4.46724	0.0401192	3.91746	0.123951	4.17131	0.325535	35.2471	6.73152	0.572942	8	24	1.96972e-11	6.01042e-07
37811	3.85645	0.100442	5.54537	0.00851167	4.90931	0.0740206	4.27307	0.287931	3.55202	0.154516	4.1719	0.490598	3.97005	0.193578	3.33834	0.0827479	3.73535	0.612008	19.2253	12.5979	1.96583	8	24	1.11707e-08	0.000303744
35079	4.44518	0.0644259	4.72017	0.0125836	4.90408	0.157414	4.39267	0.0268413	4.33801	0.0690316	4.46312	0.0319744	4.37652	0.0313619	4.23534	0.057064	4.42377	0.0513371	33.2611	1.10696	0.0998425	8	24	3.68742e-11	1.11633e-06
29645	5.41417	0.0519435	6.13131	0.046295	6.14965	0.162111	5.39377	0.0495168	5.06787	0.045378	5.19241	0.306686	5.35277	0.0914414	4.95009	0.0516775	5.14887	0.153841	33.377	4.90724	0.441073	8	24	3.55167e-11	1.0758e-06
15378	4.05936	0.104332	3.30893	0.0591694	3.29341	0.402297	4.00895	0.10134	4.06573	0.0735242	3.73188	0.0781806	4.04373	0.0327543	4.00717	0.0979047	3.89953	0.146045	15.3883	2.58185	0.503339	8	24	9.92088e-08	0.00254471
27930	4.00441	0.0207778	4.4785	0.123559	4.88091	0.160976	4.34674	0.0588465	4.11839	0.135151	4.16856	0.0175703	4.10831	0.0949495	4.31627	0.0197707	3.98378	0.091406	31.3677	2.03573	0.194697	8	24	6.92247e-11	2.07868e-06
31880	5.15812	0.141932	4.56973	0.160419	4.67589	0.162024	5.49063	0.0363594	5.33541	0.0912604	5.01125	0.0830411	5.07569	0.128141	5.18194	0.0758778	5.47956	0.0165426	28.7889	2.69776	0.281125	8	24	1.72775e-10	5.11707e-06
23532	5.65117	0.0476254	6.08706	0.0294681	5.69901	0.0257494	5.68051	0.0800978	5.65408	0.0144637	5.87146	0.131552	5.64144	0.0298923	5.69257	0.0137802	5.60857	0.101055	17.1944	0.603719	0.105334	8	24	3.3785e-08	0.000893579
12472	4.5296	0.0568269	4.69547	0.0939654	4.86591	0.0130451	4.43608	0.0404905	4.40969	0.0228566	4.47672	0.0172213	4.53975	0.0225095	4.44474	0.021802	4.42182	0.0909479	32.3699	0.588611	0.0545517	8	24	4.93965e-11	1.4894e-06
19460	4.15045	0.0523179	4.0811	0.122959	4.22316	0.255073	4.5943	0.0923116	5.06478	0.0858187	4.2278	0.406718	4.30289	0.16206	4.97126	0.0790966	4.04056	0.0830918	15.9518	4.38069	0.823859	8	24	7.01571e-08	0.0018184
948	3.84131	0.21849	4.0533	0.0863752	3.95174	0.0194405	4.33778	0.092348	3.91008	0.0376281	3.78459	0.0533564	3.81869	0.0857967	4.26281	0.072054	3.67372	0.1221	16.7503	1.47815	0.264739	8	24	4.36471e-08	0.00114643
7969	5.53867	0.0753055	6.31157	0.128721	6.03203	0.0751071	5.61103	0.0638289	5.42882	0.0596132	5.57547	0.0874059	5.58947	0.0531051	5.46312	0.0406824	5.53139	0.076154	50.3775	2.22098	0.13226	8	24	3.85247e-13	1.21129e-08
22162	3.51916	0.0665745	3.82429	0.0717992	3.98227	0.133948	3.95589	0.0726203	3.52531	0.0750768	3.43956	0.128582	3.63024	0.0529245	3.52244	0.0565843	3.5428	0.046229	22.0383	1.20553	0.164104	8	24	2.80303e-09	7.88745e-05
32002	4.17492	0.117461	4.53721	0.0737579	3.49846	0.191306	3.525	0.102637	4.56624	0.150682	3.79054	0.349171	3.69969	0.141086	5.17313	0.150961	3.51139	0.107311	42.5162	10.5166	0.742063	8	24	2.53353e-12	7.87522e-08
43763	5.57487	0.0716649	6.09832	0.0517668	5.39609	0.0794091	5.43561	0.0550934	5.47206	0.071865	5.50748	0.132726	5.50096	0.0639537	5.43786	0.0465557	5.56952	0.0372547	25.3518	1.11865	0.132375	8	24	6.58677e-10	1.90858e-05
35465	5.44846	0.0950824	5.91	0.0706232	6.11646	0.0647767	5.58208	0.0942704	5.31987	0.0954694	5.71067	0.135183	5.48438	0.0757026	5.53752	0.069269	5.42974	0.0519121	26.665	1.70029	0.191294	8	24	3.88087e-10	1.135e-05
1155	5.40627	0.0933965	4.55112	0.0235285	4.89543	0.0189661	4.9385	0.0895497	5.51911	0.051809	5.30863	0.145033	5.45907	0.0918089	5.52946	0.0653111	5.31008	0.0954283	52.2496	3.12636	0.179505	8	24	2.56128e-13	8.06805e-09
12446	5.59816	0.0751511	5.81956	0.0977088	5.70617	0.0345531	5.6005	0.0475429	5.77777	0.180095	6.42034	0.11857	5.73456	0.0611412	5.69206	0.0672184	5.89945	0.0412031	27.9563	1.9835	0.21285	8	24	2.35753e-10	6.94695e-06
12988	3.35277	0.157204	3.33373	0.0894154	3.41796	0.0676424	3.30028	0.0356098	4.62314	0.277236	3.32497	0.149227	3.37535	0.130615	3.50318	0.141815	3.12723	0.0699576	34.4785	5.99666	0.521774	8	24	2.50101e-11	7.61033e-07
10109	3.73093	0.076697	3.44388	0.059632	3.87194	0.212677	3.41199	0.104612	4.07199	0.195715	5.12604	0.197782	3.58558	0.163775	4.1693	0.126139	4.50163	0.138615	50.9993	9.29797	0.546947	8	24	3.35953e-13	1.05681e-08
15420	5.62679	0.0598039	4.31848	0.144504	4.42794	0.241301	5.16461	0.056356	4.85334	0.108895	4.47714	0.424409	5.70863	0.0783194	4.78488	0.0446123	4.32183	0.135675	31.1595	8.47127	0.815604	8	24	7.43438e-11	2.23068e-06
43815	5.54638	0.102506	6.1338	0.0463973	5.68037	0.135723	5.4713	0.124945	5.77075	0.0907027	6.13271	0.176699	5.80553	0.0929374	5.52463	0.0841069	5.73816	0.119982	16.6003	1.73626	0.313777	8	24	4.76522e-08	0.00124873
13829	4.34444	0.1112	4.29558	0.040523	4.52041	0.0684933	4.79859	0.06744	4.56874	0.130153	4.316	0.072973	4.50461	0.0407541	4.58957	0.0733601	4.55335	0.0611829	14.6352	0.774776	0.158817	8	24	1.60178e-07	0.00404273
14966	4.50312	0.163	3.56842	0.0771927	3.91715	0.132695	4.4672	0.133168	4.41668	0.19537	4.07984	0.140695	4.67318	0.0807448	4.54224	0.0989378	4.38974	0.143905	22.8249	3.3802	0.444278	8	24	1.95588e-09	5.54843e-05
28710	5.63429	0.0447174	4.56246	0.109468	6.00233	0.207845	5.31128	0.132116	4.88197	0.0979659	4.69683	0.258562	5.70484	0.0297974	4.5518	0.0710769	4.34171	0.111445	67.0755	9.85434	0.440743	8	24	1.53211e-14	4.87501e-10
27256	5.55073	0.164458	4.5806	0.192812	4.69162	0.284286	5.63954	0.0715145	5.35705	0.0922058	5.20557	0.135003	5.45372	0.131437	5.10302	0.107158	5.31286	0.136835	19.936	3.56441	0.536379	8	24	7.75824e-09	0.000213088
42105	4.32678	0.073568	4.66729	0.0480731	3.90029	0.103193	4.35935	0.0382304	4.54039	0.176607	3.80704	0.201786	4.54221	0.158812	4.4234	0.0316815	3.91679	0.0655229	24.3257	2.83415	0.349525	8	24	1.01272e-09	2.91198e-05
13009	4.83235	0.0574705	4.57484	0.0593437	4.76796	0.223403	4.96719	0.0885955	5.0946	0.0886381	5.29823	0.163416	5.11097	0.0586434	5.09146	0.0620646	5.20568	0.0593569	15.6112	1.42021	0.272922	8	24	8.64028e-08	0.00222548
43751	4.12083	0.0123056	4.12391	0.224812	5.7271	0.150367	4.06145	0.741445	3.82608	0.0737154	3.77632	0.389583	3.33437	0.164057	3.96177	0.0740573	3.36129	0.135225	15.4802	12.3913	2.40137	8	24	9.36942e-08	0.00240757
25816	4.64099	0.0406244	4.77619	0.0999208	5.16561	0.0913939	4.78312	0.00882838	4.64189	0.103497	4.56605	0.09263	4.71118	0.0748921	4.76238	0.052695	4.68638	0.130618	14.4724	0.767104	0.159014	8	24	1.78111e-07	0.0044802
28464	4.79731	0.14783	3.56817	0.0129315	3.96269	0.23277	4.99259	0.137149	4.38038	0.165783	4.33795	0.246091	5.09647	0.0803138	4.89159	0.0603651	3.96279	0.0479651	44.5132	7.85966	0.529707	8	24	1.52578e-12	4.75952e-08
16275	3.40483	0.105938	3.50282	0.0479286	3.82323	0.205494	5.07735	0.0471341	3.40226	0.0393013	3.65679	0.270272	3.3935	0.0293268	3.35223	0.0303216	3.47407	0.162932	68.9857	9.46462	0.41159	8	24	1.11022e-14	3.53495e-10
44151	3.68418	0.212669	3.94799	0.198175	4.57264	0.322033	6.37206	0.0799123	3.51953	0.171038	4.04247	0.267061	4.00369	0.171682	3.55521	0.134372	4.27642	0.539929	49.6975	24.3213	1.46816	8	24	4.48419e-13	1.40925e-08
18560	4.98368	0.140854	4.28156	0.297019	4.34579	0.202016	4.59734	0.0398945	6.05524	0.237657	6.5617	0.0437156	5.10878	0.258066	5.04081	0.364775	6.44715	0.218326	53.433	21.2279	1.19184	8	24	1.99285e-13	6.28684e-09
30958	5.61355	0.0610117	5.99256	0.0387863	5.7577	0.0982138	5.69607	0.0533143	5.59039	0.0287073	5.67346	0.0658762	5.64835	0.0169996	5.58481	0.0232807	5.45154	0.11432	19.0836	0.547812	0.0861177	8	24	1.20286e-08	0.000326553
17935	3.1731	0.115965	3.10197	0.261181	3.22343	0.207779	4.46198	0.0564475	3.14476	0.184149	3.20128	0.22326	3.20907	0.370672	2.90505	0.141432	3.10641	0.383835	15.1156	6.50378	1.29081	8	24	1.17745e-07	0.0030052
24923	4.62053	0.0677954	3.45242	0.091146	3.69267	0.0804192	4.28571	0.1172	4.17666	0.02177	3.97376	0.244848	4.52391	0.0591383	3.88724	0.073857	4.01167	0.0965841	38.4288	3.98805	0.311333	8	24	7.68674e-12	2.36621e-07
3418	6.11035	0.0661771	5.89648	0.035413	5.75637	0.0561701	5.8481	0.0594994	5.7593	0.148674	5.65861	0.0952996	5.98023	0.0561466	6.30888	0.11775	5.81271	0.0552688	20.8743	1.2754	0.183297	8	24	4.87311e-09	0.000135399
21856	4.05211	0.0228498	4.92807	0.0462888	3.8387	0.125532	4.04141	0.232653	4.17939	0.14584	4.25301	0.15473	4.10966	0.0979963	4.03037	0.0729046	3.99434	0.238785	14.4165	2.37475	0.494173	8	24	1.84755e-07	0.00464197
5605	5.01015	0.15771	5.51578	0.0376236	5.55097	0.0299973	5.0572	0.0703183	5.09791	0.133192	5.03814	0.0852723	5.06977	0.0134746	5.02893	0.0886156	5.13454	0.136543	14.8605	1.14182	0.230508	8	24	1.3852e-07	0.00351286
6797	4.33346	0.0445568	4.55504	0.0299666	4.9211	0.143423	4.17369	0.0548595	4.80333	0.150348	4.93264	0.131985	4.18384	0.131162	5.41895	0.0857691	4.24277	0.0935958	63.2577	5.6762	0.269194	8	24	2.9754e-14	9.45522e-10
10541	4.80003	0.0799038	4.84609	0.0703649	5.42618	0.132337	4.96758	0.0831865	4.82982	0.0307274	4.75709	0.107262	4.77171	0.065244	4.75766	0.0525096	4.67034	0.0755662	24.2464	1.24993	0.154653	8	24	1.04763e-09	3.0111e-05
4990	4.40955	0.187181	3.38963	0.131189	3.70717	0.1366	4.36039	0.291444	4.46389	0.148345	3.93711	0.174181	4.49691	0.0978836	4.16964	0.0889843	3.89398	0.336303	13.877	4.01232	0.867403	8	24	2.64673e-07	0.00657738
44256	4.57499	0.0945449	3.18768	0.0689666	3.27817	0.0650419	3.5798	0.115669	4.16311	0.047964	3.60088	0.254591	4.67152	0.0947825	4.33209	0.135687	3.77038	0.0570466	69.1283	8.6404	0.374972	8	24	1.08802e-14	3.46447e-10
34864	4.60465	0.102433	4.54367	0.0444329	4.42601	0.109313	4.43978	0.0729521	4.79738	0.269853	5.86203	0.0995666	4.5288	0.131296	4.62315	0.0823345	5.0543	0.230825	38.1705	6.38856	0.502107	8	24	8.2746e-12	2.54593e-07
9778	3.43017	0.329017	3.50414	0.176093	4.84397	0.522472	6.44205	0.10441	3.32015	0.369646	3.99558	0.52766	3.92236	0.31409	3.62777	0.258061	4.45918	0.434644	29.3875	30.2122	3.0842	8	24	1.38854e-10	4.12787e-06
36093	5.18625	0.0804484	5.59188	0.0526704	5.62186	0.01801	5.73151	0.072837	5.24833	0.0993077	5.31669	0.0779132	5.24135	0.0774008	5.3443	0.0574692	5.24233	0.0453044	29.1434	1.17848	0.121312	8	24	1.51726e-10	4.50262e-06
10431	5.32856	0.051954	5.51302	0.047612	5.13629	0.0344648	5.3175	0.0330972	5.54244	0.0362115	5.44036	0.0955029	5.31921	0.0242483	5.4782	0.0458493	5.39237	0.0237255	21.8855	0.428852	0.0587858	8	24	3.00979e-09	8.45571e-05
21373	4.27886	0.34805	4.15631	0.336096	4.39457	0.327683	6.24521	0.137275	4.78261	0.174955	4.40718	0.643313	4.26527	0.393367	3.81252	0.155576	4.59321	0.391909	14.9345	15.1237	3.03802	8	24	1.32112e-07	0.00335763
16932	4.73826	0.0809706	4.32812	0.248072	4.53717	0.0472128	4.4185	0.0959609	4.90365	0.211564	5.77056	0.228291	4.55202	0.0889877	4.83462	0.117745	5.12592	0.169418	29.8208	5.847	0.588213	8	24	1.18822e-10	3.54124e-06
25893	4.86648	0.0707206	4.46439	0.142821	4.97758	0.132218	4.84771	0.0988126	4.94424	0.258721	5.54588	0.112778	4.83466	0.0203758	4.91144	0.0786145	5.13726	0.174474	16.1239	2.36317	0.439691	8	24	6.32381e-08	0.00164394
2679	3.10348	0.365446	4.64376	0.104184	5.30496	0.111709	4.67388	0.0821547	3.35224	0.442161	3.8192	0.291411	3.7283	0.198491	4.07113	0.201569	3.67314	0.198089	25.4908	13.828	1.62741	8	24	6.22133e-10	1.80487e-05
22661	3.69052	0.0752619	3.63119	0.0679179	3.56536	0.0918334	3.55665	0.0159408	3.40991	0.0602401	3.56482	0.0590399	3.7572	0.0163317	3.33971	0.0287337	3.43431	0.0491758	23.236	0.567773	0.0733051	8	24	1.62732e-09	4.63427e-05
36238	3.3936	0.140524	3.30713	0.195862	3.76636	0.4779	3.16313	0.419287	5.94967	0.16327	4.09945	0.348682	3.65585	0.608076	3.46991	0.714697	4.86784	0.693546	14.4706	24.9305	5.16851	8	24	1.78316e-07	0.00448482
22940	6.00618	0.0802435	5.53099	0.139277	5.41599	0.042631	5.69566	0.0218289	5.95328	0.0976724	6.03778	0.157468	5.88637	0.0786036	5.88087	0.0485766	6.19524	0.0739983	23.855	1.61221	0.202752	8	24	1.24015e-09	3.55215e-05
15541	4.61833	0.140129	4.0618	0.0321104	3.45487	0.172805	4.27332	0.122603	4.08583	0.0232826	3.57746	0.419815	4.65222	0.103316	3.70124	0.0944398	3.59716	0.214666	21.2185	5.99132	0.847091	8	24	4.127e-09	0.000115135
30482	5.2277	0.0431752	5.08228	0.115021	6.16473	0.186459	5.39223	0.26091	4.98405	0.162082	5.54982	0.227163	5.21972	0.0316258	4.46518	0.0577778	5.24655	0.298275	23.7503	5.78223	0.730379	8	24	1.29794e-09	3.71314e-05
36221	5.54616	0.160532	6.15993	0.0997499	5.09829	0.0838922	5.38667	0.126726	5.42841	0.132475	5.26706	0.197517	5.37098	0.111316	5.26692	0.0905843	5.38768	0.127239	15.7384	2.22081	0.423324	8	24	7.9904e-08	0.00206304
22825	4.86728	0.174728	4.44621	0.102392	5.06148	0.100086	4.50598	0.0565128	4.28869	0.0613987	3.96482	0.149337	4.8952	0.0751987	4.03094	0.0991859	3.75804	0.0526409	63.728	5.78666	0.272408	8	24	2.73115e-14	8.68068e-10
14984	5.80286	0.0504103	5.76553	0.0680865	5.6479	0.077746	5.7167	0.098905	5.78168	0.0356725	5.90291	0.0727545	5.79582	0.0752928	6.28327	0.0842051	5.70151	0.0175632	27.521	1.07261	0.116923	8	24	2.78252e-10	8.18257e-06
42111	3.45263	0.102588	4.93167	0.0437047	4.02087	0.108179	3.644	0.280923	3.27699	0.0405965	3.79025	0.440512	3.49624	0.158723	3.19673	0.0777773	3.48492	0.427796	15.9286	7.12747	1.34239	8	24	7.11537e-08	0.00184352
42230	4.35405	0.0359015	4.47929	0.126695	4.03619	0.0875894	4.74169	0.0849767	4.36983	0.145487	4.21625	0.0285431	4.80293	0.0966144	4.55604	0.0719706	4.78481	0.0903008	29.7707	1.97252	0.198771	8	24	1.20967e-10	3.60338e-06
32627	4.41954	0.136682	4.20628	0.126446	4.01963	0.0464893	4.42355	0.070269	4.5791	0.285023	4.92553	0.0471979	4.38994	0.0968607	4.73186	0.055189	4.58262	0.0304325	15.3709	2.0325	0.396692	8	24	1.00294e-07	0.00257135
9825	4.03135	0.107227	4.29119	0.129316	4.16665	0.0695351	3.80839	0.0151448	3.66111	0.146209	3.76051	0.164932	4.0205	0.0542159	3.85464	0.0225942	3.68101	0.101872	15.1583	1.28916	0.25514	8	24	1.14609e-07	0.00292632
27573	4.86356	0.027025	4.92756	0.059466	5.09526	0.0605737	4.7046	0.0520869	5.20529	0.0721297	4.77768	0.0652156	4.85944	0.0267294	4.89266	0.0577522	4.87291	0.131555	21.4818	0.715135	0.0998709	8	24	3.63982e-09	0.000101795
44305	4.49361	0.331413	3.58471	0.072132	4.09335	0.182553	3.26244	0.192444	4.10965	0.22961	3.59278	0.230893	4.22556	0.241214	3.67028	0.0936728	3.60158	0.0172221	13.9937	4.83822	1.03723	8	24	2.44659e-07	0.00609519
26938	5.02934	0.10163	4.0533	0.0257083	4.03464	0.182446	4.96933	0.148106	4.85842	0.06365	4.7536	0.193528	4.96385	0.1097	4.48266	0.0399439	4.55798	0.0785678	34.344	3.9202	0.342435	8	24	2.60902e-11	7.93404e-07
6411	3.3243	0.0503143	3.22286	0.299117	3.65767	0.0812392	4.69698	0.0748251	3.32907	0.109449	3.25593	0.098895	3.17962	0.183021	3.10963	0.118752	3.11111	0.119076	52.1505	7.8741	0.452964	8	24	2.6168e-13	8.24186e-09
25578	3.42765	0.291954	3.42631	0.0508866	3.26844	0.0383044	3.8584	0.0716153	4.04578	0.103852	3.34798	0.092839	4.04854	0.0598764	3.51921	0.0182764	3.1182	0.0911133	27.7065	3.37821	0.365785	8	24	2.59205e-10	7.62893e-06
38940	4.92332	0.164432	3.53169	0.220687	4.06629	0.168861	4.67537	0.0889135	5.16646	0.103541	4.90289	0.0772187	4.67355	0.0601472	4.51074	0.0926778	4.1564	0.0595348	59.274	6.97504	0.353024	8	24	6.20615e-14	1.96685e-09
19286	4.08395	0.0546429	4.45302	0.043946	4.1968	0.0393611	4.06049	0.0432653	4.00701	0.115193	4.31203	0.0596406	4.07663	0.028206	4.11082	0.0209972	4.09727	0.0414163	20.9971	0.554001	0.0791539	8	24	4.59132e-09	0.000127763
12822	4.02534	0.0956467	3.69642	0.105336	3.83737	0.131121	3.90286	0.0782876	4.49345	0.08374	4.32811	0.132946	4.15727	0.118143	4.40987	0.0569852	4.69713	0.014515	38.7704	2.95309	0.228506	8	24	6.97764e-12	2.14925e-07
25485	2.75538	0.37318	2.90839	0.39682	2.57599	0.301686	2.80399	0.270257	2.32623	0.476669	2.68959	0.267602	2.55959	0.382826	4.60653	0.555374	4.58661	0.427038	17.287	21.6667	3.76005	8	24	3.20501e-08	0.000848687
37778	4.28335	0.0604102	4.40181	0.124711	3.80348	0.0242452	4.00725	0.107556	4.0436	0.0627378	4.71186	0.0887684	4.5789	0.0463967	3.82672	0.0274738	4.11194	0.132944	58.4984	3.07024	0.157453	8	24	7.19424e-14	2.27871e-09
24223	5.12344	0.0377539	5.32777	0.0172871	4.56861	0.154518	4.74375	0.0453464	4.59904	0.104275	4.56595	0.145848	4.9277	0.0360324	4.642	0.027532	4.8262	0.101906	32.5127	1.97425	0.182168	8	24	4.71134e-11	1.42169e-06
31758	3.00759	0.316072	3.30894	0.0735717	3.6375	0.282391	5.0464	0.0766049	3.12629	0.0542375	3.34724	0.0696477	3.11122	0.0519243	2.99265	0.0533953	3.28213	0.293087	55.636	12.9714	0.699443	8	24	1.26565e-13	4.00111e-09
10535	4.51501	0.0639674	4.70664	0.0531446	4.39138	0.0400708	4.27012	0.0530547	4.21007	0.100242	4.39936	0.0385673	4.40681	0.0529658	4.14931	0.0572861	4.26054	0.0235029	28.8674	0.803989	0.0835534	8	24	1.67858e-10	4.97447e-06
19588	5.78905	0.0588249	5.26838	0.0762542	5.45469	0.0858512	5.53827	0.0728853	5.66925	0.0678718	5.93694	0.136118	5.72678	0.0790179	5.53636	0.023185	5.69472	0.123342	18.84	1.08558	0.172863	8	24	1.36753e-08	0.000370136
10901	5.11924	0.0847781	4.4872	0.108055	4.48705	0.199991	4.77979	0.0429904	5.22888	0.098141	5.55146	0.23153	5.15164	0.0830604	4.9391	0.0343537	5.37021	0.225702	25.1102	3.73544	0.446285	8	24	7.27887e-10	2.10527e-05
19672	4.44609	0.0863961	5.13498	0.164044	5.49927	0.123455	4.62977	0.0939095	4.47096	0.0566386	4.724	0.0688903	4.56889	0.0438996	4.29215	0.0324583	4.51849	0.0796768	63.2937	3.7692	0.178653	8	24	2.95319e-14	9.38495e-10
30255	4.75873	0.083588	4.78961	0.0947897	4.47685	0.0395577	4.72713	0.0982273	4.90599	0.0958956	4.88736	0.122757	4.73298	0.0547191	5.09058	0.0583497	4.5944	0.0669629	15.6073	0.894644	0.171967	8	24	8.66103e-08	0.00223056
31322	4.52222	0.0561442	4.7409	0.037724	4.95467	0.0454196	4.37108	0.0557069	4.78855	0.0790431	5.23267	0.236824	4.63696	0.0429549	4.46097	0.0660416	4.70254	0.144372	23.8305	2.16894	0.273046	8	24	1.25342e-09	3.58929e-05
37665	3.65477	0.433478	2.58604	0.503652	3.87737	0.243238	5.60871	0.272268	3.53319	0.103802	3.42609	0.233611	3.60904	0.146798	3.69878	0.201605	3.8714	0.159619	30.3245	18.6531	1.84535	8	24	9.93865e-11	2.97036e-06
30781	4.13312	0.139487	4.8013	0.145496	4.7187	0.222689	4.11251	0.0862781	4.0232	0.133048	4.24311	0.0255358	4.18993	0.0804097	4.09394	0.0938367	4.14443	0.0524818	18.735	2.05213	0.328604	8	24	1.44596e-08	0.000390915
38807	4.62915	0.0547701	4.76043	0.251671	4.40877	0.0983497	4.61783	0.172301	5.0388	0.0708501	4.93346	0.132126	4.60494	0.068569	5.28552	0.084648	4.57066	0.114416	18.0737	2.24896	0.373299	8	24	2.06639e-08	0.000553316
35091	5.54009	0.0208596	5.1399	0.05985	5.27844	0.0863554	5.36411	0.00886609	5.5196	0.0269061	5.4805	0.0760871	5.41606	0.0359961	5.56164	0.0355806	5.55426	0.0790159	25.7679	0.543973	0.0633314	8	24	5.55626e-10	1.61559e-05
35253	4.66158	0.114223	4.60226	0.0348451	4.29814	0.017141	4.53025	0.038494	4.79204	0.015003	4.90428	0.111293	4.47457	0.0794392	4.71309	0.062381	4.93017	0.0383113	29.151	1.14638	0.117977	8	24	1.51303e-10	4.49037e-06
17000	5.39691	0.0750354	4.64885	0.104408	4.89173	0.0799162	5.44027	0.0424486	5.35724	0.0957601	5.4253	0.229147	5.44094	0.0529105	5.16513	0.0434843	5.62801	0.114195	25.866	2.43191	0.282059	8	24	5.33971e-10	1.55364e-05
19496	2.92446	0.366941	2.94353	0.12383	2.92196	0.41466	2.93034	0.254974	4.53338	0.10281	3.31771	0.523834	3.03599	0.0588522	2.78672	0.196665	3.07115	0.0930425	13.7171	9.01753	1.97218	8	24	2.95042e-07	0.00730643
10798	4.29256	0.13046	4.68513	0.123323	4.17073	0.0613405	4.19824	0.0613979	4.6551	0.0508164	4.35451	0.0872753	4.38761	0.0785981	4.70004	0.096912	4.03183	0.220117	17.9822	1.6455	0.274521	8	24	2.17278e-08	0.000581111
34235	3.50324	0.0796269	3.70982	0.0198071	3.80133	0.163583	3.50329	0.0830858	3.46619	0.0422692	3.62135	0.0504164	3.45881	0.150953	3.08893	0.0532194	3.24291	0.0720378	20.6235	1.33542	0.194256	8	24	5.5084e-09	0.000152588
756	4.19771	0.0874413	3.44257	0.32935	3.75683	0.0570606	4.82826	0.159535	5.02654	0.0790798	4.11477	0.571787	3.88626	0.145201	5.91571	0.0636679	3.39121	0.287019	38.4178	20.0093	1.5625	8	24	7.71083e-12	2.37355e-07
2102	4.04213	0.0617883	4.90435	0.0959711	4.20001	0.0860647	3.99407	0.0795335	4.07152	0.0547869	4.19676	0.11838	4.07626	0.0882747	4.33251	0.0637155	4.10021	0.054284	38.1247	1.98454	0.156162	8	24	8.38385e-12	2.5787e-07
23348	5.82247	0.074798	6.1841	0.0323066	5.65558	0.0680663	5.68475	0.0261351	5.69513	0.108174	5.99781	0.0316934	5.78004	0.0435446	5.88067	0.0557731	5.5299	0.0467908	34.4319	1.0066	0.0877039	8	24	2.53793e-11	7.72113e-07
34857	4.81831	0.0375376	5.03657	0.0364102	5.34987	0.127466	4.90477	0.0793427	4.67541	0.0595714	4.76051	0.134011	4.84533	0.055902	4.72215	0.0654362	4.74167	0.0273884	22.9942	1.12292	0.146504	8	24	1.81254e-09	5.15233e-05
11719	2.98111	0.410511	2.40439	0.236896	5.89492	0.256332	4.11034	0.8677	3.1507	0.265077	4.0104	0.647991	3.38632	0.460988	2.71762	0.394663	3.54668	0.312935	14.1962	27.3468	5.77906	8	24	2.13697e-07	0.00534734
43806	4.70067	0.134715	4.07241	0.0588236	4.29357	0.163452	4.65796	0.0471605	4.69324	0.0680633	4.80771	0.0849834	4.64622	0.0145904	4.68277	0.0351511	4.77159	0.0344266	27.4492	1.49827	0.16375	8	24	2.86025e-10	8.40714e-06
16741	4.61907	0.0572282	5.36898	0.0974107	4.55842	0.034849	4.63565	0.0753843	4.47281	0.137287	4.77051	0.135279	4.62118	0.0807294	4.50138	0.0490409	4.60351	0.0251568	29.5692	1.85061	0.187757	8	24	1.3004e-10	3.87e-06
23997	5.14354	0.0880845	4.29558	0.0820697	4.32325	0.144656	5.17863	0.133633	4.7267	0.0280971	4.55455	0.154368	5.33671	0.11395	4.30597	0.0629524	4.66856	0.0705338	54.648	4.86041	0.266821	8	24	1.54876e-13	4.8913e-09
14190	4.90117	0.0704224	5.39108	0.0598397	5.30328	0.0140211	5.12571	0.0803974	5.02603	0.0965673	5.21956	0.0724375	5.03287	0.0399777	5.34311	0.0649279	4.95026	0.0129256	25.9592	0.894008	0.103317	8	24	5.14231e-10	1.49739e-05
25850	5.42197	0.0381853	6.18862	0.0379297	4.94509	0.0828456	5.29619	0.156056	5.1267	0.0295108	5.09699	0.283248	5.35145	0.0784547	4.91587	0.0204254	5.11414	0.167957	27.1578	3.74303	0.413475	8	24	3.20074e-10	9.38874e-06
39914	3.80186	0.0970489	4.35586	0.0708969	4.51402	0.0638134	3.93866	0.0782275	3.61739	0.103318	3.51657	0.239254	4.10938	0.0288101	3.50466	0.0867283	3.27806	0.471895	18.2964	4.50694	0.738987	8	24	1.8301e-08	0.000491858
15897	5.0619	0.0503246	5.31067	0.0414575	4.99636	0.0621604	5.2999	0.0685104	4.94866	0.0305294	4.85659	0.061585	5.08033	0.0270547	4.80714	0.02832	4.92656	0.164974	26.0995	0.922646	0.106053	8	24	4.85997e-10	1.41624e-05
12840	3.06356	0.18972	3.11681	0.175108	3.7573	0.445297	5.18604	0.151981	3.09959	0.093717	3.17743	0.0942	3.00894	0.153321	2.93292	0.119293	3.16259	0.265701	51.0757	16.0473	0.942558	8	24	3.30291e-13	1.03906e-08
38303	4.45891	0.14154	4.46472	0.211348	4.82674	0.0925957	4.568	0.122077	4.91855	0.10251	4.33132	0.197211	5.19415	0.144819	4.45466	0.0923241	4.64018	0.0458669	15.9333	2.40163	0.452191	8	24	7.09512e-08	0.00183842
40268	4.6669	0.0928184	3.93806	0.151321	4.24743	0.098978	4.55899	0.0717292	4.91073	0.0812117	4.7023	0.0946582	4.69162	0.0975397	4.67449	0.0205679	5.23289	0.0663073	52.3324	3.34825	0.191941	8	24	2.51688e-13	7.92942e-09
9922	5.04443	0.134583	4.35384	0.261722	4.48196	0.0580651	4.95552	0.123109	5.20686	0.0667022	4.4078	0.582137	4.98667	0.110661	6.01208	0.128193	4.20047	0.105758	20.1995	9.30493	1.38195	8	24	6.79587e-09	0.000187355
23544	4.78035	0.076878	4.50637	0.0227297	5.06119	0.134094	4.6347	0.0210689	4.87092	0.0783117	4.7895	0.0721839	4.7304	0.0884783	4.76265	0.0420954	4.88644	0.0547409	14.9998	0.624401	0.124882	8	24	1.26726e-07	0.00322593
34457	3.864	0.0604138	4.66951	0.0966599	4.33703	0.168099	4.06771	0.0851879	3.9422	0.100364	4.01903	0.109315	4.0124	0.0591413	4.12216	0.0404434	4.00813	0.1745	18.5988	1.5517	0.25029	8	24	1.55491e-08	0.000419374
4628	5.48738	0.0948333	5.92841	0.0894007	5.66584	0.0714459	5.59341	0.0418871	5.45879	0.0479266	5.54022	0.105394	5.5968	0.08229	5.50068	0.057168	5.42233	0.0279367	13.4164	0.582866	0.130333	8	24	3.62856e-07	0.00893244
25521	3.98489	0.087748	3.61114	0.140624	3.73179	0.0391313	3.69948	0.0736886	3.79036	0.164321	4.24676	0.100059	3.58792	0.0543302	4.12274	0.0614324	3.62612	0.0874892	22.8135	1.73784	0.228528	8	24	1.96587e-09	5.57599e-05
27832	3.19706	0.0927004	3.126	0.18365	3.84707	0.162903	3.06578	0.138468	3.80485	0.118507	3.22994	0.129694	3.90858	0.143552	3.50046	0.0934444	3.20674	0.0412269	25.9401	3.35353	0.387839	8	24	5.18206e-10	1.5087e-05
5051	4.70832	0.103994	3.28469	0.17197	3.53282	0.107723	4.31487	0.126372	4.29791	0.0605905	3.58799	0.17939	4.52357	0.0738977	3.98498	0.108682	3.88067	0.0348493	61.6891	6.67296	0.324512	8	24	3.95239e-14	1.25508e-09
4885	4.45892	0.100269	5.13187	0.108316	4.64536	0.107442	4.31755	0.108412	4.3125	0.0466028	4.36454	0.0751202	4.46843	0.0705896	4.61094	0.0856323	4.35534	0.0829021	27.9038	1.73106	0.18611	8	24	2.40485e-10	7.08444e-06
24267	3.95336	0.191009	3.28328	0.125232	3.00907	0.33116	3.40025	0.136416	3.4747	0.0204582	3.01178	0.0327884	3.9208	0.191829	3.1112	0.0617869	3.14893	0.151448	20.1594	3.95247	0.588184	8	24	6.93383e-09	0.000191082
5383	2.81286	0.677007	3.19429	0.296215	4.20588	0.3823	5.71735	0.140582	3.25134	0.344038	3.47833	0.317279	3.46327	0.612145	3.20029	0.411706	3.2413	0.381667	15.8132	23.6312	4.48319	8	24	7.63303e-08	0.00197344
18225	4.99579	0.141613	4.98258	0.0962994	5.5577	0.172515	5.08661	0.0681049	5.03054	0.0328444	4.95479	0.046084	5.02406	0.112273	4.95386	0.0434342	4.83912	0.0222334	14.7164	1.0116	0.206219	8	24	1.51976e-07	0.00384316
37913	5.03819	0.10729	4.27083	0.107568	4.48418	0.141461	4.61368	0.136034	5.1303	0.0666309	5.8493	0.0339088	5.00927	0.0766614	5.76025	0.070514	5.04387	0.137806	101.609	8.14599	0.240511	8	24	1.11022e-16	3.5435e-12
22687	5.36467	0.162004	4.5517	0.353678	4.64122	0.271237	5.06802	0.180906	5.46505	0.108706	4.94593	0.136741	5.36803	0.0788614	4.87277	0.0681868	5.51063	0.196327	13.3263	3.44473	0.775472	8	24	3.86338e-07	0.0094931
13021	4.85329	0.0636174	3.84623	0.272937	3.85095	0.0955274	4.6048	0.0339622	4.44202	0.134888	4.14485	0.15698	4.79186	0.0579122	4.28542	0.0585916	4.15531	0.0704668	34.1364	3.88752	0.341646	8	24	2.78583e-11	8.4639e-07
21694	4.59654	0.0974427	5.33211	0.0683175	5.17611	0.0625464	4.66847	0.086769	4.61023	0.0944614	4.74762	0.13366	4.71934	0.0471017	4.65662	0.0247352	4.5636	0.144304	28.6318	1.89669	0.198732	8	24	1.83101e-10	5.41813e-06
15147	5.99907	0.105246	5.63252	0.141811	5.91556	0.193912	5.75138	0.0689103	6.0725	0.100237	6.54062	0.0550462	6.15151	0.227353	6.20437	0.0639164	6.17196	0.131498	15.4856	2.0856	0.404041	8	24	9.33836e-08	0.00240015
42465	4.86631	0.0425628	5.27251	0.00703496	5.05308	0.0534121	4.88405	0.0468847	4.89529	0.0235991	4.79681	0.0817112	4.86053	0.0441486	4.70247	0.055275	4.5931	0.169573	25.5382	0.953921	0.112058	8	24	6.10157e-10	1.7708e-05
13823	4.47198	0.150183	3.985	0.100634	4.04403	0.0979429	4.4458	0.0851779	4.52932	0.107066	4.42825	0.122886	4.54542	0.126362	4.4519	0.0534141	4.812	0.0658614	17.3242	1.58054	0.273699	8	24	3.13811e-08	0.000831284
18206	2.99531	0.384378	2.77264	0.239052	3.52917	0.286065	5.33565	0.138019	2.71764	0.258941	3.57234	0.31693	2.82273	0.12421	3.60882	0.214735	2.82485	0.289476	39.2079	21.3427	1.63304	8	24	6.17117e-12	1.90282e-07
9346	3.57736	0.0665948	3.29337	0.0403654	3.47186	0.0880935	3.29977	0.0939225	3.66998	0.0658537	3.27435	0.142968	3.63214	0.109294	3.61662	0.156325	4.1945	0.254432	17.134	2.12175	0.371499	8	24	3.49728e-08	0.00092412
17652	5.49817	0.0546692	5.29586	0.139414	5.67852	0.136175	5.32535	0.0583238	5.07006	0.102822	4.97167	0.142005	5.66854	0.055439	4.94654	0.0306638	4.42195	0.185754	48.6489	4.35237	0.268395	8	24	5.68767e-13	1.78496e-08
21892	5.45951	0.0417998	4.56612	0.135191	4.65473	0.165151	5.24689	0.118353	5.06079	0.0837629	5.01969	0.196031	5.3569	0.0600509	4.97165	0.0610445	5.2342	0.103768	23.2121	2.46228	0.318233	8	24	1.64471e-09	4.68297e-05
28669	3.85872	0.0557975	3.09531	0.131052	3.18573	0.198178	3.45352	0.061513	3.11275	0.230663	3.11173	0.117289	3.88475	0.0248497	3.00762	0.0933916	2.73635	0.390449	20.0124	4.45207	0.667396	8	24	7.46465e-09	0.000205285
34144	4.29318	0.0870008	3.32683	0.241134	3.68101	0.129607	4.19318	0.0402044	4.25537	0.153688	3.97167	0.185666	4.3263	0.116808	4.01939	0.0728329	4.43371	0.0123536	23.5881	3.21483	0.40887	8	24	1.39322e-09	3.97974e-05
15495	3.52764	0.0234335	3.0164	0.170898	3.25193	0.329377	3.3607	0.0764851	4.56736	0.319193	5.73598	0.278535	3.70219	0.224954	3.65027	0.418061	5.09899	0.238251	46.0648	24.9157	1.62265	8	24	1.04372e-12	3.26382e-08
11882	4.26957	0.100794	4.55674	0.0481489	4.23123	0.0166749	5.28609	0.22631	3.94343	0.340721	4.41455	0.1147	4.17269	0.086924	4.13459	0.230657	4.39243	0.366498	13.6373	4.67295	1.02798	8	24	3.11583e-07	0.0077039
39523	4.31725	0.0740807	4.23357	0.106406	4.30291	0.0572199	4.43917	0.0669881	4.60992	0.0622605	4.51785	0.0763822	4.4989	0.0601176	4.85626	0.0430145	4.26054	0.0220265	33.1489	1.167	0.105614	8	24	3.82413e-11	1.15722e-06
14806	5.22841	0.0909221	4.96369	0.193114	5.93661	0.246733	5.17742	0.146807	5.41253	0.147642	5.937	0.117953	5.47739	0.133723	5.33225	0.0385005	5.38355	0.127311	18.1384	2.92293	0.483439	8	24	1.99453e-08	0.000534533
21272	5.40982	0.111883	5.74505	0.0267434	5.85662	0.0695355	5.4924	0.111755	5.28465	0.0765248	5.41409	0.0480677	5.38288	0.0404008	5.73998	0.0511191	5.51836	0.0523996	25.1084	1.0784	0.128849	8	24	7.28432e-10	2.10677e-05
40049	5.35205	0.0857992	5.72676	0.12661	5.55674	0.0840776	5.34173	0.035784	5.00636	0.158243	5.19385	0.0805455	5.32529	0.100506	5.17561	0.0668069	5.01227	0.0642625	20.0177	1.45904	0.218663	8	24	7.44509e-09	0.00020477
40629	4.70395	0.0542452	5.21184	0.060328	5.15894	0.101041	4.6801	0.0733153	4.45376	0.0620897	4.44557	0.177622	4.78331	0.0807981	4.5896	0.0230245	4.55949	0.0777653	32.0659	2.05366	0.192135	8	24	5.46665e-11	1.64666e-06
5122	5.07139	0.122594	5.66654	0.127665	5.32839	0.0689419	5.11192	0.0672912	5.25651	0.044445	5.21383	0.0865712	5.1417	0.089212	5.37632	0.0286177	5.19193	0.0517566	16.2067	0.869089	0.160876	8	24	6.01725e-08	0.00156671
8415	6.2294	0.0739964	5.78662	0.167448	5.66661	0.0795357	5.72014	0.14056	6.20611	0.16285	6.22511	0.13819	6.17509	0.061826	6.36173	0.0793191	6.42957	0.114289	19.8286	2.23233	0.337743	8	24	8.19172e-09	0.000224715
17001	5.25388	0.0334298	4.8289	0.129584	4.21455	0.326926	4.84299	0.0617382	5.15792	0.0837029	4.99651	0.175421	5.12067	0.0675	5.06812	0.0785116	4.93748	0.188367	15.2472	2.43241	0.478594	8	24	1.08372e-07	0.0027728
29753	6.1585	0.141648	5.81081	0.0848456	5.79521	0.0320734	5.96521	0.0293148	6.19037	0.149248	6.12711	0.050982	6.18654	0.0575257	6.24629	0.02555	6.53091	0.145821	18.9135	1.31299	0.208262	8	24	1.31542e-08	0.000356452
13218	5.53205	0.115753	5.74539	0.0536404	5.79803	0.145445	5.40714	0.0300647	5.40874	0.0903408	5.31254	0.0505456	5.49694	0.0410265	5.45624	0.0248297	5.53163	0.0951065	13.5573	0.669322	0.148109	8	24	3.29189e-07	0.00812275
5310	3.86675	0.165006	3.48737	0.126685	3.74876	0.277873	3.74282	0.103683	3.87773	0.0817918	3.61946	0.132319	3.95403	0.0925094	4.29719	0.0848018	4.68706	0.100119	23.7967	3.49293	0.440347	8	24	1.27198e-09	3.64092e-05
25229	4.91456	0.109974	5.17431	0.0140314	5.42987	0.137098	5.08146	0.0260044	4.88338	0.0579103	4.9091	0.0509997	4.95504	0.04157	4.93574	0.0584569	4.87779	0.0147704	23.3742	0.857313	0.110033	8	24	1.53069e-09	4.36477e-05
22067	4.7436	0.0678748	5.01434	0.0423443	4.84963	0.00985781	4.63508	0.0436461	4.41898	0.128305	4.69143	0.107732	4.68652	0.0618666	4.49006	0.0587422	4.60045	0.0308797	20.0656	0.87796	0.131264	8	24	7.26772e-09	0.000200044
13906	4.48995	0.112226	3.81882	0.0380945	3.90668	0.099206	4.89823	0.174071	4.25555	0.126048	4.08283	0.00862624	4.19977	0.151421	4.0074	0.0430951	4.38509	0.112843	32.4461	3.23361	0.298983	8	24	4.8164e-11	1.45296e-06
15946	3.76569	0.0694102	3.98689	0.00973503	3.78221	0.0301381	3.50226	0.0625218	3.63612	0.0370613	3.67868	0.127277	3.75881	0.0524331	3.69352	0.0475695	3.68049	0.0248587	14.4955	0.469547	0.0971777	8	24	1.75436e-07	0.00441504
42918	3.25334	0.194728	3.101	0.179956	3.23317	0.253389	4.23965	0.156599	3.17536	0.0618849	3.09642	0.191116	3.07872	0.180192	2.97383	0.144725	2.95992	0.0510021	21.482	4.7763	0.667018	8	24	3.63938e-09	0.000101786
39340	3.68281	0.139825	3.80194	0.0816341	3.95501	0.415327	3.98445	0.0490643	6.13463	0.110841	3.7919	0.143307	3.7732	0.165113	4.51315	0.236978	5.60752	0.629022	45.7421	23.8509	1.56426	8	24	1.12832e-12	3.52645e-08
21155	4.89531	0.157405	4.2776	0.131334	4.33771	0.202519	5.44707	0.135366	4.82383	0.112432	4.55682	0.0878274	5.0665	0.145693	4.80884	0.0682003	5.27549	0.162372	29.4228	4.2884	0.437253	8	24	1.3709e-10	4.07638e-06
33812	4.56475	0.147601	3.52863	0.0698043	3.88348	0.382418	4.41287	0.0639652	3.95413	0.154482	3.77488	0.0438931	4.74198	0.154743	3.66127	0.100367	4.01939	0.103844	27.4338	5.31175	0.580862	8	24	2.87723e-10	8.45648e-06
26177	3.27466	0.0784387	3.30049	0.0732743	3.39777	0.0670524	3.29209	0.0293033	4.46746	0.138287	3.37155	0.0750387	3.31252	0.0780294	3.27693	0.103667	3.12726	0.107761	78.9381	4.96672	0.188757	8	24	2.33147e-15	7.43668e-11
29689	5.61459	0.0856676	4.49556	0.0473564	4.93032	0.187635	5.16367	0.138347	5.2225	0.105875	4.91109	0.0843274	5.35985	0.036436	5.09061	0.0224937	5.54707	0.116294	39.7076	3.20105	0.241846	8	24	5.37148e-12	1.65877e-07
7631	3.78519	0.289944	3.84996	0.0567162	4.26844	0.552324	3.78409	0.348628	6.20426	0.161043	4.59647	0.260274	4.05854	0.298904	5.05846	0.534378	5.48896	0.447947	21.6903	21.9827	3.04044	8	24	3.29825e-09	9.24599e-05
18740	5.03357	0.0757098	5.64665	0.14627	5.71915	0.192584	5.00754	0.0613683	5.04065	0.100294	5.34519	0.268004	5.13611	0.144901	4.96813	0.0336193	5.08664	0.0438366	13.7952	2.12142	0.46134	8	24	2.79773e-07	0.00693948
27377	5.12476	0.0748844	5.53157	0.0511406	5.35838	0.130051	4.95605	0.0835898	4.75419	0.119471	4.8217	0.129746	5.05967	0.0857795	4.77058	0.0840646	4.90714	0.0757477	25.5967	1.91902	0.224914	8	24	5.95752e-10	1.72989e-05
40871	4.06682	0.145556	3.19883	0.128845	3.13118	0.0555696	3.60311	0.14801	3.81886	0.130514	3.50856	0.0391494	3.99578	0.0527106	3.74668	0.108634	4.34172	0.0277575	45.3269	4.07396	0.269638	8	24	1.24833e-12	3.89942e-08
26658	4.3334	0.0773651	4.67984	0.0278121	4.44487	0.152784	4.31973	0.0441409	4.17093	0.10222	4.32638	0.0331284	4.41387	0.056168	4.08515	0.0285642	4.20766	0.0637194	19.3837	0.818678	0.126706	8	24	1.02888e-08	0.000280513
39396	4.77629	0.088556	5.22284	0.058971	5.20605	0.0759462	4.7093	0.0664268	4.54054	0.165305	4.84826	0.115269	4.72337	0.0766953	4.62145	0.0542023	4.77145	0.0505099	21.538	1.49801	0.208656	8	24	3.54415e-09	9.91759e-05
30510	5.07951	0.0171105	5.13669	0.0981277	5.4776	0.100157	4.88689	0.0122427	5.17476	0.0387971	5.24093	0.121878	5.07934	0.0195754	5.77043	0.0829715	4.61586	0.0886733	72.065	3.0569	0.127256	8	24	6.77236e-15	2.15808e-10
10841	3.53851	0.0613888	3.79968	0.147061	3.93132	0.332619	3.546	0.128691	5.31161	0.109886	3.70479	0.0962295	3.46802	0.0956338	3.53578	0.682988	3.71196	0.149024	16.844	10.4477	1.86079	8	24	4.1333e-08	0.00108727
26745	4.86154	0.0301084	3.96308	0.0561537	4.18007	0.0257477	4.72242	0.133048	4.93536	0.195593	4.6553	0.219035	4.95304	0.0931624	4.50761	0.0950296	4.61491	0.0546217	23.9512	3.04383	0.381253	8	24	1.18952e-09	3.41034e-05
32240	3.36962	0.0654587	3.23625	0.168527	3.49147	0.080764	3.37309	0.176972	3.88757	0.165194	4.56769	0.684954	3.70566	0.170035	5.28604	0.334808	4.86514	0.362664	20.6982	16.228	2.35209	8	24	5.31017e-09	0.000147209
21764	4.31046	0.175494	4.98921	0.0454055	5.38631	0.0118164	4.56664	0.0692149	4.28331	0.130649	4.33913	0.273084	4.51389	0.16285	4.00665	0.112946	3.95648	0.24522	25.6005	5.32659	0.624197	8	24	5.94823e-10	1.72725e-05
3707	4.48491	0.230987	4.22015	0.137012	4.14614	0.292875	5.80779	0.191409	4.50235	0.232741	4.19379	0.0751148	5.14645	0.202334	4.03246	0.108618	4.19298	0.203553	35.1933	10.5531	0.899583	8	24	2.00266e-11	6.10953e-07
4134	5.70465	0.0704593	5.65971	0.0926033	5.50692	0.0379119	5.58561	0.0448482	5.64763	0.0436573	5.36897	0.0668905	5.70723	0.018746	6.1057	0.0614953	5.30845	0.0502894	61.5417	1.59088	0.0775512	8	24	4.05231e-14	1.28669e-09
18984	5.22623	0.120551	5.94583	0.0885812	6.01211	0.0374962	5.89795	0.139976	5.07178	0.160073	5.23217	0.121811	5.44309	0.0309758	5.32154	0.0526974	5.43065	0.0823621	39.116	3.48189	0.267043	8	24	6.33171e-12	1.95175e-07
15855	5.86862	0.120226	5.59824	0.0648705	5.66884	0.0442524	5.67396	0.0344793	5.89558	0.0442637	6.06357	0.121323	5.79622	0.0460801	5.69627	0.0303471	6.11027	0.0295867	22.1469	0.887215	0.120181	8	24	2.66538e-09	7.50944e-05
42389	5.36857	0.148295	4.72735	0.174638	4.91685	0.095459	5.30803	0.0984913	5.58894	0.0439745	5.49466	0.082841	5.332	0.0308933	5.19037	0.18167	5.75837	0.0799148	24.7876	2.60546	0.315334	8	24	8.32863e-10	2.40298e-05
6662	3.40612	0.0864029	3.48879	0.109328	3.43127	0.00266528	3.26684	0.0499293	3.70952	0.0862839	3.37366	0.0517747	3.36497	0.107408	3.0766	0.106364	3.16954	0.0459181	19.6288	1.02683	0.156937	8	24	9.06989e-09	0.000248207
24634	5.17388	0.124861	4.77288	0.0867194	4.73544	0.026099	4.95019	0.0680562	4.89069	0.102505	4.77646	0.046808	5.09231	0.0684607	4.7156	0.0603655	5.10807	0.122211	15.9862	0.906024	0.170026	8	24	6.87129e-08	0.001782
278	4.48485	0.122634	4.74709	0.0639748	4.92274	0.0762216	4.37451	0.128473	4.56633	0.0675583	4.51685	0.0554824	4.54567	0.0666866	4.6582	0.0600264	4.4235	0.0642502	13.4008	0.758361	0.169772	8	24	3.66824e-07	0.00902533
17356	4.40105	0.0914795	5.49194	0.072857	5.43285	0.0503895	4.5943	0.139521	4.27181	0.0479084	4.57598	0.25376	4.49275	0.0916856	4.26159	0.0830699	4.56156	0.303457	31.3646	5.53438	0.52936	8	24	6.92999e-11	2.08087e-06
17845	4.83819	0.0307425	5.41135	0.0671853	5.46792	0.161647	4.94959	0.0963499	4.82926	0.0851999	4.92842	0.0423519	4.99636	0.0372068	5.02869	0.111297	4.81438	0.0797252	26.3207	1.5192	0.173157	8	24	4.44837e-10	1.29803e-05
32369	4.53103	0.159025	4.26342	0.212097	4.27311	0.0688373	4.45738	0.28255	4.94683	0.281284	4.87881	0.244875	4.52504	0.131749	5.00376	0.0283782	5.51393	0.138705	13.9884	4.31329	0.92504	8	24	2.45521e-07	0.00611519
4364	5.2202	0.178043	5.09596	0.0581032	5.2361	0.228857	5.14497	0.0556933	5.71628	0.232705	6.55945	0.0458415	5.34251	0.191115	5.4939	0.0792486	5.9042	0.252906	31.5649	6.74441	0.641004	8	24	6.47289e-11	1.94543e-06
13307	5.1232	0.0382797	5.6469	0.0365958	5.44242	0.0406769	5.12156	0.0832681	5.07677	0.0785162	5.12735	0.0790187	5.20372	0.0748754	5.19966	0.0660861	5.07895	0.0935238	24.5168	0.946554	0.115825	8	24	9.33672e-10	2.6886e-05
19346	4.61601	0.0388639	4.9334	0.101053	4.94941	0.0380421	4.58432	0.0875799	4.59423	0.0802107	4.58788	0.0370863	4.73282	0.0577652	4.71251	0.0682188	4.53505	0.0713835	16.7272	0.60469	0.10845	8	24	4.42392e-08	0.00116128
12017	4.80149	0.0721394	4.13983	0.0966691	4.30193	0.12698	3.06569	0.240944	5.29926	0.0672282	5.76476	0.157806	3.6914	0.264273	5.64577	0.0554258	5.20289	0.0842874	141.385	26.4826	0.561924	8	24	0	0
2863	3.78752	0.0336729	3.96094	0.0323901	3.95081	0.022303	3.87582	0.042427	3.76572	0.0778091	3.99321	0.0764428	3.81278	0.0344446	3.70923	0.047208	3.69994	0.0518734	16.2636	0.3427	0.0632149	8	24	5.81619e-08	0.00151553
37839	5.46445	0.108673	3.99345	0.185088	3.77841	0.308962	4.72006	0.0536224	5.08887	0.140093	4.2279	0.317044	5.50023	0.0547966	4.87423	0.119758	3.75192	0.133911	52.7873	13.2287	0.751812	8	24	2.28373e-13	7.19854e-09
17029	4.39135	0.110321	4.7748	0.0215269	5.00089	0.0624459	4.50809	0.107161	4.54492	0.10464	4.49316	0.0736028	4.60275	0.068149	4.78	0.0733308	4.70834	0.0254385	18.3202	0.977987	0.160149	8	24	1.8066e-08	0.000485705
25843	2.26742	0.609217	3.07727	0.214163	2.70856	0.409494	2.32809	0.18481	4.83705	0.528703	2.75524	0.329105	2.84901	0.0575058	2.81257	0.359854	3.18623	0.339248	15.9694	18.2855	3.4351	8	24	6.94145e-08	0.00179957
17679	3.38207	0.0616502	3.41204	0.108155	3.82548	0.393523	4.93838	0.0765093	3.51404	0.032372	3.99403	0.164858	3.46698	0.1151	3.23547	0.107444	3.49897	0.23422	40.5106	8.51872	0.630852	8	24	4.31211e-12	1.33451e-07
36600	3.43981	0.0544029	3.65615	0.217321	3.78595	0.328665	3.51509	0.135818	5.21208	0.353189	3.62477	0.0771964	3.41888	0.0453165	4.44918	0.294242	3.78356	0.228262	29.0648	11.0148	1.13692	8	24	1.56142e-10	4.63226e-06
29093	3.76777	0.224665	3.4938	0.0661844	3.77451	0.40164	3.12697	0.0902984	3.47258	0.25668	4.26809	0.395347	3.06546	0.256785	4.83342	0.126275	4.00373	0.115265	20.5297	9.89564	1.44605	8	24	5.7687e-09	0.000159609
21145	5.21479	0.0449838	5.15767	0.0844621	5.13912	0.0673923	5.36635	0.0160014	5.30383	0.0392796	5.15638	0.0532842	5.25856	0.0609411	5.27993	0.0444742	5.03409	0.0101747	14.1186	0.285283	0.0606185	8	24	2.25027e-07	0.00562141
30509	5.43012	0.0332971	5.18578	0.107703	5.27343	0.0811851	5.27661	0.0297757	5.45617	0.0939465	5.6643	0.0862793	5.38911	0.0448427	5.67979	0.0885052	5.72469	0.157115	18.672	1.05858	0.17008	8	24	1.49526e-08	0.000403721
39747	4.02459	0.056197	4.29559	0.0448464	3.81803	0.155475	3.94829	0.0523314	3.90424	0.0819108	4.14621	0.0629802	3.97119	0.0431449	3.79143	0.0397343	3.97506	0.0672142	16.4377	0.665409	0.121442	8	24	5.24425e-08	0.00137111
15271	3.89271	0.145679	5.37318	0.0411688	5.21997	0.0890136	4.38015	0.224978	3.80781	0.0722406	4.33801	0.340734	4.07089	0.155135	3.97518	0.108917	3.95839	0.541148	20.0493	8.63574	1.29218	8	24	7.32754e-09	0.000201632
43563	4.11013	0.0945684	4.19021	0.222648	4.85508	0.177874	4.12701	0.0886849	4.21204	0.135971	4.11936	0.0594252	4.26138	0.0892003	4.20028	0.0737943	4.0511	0.0254575	13.3854	1.4296	0.320408	8	24	3.70766e-07	0.00911972
27867	4.0067	0.0488031	3.26837	0.0140677	3.51898	0.123093	4.12756	0.177645	4.37889	0.0851556	3.89079	0.319127	4.09484	0.110029	5.0108	0.0482303	3.85002	0.132664	39.359	7.06228	0.538296	8	24	5.91649e-12	1.82524e-07
28327	4.79234	0.0860971	4.59853	0.131142	5.35405	0.268889	4.79178	0.0482703	4.73885	0.143218	4.82676	0.184878	4.93074	0.120709	4.26013	0.0757933	4.45642	0.0572565	17.3942	2.55001	0.439804	8	24	3.01611e-08	0.000799751
20141	4.13376	0.0953568	3.70363	0.0580711	3.44311	0.10679	3.52586	0.0320452	3.96317	0.0872366	3.94799	0.0555267	3.5525	0.0621844	3.47469	0.15286	3.6585	0.126802	27.3261	1.87502	0.205849	8	24	2.99911e-10	8.80928e-06
8233	3.11553	0.100289	2.62564	0.549926	3.06305	0.168558	2.80123	0.330068	4.18835	0.0957879	5.06298	0.158045	3.1608	0.184363	3.24997	0.270917	4.57362	0.221932	41.1886	21.1681	1.54179	8	24	3.59301e-12	1.11387e-07
37434	4.75401	0.0946377	5.56931	0.0709195	5.35087	0.169339	4.96936	0.115974	4.9229	0.086309	5.00087	0.106613	4.88343	0.0409572	4.81311	0.0483628	4.57254	0.230628	22.4258	2.31362	0.309504	8	24	2.34446e-09	6.62309e-05
4160	4.44784	0.0618316	4.92216	0.0469089	5.07005	0.134047	4.60192	0.0872422	4.60482	0.102917	4.73431	0.140409	4.53814	0.00789803	4.55931	0.0938348	4.42071	0.127435	16.0171	1.19938	0.224642	8	24	6.74381e-08	0.00174988
35693	4.50683	0.0744373	3.49366	0.112222	3.58782	0.104049	3.99339	0.150565	4.50637	0.0578722	4.13299	0.0277523	4.44532	0.0948209	4.85926	0.0657471	4.4549	0.0645941	88.0609	5.6393	0.192116	8	24	6.66134e-16	2.12577e-11
27027	3.51338	0.064911	3.7569	0.15324	3.78465	0.0981331	3.62637	0.069781	3.35908	0.0194937	4.0639	0.112101	3.32556	0.137869	3.25762	0.108532	3.42225	0.0716559	26.9893	2.11365	0.234943	8	24	3.41762e-10	1.00133e-05
14836	6.13325	0.121983	5.68903	0.192368	6.43464	0.0528386	5.79369	0.141002	5.42011	0.0676837	5.29749	0.194024	6.19988	0.0399432	5.31947	0.0386612	5.25511	0.0572846	50.7806	5.52479	0.326392	8	24	3.52496e-13	1.1087e-08
18036	5.595	0.0894279	4.91239	0.198879	5.37912	0.182599	5.28929	0.110723	6.20737	0.164242	6.56169	0.0437138	5.61768	0.0738861	5.84902	0.126862	6.50393	0.16851	63.0237	8.71136	0.414671	8	24	3.09752e-14	9.84207e-10
40280	5.66366	0.160557	5.87828	0.0155535	5.04563	0.317164	5.31704	0.055761	5.60119	0.0790979	6.14184	0.220732	5.48152	0.10561	5.74453	0.0352978	6.14399	0.12645	20.3592	3.54555	0.522449	8	24	6.2762e-09	0.000173317
2205	4.96289	0.273066	4.84863	0.123574	5.55579	0.194193	4.79728	0.317171	4.43699	0.125868	4.47643	0.190199	5.25129	0.100129	4.29271	0.11889	4.18919	0.155659	18.6366	5.64344	0.908447	8	24	1.52385e-08	0.000411318
5011	4.4836	0.0584774	4.56771	0.201243	4.3011	0.0924164	4.38833	0.132383	4.74699	0.0953155	4.71512	0.134048	4.4969	0.0841724	5.15008	0.103582	4.3709	0.0812351	19.956	2.05358	0.308716	8	24	7.68009e-09	0.000211026
33530	4.10025	0.217999	3.93229	0.0786295	4.36382	0.0181814	4.04974	0.223249	4.44261	0.172218	4.20051	0.1724	4.21987	0.0877107	5.02545	0.124262	4.54247	0.0422492	17.4647	3.23815	0.556232	8	24	2.89835e-08	0.000769541
22660	3.87668	0.234157	5.03152	0.0219318	5.60074	0.303734	4.48249	0.278168	3.782	0.143478	4.4735	0.199643	3.92947	0.16737	4.25994	0.0559919	4.25314	0.314007	26.0964	9.16911	1.05406	8	24	4.86597e-10	1.41794e-05
2654	4.94743	0.0267083	5.41994	0.0721596	5.58069	0.0979617	5.14662	0.0701326	4.99556	0.0401038	5.06038	0.119412	5.10786	0.0470299	5.16803	0.0542046	4.82713	0.210734	20.723	1.3703	0.198373	8	24	5.24615e-09	0.000145476
36084	4.57477	0.0307049	4.33319	0.107241	4.44289	0.0540611	4.10752	0.0968689	4.45615	0.0643089	4.38243	0.177884	4.43264	0.049867	4.63774	0.120192	4.0983	0.0615362	13.2905	0.999147	0.225533	8	24	3.96123e-07	0.00972839
35468	4.48257	0.117771	5.21336	0.0496147	4.55726	0.0922209	4.38833	0.146405	4.47969	0.0849561	4.73041	0.147039	4.52958	0.111009	4.428	0.0282772	4.47077	0.163275	16.1894	1.65696	0.307045	8	24	6.07982e-08	0.00158215
3108	4.65393	0.152723	3.54281	0.16631	3.6842	0.0786476	4.23772	0.0867087	3.84892	0.124394	3.74204	0.411797	4.73181	0.0582224	4.20773	0.246063	3.7066	0.0871351	18.2321	5.60555	0.922364	8	24	1.89514e-08	0.000508655
10810	4.59432	0.139353	3.74543	0.275446	4.17456	0.436184	4.17959	0.143782	3.93991	0.135231	3.56101	0.360191	4.71869	0.172426	3.64814	0.0595081	3.56967	0.113709	13.9836	5.69732	1.22228	8	24	2.46315e-07	0.00613472
11158	5.46052	0.123806	5.9444	0.107475	5.89118	0.0631715	5.60184	0.0328712	5.47515	0.0697244	5.72172	0.0406509	5.50475	0.106566	5.5968	0.0603082	5.55162	0.020924	17.1592	0.833397	0.145706	8	24	3.44721e-08	0.000911271
1353	4.43606	0.345978	3.35558	0.421554	3.58037	0.216763	3.28024	0.138092	3.33074	0.127862	3.45245	0.0573118	3.283	0.216805	3.02306	0.0531987	3.17792	0.136816	14.033	5.19942	1.11154	8	24	2.3828e-07	0.00594223
15529	5.86611	0.0793475	5.56664	0.0519753	5.64473	0.0974174	5.58884	0.0501713	6.17733	0.133715	6.56169	0.0437174	5.79095	0.0931659	5.98405	0.0415237	6.11474	0.176432	46.4522	3.15355	0.203664	8	24	9.51017e-13	2.97564e-08
27315	3.85571	0.157398	4.54263	0.175619	4.57599	0.153244	4.03902	0.139157	4.02283	0.110685	4.02386	0.107226	3.98677	0.122857	3.88449	0.0734667	3.91169	0.144591	13.5971	1.88366	0.4156	8	24	3.20294e-07	0.00790935
3093	4.13829	0.214423	3.95101	0.0716052	3.71929	0.0789364	3.59223	0.0834081	4.2634	0.196417	3.82969	0.137304	4.05306	0.114944	4.1526	0.0543413	4.64518	0.0743661	19.5779	2.69765	0.413371	8	24	9.30949e-09	0.000254568
33138	2.6178	0.364079	2.62591	0.461889	2.89979	0.63287	3.01144	0.194455	4.82073	0.11116	2.85092	0.215847	2.36071	0.236841	3.42362	0.685975	3.76984	0.381558	14.0115	17.6863	3.78681	8	24	2.41743e-07	0.00602544
19887	5.23757	0.108868	4.47419	0.201856	4.57503	0.152149	4.90685	0.0526599	5.23392	0.102779	4.90561	0.104004	5.14624	0.0875337	5.0738	0.0282488	5.7315	0.0683124	39.29	3.54292	0.27052	8	24	6.03129e-12	1.86011e-07
15094	3.49793	0.114772	3.12481	0.0607865	3.16386	0.201212	3.30744	0.0964782	3.92623	0.192354	4.04482	0.11845	3.48206	0.0955195	4.50365	0.148047	3.2799	0.127464	44.5394	6.45104	0.434516	8	24	1.51579e-12	4.72865e-08
43831	4.93668	0.102817	4.44662	0.164409	4.45055	0.178298	4.59925	0.0709182	5.28604	0.0233688	5.36759	0.103813	4.78512	0.0524298	4.8606	0.052594	5.13142	0.0910157	42.4737	3.27792	0.231526	8	24	2.56162e-12	7.96151e-08
9589	3.14028	0.193321	3.63099	0.331224	3.98577	0.509632	3.10048	0.0808319	3.16681	0.0526481	4.52534	0.490312	3.1505	0.254713	4.85781	0.120285	4.11855	0.193419	21.774	13.8845	1.91299	8	24	3.17094e-09	8.89766e-05
40423	2.32347	0.243778	2.32033	0.241458	2.56562	1.14925	4.72039	0.229396	2.25454	0.398154	2.52564	0.108136	2.1831	0.32347	2.33102	0.178397	2.63916	0.219608	14.508	19.8798	4.11079	8	24	1.7401e-07	0.00438053
2367	4.05213	0.0602054	4.67213	0.0715759	4.45363	0.0227395	4.16509	0.12434	4.0706	0.0933612	4.13663	0.0740291	4.10683	0.0291967	4.07215	0.0533309	4.10401	0.0141729	28.3164	1.15736	0.122617	8	24	2.05901e-10	6.07985e-06
41296	5.5568	0.112635	4.69103	0.021765	4.78266	0.104321	5.01928	0.060521	4.63255	0.179108	4.28341	0.401551	5.66395	0.120065	4.34401	0.0334858	4.18217	0.0839614	36.4333	8.65217	0.712439	8	24	1.37494e-11	4.20802e-07
35285	3.76406	0.0293168	3.20954	0.193942	3.30541	0.128128	3.70015	0.0978073	3.59016	0.063864	3.60766	0.0764956	3.67195	0.0963073	3.47127	0.0471469	3.65859	0.0256161	13.6065	0.929482	0.204935	8	24	3.18238e-07	0.00786144
3926	3.93145	0.0716444	3.48906	0.0544545	3.63682	0.135827	3.92208	0.0338919	3.98112	0.0333963	4.02467	0.129918	4.01988	0.077922	3.96312	0.0721318	3.85418	0.0754996	16.4825	0.883902	0.16088	8	24	5.10737e-08	0.0013364
36802	4.78905	0.0875203	5.14498	0.0268466	4.90316	0.0244332	4.64902	0.0514809	4.55005	0.10689	4.67288	0.0879686	4.74555	0.0291699	4.63093	0.0773354	4.62273	0.105718	19.3553	0.863924	0.133905	8	24	1.04412e-08	0.000284492
13865	5.82173	0.218076	5.38296	0.278231	5.41662	0.271662	5.62192	0.165671	6.16804	0.139332	6.25924	0.174042	5.76969	0.122962	6.33746	0.10152	6.52145	0.162162	17.0985	4.59049	0.80542	8	24	3.56909e-08	0.000942561
21222	3.3614	0.0888826	3.37902	0.0262533	3.45119	0.157948	3.34264	0.0606145	4.08833	0.101899	3.44163	0.20216	3.31448	0.195073	3.05292	0.0289304	2.87438	0.242782	20.596	3.2563	0.474311	8	24	5.58339e-09	0.00015461
14454	4.82555	0.118888	5.2103	0.0057965	5.26481	0.15459	4.7392	0.0826221	4.63622	0.108335	4.63747	0.0820286	5.00408	0.0358905	4.6635	0.0325679	4.44587	0.172988	25.6998	1.99634	0.233038	8	24	5.71216e-10	1.66018e-05
25339	3.75303	0.150309	4.66814	0.0941852	4.26746	0.166095	4.01381	0.134823	3.79944	0.13748	3.81067	0.119821	3.97159	0.198215	3.63141	0.0433103	3.72872	0.0880039	18.9288	2.73827	0.433985	8	24	1.30485e-08	0.000353666
1237	4.16613	0.15232	3.56778	0.263153	3.92006	0.0404148	3.68846	0.095271	3.98296	0.209836	4.29732	0.120298	4.31695	0.113786	4.68999	0.0642495	4.23021	0.111099	21.2961	3.47851	0.49002	8	24	3.97636e-09	0.000110996
40792	4.47244	0.195948	4.10396	0.209964	3.62284	0.138049	4.46335	0.122445	4.7869	0.0737647	4.03956	0.221423	4.32817	0.129742	4.39949	0.147146	4.36203	0.043215	15.7488	2.98727	0.569048	8	24	7.93971e-08	0.00205067
10760	4.2754	0.0595154	3.73471	0.0981181	3.68399	0.0609522	4.06778	0.108604	4.29236	0.128628	3.95445	0.14137	4.12424	0.0584669	4.54622	0.0834668	4.85732	0.0506662	49.3929	3.59871	0.218576	8	24	4.80282e-13	1.50871e-08
30818	4.64576	0.167849	5.01677	0.256879	3.69113	0.174572	4.35599	0.157795	4.31709	0.0990862	4.35796	0.133099	4.59674	0.192981	4.24737	0.0180431	4.20196	0.123277	17.1003	3.29375	0.577839	8	24	3.56527e-08	0.000941587
20707	4.09633	0.163325	5.32486	0.104755	5.10951	0.15773	4.40677	0.146844	4.01603	0.250423	4.28404	0.267947	4.24753	0.0717317	3.75492	0.152773	4.10776	0.591003	14.8189	6.93506	1.40397	8	24	1.42268e-07	0.00360393
26968	4.51259	0.0653661	3.79071	0.146525	3.97732	0.0577787	4.29638	0.0578181	4.61792	0.0180036	4.38429	0.0801488	4.45867	0.0486192	4.35801	0.0538217	4.78841	0.0714863	60.0516	2.37622	0.118709	8	24	5.35128e-14	1.6971e-09
11204	3.70228	0.0766034	4.3991	0.110737	3.96534	0.0686459	3.74862	0.0995196	3.7363	0.0453746	3.87133	0.159183	3.72443	0.0465393	3.66541	0.0738344	3.66575	0.162071	17.4132	1.38636	0.238848	8	24	2.98391e-08	0.000791483
23679	4.55057	0.0813451	4.1164	0.0894571	4.65018	0.04306	4.43486	0.0714306	4.33713	0.0806505	4.12209	0.169578	4.52081	0.0638524	4.29131	0.0475898	4.14835	0.0595549	17.3977	1.08315	0.186774	8	24	3.01007e-08	0.000798209
23994	4.23778	0.148877	3.92321	0.184173	4.53697	0.139575	4.3913	0.199747	4.87504	0.172159	4.80335	0.239075	4.30046	0.0372762	4.62912	0.013367	4.93226	0.0648951	16.0447	3.02981	0.566505	8	24	6.63238e-08	0.00172177
19329	4.50044	0.104467	4.70291	0.0684508	4.85825	0.0236365	5.83259	0.145454	4.8766	0.0513639	5.1753	0.165982	4.7332	0.133307	4.92864	0.0285229	4.7772	0.144573	47.1747	4.63599	0.294819	8	24	8.01137e-13	2.50932e-08
35788	4.18977	0.131138	4.14661	0.0207075	3.36696	0.227486	4.03175	0.0452205	4.14617	0.0886994	4.08721	0.0486734	4.2247	0.0579156	4.07062	0.113751	3.87667	0.128757	19.1749	1.75662	0.274831	8	24	1.14677e-08	0.000311658
12349	3.772	0.114877	4.12733	0.05182	4.08284	0.0503342	3.63314	0.0217387	3.46264	0.0845613	3.57699	0.145744	3.76512	0.068008	3.46641	0.0233629	3.57562	0.11484	26.7821	1.59363	0.17851	8	24	3.70616e-10	1.08479e-05
32417	4.93818	0.0680236	5.27686	0.134784	5.16372	0.0938082	4.89199	0.0655608	4.72217	0.0180719	4.86168	0.0427089	4.87543	0.0677115	4.72893	0.0371136	4.78913	0.0284656	26.1389	0.929403	0.106669	8	24	4.78381e-10	1.39448e-05
36627	4.33078	0.121892	3.94474	0.176793	4.51371	0.163337	4.41911	0.0610924	4.24735	0.318902	5.07203	0.0452945	4.40518	0.080982	4.60916	0.0409161	4.54872	0.0933104	15.323	2.68152	0.525	8	24	1.03342e-07	0.00264721
1185	3.00538	0.392603	3.17643	0.335262	3.5421	0.146004	3.37345	0.0722856	3.97076	0.186409	3.78873	0.129466	3.54872	0.09642	4.19357	0.0979026	4.00911	0.0632163	14.7944	4.75732	0.964688	8	24	1.44525e-07	0.00365953
19169	4.80881	0.193349	4.59356	0.175924	4.20248	0.229801	5.06776	0.130279	4.68177	0.113489	4.92396	0.067114	4.92844	0.111474	4.98816	0.0415111	5.07498	0.0658496	13.9542	2.01805	0.433858	8	24	2.51243e-07	0.00625268
11010	3.63117	0.420282	5.36407	0.292261	4.92335	0.220727	4.22208	0.362202	3.60972	0.110647	4.36268	0.383833	3.82783	0.255508	3.7528	0.0135738	4.02775	0.257068	14.6303	9.74888	1.99904	8	24	1.60686e-07	0.00405508
7767	4.47808	0.192106	4.90723	0.150399	5.34971	0.206626	5.00241	0.0863507	4.36332	0.175051	4.6245	0.0268076	4.63997	0.141744	4.47234	0.0879659	4.05927	0.284688	18.8249	3.78617	0.603378	8	24	1.37856e-08	0.000373051
40820	4.51889	0.0500889	4.97072	0.0110009	5.07545	0.0808062	4.75273	0.0532607	4.78524	0.114409	4.90409	0.103132	4.7306	0.0402649	4.75165	0.0331003	4.53206	0.117869	19.8785	0.904153	0.136452	8	24	7.98692e-09	0.000219257
41896	3.81855	0.0667092	3.48144	0.160498	3.59078	0.203056	4.12374	0.0752956	3.80279	0.131017	3.80946	0.0497636	3.71796	0.045702	4.02938	0.0643854	4.04503	0.133243	13.3365	1.23352	0.277477	8	24	3.83607e-07	0.0094283
13763	4.36957	0.0960133	5.24357	0.0710412	4.88043	0.0788772	4.4941	0.169851	4.47324	0.0858955	4.53839	0.135768	4.61532	0.130272	4.57654	0.0356773	4.43002	0.235002	15.0609	1.90448	0.379356	8	24	1.21898e-07	0.0031079
44152	4.50024	0.113702	4.73854	0.0366527	4.21409	0.0146445	4.41697	0.055435	4.46234	0.074987	4.6446	0.0580724	4.39918	0.0278727	4.67126	0.0935703	4.30045	0.052564	21.5531	0.806291	0.112229	8	24	3.51894e-09	9.84741e-05
18198	4.88855	0.035088	3.95863	0.241571	5.17658	0.327332	4.56983	0.165631	4.22629	0.0922782	4.10714	0.264186	5.00265	0.0368175	4.11832	0.173285	3.85575	0.111104	25.396	6.52477	0.770765	8	24	6.46829e-10	1.87471e-05
6545	4.65873	0.05593	3.86872	0.132481	4.18566	0.197016	4.29092	0.0839895	5.16087	0.137979	5.69072	0.135886	4.28603	0.113262	4.79405	0.0330053	5.07853	0.165793	80.5779	9.46837	0.352517	8	24	1.88738e-15	6.02093e-11
13773	5.4542	0.0741524	4.88466	0.0719697	4.60286	0.0774432	5.37153	0.0850441	5.28384	0.0949719	4.96008	0.0303794	5.38079	0.126208	5.19644	0.102642	5.51594	0.0869146	39.4779	2.43282	0.184875	8	24	5.7242e-12	1.76655e-07
41829	4.30159	0.151326	3.74292	0.126218	3.86119	0.0605745	4.14454	0.0920511	4.13776	0.14149	3.68278	0.207358	4.25833	0.101239	4.42726	0.0808103	4.04447	0.169096	13.6431	1.95504	0.429896	8	24	3.10361e-07	0.00767522
26934	4.01535	0.0137724	3.90058	0.0343032	4.29093	0.0542524	3.88775	0.0701047	3.79587	0.101006	3.93234	0.0212016	4.03111	0.0248441	3.95784	0.0465201	3.88221	0.0377904	23.4516	0.521476	0.0667088	8	24	1.47932e-09	4.22096e-05
9810	6.20385	0.129449	4.96417	0.0235846	4.8979	0.159406	5.26703	0.330856	5.92583	0.121307	5.3013	0.402857	6.23371	0.114218	5.73641	0.164495	5.70581	0.250304	17.5927	7.07957	1.20725	8	24	2.69731e-08	0.000717431
2845	4.08709	0.065327	3.43974	0.131826	3.46494	0.164774	3.84473	0.0654735	3.7422	0.0921736	3.52228	0.10102	4.00361	0.0239902	4.01197	0.0691912	4.05706	0.0677128	29.4695	1.92615	0.196082	8	24	1.34796e-10	4.00882e-06
22762	4.19532	0.0699553	3.71671	0.0250735	3.64	0.0385792	4.00333	0.035933	3.89844	0.0437696	3.84214	0.0772904	4.53934	0.0907226	3.81836	0.0584144	3.7583	0.140348	57.8404	2.32869	0.120781	8	24	8.17124e-14	2.58677e-09
26540	4.72369	0.124191	3.73827	0.0916456	3.46321	0.0803954	3.44207	0.352668	4.40318	0.0722541	3.69559	0.30445	4.43058	0.0378026	3.98762	0.0303734	3.9117	0.0535641	24.6002	6.19634	0.755644	8	24	9.01275e-10	2.5972e-05
21337	3.83155	0.0602275	3.3965	0.054317	3.63892	0.125653	3.77423	0.145395	4.17138	0.218792	3.80809	0.0964143	3.85452	0.0818563	4.14843	0.0265405	4.27675	0.150843	17.5325	2.05129	0.350998	8	24	2.78997e-08	0.000741575
35996	4.28055	0.107886	4.64266	0.0837515	4.63887	0.0352229	4.51383	0.0419981	4.10503	0.0912424	4.08491	0.0274842	4.33889	0.0957901	4.13001	0.0329691	4.02749	0.0620709	38.2651	1.56192	0.122455	8	24	8.05389e-12	2.4785e-07
43588	5.18507	0.0445394	5.66884	0.0683274	5.06225	0.031645	5.23939	0.0644152	5.19009	0.0358515	5.258	0.0869868	5.19256	0.0637937	5.3488	0.0460002	5.12434	0.0400714	29.3434	0.763552	0.0780638	8	24	1.41087e-10	4.19268e-06
11567	4.64982	0.0563051	5.00708	0.0677996	4.77275	0.166085	5.23472	0.043406	4.73325	0.0549989	4.89286	0.101261	4.95627	0.0333258	4.91902	0.10697	4.56501	0.062624	21.9374	1.20556	0.164864	8	24	2.93765e-09	8.25716e-05
25248	4.91366	0.0661817	4.42069	0.176798	4.85153	0.0908473	4.98409	0.0643186	5.9078	0.064647	5.48286	0.220358	4.97104	0.0892722	6.37324	0.0936726	5.25852	0.186787	82.7425	10.5578	0.382793	8	24	1.44329e-15	4.60482e-11
23116	5.27405	0.0400244	4.66221	0.0647463	4.06318	0.106037	3.86173	0.217615	4.99775	0.026322	4.11031	0.394377	5.06872	0.0898993	4.63258	0.118866	4.75584	0.177142	28.6773	7.41611	0.775816	8	24	1.8004e-10	5.32881e-06
2532	4.67711	0.0744647	3.54968	0.139972	4.59311	0.0952283	4.29928	0.0685739	4.37367	0.0505754	3.95564	0.221244	4.6582	0.036782	4.47522	0.10933	3.98297	0.0911187	39.5924	3.94746	0.299107	8	24	5.54534e-12	1.7119e-07
9278	5.30451	0.0581206	4.62889	0.179163	4.89371	0.17256	5.1031	0.14559	5.44952	0.140794	5.23494	0.224523	5.4317	0.176016	5.147	0.0559687	5.90574	0.104472	18.3634	3.25857	0.532347	8	24	1.76487e-08	0.000474715
40655	3.34831	0.237167	3.36983	0.0815108	3.64762	0.100819	3.18521	0.0810017	3.67129	0.159517	3.72662	0.131178	3.37236	0.19877	4.11368	0.0551388	3.24744	0.0444836	16.5829	2.66219	0.481614	8	24	4.81398e-08	0.00126131
29579	5.29715	0.172637	5.0311	0.258581	5.36265	0.0600178	4.98249	0.0890969	5.77529	0.105674	4.62877	0.325349	5.50475	0.0920735	5.44899	0.0519633	5.05213	0.243294	14.4855	3.65582	0.757132	8	24	1.76588e-07	0.00444294
6417	5.09191	0.0575006	4.95063	0.104509	4.90813	0.0382708	5.07861	0.0748306	5.38924	0.0538529	5.39417	0.105907	5.06124	0.0672009	5.38897	0.0569433	5.173	0.140041	19.9562	1.03998	0.156339	8	24	7.67923e-09	0.00021101
6105	2.84053	0.240658	4.13477	0.579854	3.85043	0.146616	5.18178	0.0414672	3.5567	0.439555	3.35542	0.270589	3.12024	0.137028	3.32941	0.18254	3.72615	0.251521	22.4089	14.7635	1.97646	8	24	2.36266e-09	6.67309e-05
44243	4.38082	0.287942	3.72024	0.345088	3.75018	0.257167	4.16815	0.105598	4.67518	0.129177	4.29179	0.109166	4.31451	0.0957628	4.31122	0.0668776	5.13634	0.154369	16.9286	4.66681	0.827027	8	24	3.93568e-08	0.00103662
15438	5.12117	0.125213	5.54661	0.0238085	5.16749	0.0732654	5.10532	0.0866295	4.97593	0.109567	4.9868	0.0841001	5.05105	0.0801888	4.99428	0.0735421	5.24437	0.0332396	14.2127	0.835598	0.176377	8	24	2.11368e-07	0.00529013
8387	4.84124	0.119511	5.18823	0.059697	5.69204	0.0500458	4.93287	0.0921193	4.80231	0.147832	4.91236	0.119355	4.86087	0.217218	4.7794	0.135229	4.86127	0.053987	16.3489	2.13072	0.390985	8	24	5.52808e-08	0.00144299
44637	5.10354	0.198216	5.29405	0.187146	5.80867	0.126314	4.8418	0.20626	4.56207	0.140454	4.54974	0.261758	5.35959	0.104228	4.55793	0.074995	4.14774	0.334569	23.9865	7.08022	0.885525	8	24	1.17151e-09	3.3599e-05
32260	4.81668	0.023672	4.27243	0.117472	4.54333	0.0260502	4.81083	0.0250845	5.02152	0.11721	4.65527	0.145424	4.86015	0.0878604	4.72978	0.0519942	4.77229	0.0405569	21.3515	1.22232	0.171743	8	24	3.87263e-09	0.000108155
10946	2.85512	0.304852	2.80793	0.10955	2.53149	0.378617	2.65177	0.243459	3.838	0.597178	6.15204	0.322713	3.18794	0.980692	3.44796	0.570577	5.0721	0.192325	22.0093	44.6462	6.08554	8	24	2.84101e-09	7.99205e-05
702	4.28222	0.133317	3.90226	0.0569506	3.59779	0.0365309	3.87706	0.039646	4.13035	0.0986537	4.00539	0.179776	3.88846	0.0610204	4.16958	0.0919638	4.53112	0.122345	21.9779	1.90348	0.259827	8	24	2.88276e-09	8.1072e-05
34717	4.67113	0.0708102	5.19718	0.025756	5.14918	0.093861	4.70126	0.0614786	4.74787	0.170517	4.97035	0.124104	4.80664	0.0580933	4.7169	0.0292217	4.46431	0.243338	13.8448	1.43004	0.309873	8	24	2.70509e-07	0.00671729
21559	4.64795	0.0681319	4.93496	0.0640877	4.96412	0.150575	4.43414	0.0909628	4.20501	0.131142	4.36128	0.186054	4.71369	0.0970167	4.12502	0.0331112	4.10421	0.087682	30.0342	2.94989	0.294653	8	24	1.10128e-10	3.28633e-06
7514	4.80219	0.0755065	5.34435	0.00250303	5.03052	0.12176	4.82764	0.0900802	4.71386	0.060174	4.50914	0.150438	4.75032	0.119806	4.48518	0.0518863	4.95893	0.071399	27.0106	1.90156	0.211201	8	24	3.38928e-10	9.93229e-06
13471	3.15453	0.137781	3.28952	0.0833598	3.13388	0.0372384	3.09602	0.0867053	3.04538	0.0813093	3.28423	0.284805	2.99284	0.222639	4.65654	0.162938	4.78751	0.317131	53.2543	14.0031	0.788846	8	24	2.06946e-13	6.52727e-09
23265	4.23811	0.0845928	4.77135	0.085068	4.59152	0.0768933	4.17605	0.0344854	3.88741	0.263368	4.30424	0.0634188	4.29114	0.0267475	4.25527	0.0333019	4.13948	0.112282	17.3363	1.74621	0.302176	8	24	3.11658e-08	0.000825739
6555	3.46822	0.0449035	3.22654	0.252303	3.35338	0.079009	3.33949	0.103939	4.19306	0.11636	5.1249	0.190441	3.49344	0.13076	3.63868	0.114849	4.58801	0.220153	74.5923	12.8169	0.515479	8	24	4.55191e-15	1.45115e-10
13714	4.45323	0.0921838	4.60247	0.0631359	4.46594	0.0685936	4.56476	0.0649405	4.8643	0.112353	4.73279	0.114548	4.52129	0.0432949	4.85463	0.0613131	4.70907	0.0152175	14.9272	0.746985	0.150126	8	24	1.32729e-07	0.00337252
8266	5.59164	0.0507664	5.60544	0.122501	5.56676	0.116123	5.57035	0.0626238	5.69691	0.0275043	6.02334	0.115	5.63886	0.0450538	6.19368	0.0415194	5.7091	0.0473687	34.4997	1.54297	0.134173	8	24	2.48447e-11	7.56024e-07
21039	3.98395	0.130113	3.56315	0.676313	3.16502	0.241263	3.31331	0.12186	4.25962	0.0766693	3.50984	0.67581	4.24135	0.104869	5.55062	0.116274	3.35243	0.0815301	19.2917	16.7271	2.60119	8	24	1.07917e-08	0.000293696
24109	4.3867	0.0861169	4.81899	0.116713	4.9888	0.136616	4.48951	0.0675172	4.62194	0.0340831	4.64258	0.0445594	4.51949	0.0476435	4.64656	0.0438275	4.43787	0.0718721	21.4542	0.95	0.132841	8	24	3.68784e-09	0.000103097
7906	4.75075	0.0366583	5.02542	0.0523665	4.57449	0.0898953	4.66545	0.0636355	4.57911	0.0970913	4.66445	0.0650845	4.66814	0.0450157	4.59232	0.0477985	4.60639	0.0971544	13.5825	0.50086	0.110626	8	24	3.23536e-07	0.00798811
24369	4.86031	0.0871204	5.48811	0.111194	4.78884	0.0536442	4.95068	0.120171	4.85477	0.0714758	4.68626	0.163973	4.83788	0.0572274	4.81878	0.023488	4.65804	0.13474	18.4381	1.47723	0.240354	8	24	1.6951e-08	0.000456339
27366	4.34922	0.105777	4.90914	0.0417145	4.76704	0.0340734	4.46418	0.0796736	4.34331	0.0630769	4.43248	0.132644	4.47541	0.0620036	4.34051	0.0450514	4.51472	0.129491	17.7393	1.03059	0.17429	8	24	2.48535e-08	0.000662668
3034	5.59106	0.105139	5.47674	0.0721306	5.11374	0.120211	5.13373	0.0269124	5.16198	0.133247	5.03987	0.0763656	5.46992	0.057432	5.20731	0.0756654	5.4413	0.0683685	19.7874	1.19926	0.181821	8	24	8.36494e-09	0.000229392
956	3.34549	0.7489	3.73749	0.147203	4.74226	0.384796	6.3584	0.134468	3.59996	0.4113	4.18894	0.454865	3.82982	0.381857	3.35369	0.387594	4.33439	0.411767	18.9024	27.9233	4.43172	8	24	1.32318e-08	0.000358489
145	3.51641	0.097784	4.3719	0.208128	5.4403	0.099037	5.3946	0.167656	3.36071	0.0560978	3.85069	0.20324	3.48198	0.167824	3.86125	0.436255	3.70874	0.169126	51.5469	18.304	1.06528	8	24	2.98095e-13	9.38134e-09
9511	3.30134	0.0910566	4.42648	0.146875	5.75116	0.0665265	5.58258	0.189947	3.30984	0.118689	3.91752	0.334467	3.64583	0.101419	4.04673	0.488783	3.97865	0.0915402	52.3944	23.1813	1.32732	8	24	2.48357e-13	7.82523e-09
1964	4.10713	0.264833	3.75042	0.149701	4.33821	0.365705	4.57843	0.38321	5.11865	0.19986	5.59882	0.447794	3.87597	0.288926	5.80458	0.221268	4.4735	0.259699	21.9372	16.2105	2.21685	8	24	2.93795e-09	8.25771e-05
36724	2.13066	0.0650489	2.58118	0.211352	3.15481	0.921165	5.55023	0.198438	2.65796	0.414936	3.10846	0.309035	2.74621	0.326816	3.01674	0.823391	3.48077	0.424518	16.6636	30.1893	5.43506	8	24	4.59143e-08	0.00120438
7503	4.51753	0.0928218	3.86004	0.159455	3.86473	0.0298727	4.22062	0.106341	4.58394	0.174194	5.1632	0.156181	4.10845	0.164285	4.561	0.0516414	4.40076	0.261105	28.843	4.8258	0.501938	8	24	1.6937e-10	5.01809e-06
4040	3.9882	0.0964437	3.96551	0.108519	3.62845	0.0471032	4.03807	0.0840725	4.34873	0.095497	3.66509	0.29581	4.13674	0.0209697	4.40274	0.121572	3.61813	0.0341575	18.2199	2.52017	0.41496	8	24	1.9078e-08	0.000511998
11109	4.15036	0.260421	3.43002	0.0986548	3.95914	0.152772	4.14734	0.218403	4.26985	0.248741	3.96	0.187364	4.22974	0.258803	4.56251	0.0889524	5.12792	0.340578	13.7918	5.33418	1.16029	8	24	2.80407e-07	0.00695466
2713	5.39207	0.0884078	4.63736	0.110891	4.88541	0.147458	4.73899	0.113208	5.70293	0.111032	5.12628	0.210922	4.99459	0.11923	4.79419	0.0356662	4.55413	0.195583	29.2345	4.12592	0.423396	8	24	1.46773e-10	4.35857e-06
24013	5.56619	0.0938872	6.43147	0.106834	6.23956	0.0636256	5.62379	0.101855	5.53286	0.0658438	5.66922	0.229106	5.62991	0.055688	5.30016	0.0604078	5.45556	0.111621	34.7374	3.52162	0.304135	8	24	2.30651e-11	7.02471e-07
44167	4.35308	0.118802	3.45259	0.106355	3.5955	0.0791154	4.10669	0.0563102	4.45898	0.119397	4.07656	0.150975	4.5072	0.0527134	4.32967	0.0404101	4.08189	0.0682602	49.0615	3.60923	0.220697	8	24	5.17697e-13	1.62562e-08
17976	4.49376	0.0907219	3.29624	0.139738	3.5527	0.182573	3.15773	0.226966	4.22587	0.147762	3.65246	0.482837	4.62151	0.293435	3.95742	0.141992	3.72445	0.197886	16.4171	7.91829	1.44696	8	24	5.30891e-08	0.00138754
14649	5.66446	0.24149	4.31232	0.391087	5.00531	0.287334	3.86564	0.450265	5.52881	0.166044	4.4678	0.18336	5.29406	0.268635	5.18095	0.124479	5.08974	0.0905193	19.1995	10.9894	1.71713	8	24	1.13217e-08	0.000307768
43559	6.18015	0.0638609	5.88445	0.0348597	5.83799	0.0278065	6.18893	0.0538893	6.07205	0.0738146	5.92434	0.079999	6.14933	0.0271532	5.90946	0.0246827	6.22773	0.0536221	27.3295	0.64005	0.0702592	8	24	2.99512e-10	8.79815e-06
38251	5.07278	0.0852773	4.44424	0.122483	4.69788	0.0623033	4.88017	0.0282474	5.07857	0.0902557	4.79852	0.0723468	5.00689	0.0614669	4.8833	0.0427509	5.28716	0.0271178	38.0026	1.52526	0.120407	8	24	8.68272e-12	2.67002e-07
6157	4.82224	0.16011	5.43877	0.0830598	5.52456	0.145219	5.05801	0.0917418	4.85938	0.119574	4.9883	0.039218	5.0263	0.0880102	4.97094	0.0523039	4.59966	0.0977825	24.5779	2.099	0.256205	8	24	9.09826e-10	2.62139e-05
11747	4.46039	0.259217	3.54871	0.432269	3.80408	0.182677	4.78528	0.0836353	4.09484	0.151495	3.6906	0.151481	3.78236	0.108811	3.60512	0.0987589	4.73895	0.115182	22.8546	6.79563	0.892025	8	24	1.92983e-09	5.47667e-05
20574	4.53671	0.0663333	5.31839	0.0114854	4.87578	0.121728	4.61639	0.121906	4.56258	0.100798	4.81312	0.245638	4.51351	0.0839582	4.54405	0.0879231	4.68187	0.122504	13.9599	1.73815	0.373531	8	24	2.50273e-07	0.00622981
24351	5.18561	0.127201	4.22614	0.0578948	4.44369	0.122009	5.20624	0.132741	4.59528	0.153277	4.42163	0.235333	5.35087	0.146805	5.25695	0.0542448	4.68818	0.203634	30.2805	5.35883	0.530919	8	24	1.00941e-10	3.01581e-06
41162	4.59302	0.0708637	4.21785	0.165278	3.92038	0.119913	4.29707	0.0858646	4.17691	0.0496778	4.16498	0.173172	4.56898	0.064141	4.39087	0.0745635	3.86423	0.0716268	20.7989	1.78335	0.257227	8	24	5.05518e-09	0.000140296
36490	3.56963	0.244453	4.30764	0.0643259	3.92649	0.0763708	3.68584	0.0373244	3.45307	0.19235	3.81909	0.0355375	3.61186	0.115453	3.48219	0.0366823	3.61448	0.107684	14.5847	1.87362	0.385394	8	24	1.65522e-07	0.00417281
28187	4.62893	0.0493609	3.52622	0.127837	3.79404	0.135103	4.77078	0.03849	4.19633	0.109555	3.75861	0.31354	4.37202	0.100353	4.45827	0.0715209	4.3333	0.0479851	32.9621	5.07657	0.462037	8	24	4.06426e-11	1.22883e-06
6395	5.78014	0.0209013	4.83277	0.068224	5.1193	0.0779262	5.84946	0.0559412	5.63299	0.0488939	5.49709	0.13521	5.7742	0.036585	5.42287	0.00799601	5.52456	0.065143	82.8883	2.95259	0.106864	8	24	1.33227e-15	4.25073e-11
17226	5.1806	0.10343	5.31343	0.0216596	4.9483	0.0751354	5.25283	0.0468783	5.4917	0.0663401	6.27547	0.242294	5.19827	0.0769419	5.20669	0.088951	5.52751	0.0256349	46.3082	4.36915	0.283048	8	24	9.84324e-13	3.07887e-08
41118	4.04777	0.098611	4.4272	0.0862472	4.21337	0.112129	3.85518	0.0932042	4.35582	0.0828217	4.26162	0.0365441	4.06335	0.0401295	4.36488	0.0606927	4.44799	0.0840045	23.9767	1.19753	0.149837	8	24	1.17647e-09	3.374e-05
27400	4.06396	0.0641295	3.97024	0.0326439	4.42718	0.1119	3.96836	0.045367	3.94272	0.066226	3.90373	0.0871645	4.10254	0.123152	3.95709	0.0583727	3.9444	0.0211859	14.3425	0.660978	0.138256	8	24	1.9398e-07	0.00486775
43707	4.8331	0.133025	4.26637	0.103612	4.57517	0.0228294	4.5936	0.0391217	5.06897	0.0522425	5.1077	0.0983333	4.77163	0.0265842	4.84276	0.0450871	4.76973	0.0122478	44.0195	1.84745	0.125907	8	24	1.72617e-12	5.37755e-08
31015	4.06939	0.0651787	4.88851	0.128337	4.58403	0.0741426	4.03907	0.0709068	3.97065	0.0995923	4.29193	0.127182	4.09618	0.0697677	3.96478	0.0232347	4.17687	0.126817	38.4988	2.54647	0.198432	8	24	7.5352e-12	2.31979e-07
23092	5.30035	0.127782	5.18938	0.0538997	5.74416	0.0546634	5.26701	0.0581896	5.15499	0.0627611	5.11761	0.0862647	5.24694	0.0672141	5.3411	0.0245764	5.23638	0.076876	19.6506	0.866305	0.132256	8	24	8.96936e-09	0.000245518
10243	3.48639	0.132862	4.46706	0.258013	3.22047	0.0770715	3.44955	0.139849	3.52762	0.11206	3.89441	0.0891323	4.19035	0.0453201	3.84148	0.0486444	3.69511	0.0576697	36.5788	4.12206	0.33807	8	24	1.31659e-11	4.03088e-07
17512	5.05177	0.222098	4.85677	0.309791	5.5665	0.169275	4.79088	0.175536	4.56925	0.177924	4.31472	0.246196	5.23298	0.158628	4.49873	0.209232	3.91937	0.498646	13.3594	6.54878	1.4706	8	24	3.77522e-07	0.00928214
42679	4.69149	0.104255	4.47689	0.191063	4.58899	0.0906242	4.67318	0.0361948	5.21814	0.0971991	5.47492	0.0461442	4.78596	0.0279895	5.04066	0.0629862	5.13232	0.0402384	54.2334	3.22135	0.178194	8	24	1.68643e-13	5.32456e-09
30373	2.89212	0.620328	2.73535	0.32872	3.19561	0.484865	2.21559	0.391077	3.12754	0.803911	3.1534	0.929293	2.83808	0.801416	5.70623	0.31928	6.11541	0.125695	17.4469	52.8837	9.09335	8	24	2.92758e-08	0.000777039
2499	4.26788	0.0943306	4.89494	0.0835145	5.01437	0.266459	4.68436	0.0446198	4.50595	0.139586	4.64061	0.0965407	4.4447	0.0709217	4.42532	0.0964202	4.25541	0.193156	13.7571	1.80048	0.39263	8	24	2.8711e-07	0.00711546
41340	3.12756	0.182951	3.32086	0.108685	3.17563	0.0688907	3.20231	0.183404	3.09721	0.0813356	3.12328	0.114563	4.28229	0.327544	3.30186	0.225231	2.91665	0.0525187	18.6012	4.79429	0.773221	8	24	1.5529e-08	0.000418879
20437	4.22146	0.0437571	3.9584	0.0666068	3.95922	0.0642159	3.97529	0.0400635	4.18129	0.0873641	4.51986	0.141711	4.23416	0.0666566	4.33823	0.0982046	4.79973	0.0395041	39.5893	2.06137	0.156206	8	24	5.55012e-12	1.71332e-07
42886	5.80325	0.0834748	5.84289	0.0973139	6.21248	0.0372165	5.85247	0.0322457	5.55163	0.055321	5.77031	0.0850789	5.7368	0.129195	5.70506	0.0580032	5.84582	0.124523	14.9383	0.835595	0.16781	8	24	1.31793e-07	0.00334979
30657	4.4203	0.0394297	4.34355	0.0287734	4.59345	0.208699	4.02428	0.039493	3.66312	0.184142	3.73548	0.217113	4.49797	0.0486737	3.7044	0.00830407	3.54044	0.0844016	39.2721	4.74942	0.362809	8	24	6.0616e-12	1.8694e-07
1921	5.87226	0.0912354	6.40319	0.0756889	5.66828	0.0370472	5.83959	0.0231457	5.99808	0.0456366	6.13102	0.0537737	5.86085	0.0536415	5.95649	0.0164153	5.92952	0.0412716	48.0612	1.09823	0.0685517	8	24	6.51257e-13	2.04241e-08
21778	2.65643	0.225006	3.01033	0.259753	4.73509	0.22657	3.29091	0.601277	2.82891	0.165544	3.10818	0.284461	2.96432	0.129108	2.99515	0.109183	2.86158	0.18206	14.6614	9.53543	1.95113	8	24	1.5748e-07	0.0039781
42847	3.95405	0.27523	3.30407	0.292011	3.31775	0.37404	3.48316	0.176622	4.72467	0.152388	4.8723	0.283778	3.34104	0.0426246	5.42122	0.100214	4.07736	0.180884	47.0943	18.5782	1.18347	8	24	8.16458e-13	2.55706e-08
13935	4.96047	0.0329396	4.12436	0.164505	4.43236	0.0952618	5.19726	0.0339794	5.04348	0.100436	4.7569	0.211378	4.9872	0.0587139	4.71335	0.0594731	5.09702	0.0637507	34.643	3.14533	0.272378	8	24	2.37548e-11	7.2319e-07
34397	3.40605	0.148796	4.69078	0.256705	4.34558	0.029351	3.71246	0.188104	3.50118	0.0853463	3.77324	0.274523	3.54012	0.176486	3.58892	0.0827898	3.48568	0.159205	20.6084	4.93725	0.718725	8	24	5.5495e-09	0.000153693
12685	5.49489	0.0308298	5.73245	0.0455307	5.15143	0.153529	5.30331	0.0704994	5.40765	0.0749627	5.62221	0.0718305	5.34637	0.0389933	5.58641	0.0551911	5.38235	0.0255435	22.1103	0.857823	0.116392	8	24	2.71089e-09	7.63414e-05
30157	4.98636	0.0609527	5.46457	0.0379625	5.24796	0.0355516	4.96783	0.0527167	4.76746	0.0901714	5.19861	0.0682449	5.08135	0.0209708	5.04515	0.0436708	5.04025	0.0352192	44.0717	1.06917	0.0727793	8	24	1.70364e-12	5.30819e-08
20496	4.14424	0.0483105	3.57922	0.0975952	3.81486	0.121387	4.36012	0.0931529	4.04977	0.0692949	3.84557	0.0779592	4.19291	0.0639806	3.99061	0.0323317	4.06101	0.0636846	32.389	1.48687	0.13772	8	24	4.90837e-11	1.48022e-06
11893	4.8855	0.107353	4.52107	0.0537918	4.94874	0.180822	4.58231	0.198787	5.02999	0.128607	5.70258	0.285834	4.84288	0.150723	4.72632	0.103843	5.30267	0.139612	18.3122	4.0196	0.658512	8	24	1.8145e-08	0.000487793
7895	5.33421	0.118369	5.76335	0.0947783	5.84035	0.0378478	5.7608	0.110961	5.41481	0.0552221	5.27604	0.0407961	5.37758	0.0794098	5.39382	0.0616105	5.26994	0.14943	22.5232	1.41826	0.188907	8	24	2.24249e-09	6.34087e-05
9995	5.12857	0.122926	4.75692	0.114176	4.58923	0.131398	5.18507	0.0975466	5.34827	0.0773112	5.09609	0.127607	5.04265	0.0827836	5.09698	0.0354465	5.4309	0.051896	22.7548	1.75195	0.230978	8	24	2.01874e-09	5.72312e-05
40249	4.78809	0.079857	4.86103	0.0413959	5.22699	0.0595206	4.62374	0.140467	4.57798	0.085954	4.91729	0.0582031	4.67605	0.0587701	4.77472	0.0743173	4.68723	0.0348076	20.4257	1.02481	0.150518	8	24	6.07268e-09	0.000167794
17912	4.45651	0.084345	4.90862	0.0230631	4.77629	0.0531278	4.47182	0.0578841	4.50098	0.0561953	4.63849	0.104177	4.54129	0.0649305	4.63226	0.11387	4.39958	0.0132476	15.9149	0.70043	0.132033	8	24	7.17462e-08	0.00185837
11091	4.98574	0.107857	5.10171	0.0205218	5.39587	0.110211	4.95242	0.081084	4.9128	0.087458	4.86026	0.0692065	5.09731	0.087498	5.05601	0.0392887	5.28721	0.0552737	16.2734	0.817913	0.150782	8	24	5.78219e-08	0.00150724
44947	5.36125	0.169586	5.99087	0.0833724	5.99774	0.0525963	5.58849	0.0412902	5.4044	0.0497242	5.62616	0.0507436	5.55792	0.0241356	5.56945	0.0250849	5.51573	0.0591796	29.6182	1.3487	0.136609	8	24	1.27769e-10	3.80318e-06
28833	3.72968	0.123066	4.91179	0.123384	4.66515	0.207022	4.06791	0.193703	3.43606	0.100384	3.62494	0.301221	3.46149	0.0711568	3.9752	0.127924	4.14972	0.152557	31.0514	7.11518	0.687425	8	24	7.71589e-11	2.31384e-06
26126	2.79494	0.363448	3.61053	0.566842	3.56262	0.41739	5.29909	0.0239278	2.99808	0.298231	2.92165	0.285566	3.17151	0.198481	2.96795	0.136999	3.72441	0.176138	26.5297	18.8985	2.13706	8	24	4.09398e-10	1.1961e-05
12090	5.23792	0.133095	5.899	0.0720634	5.55981	0.13627	5.27809	0.0722126	5.07559	0.0541683	5.25218	0.163986	5.26917	0.0919504	5.25744	0.0229393	5.16013	0.0253629	20.1361	1.57074	0.23402	8	24	7.01523e-09	0.000193248
4989	5.27288	0.143974	5.58353	0.0731734	5.14659	0.0291926	4.96655	0.144631	5.57172	0.0842881	5.41835	0.047743	5.25155	0.0605017	5.56437	0.0673828	5.45991	0.0816446	20.2408	1.37259	0.20344	8	24	6.65734e-09	0.000183656
42168	3.91331	0.408505	3.64699	0.409478	3.0685	0.13277	3.62902	0.142942	3.95602	0.259981	4.25637	0.275286	3.64818	0.1032	3.70469	0.193183	5.08793	0.305998	13.6353	7.69861	1.69382	8	24	3.12014e-07	0.00771424
14804	3.05561	0.252246	3.1385	0.307005	3.61482	0.178096	4.70318	0.232172	2.99955	0.0564551	3.46343	0.388039	3.32887	0.21834	3.29931	0.121103	3.53427	0.141094	19.1575	8.25466	1.29265	8	24	1.15725e-08	0.000314447
3827	4.82905	0.102909	3.63081	0.0602957	3.83159	0.148944	3.24217	0.160782	4.77209	0.116387	3.95047	0.459137	4.87579	0.107778	4.45143	0.145819	4.28154	0.0459817	32.8271	10.2518	0.936887	8	24	4.24788e-11	1.28354e-06
5699	2.71422	0.268482	3.61244	0.0715827	4.55689	0.675848	3.11416	0.154613	2.84079	0.0359047	2.89343	0.180467	2.99488	0.0723299	2.98286	0.0451231	3.05098	0.153176	17.8581	8.22697	1.38205	8	24	2.32675e-08	0.000621569
4464	6.26499	0.0909411	5.61257	0.0477941	5.95862	0.00804301	6.41557	0.0819442	6.18015	0.139785	6.23071	0.101383	6.32855	0.136517	6.20646	0.0366659	6.27072	0.047491	21.9531	1.48961	0.203563	8	24	2.91632e-09	8.19953e-05
41032	5.66604	0.0955968	5.37061	0.0819798	5.43969	0.0779802	5.61547	0.0335592	5.76515	0.0134433	5.99383	0.0831169	5.62511	0.0568964	5.702	0.0383068	5.95185	0.015198	36.8641	1.13346	0.0922413	8	24	1.20983e-11	3.70717e-07
39207	5.95237	0.0993597	4.74194	0.172034	5.05184	0.302943	5.96864	0.112617	5.13698	0.110261	4.95727	0.347843	6.20502	0.0298834	3.91018	0.0794346	4.03829	0.121436	79.8015	20.242	0.760965	8	24	2.10942e-15	6.72885e-11
36768	3.7221	0.0763033	3.33865	0.0347537	3.39691	0.127383	3.16291	0.109966	3.95743	0.110879	3.31403	0.279313	3.43644	0.0652474	4.56385	0.0493697	3.12191	0.227886	40.2599	6.48844	0.483492	8	24	4.6162e-12	1.4276e-07
40963	5.7777	0.0428877	6.40814	0.0639068	6.22869	0.091271	5.80065	0.102518	5.55269	0.0351588	5.61905	0.201404	5.8177	0.071352	5.57335	0.0635389	5.71589	0.0086051	31.6312	2.26489	0.214809	8	24	6.32898e-11	1.90287e-06
17516	4.8001	0.0561291	5.68666	0.0456163	5.55672	0.160674	4.91711	0.115446	4.70457	0.0217871	4.85625	0.186015	4.88746	0.0571904	4.74361	0.0431173	4.86831	0.132917	37.8703	3.297	0.261181	8	24	9.02001e-12	2.77248e-07
31423	4.30248	0.117079	5.41212	0.0757678	5.29799	0.0338479	4.52081	0.249215	4.24014	0.102391	4.50091	0.235818	4.46249	0.0482302	4.04995	0.0179805	4.27717	0.379626	23.5741	5.781	0.735681	8	24	1.40182e-09	4.00401e-05
4920	4.27638	0.130222	3.16992	0.156185	3.45671	0.057127	3.60226	0.130235	4.16649	0.103496	3.78329	0.479768	4.19477	0.181766	5.31789	0.10468	3.34093	0.0801952	36.8212	12.5755	1.02459	8	24	1.22524e-11	3.75365e-07
26875	4.59369	0.104582	5.2912	0.0607222	5.01038	0.0762669	4.66553	0.0932425	4.53789	0.0635287	4.57445	0.0774307	4.75682	0.0853587	4.61111	0.0500284	4.45094	0.231066	21.9444	1.78588	0.244146	8	24	2.92816e-09	8.23107e-05
1733	4.41325	0.0879589	3.50713	0.0841281	3.50194	0.0876717	4.05913	0.132629	3.85461	0.111933	3.33632	0.224536	3.85629	0.105916	3.5892	0.0594308	3.45096	0.106532	30.2949	3.64846	0.361294	8	24	1.0043e-10	3.00116e-06
36094	3.57472	0.0211861	3.51141	0.0447413	3.50865	0.15881	3.92855	0.132132	4.19533	0.0464719	3.62606	0.223465	3.36214	0.150503	5.0616	0.0652517	3.36651	0.106145	75.0553	9.1997	0.367717	8	24	4.21885e-15	1.34505e-10
38974	4.63383	0.0145035	4.99944	0.0120511	4.47901	0.0568689	4.36241	0.0966535	4.54027	0.102612	4.45431	0.0601277	4.56891	0.0384177	4.41016	0.0403148	4.59874	0.0620433	28.8997	0.913723	0.0948512	8	24	1.65876e-10	4.91672e-06
41557	5.64055	0.100337	5.97935	0.0245657	5.68824	0.0437373	5.55888	0.0357651	5.42356	0.0367119	5.58084	0.0788953	5.572	0.0250828	5.39465	0.0606573	5.54634	0.0687913	27.3693	0.767978	0.0841794	8	24	2.94953e-10	8.6663e-06
42039	4.27826	0.0502976	4.48182	0.0745665	4.33652	0.109075	4.86496	0.0352003	4.53184	0.0945703	5.01861	0.0355293	4.39178	0.0505207	4.74316	0.0302188	4.71825	0.0931473	56.2621	1.96146	0.104589	8	24	1.11688e-13	3.53248e-09
1843	5.11263	0.0980341	5.58002	0.0648814	4.84744	0.050805	4.92773	0.0444254	5.07306	0.0753004	5.56895	0.197824	4.95056	0.046575	4.91591	0.078303	5.25556	0.0778947	29.4146	2.15497	0.219785	8	24	1.37495e-10	4.08815e-06
6131	3.38042	0.10965	2.49229	0.349965	2.88078	0.513907	4.15654	0.0889954	3.17375	0.131988	2.62199	0.431389	3.96884	0.0423586	3.54711	0.150932	3.55091	0.0339079	18.7975	9.52131	1.51956	8	24	1.39869e-08	0.000378359
15580	5.47754	0.0334874	3.96346	0.250314	4.12449	0.428617	4.86636	0.14815	4.60597	0.0907098	4.33147	0.330566	5.68794	0.0466732	4.42041	0.105515	4.26102	0.233389	29.6694	10.5161	1.06333	8	24	1.2544e-10	3.73548e-06
2043	4.98042	0.088238	4.68489	0.335574	4.72879	0.0720621	4.61556	0.0849864	5.09386	0.472666	6.25677	0.302193	4.52615	0.361717	5.13183	0.157569	5.65368	0.221713	15.9303	9.50586	1.79015	8	24	7.10792e-08	0.00184166
38949	3.06518	0.582855	3.35839	0.210758	4.28055	0.438022	6.10373	0.0927876	3.32668	0.273966	3.89963	0.153703	3.37748	0.405693	4.39288	0.0513534	4.04556	0.3207	31.7668	26.6944	2.52097	8	24	6.0451e-11	1.81873e-06
20993	4.60943	0.0933076	4.18441	0.0707845	4.63812	0.10059	4.73058	0.0887005	4.8816	0.104473	4.65637	0.197814	4.61708	0.0384071	4.95301	0.0645364	4.84635	0.0360566	15.9849	1.33013	0.249635	8	24	6.87647e-08	0.00178328
28700	5.01693	0.0624148	5.21448	0.0387702	5.35257	0.0561333	5.15348	0.0422401	5.1182	0.0606245	5.25369	0.058229	5.05476	0.0422913	5.18756	0.0231252	5.08114	0.0418761	15.983	0.309125	0.0580227	8	24	6.8846e-08	0.00178531
16464	5.62546	0.065092	5.56014	0.0963018	5.821	0.0864126	5.89113	0.0667704	5.58423	0.105538	5.43837	0.0674504	5.67017	0.0806605	5.43481	0.0624799	5.57989	0.0520045	14.9772	0.715262	0.14327	8	24	1.2856e-07	0.00326992
26211	3.30705	0.108991	3.38981	0.07411	4.41592	0.469247	5.11508	0.0366829	3.32439	0.174482	3.68783	0.351987	3.54918	0.185073	3.07314	0.084536	3.91115	0.536859	23.1448	12.7658	1.65469	8	24	1.69465e-09	4.82263e-05
23298	4.76613	0.126534	5.51505	0.092312	4.9856	0.146919	4.81392	0.123932	4.69587	0.0250799	4.85773	0.121679	4.7417	0.0863162	4.51042	0.0334627	4.44712	0.210343	23.0781	2.42187	0.314827	8	24	1.7458e-09	4.96593e-05
32528	4.44441	0.0520882	4.88525	0.0566355	4.56635	0.0695616	4.29438	0.0620357	4.26568	0.0316646	4.31496	0.0887924	4.34641	0.14505	4.23138	0.0403328	4.33846	0.0603477	23.4788	1.07783	0.13772	8	24	1.46174e-09	4.17197e-05
43037	5.82546	0.118936	5.49422	0.156424	5.78061	0.161364	5.78005	0.0565802	5.97642	0.0715703	6.36308	0.117469	5.74293	0.0640679	5.78305	0.00940242	5.89258	0.104892	19.6264	1.59892	0.244403	8	24	9.08097e-09	0.000248501
25192	4.1281	0.107993	4.58261	0.160483	4.48435	0.243356	4.72072	0.0267712	4.45633	0.0760464	4.08525	0.0549963	4.12315	0.110885	4.0239	0.0723147	4.45496	0.0810204	19.3699	1.93194	0.299217	8	24	1.03627e-08	0.000282436
40622	4.34613	0.0894981	3.1983	0.138681	2.99633	0.467914	3.24176	0.10506	3.11912	0.325168	3.24608	0.1201	3.17743	0.247785	3.0211	0.0952111	3.01982	0.204864	13.7103	5.43521	1.1893	8	24	2.96411e-07	0.00733943
[truncated: 6,786 more rows]
