# Supplementary material for: Development of a Pacific oyster (Crassostrea gigas) 31,918-feature microarray: identification of reference genes and tissue-enriched expression patterns
Source: BMC Genomics. 2011 Sep 27;12:468. doi: 10.1186/1471-2164-12-468 (PMC3191543; doi:10.1186/1471-2164-12-468)
Supplement: Additional file 7 — 125 candidate reference genes identified within this study. This table provides for each gene the spot: location on microarray, ID genbank: accession number, Stdev: standard deviation, CV: coefficient of variation, max: maximum value, min: minimum value, MFC: maximum fold change. [file 1471-2164-12-468-S7.XLS]

## Sheet: Feuil1
RANK	spot	ID genebank	description (SIGENAE)	MEAN	stdev	CV	max	min	MFC	p value
1	16122	BQ427032	0	5.99123	0.0698621	0.0116607	6.17351	5.86743	1.05216	0.434361
2	24202	BQ426480	(sp:Q66KU2) Protein transport protein Sec61 subunit gamma OS=Xenopus laevis GN=sec61g PE=3 SV=1	6.16318	0.0726546	0.0117885	6.31516	6.00772	1.05118	0.280292
3	7587	CU998690	0	6.24026	0.0811462	0.0130036	6.40738	6.0064	1.06676	0.0700297
4	8432	BQ427048	(sp:P61210) ADP-ribosylation factor 1 OS=Locusta migratoria GN=ARF1 PE=2 SV=2	5.8182	0.0801463	0.0137751	5.98281	5.61129	1.06621	0.130795
5	4341	FP005681	(sp:Q80TM9) Nischarin OS=Mus musculus GN=Nisch PE=1 SV=2	5.27611	0.0733483	0.013902	5.41772	5.13707	1.05463	0.180473
6	25994	AM862276	0	5.22514	0.0732891	0.0140262	5.38168	4.98103	1.08044	0.308428
7	9190	AM856720	(sp:Q3SXD3) HD domain-containing protein 2 OS=Mus musculus GN=Hddc2 PE=2 SV=1	4.0418	0.0579916	0.014348	4.16034	3.92895	1.05889	0.393365
8	30070	AM868305	0	5.21309	0.0754906	0.014481	5.34376	5.01715	1.0651	0.228124
9	21208	FP004399	0	5.28779	0.0778466	0.014722	5.44466	5.10623	1.06628	0.570766
10	25837	FP007861	0	5.36458	0.0794978	0.014819	5.50379	5.19755	1.05892	0.495718
11	28855	CU682756	0	5.28045	0.0796708	0.0150879	5.40333	5.08408	1.06279	0.10964
12	4953	FP007578	(sp:P55260) Annexin A4 OS=Rattus norvegicus GN=Anxa4 PE=1 SV=3	5.80049	0.0881355	0.0151945	5.99318	5.63978	1.06266	0.0528541
13	9577	FP006067	0	5.52816	0.0840983	0.0152127	5.74441	5.23602	1.0971	0.602534
14	26453	FP007604	0	5.11768	0.0780654	0.0152541	5.29326	4.97621	1.06371	0.097034
15	16662	AM865807	0	4.53401	0.0694733	0.0153227	4.65836	4.40831	1.05672	0.278913
16	7693	CU998441	0	5.09684	0.0789615	0.0154923	5.24346	4.82024	1.0878	0.116671
17	3774	EW777430	(sp:Q80ZA5) Sodium-driven chloride bicarbonate exchanger OS=Rattus norvegicus GN=Slc4a10 PE=2 SV=1	5.57107	0.0880052	0.0157968	5.78153	5.3916	1.07232	0.22231
18	16231	AM867010	(sp:Q6PDY2) 2-aminoethanethiol dioxygenase OS=Mus musculus GN=Ado PE=1 SV=2	4.67948	0.0741428	0.0158442	4.84171	4.5463	1.06498	0.370319
19	44909	FP002251	0	4.93749	0.0789606	0.015992	5.16676	4.79587	1.07734	0.0652158
20	8928	FP003093	0	5.38683	0.0862079	0.0160034	5.55422	5.17374	1.07354	0.228888
21	38957	AM860209	0	4.68457	0.0751822	0.0160489	4.8411	4.54447	1.06527	0.843033
22	44943	AM854783	0	5.07058	0.081564	0.0160857	5.20459	4.87159	1.06836	0.348598
23	24189	AM862676	(sp:P49756) RNA-binding protein 25 OS=Homo sapiens GN=RBM25 PE=1 SV=3	5.1726	0.083302	0.0161045	5.3128	4.96649	1.06973	0.108382
24	26797	AM855652	0	5.22682	0.0850641	0.0162746	5.39852	5.03112	1.07302	0.0923724
25	21853	AM867442	(sp:Q9CSV6) Vesicle transport protein SFT2C OS=Mus musculus GN=Sft2d3 PE=2 SV=2	4.92389	0.0806861	0.0163867	5.07982	4.74332	1.07094	0.0784985
26	1803	CU683046	0	4.18094	0.0686431	0.0164181	4.32532	3.98845	1.08446	0.288528
27	11241	AM866545	0	4.86426	0.0821623	0.016891	5.01014	4.68479	1.06945	0.336125
28	39412	CU999514	0	5.46268	0.0945672	0.0173115	5.60074	5.19238	1.07865	0.0764483
29	21268	FP007036	(sp:Q5RE10) Protein TSSC1 OS=Pongo abelii GN=TSSC1 PE=2 SV=1	5.25876	0.0914963	0.0173988	5.52352	5.0931	1.08451	0.056035
30	9395	FP004602	0	4.92467	0.0857319	0.0174087	5.07565	4.69916	1.08012	0.519681
31	2316	FP004268	Branchiostoma floridae hypothetical protein (BRAFLDRAFT_123626) mRNA, complete cds	5.71669	0.0998165	0.0174605	5.95874	5.45601	1.09214	0.177973
32	26510	FP003698	0	5.37696	0.0946958	0.0176114	5.5693	5.17248	1.07672	0.324848
33	30420	EW779094	0	5.4337	0.0961395	0.0176932	5.623	5.25583	1.06986	0.0949777
34	5266	EW778534	0	5.35899	0.095764	0.0178698	5.49882	5.11737	1.07454	0.23172
35	27321	CU998396	(sp:Q5U5C5) U4/U6 small nuclear ribonucleoprotein Prp31 OS=Xenopus laevis GN=prpf31 PE=2 SV=1	5.49103	0.100202	0.0182483	5.70313	5.32034	1.07195	0.0868369
36	14581	CU682778	(sp:Q96ME1) F-box/LRR-repeat protein 18 OS=Homo sapiens GN=FBXL18 PE=2 SV=2	4.66792	0.0854266	0.0183008	4.97445	4.53051	1.09799	0.1185
37	1826	CU987467	0	4.17433	0.0767656	0.0183899	4.29892	4.05216	1.0609	0.120346
38	30078	CU996632	0	5.5831	0.103207	0.0184856	5.7656	5.31071	1.08566	0.083975
39	38790	FP007991	(sp:Q8IY22) C-Maf-inducing protein OS=Homo sapiens GN=CMIP PE=1 SV=2	5.54362	0.103648	0.0186968	5.73358	5.31638	1.07848	0.305245
40	21467	EE677445	0	5.14801	0.0966458	0.0187734	5.35255	4.98799	1.07309	0.0526886
41	39974	BQ426632	0	4.91924	0.0923518	0.0187736	5.16027	4.74157	1.08831	0.0730509
42	2871	AM865372	0	4.81103	0.0905191	0.0188149	4.98504	4.61799	1.07948	0.306483
43	17127	CU994599	(sp:O16099) Maltase 2 OS=Drosophila virilis GN=Mav2 PE=3 SV=1	6.04397	0.114032	0.018867	6.29031	5.84464	1.07625	0.0840174
44	38094	AM854363	(sp:P49790) Nuclear pore complex protein Nup153 OS=Homo sapiens GN=NUP153 PE=1 SV=2	5.36245	0.101237	0.0188789	5.52304	5.12867	1.07689	0.348508
45	42336	AM867367	(sp:Q9V8K2) Exocyst complex component 3 OS=Drosophila melanogaster GN=sec6 PE=1 SV=2	4.0716	0.077005	0.0189127	4.23821	3.90098	1.08645	0.513767
46	14164	FP004619	0	5.07374	0.0969919	0.0191165	5.24275	4.85147	1.08065	0.0559024
47	10066	FP011651	0	5.30435	0.101537	0.0191423	5.52534	5.12985	1.0771	0.221531
48	18292	AM857903	(sp:Q9HBH5) Retinol dehydrogenase 14 OS=Homo sapiens GN=RDH14 PE=1 SV=1	4.85692	0.0935652	0.0192643	5.05704	4.69018	1.07822	0.980466
49	29080	AM862375	0	5.01657	0.096727	0.0192815	5.19247	4.76378	1.08999	0.0703427
50	23889	AM857691	(sp:Q53HI1) Protein unc-50 homolog OS=Homo sapiens GN=UNC50 PE=1 SV=2	4.93526	0.0956055	0.0193719	5.19169	4.72878	1.09789	0.138499
51	9261	CB617377	(sp:P35980) 60S ribosomal protein L18 OS=Mus musculus GN=Rpl18 PE=2 SV=3	5.6229	0.108996	0.0193844	5.88031	5.41116	1.0867	0.118249
52	42940	FP010311	0	4.96435	0.0962461	0.0193874	5.10043	4.73198	1.07786	0.0609627
53	28377	CU997579	0	5.00886	0.097112	0.019388	5.25086	4.77639	1.09934	0.0706378
54	33411	CU685418	0	4.95864	0.0964736	0.0194556	5.19136	4.78209	1.08559	0.0565255
55	11899	AM865741	0	4.04157	0.0786513	0.0194606	4.20342	3.82703	1.09835	0.267738
56	27121	AM237663	0	4.83248	0.094352	0.0195245	5.07363	4.64167	1.09306	0.0541379
57	6325	AM854187	(sp:Q8BI36) JNK1/MAPK8-associated membrane protein OS=Mus musculus GN=Jkamp PE=1 SV=2	4.06403	0.0793885	0.0195344	4.23268	3.90191	1.08477	0.967822
58	36016	AM855014	0	4.21748	0.0824558	0.019551	4.358	4.06929	1.07095	0.310974
59	26590	CU991951	(sp:O75592) Probable E3 ubiquitin-protein ligase MYCBP2 OS=Homo sapiens GN=MYCBP2 PE=1 SV=3	5.47935	0.107395	0.0195999	5.70176	5.23628	1.0889	0.0570807
60	17968	AM856851	0	4.45435	0.0888388	0.0199443	4.67574	4.29918	1.08759	0.438434
61	10560	FP006276	0	5.09496	0.101927	0.0200055	5.28465	4.91266	1.07572	0.0828324
62	42172	EW778052	0	5.49456	0.110103	0.0200386	5.73506	5.27161	1.08791	0.0578708
63	14888	CU999965	(sp:Q99323) Myosin heavy chain, non-muscle OS=Drosophila melanogaster GN=zip PE=1 SV=2	5.46862	0.109707	0.0200612	5.65876	5.25472	1.07689	0.0642284
64	23845	AM868181	0	4.84516	0.0975991	0.0201436	5.1604	4.69624	1.09884	0.0681626
65	28114	AM865894	(sp:Q297U0) Death domain-containing adapter protein BG4 OS=Drosophila pseudoobscura pseudoobscura GN=BG4 PE=3 SV=2	5.40821	0.109837	0.0203093	5.59197	5.18841	1.07778	0.147761
66	22888	DW713899	0	5.30443	0.108187	0.0203956	5.60043	5.10693	1.09663	0.0695597
67	5598	FP010985	0	4.58869	0.093742	0.0204289	4.77558	4.3653	1.09399	0.271413
68	40545	CU994333	0	5.0458	0.103756	0.0205628	5.21861	4.83643	1.07902	0.0613313
69	23350	FP010041	0	4.72329	0.0971974	0.0205783	4.89487	4.48973	1.09024	0.0975594
70	26785	AM857908	0	5.1316	0.10602	0.0206602	5.32921	4.87403	1.09339	0.0678846
71	25525	FP001776	(sp:P38935) DNA-binding protein SMUBP-2 OS=Homo sapiens GN=IGHMBP2 PE=1 SV=2	4.90094	0.101861	0.020784	5.12554	4.71649	1.08673	0.0527035
72	31850	AM859152	hypothetical protein [Leishmania infantum]	4.51274	0.0940228	0.020835	4.64929	4.27339	1.08796	0.079322
73	11422	AM857565	(sp:O75689) Arf-GAP with dual PH domain-containing protein 1 OS=Homo sapiens GN=ADAP1 PE=1 SV=2	5.78001	0.120637	0.0208714	6.04339	5.51313	1.09618	0.206685
74	9287	AM858936	(sp:O75970) Multiple PDZ domain protein OS=Homo sapiens GN=MPDZ PE=1 SV=1	4.0126	0.0837497	0.0208717	4.15666	3.84147	1.08205	0.261487
75	27947	AM861193	0	5.30401	0.111007	0.020929	5.5461	5.08753	1.09014	0.378519
76	12345	FP002886	(sp:Q9UP83) Conserved oligomeric Golgi complex subunit 5 OS=Homo sapiens GN=COG5 PE=1 SV=2	5.11585	0.107092	0.0209334	5.46041	4.97847	1.0968	0.152706
77	16551	AM854998	(sp:P34384) Uncharacterized protein F02A9.4b OS=Caenorhabditis elegans GN=F02A9.4 PE=2 SV=3	4.88473	0.10239	0.0209612	5.1266	4.7101	1.08843	0.0672624
78	37299	AM854324	(sp:O14681) Etoposide-induced protein 2.4 homolog OS=Homo sapiens GN=EI24 PE=1 SV=4	4.33764	0.0916567	0.0211306	4.53664	4.20114	1.07986	0.119747
79	44361	AM867088	hypothetical protein LOC100216081 [Xenopus (Silurana) tropicalis]	4.03387	0.0855292	0.0212028	4.21855	3.89628	1.08271	0.432159
80	9071	CU683541	0	5.73443	0.121986	0.0212725	6.02954	5.54039	1.08829	0.170156
81	40431	AM864801	0	4.70917	0.101423	0.0215374	4.87229	4.4695	1.09012	0.0634238
82	4930	CX069207	(sp:P24392) Peroxisome assembly factor 1 OS=Rattus norvegicus GN=Pxmp3 PE=2 SV=1	4.23665	0.0915604	0.0216115	4.41735	4.03255	1.09542	0.48632
83	23819	DW713831	(sp:Q8R107) PRELI domain-containing protein 1, mitochondrial OS=Mus musculus GN=Prelid1 PE=2 SV=1	4.31054	0.0935135	0.0216941	4.45106	4.1286	1.0781	0.282967
84	26928	FP007311	0	5.50464	0.119545	0.0217171	5.70683	5.30483	1.07578	0.134348
85	37416	DV736401	0	4.96948	0.109215	0.0219773	5.15503	4.69917	1.09701	0.051361
86	16504	FP007507	0	4.20108	0.0925661	0.0220339	4.37222	3.99595	1.09416	0.582758
87	21935	EX956439	0	4.7303	0.104443	0.0220796	5.00679	4.55266	1.09975	0.0508015
88	42190	CU999658	(sp:Q4R4P4) Fatty acid 2-hydroxylase OS=Macaca fascicularis GN=FA2H PE=2 SV=1	4.93198	0.109097	0.0221203	5.09297	4.68686	1.08665	0.126782
89	41333	AM858540	0	4.00472	0.0887924	0.0221719	4.18999	3.81695	1.09773	0.82222
90	41203	AM861170	(sp:O95562) Vesicle transport protein SFT2B OS=Homo sapiens GN=SFT2D2 PE=1 SV=1	4.6742	0.104182	0.0222888	4.92049	4.50014	1.09341	0.391404
91	1081	CU992073	0	4.68445	0.105325	0.022484	4.84536	4.40853	1.09909	0.16677
92	28026	FP003987	(sp:P28668) Bifunctional aminoacyl-tRNA synthetase OS=Drosophila melanogaster GN=Aats-glupro PE=1 SV=2	5.45418	0.124362	0.0228011	5.75716	5.23511	1.09972	0.338801
93	37991	CU988829	0	5.01192	0.114286	0.0228029	5.2495	4.77576	1.0992	0.0769094
94	30658	CU997594	0	4.10305	0.0936666	0.0228285	4.3458	3.96106	1.09713	0.112652
95	17620	FP008953	0	5.02118	0.114907	0.0228845	5.20339	4.73574	1.09875	0.0551442
96	28299	AM860951	(sp:Q63055) ADP-ribosylation factor-related protein 1 OS=Rattus norvegicus GN=Arfrp1 PE=2 SV=1	4.57693	0.104935	0.0229269	4.76893	4.34266	1.09816	0.424558
97	14992	AM867463	0	4.26866	0.0981738	0.0229987	4.49733	4.09354	1.09864	0.0667309
98	32000	AM860385	0	5.16043	0.119075	0.0230746	5.37082	4.90776	1.09435	0.0762492
99	1305	CU987227	(sp:O75533) Splicing factor 3B subunit 1 OS=Homo sapiens GN=SF3B1 PE=1 SV=3	4.04155	0.0933152	0.023089	4.21164	3.89704	1.08073	0.418183
100	22174	FP004832	0	5.26357	0.121953	0.0231692	5.56141	5.05966	1.09917	0.2796
101	19889	FP003031	(sp:A1Z623) 15 kDa selenoprotein OS=Sus scrofa GN=SEP15 PE=2 SV=2	5.57766	0.13053	0.0234023	5.85875	5.33813	1.09753	0.0832294
102	31829	CX739641	(sp:P06603) Tubulin alpha-1 chain OS=Drosophila melanogaster GN=alphaTub84B PE=2 SV=1	6.27991	0.147888	0.0235494	6.5724	5.98813	1.09757	0.0663929
103	19702	FP010699	0	4.49795	0.106285	0.0236296	4.70836	4.2796	1.10019	0.353858
104	22828	AM865264	0	4.00489	0.095401	0.0238211	4.15112	3.78838	1.09575	0.288055
105	8186	CU986569	0	5.25643	0.125641	0.0239023	5.52698	5.02881	1.09906	0.445467
106	27419	FP004307	(sp:Q7KHA1) Phosphoglucomutase OS=Drosophila simulans GN=Pgm PE=3 SV=1	4.40476	0.105297	0.0239053	4.61491	4.23158	1.09059	0.262624
107	26079	FP008868	0	4.20863	0.100976	0.0239925	4.39966	4.00686	1.09803	0.859233
108	40896	CU684321	0	4.90746	0.118429	0.0241325	5.10537	4.63949	1.10042	0.15072
109	9265	CB617357	(sp:P62925) Eukaryotic translation initiation factor 5A OS=Spodoptera frugiperda GN=eIF-5A PE=2 SV=1	5.62859	0.135976	0.0241581	5.91389	5.41896	1.09133	0.30987
110	27949	FP010276	0	4.45043	0.107861	0.0242361	4.68585	4.29135	1.09193	0.0924674
111	40931	FP004038	0	4.63871	0.112563	0.0242659	4.86466	4.43907	1.09587	0.575247
112	19642	AM859051	(sp:Q5RAK3) RING finger protein 180 OS=Pongo abelii GN=RNF180 PE=2 SV=1	4.47021	0.108533	0.0242792	4.69262	4.29543	1.09247	0.105936
113	41799	AM855515	(sp:Q6GMK8) Mannose-1-phosphate guanyltransferase alpha-A OS=Danio rerio GN=gmppaa PE=2 SV=1	4.62082	0.112555	0.0243581	4.82085	4.39641	1.09654	0.240438
114	40054	AM860061	0	4.50801	0.110946	0.0246109	4.72473	4.3022	1.09821	0.464468
115	41246	FP001814	0	5.28699	0.130492	0.0246817	5.54822	5.06182	1.09609	0.213975
116	8943	AM237661	0	5.0075	0.125365	0.0250354	5.27408	4.79416	1.10011	0.483256
117	18077	FP000794	0	5.61606	0.141346	0.0251682	5.8373	5.33652	1.09384	0.0785224
118	12547	CU683332	0	4.05023	0.102653	0.025345	4.25444	3.8877	1.09434	0.316742
119	43996	AM868897	0	4.70667	0.120069	0.0255105	4.95603	4.52992	1.09407	0.6787
120	7432	CU993074	0	4.84404	0.124086	0.0256161	5.02658	4.61005	1.09035	0.762053
121	12762	FP001461	(sp:Q9EPS3) D-glucuronyl C5-epimerase OS=Mus musculus GN=Glce PE=1 SV=1	4.96296	0.128402	0.025872	5.19109	4.76162	1.09019	0.12819
122	43827	FP002120	(sp:Q3SZV2) UPF0459 protein C19orf50 homolog OS=Bos taurus PE=2 SV=1	4.65751	0.121646	0.0261182	4.85595	4.42044	1.09852	0.0945205
123	1718	FP004739	0	4.51076	0.117984	0.026156	4.76344	4.33495	1.09885	0.0598822
124	30267	CX069057	(sp:Q5R9Z1) Vacuolar protein sorting-associated protein 29 OS=Pongo abelii GN=VPS29 PE=2 SV=1	5.57997	0.153555	0.0275189	5.843	5.34454	1.09326	0.0595091
125	14686	AM862926	(sp:Q3TEA8) Heterochromatin protein 1-binding protein 3 OS=Mus musculus GN=Hp1bp3 PE=1 SV=1	4.88972	0.134818	0.0275718	5.16145	4.69417	1.09954	0.102115
