# Supplementary material for: Development of a Pacific oyster (Crassostrea gigas) 31,918-feature microarray: identification of reference genes and tissue-enriched expression patterns
Source: BMC Genomics. 2011 Sep 27;12:468. doi: 10.1186/1471-2164-12-468 (PMC3191543; doi:10.1186/1471-2164-12-468)
Supplement: Additional file 9 — GigasDatabase version 6. All sequences of GigasDatabase version 6 in Fasta format. [file 1471-2164-12-468-S9.ZIP]

Archive with 1 entries (1 files):
- additional file 9 Gigas_V6.fasta.fas
