# Supplementary material for: Development of a Pacific oyster (Crassostrea gigas) 31,918-feature microarray: identification of reference genes and tissue-enriched expression patterns
Source: BMC Genomics. 2011 Sep 27;12:468. doi: 10.1186/1471-2164-12-468 (PMC3191543; doi:10.1186/1471-2164-12-468)
Supplement: Additional file 9 — GigasDatabase version 6. All sequences of GigasDatabase version 6 in Fasta format. [file 1471-2164-12-468-S9.ZIP › additional file 9 Gigas_V6.fasta.fas]

>AJ565441.p.cg.6
GCTGTCGCTCTAGATAACATTTCCAAGTACATGTACATATCTAGCTGACCTGACTTATTT
TGCAAGAAAGGAGAACAGAGTTCGAATTACAGATTTTGGATATGACCTGCAGGGATGGAA
AAGCATTCTTCATATTTCTTGCCGTGGTGACAGTAATACCCCAGAAGTCGGTTCAATGGG
ACCCGGATGCTGGTATAGTGACGTCATGGACAAAGTATCCGAATGTTACAGTAAACGTAT
CGTCCTCTTCCGGCACATCTGATCCAAGATCAGTAGTGGATGACAACGACAACACAATGT
GGGTTTCCGGAAGCTGCCTGCCGAGTGGCTTTGTGGGTGACCCAGAACTGAACCTGTTCC
ATGGTCTTTGTGACAATAACAATTTATGCTCGGTGTCAAATAGTCCCGATATTTACAAAG
CGACTGATGGCAACCCATCTTACACTGTAGCTACAATTAACCCCGGACAAGATTCCTCCG
AGGCCAAGTTAGTGATTAGTCTACCTCAACCCGAGGTGTTGATGTTTCTCACTGTCTGGG
GTATATACAACCACGGTACTACCAAGATGTCTTTGTTTGACAGTAACAACATTCGACGGG
ATACAAGGTTGCTTGTATCCGCTGATAGCTACAAACAAATTTCGCTTACCAACATTTCTT
ACGCTGTCGCTAAGATAGAGTTTAATTCTAGTCAACAATTTCAAATCAAGGAAGTTGCTG
CTCTTGGGAGCAAGGGATGCATCGCCAAACTGACACTGGATCTCGGGGACACACGTATGA
TTCAAACAATTCGATCACGACATTGGGCTGGACATAACACAGCCTCTGCCTTAAAATTAA
AGATTTCTGAATTCGGAAA
>AJ565444.p.cg.6
GTACGTAATTGCTGTTTTGTTTTAAAACAAATATTTGTTTAAATTATCAAAATAGGAGAA
TCGATTAAACCCAGATGCTTTCCGTCGGAGACAGAATCAAAAACTGTGAATGTAACAGAA
GACAAACCAGTTGGGTTCACCGTGTTCACTTATTCGGGTTTTGATGCTGATGGAGATCGC
ATTAGATTTGTGTTACTTGATAACACGGTGCCGTTCTCGATTCCAACAGCAGGATCCGGG
GATGTTGATGTGGCTTTACCTGCCTTAGACTTTGAGAGGAAAACTCAATATATTTTGGAC
AAAATATACGTCACTAAATTTGGATTGAGTGCACTCCTGTTTGGTAATAAATGTGGAACC
CTAACCGTCAATGTCCTCCCTGTCAACGAATTTACGCCAGTTTTTGATCCCTCATATCAA
AATTCCTCACTTCCAGAAGGTCTACTACAAAATTCATTGCTTGCTAAACTGAATTGTTCT
GATGAGGACAAAGAACCCAACGAATCCCCTTTTGGATGTTCATCAATAACTATTCAGACT
GGAGATGACATTAAACCGAAATTTACGATAGTCAACAACGCTGTCGTCACAACAAACAAC
GTCATTGATTTCGACACTGGTGACGTCATTTACACACTTGTCATAGTTGGTGGTTGATAG
TTCAACACGTGATCCACGTAAAACAGGAACGATGACGATAAAGGTCATCATTGAACCTGT
G
>AJ565448.p.cg.6
GGTTATTTGCTACTCTTGACAGCCCGGTTGACGAAAATCAAACACCAAGTGTACTGAGAC
TCTTGTCTAGACCGATTTGTGGGGTCAAGGTAAATTAGATGATCCTCTATACAATGGATT
CATCATTGTCATTTAAGCACCAAATTTTTATTGGAATAAAGATTGTACATCATTTTACTA
AAATGGTTCACAAAATAACCTATTTATCAAGAATTTATTGCATATTTATACTAATTAATA
TTTGGATAACCACATGAACAAAATGAATCAGATTTAAAATTGTTCTAAAAGTATTCAACT
TTCAGTTAAAATATTTATTTATATTATATTTAAACATTGATTTTTAAGCAAAAAAACTCA
ATAAAAGAACTGTTGAATACAACATGAGAGTAACTGAAAATTATTGATGTTAAGGATGTC
TGGGATAAACAAGAGGTCATTAAACATTATTCGGACACTAAATTTCACAAAAGATTATTA
TTTGGTATTTATTACAGACAATTTGACTTGAAAATTTATTTTGAATGCTAATTCAGACCA
GAGTATAAATTGCACATCATTTTGATTTTAAATTTAAATGCTGAACTGCAGGATGAGGTT
AATGATGACTATTTGCTACTCTTGATGTCACACTGATGTCAACTATCACCATTTTCTGAG
ATCTCATCTGTAGTGTATG
>AJ565449.p.cg.6
ACCCAAACACACAGCCCATCTTCTTCTCAGAAGGTTTCCAGATGAATTCAATTTCACTCA
CAGTTCTGCTGCTCTGCCTGTTTGCAATCAGCATAGCGGCCGGATGGTGGGTTGAAGGAG
AATTGGACCTGTTCATAGCGAAAGCAAAAGTTGGTTTTCTTTTTAAAGGCAGGAGAAAGA
GGCATATTGCAGAGGAACAAGTCTTTAACGTAGTGATGTTCATGGTAAACGAAAAAACCG
GAAGTAGATTTAGACTCAACCCATGTGACTATGCGCTATATGACCAAGACGACGACTTCA
CGGTCACGCCGAAAGATTTTGATATAATATTCTCTAAAATGGATAAATCAAAACATATTT
TGGTGGAACAGCTTTTCCGTGAATTGGATATGGATAATGATCAGAAAATTTCCCTAACGG
AATTTGAGGAAAAAGAAGGTCTTGTTTTCTCCAAAAAGACGTGCCTTATTGACGTGTTAT
ATTCATGACTTTTTTCTGTGTTTTCTTTTTTTTTTTTTTTTTTTTTAAAGTAAAATTGAT
TATTATTTGTTCTAAAACGAATTATCGTATTCTAAAAAACCTGTGTATCTTATTATCAAT
TATTATCATTCATATATTTGTTTCATCTGGAATATCGATATATGTCCGTGAAATACATGC
CTTTTTGTCATTTTTGTACTC
>AJ565453.p.cg.6
GGACTCCCTCTAGATCTTAGCATGAAATAAGCTTAGCTAATGCATGATCTTGTTTTTGTA
TATGCCTTGCAATATTATGTAGAAATAATCAATGTGATTGAGCATTTTGGTGTGAATAAT
TGCATGAATTGTTATATCATAATCTGTAATTTCACCATTAAAACTAGTGCTCTACTC
>AJ565458.p.cg.6
GGGTGGAATATTTGTTGGAGCATTTCTTCTTCTTTCCTTTATCTCGTTGGTGAAAGGAAA
CTGTTCTTTTTCCCGCAACTTGGCTGGAAACTGGGTAATAGATAAAGATGGAAAGGAACT
TGGGCGCATGTCGATTGGCTACACAAGAATGGACGTGAATTTTATGGGCCAACGATACAA
CTACACCTGTAATCAATTTGACTACAGTGAAGAAAAGTATCTACTGAGGGCTACAAATGG
GAATGGGATGGCATGCCTGTTATTCACACAGTTCAGTGATGGGGGCTCCACTCTTATGAT
GATCCGTCTGCACATGACCCACCACTATGAAGATAAGAATTTCTTCAAGCCCCAACAAGT
AGCGGGATCTCCAACCATGAACTCAGTGTGTAACAATTATGACGATGGACAAATGCTGTT
TATTCACTCTGTGCCCTGAATTGTCTTACATTATTCTTACATTATTCTTGATTGTGTTTG
ATATATTTTTAGAATTATCTGTTGCACATAGACTATAGAAAACACCTGTTTATATTTTGA
AATTTAGCCGACAATAAAGTATGGTTAAATATGTTTTAAAGACAATAAAGAAAATGATTT
T
>AJ565465.p.cg.6
GCACAGACCAAGGATCAGCACACTGGAATCAGCTGTTAGTGGAGATGGACGGCATTAATA
CGACAGAAGGAGTGATTGTGCTGGGGGCCACAAACAGGGTGGATATATTGGACAAGGCCT
TGCTACGTCCAGGAAGACTTGATAGACATATCCTTATTGACCTCCCCACATCTGAGGAGA
GAGTGGAACTCTTTGAAATGTATTTGTCAAAGATTAAAATAGACTTCTCCATTTCTGTAT
TTGCACCACGACTAGCACAGCTTACACCCGGAATGTCAGGTGCTGACATTGCAAATGTGT
GTAATGAAGCAGCCATTTATGCTGCGACCAACAACAAGGATCAAGTAACAATGGCAGATA
TGGACTACGCTCTACAGAGGATCATCGGCGGTCCAGAGAAGCGATCTTTTGTGAGAGACG
CCCGCGAGAAAAAGATCAATGCGTACTACGAGGCAGGAAGAGCTGTGGTTTCGTGGTTGA
CCAGAACTTCTGATGCCATTTTAAAGATTTCAATTGTACCTAGAAGTAAATACAGATTAG
GCCATTATCAGTATTATAAGCCGGAGAGGGATCTCCAGACTAATGTGCAGTTATTTGAGA
AGATGCTTGTCCACTTAGCAGGCAGTGCTACAGAGGCTCTGGTTTTCAAGCACCATTCCA
CAGCTGCTGAAAAAGATCTGGATATTGTCAAAAAACTTGCTTACCTACAAGTTAGAGGAA
TTTGGAATGAATGAAAATGTTGGCCAAATCTCATTTCATTTCGAGGGAGGGGGATGAAAC
CCTCCCTAAACCCTACAGTAAATACATGGGAGAATATGATTGACACGGAGGCAAGAAATT
TGGTTACAAAAGCTAGTGTGCAG
>AJ565467.p.cg.6
GGTTGGTGATATTTAGGAAAAGAGTGAAACAATTGTGGTGCTTAAAATGCATTCTCCTAC
ATAACAAGAAAATGTCTTTCATCTGTATTAGCGCAAGATCAACGTTCAAGATATCCGCTT
CAAAGCAAAACCATCGAAGAAACCACGCAGAGGTAGATGAATTACGAGGGCGAGAAAGAA
AAAGCATCAAGAAAAAACTCGACAAGGGGCATTACTCTCCTATTAAATGAGGAGAAGAAT
CGAATCAAAGAACGTCATCGGAACCCCAGCAGTGACACCAACTTTTCGAACTCAGATGCG
GGAAAAGTAAGGTTGGAGACAGAATGTCTACAAAGCAAACAAAATGGCGTCCGTGGAAAC
TCGTTAAAGGAATCACTAGATACCATATCAAGATATACCGGAAGCTTTGAAGAATTTGTA
CAGAAAGAAATATCATCAAATAGAGATCTAGAGAACCAAGCACATTCATTAGCATCACCA
TTGTGTCATTCCATGAACATGGAGTTAATCCGACTCAGGTCTTTCCATAATTTCCCGTCC
TCAAAAACTATTTCTACACTGCGACTGGCTCGCAAGGGATTTTATTATTCTATGGAGTAT
GACGTCACAATATGTTTTGCTTGTGGTTTTCGAAAACGAGACTGGAGGTCTGACGATGTC
ATTGAGGTTATTCATCGTAACATGTCTCCTGACTGTCCCCTTCTGTCAGCACAGCCGACC
AGTAACATCCAAATTGGAAATGACCAAAGGGATGGGCATTGTATAAACGAACTCGAGCAG
CAATTTAACGCTAGTGGTAACGAATTTCCTAGGAGAAGCAATAGACAGCCATCCCTCTTC
AACCTCAGAAATGCTTCGTCTGGACATG
>AJ565474.p.cg.6
ATATAAAGCAGGGATCTGCTCAGGAAATTGCAGCCTGTAGAGAGATCCTCATCTCTTCGC
ATTGAAAGGCCAACTTCACTTGTTATTCGACAACACAGAAGAAATAGCCTGCCTAGTCCT
TCTGTTATCAAGGCAATCGTCCATATACCGGACTTGGAAAGAGTCCGGTCTTTTAGTCTT
ACTCGAGACGGACTCAAAAACTGCGGGGACAAAATCAGGCGACGCAGTACATATAGTATT
GCAACAAGTGAGGGGCCTGATTCACTTTCCACCGGAGCAACATCTTCTTTGGAAAGCATC
TGTCAGAGGCAACAATTTAAGGTTGCTATCATAGGATCTGCAGGAGTTGGAAAAAAATCG
TTGAAAAATCAATTTGCAACTTCAGAAGAACTTTACATAAACAATAAAAGTAAGTAAAAA
AAAAGATTGGTAAATATTTCCGTTTATCATTTATCATTTAAAGCTATATGCGGCATATTT
TTTCATGCTAAGAAATATTTGATTGATTTATTTATTTAAATATGTTATATAAGATATATC
TTCACAATAAATTACGCAGTTTATATCAATCGGGATAAAAAGATATAGAAATTAATAAAT
AATTTTTAAAATTATTTTCGATTCCACGATAAATAGAGCATTTGAATAAACCCCGCCTTA
AATCGGCCACGTGATACCACGAAATTTTTGAATAAAGAATAAATAAAAACTCTCAGTACA
TGCATCCCTCAGGAAGAGGGTGTATTCATAAATTTTATCGTGTCGTTGATGC
>AJ565485.p.cg.6
GCTTCAATCAGAACAAAGTATTATATTTAGATATATGTTGAAATGTTTAGGAATTAGTAT
TAATTTAAATTATAAATTATAAAAATAAAGAAGTAATACAATG
>AJ565486.p.cg.6
GACAAAATGGCGCTAAATCTTGCGTGTCTGTATAGCGACTGAATTTTATGACTGTCAGTT
CTAATTTTCATTATTCAGTGCAAGTGCAAGTTCGGAGTTCATTTGTAGTTTTTTAGTTTC
ACTCGTTTTTCTTCTGCAAAATGGATCACGAGTCCCAGAGTTTAAAACCAGCATTTGTGA
CTGACCACTGCATTCGGGAAAACTGTCCCAATTGTGTCCACCTGCAGAGAAGATACTGTG
TTTATTTATGTGCAATGTGTGCAGTATTTGCATTTATTAATATGGTCGCCCTGATTTATA
TCCTAGGACAACAGAACGCAAACGCTGAGTCGGACATTTTGAACCAATTGCATGTTTTGC
AGGCACGTATCGAGAACCTTGAAGCTATCAACAATCGAGGGTTGTCGGTGGCGACCGAAT
TGCATGATGATTCAGTGGATTTGCCAGCAAAGGAAGGCAATGATTTTCCCTTATCTGAAT
TTTTGAAAGAGAGAAGAGTAAAACGAAGGGTTTTTAAGAAAGGTTCTAAAGGAAAAAGAA
GACACAAACCAAAGACTCTAGAAGCTACCCAGATTGAAGGAGAAATAGACAATGATGCGA
TAGCAAATAACCACTGGGCTTACGGTAAATGTAGTCCTATTTCCTTTTGTAGTTAACTGG
GCTGCAGGTGGTGGGGTTTCAAGAGGAACATAGACCAAATGGTAATTCAACCCTTATCTT
TGGTTACCTGTGGTTGCACAAGTTTTTCGTTTGTAGCAATGCATGGCTATTGGTTGGGAA
TGCAGCAGCCTTGTGTGTTAACTTTATTTAGGAATGATTTAGTAGAGATAAAGTGACTGT
TAGTCACCATTATTTTTCT
>AJ565490.p.cg.6
GGCGATTTCCAGTTCGACAGAGGATGCAATCGTTTCTCATGTAGATGCAACTGCAATGGA
TCTTGGAATTGCCCGAGCAGTTTAACTACTAGCATATGTTCTGGAGGCAGAAACGGTGCT
TGTAGAAATTGTGAAGCATATGGAAGAACCTATGGGCGCGGGTCCTTTCAAATGGACCAG
GGTTGCTACAGATATAGCTGTACCTGTAACTGCGATGGCTCGTGGGACTGCCCTGCCGGG
AAGACCAAAAGTATTTGCTAACTTTACAAAAATACGACTAAATAAAAAATCGCTATCATA
GGCATCGTCATTTACAAAAGATTTTAACTCACGACTTGCGACCAATGAATGTAAACTACT
CAGTGTTATATTCTAATGACTGTCAAATATAAATACGGAAATCATCAAAATACTTGCAAA
TAAATTCCGTTCATTAACAACCATTCCACAAAACTGAAAATGTCTATGACTTTGTCGTAT
ATTCTTTTGTTAAATGCAATCCTAATTTTCAGCATTAAACAAAAAGAATCCTT
>AJ565517.p.cg.6
ATTGATCGGGAAGAAATATCTGATTTTAAAAAAAAAATGTCAATTAATACGGCACATGCC
CAAGGTGGAGTTCTAATATTTGCCGGAGAACGGATTTTGTTGTATTGTGATGATGTGGAA
TTGGGATTCGATGGAAATAATCAACCAGAGTTCAAAGGTCACAAGAAAGGTCGCCTGTAC
CTAACCACTCACAGGGTGATTTTCAATGCTGCCAGTAGCAAGGAATCCATGCAGTCCTTT
AGCATGCCTTTCTTCTGTATGCGGGAAATTGAGCTAGAGCAGCCCATATTTGGGGCCAAC
TACATCAAGGGAAGAATTAATGCAGAGCAAGGAGGGAAGTGGCAGGGGTCGGTGAAGATC
AAGATGTGGTTCACTGCGGGAGGAGCCATAGAGTTTGGACAGGCCATGTTACGAGCTGGA
CAGCTTGCCTCGCGGTACATGCAGGCCCAGCAGCCACCAGCTTACACCCCACCCCAGGGG
CCGGTCTACCAGGCACCTCCCCCCATGTACACCCCTCAGTACGGCAACTACAACTGGGTC
CCATTCAATACATTCCCTAACGCCCCGCCAGCCCAGCAGGTGTACATGACAGAGTCG
>AJ565518.p.cg.6
GTTCATTCTAGAATAGTACAGTTGTTGTTGTCATACAAAAAAAGAAGTGTAAAAACTAAG
ATAAGATGCCGTTAGCTGTCAGAGATTACACATGGGAAGAAACGGAGAAAATGCTGTTTC
TCACTGTCCCTTTGAAAGGAGTTAAGGCAAACAAAGTGGATATTTTGTCATCAGAGGATT
ACATCAAGGTAAGCTATCCACCCTATTTCTTTGAATGCTTTTTACATGAAAGCGTTGATG
ACATCTCAAGCACAGCCCAAATTGGAAATGGGGCAGTTGTGTTTAAACTTCTCAAAAAGG
AAACCCAGCTTTGGAACGAGTTACACCATGATAGATCAGATGATAAGGAATTTACAAAAC
AAAAGAGAGATGAAGCGATCACAAGAAACCAGGAGAGAGCTGAACTGTCTGCCAAAGAGA
AGGCTGAGAAAAAGCAAGAGCGAGAAAAATATGCCATGAATGAAATGATGCGGCTTGAAC
AAGAGGAGAGAGACAGAATTGCAAATATAAAAGAATCAGAAAAGAGGAAAGCAATGGAAG
AACTAGAAATATGGAAAGAGCAGCAGAGAGAAGCCGCTGAACTGGAGAAAAACAGGATTT
TGGAGGAGGAACGAGCAAAAGAAACTGCTCTTAAGGAGGAGATGAGGAAAGAAAAGAAAC
GGAGAGGTAAAAACATATTTGAAGAAGCCAGCAATGGAATACCCACACGAGATGTAGGTA
GAATTGAAATAAAATTCACACCACGAGTGTTCCCCACACCTGTTCGAGAGTCACAAACAC
ACCTTGAAGAAGAGTGGTTGAAAAGCAAGCAGAGGCTAGAAGAATTACAGAAATTGAAGA
CAAGACTTACAGAAGAGGAGAAAGATCCCT
>AJ565526.p.cg.6
AAATTGTCGATATGAAGTGTTTACTTACACCGCTGGTCATCTTCGTTTGTTTTTTGAATT
TTGTACATGCCTATGGGGCTGCTACCCCGGATCCCAATAACGGTTTTGATAAATGCGAAT
TTGGGCGCCATTTGACCAAGAGATGTGTGGGTAGGACCTCGGACCCACAGCTTAGATGTC
CCGCAGACTTCTTCTGTTACACCCCTTTGGATGGAGTAGGACCTTGTTGTCGCAGAGACA
ACCCATGCAGCACGGGAGTTCCCTACAAAGTGAACGACGATGCAGTGACGTGTAGTCAGA
GAAAAAGATGTCCTTCCGGTCACGTGTGTACCACTGGCAAGGACTATGCCGTGTGTTGTC
CCATTCATCGACTTTGTCCTAGGCCTTTTAATTGTCCGAAAATTTCTCCATACTGTGCAG
TACCAGATACGTTCCGTTACAAGGGCGGATTGATATGTCCCAAGTGTGACAAGAACATTT
GCAAAAGTTCCAAAACAAATTAAAAAGAATAAAATGTACGATATGCATT
>AJ565528.p.cg.6
TAAATGAGTGTTTCACGTGTTTATGTTTCACAATATCAATTTCCTGTAATCATTTGATTT
CAGTATGCATCTTTAAATAAGTATATTTCGTGTTGACAAATGTTGCACCGCACTATCGAA
GTGCAAATCTAAGTATCTATCTCCCTGCGAAAGCAATTGTGATTGCTCACAGCAAGTACA
AACGATCCATAGTCGATGGATTGTGATTGCTCACAGCAAAGATAAACAATTG
>AJ565530.p.cg.6
CCTCGTGCCGAATTCGGCACGAGGAAAAAATGAGGCTTAGCAAATCGTTCACCTGTCTAA
GATATTCTTTGATTGATTATTATGCTGGGATTAGTAATAACATG
>AJ565535.p.cg.6
CTTAGCTCTGTTCAGCAATGACGTTCTATGTCTGTAGTGTTTAAGATGTTGTTCATGTAA
TATAAAGACAGTTATGTAATGAAAAAGTGTATTGCCAATATGTCGCTATTAAAATAATTG
TTGAAGAACT
>AJ565545.p.cg.6
CCAAGGTCATTTGGTAAATCGGGGGATAAATCAACTCCTCCAATCATTCCCATAGAATCT
CAAGACACTCCATTTGAAGCCCCTCCTCCAGTGTTTATAACTTCAAGTGAAGGTGATGTG
GTGTGGAATGTCATACCAGTGACAGTAGAACGTTCTCCTAAAACACCCCCCACAGGTGTC
AATCTCTCTGATCCAAAGTACAAAAGTGATCCAAGGGTTCAAAAACTGTTAAAACACATA
GAAGCCACAAGGGGTCAGACTGCAGATAATAAAACAGATGTTCAGAAGCAGGTTGATCCT
CGTACTGGCCAGCCTGTCAAAGCGGGGGCTTCCCAAGGAGATCCTCGCTTGAAAGCTGGA
AGTGATTCTGTAAACCAGTGGGATCCACGTCTCGGGCGAACAAATTCTGATTCAGGTGCT
CGTGCTGGTGACCCAAGGTTACAGCGTACTCCTTTAAATCCACCAATGGGTGTTCAACCA
GTGAGACCCACATTGGATCCCAGAATGGGCAGACAAAACAGTCAATCTGACAATTTAGGT
TCTGTGGACCCTCGCTTCTCAAGGCAAAATAGTTTAAGTGGTATGACAAGGCCTGCTGAC
CCTAGAATGGGAAGGCAAATATCTGAACAACCTGTAGAACAAAGGTCACCAGGGCTTCTG
CCTACACCCCCCATACCTCCAATGCCAGCAGCCATAGCAAATGATCCAAGACAAAGCAGT
GATCCAAGAAAGTTTGGTAGACAGAACTCGACTCCTGATCCAAACAGTGCTATGTTACCT
GACTTAAGTCTCAAACCTCTCGGTGAACCATTAATTAATCCAAAAACTGATTTGTTATTA
GATGAAGAAAGTCTTCAA
>AJ565564.p.cg.6
AACAGGTGGTCTCGTGTTTCCTCCTGGTTCTTTAACTGTGACGTACATTGTATTCAGAAT
GAAGTCCGCTGTGGCTCTCGCTCTCTTGCTGTGCATGATGACACTGGCTGCTCAGGGCAT
TATTTACGGAGGTTATGGCAACTATGGGTTATATAATGGATTAGGATACGGTGGATTATA
TGGGGGATACGGTGGGTTATACGGTGGATACAGTGGATACGGTGGACACTTCCCACACCA
CAGTTACTATGGCAGCAGGCTTTACTACAACCCAATCCACGGACTCCACAGTCATGGCAG
CATTCACCACCATGACACACCCATCTACTGATCAACCATGGTCAACTAATCGACTCCTAC
CACGAATGTTTAACAGAGAAATTGTTTTATCTTGCGTTAAAAATAGGAAACATGAATAAC
CACCTGCCGATATCTAACTGTTAAAGGACGTTCTAGAAAATACGAAACGAACAGATGTCA
TTTGTGTGTAGTATAATTAAACCAAGACGATACAACT
>AJ565574.p.cg.6
GCTTATCACACAAGTTGCCCAGGTCTGACAGAAAGTCATGTGAGGGTGCATTTGTTTCAT
GAAATTATCATAGTTTTCATACCTTCAAAAACTGAAGCATTTTGCTTGTTCCATAGGTGG
ATTGAAAATTAACGTTCGGCCCGGGAAAAAACCTAAAGAATGATGTTTTTTGTTTTTGTA
TTTTTTCTTTGTCAGTTTGCTTTGGTGTACAGCAATGTATGTGCTTTGAGTGTTACCTAC
TCATAAAATTTCTAGCTTCATGTATATTAACCTGTTTTTGTTAAAATTGATAATAAAGAA
ATTGCATGT
>AJ565578.p.cg.6
GTAATGTCAAAATATAGTAAATGAAATATGACTATATGTGTCTCAAACTAGAGAAATGAA
TTCCTCAAATGATGGTTATATATAATATATACATATGCATTCAAATTATCTCAATGGATA
TGATTTAAATCATGAAATAACTTTAAATAATCTCCTTTATTGAAACATATTGTGTACATT
ACAGTTGCTTTACAATATATTTTTGTGATAGTTTAATTGATGTGTTGAAATTACTCAAAT
GTTATGCTGTAATATATGTATAAATCATAAATAAAGAGAATGAGATT
>AJ565579.p.cg.6
CTGATCGCTGGACCGAGCAGACGTGTTTTTCACAAAGCATTTTTTGAAGTTTCAGTGACA
AAGCTCCAGATGCGGAGCCCCGCCGGCCTCTGGCTGGTCGCGTGGCTGACCGCCGCTGTT
CTGTCCTCCGCCCTCGGCCAGACTTGTCAGAGGTCGACGCTTCCTTGGCGAACAGCCGAC
GGAACCGACCCTGTGAAAATGGCGCGAGGAAACGTGACGGTGGTGGCGCTGCTGTTGGCC
AGCTGACCTATGTGTCAGCAGCAGGCAGAAGGTTTGGAAAAATTGATGACATCGTATCAA
AATATAGGTAAAAGGGACATCTCATTTTTCATTGTTAACCATGCCAGAGGAGAAGATTCT
GTTAACGAACTGACTAGGCGAGTGTCATTTCCGGTCTACCAAGATGACAACACTTCGATG
ATACAACAGACACTCAACGCTAGCATAGACGACCTATTCCTTTATGACAGGTAGAAAGTA
AAGCCTGTACTTTGGATAGATTTTGTCTTAAACGCAGATGCGGCACACTTGTATATCACT
TGAGAAAACCTGAAAGTCTCGTGTCTCATGGAACCATGCAAACCAACTTGCTGACCACCT
ACTTAGGGAACCTTTGCAAATGTACTGAAAAATTTAAATCAAAGGTTTCAACCAAGCCAA
CTCTATATCAACTCCAAAGGCAGGCGGTCAGTTCGCTATCTTCCATCATTCGTCGACGCA
GGCATGTATTTAACCACTTTGGTACATCGTTGGTGTCAACAAACAATGTTCCTTCTCGCA
ACGATCGTCCTTCAGATTGACCGAACAGCAGATGACGCAGGCAATTGTCTAACATAGTTG
GTACACAGAAAAGCGTTCCTTCA
>AJ565581.p.cg.6
GAAAGGTTGTTGCTACTGCTGTTCCTAATATCTGATGGTGCTGGGAACACGATGGCAAAC
AAATGCAAAGATTTGGCAAGTACAAAATCAATACCAGTTGTCTCATTTTGCAACGAACAG
TTCCTGGAATTAAGCTCTCCAATTACACNTTGACGCATACCAGCCTTCTTTTGGTGCCAG
TGTTTCCTTCTGTATGTGTGAAGTTAAGGTATTAAGCACGCAGTCATTTTCGAGTCTTCG
CATTTCACAGGAAAGTACCCTTGTACCTCCAGAAAACTGTGGATTACAAATTAAGATGGA
AAATGCTACAGACATTATTCGAACTGTCAAAAAATGTGTTTACACTGGAAATACAGAGTA
TATACTCTACCATGGTTCCAGTATTGTGATTTCTTTAGCGAATGTATCCGAAACCTGGTC
AGAGGGATTTTGTTTCCATCTCTCATTGAGGTTTGAGAATTCCCCAATAAGTGTGCAATG
TTTCAATCCTAATGTCACTATTACTCCTGCACAACCCTATACCACGGACACACCAACAAC
CTTCCACCACTGCTTCATCTATTACTACATCAACTGTGACATCACATGTGACGTCCAACG
GTGAAATCAAGTACATCAACGTCCAGTACGGTATCACCGGGCACTACGCAAACCGAGTTT
TCCCAAACGACAGCTACATCAACG
>AJ565584.p.cg.6
AATCCAGAGGTGCTCGAATGAAAGTTCACGAGACTTCACCAAGATTTGTTCAGTTCCTGT
GAAATTTCGAGCGGAAGTATAAGTGTTCGGATTATATTCTCAAAATACGGGAGTATACAG
ACCATGAAGAGATGACCAGCCACCAAAAGAAGAACACAGTTACCAGTGCCCTGACTGTAA
GAAGATCTTGAAATCCATATCTGGTTTTCGCCGACACATGACCAGGCGGTGCAAGAAAAG
CAAAACATCAAAACCATGCAAATTCAGCATTCAATGGCATATATATGAATATTAAAGTCT
G
>AJ565595.p.cg.6
ATAGAGCAGTAGAGAGAGAGAGAGAGAGAGAGAGAGAGAGAGAGGGATTCAAGCATAGAG
TCATGATCCGCGCATGTGTTTTCCTTTGCATTTTAGCATTTGCCGTATCTGATTACGATA
AGAAATACCATTATGGCACCAACATTTACCGTCCAGGAGGGTTTGGTGGAGGAAATCTAG
GATTCAACAGTCTTGGAGGGGGAAATTTTGGATTAAATGGTCTTGGCGGAGGACAATTTG
GATTTAATCGAATTGGCGGAGGAAATGTTGGATTAAGTGGTCTTGGCGGAAGGAATCTTG
GATTAAATCTTGGCGGAGGTCTTGGCAGAGGTCTTGGCGGAGGAAACGTTCGTTAGGTGG
TCTTAGCAGAGGGAATCTTGGATTAAGTCTTGGCGGAGGAAATTTTGGATT
>AJ565603.p.cg.6
ACATAGGCCGATGGCTCAAGACCATGGCGCACAGTTGTGCTTTATTCAGTTTCAGTAAAG
TACAAAACACAACAGGGTCACCGGTTGCAGCCCATTATACAAAAACAATACACCTGAAGA
TGGTACACCTTTTTTTCTATCTTCCTTTCTTACTTACATTCAATGTAACAATTATTCTCA
AGCATTCTTTAAATTCATACATAAGAAGAAAAAAAAATTGGAATTCGTTTTACAAAATTA
AATGAGCAAAAACAGAAGGGTCATTGCGAGTCCCTCTTTAAAGCACAGTTTATACACATG
TTGCATTCATCCCTAGCCCTTCTTCTCTTGCTCAATAGTTTCTTTGGTGGGTAGAGGGTT
CTTCTCTTGTGTTTCCACTTTTTTCAATTTGCTCTTGTCGAATGATTCGACTTCTTTAAC
GTCTGGTTTATCACTCATGATGAATAAAAAATGTAATTGGTCCTAGACGACAGAAATAAA
ACACACCCCACAATCGAGAGAACTAGTCTCGGTTTTTTTTTTTTTTTTTTT
>AJ565605.p.cg.6
CTCTATTGTTGTGCATGTTGGTATCTGAGGTGTCAGGCTTAAATGCGTGGGACAGAGCCA
CTGTTGTCTGTGAAACAGTTGGAAAGAAACATGTGGTTGAGGAAAATTCGAATAGAATCG
TGGTGCTTGACTCCCAGTGTAAGTCTGGCGAGGTGGCATGGCGACTGAGCCAGACTTATG
TCCAGCTACAAATCAACAAGCCGTCTAGCTTCAGGGTCTGTTTCAGCAGCGCTGCCTTCC
CCAGCCTAGAGAAATACGGAGTCTACAGGATAACGGATGGGGGGATGGTGTTTGCTGGCA
GTCCCAATAGAGATGGCGACGTGTGTTTGACCTCCTCAGGAACCAGTCTGGACATAGTTC
TAAAAGCACTGGACATTTTCTATGTCCTCACGGCCAAGTTCACCATCAGCTGTCTCTAAG
CTCGACATTGTAATCTCATGTTCATAAAAATAAGTTCTATTAAAGAGCCCCTTTA
>AJ565610.p.cg.6
AGAGACTGCAAAAAAATTACATGCCCTATATATGAAGACCAAACTTCAATGAAATTCAGA
GTATTTGCCAGCGATACGACAGATCCACAATATATAGACGACAAGGGTTGTAGAGAGATT
GGATCCCTCACCGTCCCTATGCCAGACACAACAGGTGGAACCAGAAGGACAGTTAAAGCA
AAATTCAAATTCGGAGCAACGAAGATTACTGTAGAAGGCATCGATGAACGCTCGGGAAAT
TCAGTTGATGTGAAATTCGACTTTCTGGAGGATTCACCATGAAAAGTTCTCTACGTCATT
TAAAAGAGGTTATTGAGGCATTTCATTTAAAAAAAAATTCAGTGTTTGTTAGATTCGACT
TTTTCAATGACCATGAATGATATTCTTTGCTATTTTATTTATATTGCAACTTATTTTTTT
AATATCCTTTGAATTGTAAATCCGCAACAATTTACTCACTTATTTACGAAGAAATATTGA
TAACTTCATTCAGTCAGTTTGGGACACTTTGGAGTCACCAAGTATGTGAAATGAAAATCC
GTATTTAGCGAAACGAAAATGTACA
>AJ565611.p.cg.6
GCGACATAGACAAACATCGCGTAATAGATTATCATGTCCAAACCCTCAAAGAAGTGTCGT
CTTTGTAAGGGCCTCCACGAGTGTGTATGTCAGACGGTCGATGCCTCACAGTGTACCATG
CCTCCACCCACACCACCTGCTGGGGCTAATGACTCGTCTGGAGGGTATCCGACCACGGGG
TACCCGGGAGGAGGACCCTACCGTATTTATGACCCTCCGATGCCCGTTATTGCACCAATA
TCTGGAGGAATATTCCCAGGGAAAATGATTTTCATAAGTGGAGTACTAAATCCCAATGCA
GCAAGGTTCACCATTAACTTCATGTGCGGTCCCTATGACGGAAGTGACATCGCCCTGCAT
TGTGACGTACGCCTCCGATTTGGCAGTGATGTTAACGTCTTTGTGAGGAATTCTTTGCTG
GGTGGGGGCTGGGGAGGTGAGGAGAGACC
>AJ565621.p.cg.6
AACAGCTTATAAAATGAAAGTAGCTGTTGTTTTGCTCGCCTTTGGGGTTGCCTGTGTGTC
TGCTGGTAGTTACGGTGGGCATGGTCATGGTATGGGATACCAGCAATACACCCAGTACGT
TCAACCTCAGTACATTCAACCTCGGCCCCAGTACACCCAAGTTCAGTACTACCAACCCGT
GGGTGCTAATGTCGGAGGCAGCGGAAGTGGAAATCTGTTTGGCGGAAGTGGAAACCTGGG
CGGTGGATATGGGGGCGGTATAGGGGGCGGT
>AJ565623.p.cg.6
CCATATTGATATAATTTTATTTCTATTTTCGATTAATATTGAGCTAGTACATGGGAAAGT
TTTCTTTCAAAATGTAGCACAGAAAAATCAGTGGTAATATGTTTTGCAAAAAATTTGACA
AAATAGATTTGGAACCTTTTTTTAATT
>AJ565640.p.cg.6
CAGTTGATTTAAGTTTTGACGTACCAAGAATCCACATGAAGTTCCACGGAAATCTTATTT
TTTTCCTCCTGGTCTTATCCATTGTTGGAGACATCAATAGAATCATCAACAACCCAAGCG
GAGGTGATTTGATTTCCATGAACTCAGCATTGTTAATGCCGGGTGCGGATGCAGTCTCTT
CGTTGCGACATCATAGACATCGTGATCATGAACCGGTGTATGTATAAACCGGAACGGATA
TCGACAGAAGCCAAGAATTCAAGGAAAGCCAGGATCTAAAGGCCAAGTGACAATATTGTT
AAGACAGATACAGAATGTAGAAAGTATAATGTAACTATATCTGATTGATTAACTTTGACG
GTGAATGTAATATCCATGCATTAATTATTGTACAATTTTCAGATGAATACAATTCTTGGT
GATAATGATCGGTGAAAAATAAAAAGTCAGAGTTCCG
>AJ565651.p.cg.6
CAATATTTGATACATGAAGATGGGCCAGGTAAAAAAATCCCAGACAAGCCCTGGAGAGAA
CACGATGCATGGACAACCGAGACAGTGCACGCACAAAAGAAGTCCTTGCTTGCCTACAAA
CCTCTGACGGAAACAAACGTAGGTGCTAGCAAATATCCTTTTGATTGGTCAGATAGGCGC
AGGAAAATCCAGCTTCTTCAACTCTGTCAACTCAATATTCCGCGGGAAAATCTCCAGCAA
AGCTTGTAGTGGGAGCTTCGAACACAGTGTGACAACCATGTACCGACAGTACAAAGTAAA
GGATTTTTCCAATGGAAAGTTTCTTAACTTTCGTTTGTGTGACACTCGAGGTTTTGAGGA
AGAATTTGCTCTGGATGCACAGGAAATTTCTTTCATTTTGGATGGAAACATTCCTGATCG
GTACCAGTTTAACCCTTTGGTTCCTTTCACACCGGATACCCCTGGGTATATTAAAGACCC
AAATCTTAAAGACAAAATTCACTGCGTGGCATTTGTCATAGATGGCAGCACTGTTGATGT
TATGTCGGACAAAGTCCAAAAACAAATGAAAGATCTACAAGTCAGAATGAACCATAGAGG
ATTACCACAGGTCGTCTTCTTGACCCAACCTAGACAAAATATGCCCAGATGTACATATCG
ACGTCAAAAACACCG
>AJ565658.p.cg.6
AGTGTCTGGGGGTCCAAAATATTTAAATCGACAGATAATATTCAAAATAGAGCAATTCGT
TATGTTCTTGGAGTTCATCGTTTGGCGCCAACTTTGTCAGTTTATGGAGACACTGGACGG
ATACCTAGTCAATATAGACGTTGGATTAATGTAATTAGATATTGGAATAGAGTTTTGTCC
TTTGTCAATGAACGGATCACAAGAAATGTATTTGAAATTGATTACAACAGATGTAGGAAT
GATTGGTGTACTGATTTAAAACACATTTTTCACTGTTTAGATTTAGATTAATACTTTGAC
TCTAGAATGATTGTAGACACAAATATAGTTCAATCAAAAATACACTTCTTCTATTCAAAT
TTCTGGAACAGTGAGATTAGCAATATTCCAAATCTACGTACTTATGCACTTTTTAAAAAA
GTTTTTGGTAGAAAAAATTATGTAGTTCTAGATATGCCTAAACATCTGCGATCAATTTTG
GCTCAGTTTAGATGTGGGATTTTTACCATTGAGAATTGAGACGGGTTAGATACCACGGTG
AACACGTCGAAGAGCGAATTTGTACTTTTTG
>AJ565662.p.cg.6
GTAAATTCCATTACCTACATATAAATATAAGCCGCAGCCGATCGTTAAATCCAGCAGACG
ACTCTCTACAGCCATGAAGCACACATTCTCGCTCCTCGTCGCTGTGGTCATTGTTGGGCT
GTGTTATTCACAGGATCCAACTCCAGATCCCGCAAAGGGGAAATGTCCCCGAGAATTCTC
GATGCTTGAGTATATGTTAAAACCTAAGCCATGCAGAGCAGAGAAACCATACTGTCCGGA
GGGGCTGATGTGCTGTCCTTGTCCAAAGAGCGGCAAAAAATTCTCGCATCAGGCCACGAA
TGGACGGTGAGGAACTTTCGGCAGAGGAGGAGAAGTCAT
>AJ565664.p.cg.6
CCTCGTGCCGCGTGTTTCCTCCCGGTTCTTTAACTGTGACGTACATTGTATTCAGAATGA
AGTCCGCTGTGGCTCTCGCTCTCTTGCTGTGCATGATGACACTGTCTGCTCAGGGGTATA
TTTACGGAGGTTATGGCAACTATGGGTTATATAATGGATTAGGATACGGTGGATTATACG
GTGGATTATATGGGGGATACAATGGACTATACGGTGGTGGATACGGTGGACACTTCCCAC
ACCACAGTTACTATGGCAGCAGGCTTTACTACAACCCAGTCCACGGACTCCACAGTCATG
GCAGCATTCACCACCATGACACGCCCATCTACTGATCAACCATGGTCAACTAGTCGAATC
CTACCACGAACGTTTAACAGAGAAATTGTATTATCTTGCGTTAAAAAAAGGAAACATGTT
TAACCGCCTGCCGATATCTAACTGTTAAAGGACGTTCAAGAAAATACGAAACGAACAGAT
GTCATGTGTGTGTAGGATAATTAAACCAAGACGATACAACT
>AJ565672.p.cg.6
AGGCTTGAACAGGGGTAGCACAAATGAAACACACAGGTCTGACAGGTATATACTGTGGGA
AAGAAAGAAAAATTAAAACAGTTAACAGACATGCCTCTTTCACTCTTTGGAAACAAGTTT
TCTCCCAAGAAGACACCCCCAAGGCGAGCACACTCTCTGTCCAATCTACACCTAGATGCC
TCCCAGTCCAGGGAGGAATTCGGGCCTGATGTGGGACCAGTCAAATTGAAACTAGGTGGC
AGTGAGATTCAGTTTGATAATGGAATGTGGGTTGCAGAGAGTGGTGCTGGGGGAGCCTAG
TCACAAGGAGGTGATGAAACTTCGCAAACAGAATCAGCCTGCTGTCCGAGGAGAACAATC
TACTCAAACTAAAAATTGATGTCCTCCTAGACATGTTAGCAGAAGCTACAGCTGTTTCAC
ATTACCATGAGAATGAATTAAAACAACTAAAAGGTCAAGTGGGAAGGAAGAAATAATTTA
ATACCTCTACAATCTAGGAATTCATAGACAATAGCCTGTACCATAAATATTCATAAGAGT
TAGTGGCCATTGTGTTTGTGTAAAACTCCATCACCCAGTGCAAGTCCCTGTGAGAGAGGA
CATTTATTATG
>AJ565678.p.cg.6
AGCATCAGGGATGTAAACTATCAGCTACAGTGATTTCGAAAAAAGGTACCCACATTATGG
TTTGGACCTAAGGATTTAAGCTTAGGAAAATTGTTCGTTGACTTATGCGTTTTTGTATGA
TAAATCCACCATGGGGAAGAAAAACAGCAAATTAAAACAGGAGGAGGTGGAGGACTTAAA
GAAACGAACCTACTTTACGGAAAAAGAAATTCAAAATTGGTACAAAGGCTTCATGCCGGA
TTGTCCAGATGGGAAACTAACATTAGAGGGATTCACCAAGGATATACAAGCAGTTCTTTC
CCTTTGGAGATCCCAGTAAATTTGCATCCTTTGTGTTCAATGTATTCGATGAGAATAGAG
ATGGATATATAGAGTTCCATGAATTTTTAACGGCCTTATCTGTAACGTCTAGAGGAAGTG
TGCAGGAGAAACTAAAATGGGCTTTCAAATTGTACGATTTAGACAATGACGGTTATATTA
CCCAGGACAAGAACTGCTGGGATATCGTGGACGCCATTTACAAGATGGGGGGGAAGCCTG
GGTAAACCTCCCAGAAAGAAGAGAATACTCCTGAGAAGATAGTGAACAAA
>AJ565682.p.cg.6
GATAACTTTGATTTGGGTATCCGTGAAGCATCAGAATCGAAATGAAGAACACTATTCTTG
TACTGGTTCTTATTAGTCTAGTCTGGCAGTCCTTTGCCTCGGCTTCTTACCCTTCAACTG
GAAGATGCTATTGGTGGAAAAGATGTTCGAGATACAGACCGCTGCGGATGGGGAAAATAT
TGTGACTACAGATACGGAAGGACTGGCCTCTGCTGCA
>AJ565686.p.cg.6
CCTCGTGCCGAATCGGCACGAGGCTGGAGAAATGAAAACCTACGTTATTTTTGTGATTTT
TGTGATTCACTGCTACTCAGTATCCGCAGTAACTTTACCGTTCCCTCTTGGCCCCCAGGG
CTGTGAATACCAGGGGGAACTATTCGCTCCAGGAGATTCGATTCCAGGTCTTTTTAGCCG
GGATGGAGACCGCTGTTCCGGAGCTACCTGCACTGAGACGGGGAGGGGACAGTATATGAT
GATAAACTGGGAAAGTCCGGATTGTCCAACGGAAAGACCGAAAGCCAACAAACCTTAAAT
TCTTATAAACTATTCGAAAGATGCATATACTTGTATATTGGAGGGAAATCATCGACCAGA
TGTATTAATTGTAGAAGTTACGAAATGATGTACAAATTAATCGTATATTTGGAGAAAATA
AACACTTATTTTTAATAT
>AJ565688.p.cg.6
CAATTATCCGTTGAGCTGAATGTATTTTCTGGTCGTCCCAATCCAGTTGCTCGTATAATA
AAACGCCCAATACAGCGACTGTTAGCCTCCAACAATCAATGGAGAGGATCAAATTTAAAT
GAGGGTCTTGGTTATCGGGGATTCACCATTTATGATATGGATAACGCTACAGAGACTAAA
GTCGTTGCAGGAGGGTCAGACATTTCAATTGAAAATCAACTACTGGAATGGAGTAATATA
CCTAGAGACGTCAAGTTACATTGTCACGAAAGGATTCGCGGGGCCTTATGTTTCCAAGAT
GAACAATAGGAATCAGACTAATCGATGCGAACAAGTGTCTTCAGAAACGACCTACGAACC
TTTAAAGTGGAATAGCAATAGATTTGTTCGGCGTTGGAACAACTGCTATAACTATGGAAA
TGATATAATAACAAATACATTTGCCCAACCAGGAAGAGCAAACAACTACCGCATACAAAC
AATGGATGGACCATCAGTTCAGTTCGGGGCTGAGCTGGATGGATTGATACGCATAGAGGC
ACCAACATCATGCGTCCCAGAACCTAATGGAAACCTTGTGGCTTTGGTTATTTGGCCTGG
TAATGACTATCACTTTTTCAGACTTGATGAAAACGGCCTTTTTTTCACAAACCTGGTCGA
ACTGATGCTAGGAATATCGACAACTCGGGTCAATTAATATCGGATCCAAGAACAGTTGAT
CGGGGACCGTATACGGTGTTTCCAGTGTTTTATGGAAACTGAACCCTGCTGTCGTTTCCT
ACAATTAAGAAAATGATG
>AJ565701.p.cg.6
GAAGTAATTTTAACTTTATTGATTTAGAACAATAATTGATAAATGAACATCTAATGAATA
AAAAACGATAAAATTTTCAAACATCACAACAAGATTCAATGCACAGTAATTGTAGACAAA
ACAGCCCATTCCCACACACAAGTAAACAAAATGTATATTTATATAACTATTTTAAACATA
AATATAAACATCTCACTCTATATTGCAATAACTGGAATAAATACATTTTGAATATATAGT
TGTAATCTCATTTTGTTTCATGAGCATTGATCATCATATTTGTTCCAAATTCTTTGATCA
GAAAACCCTTCGTTGTTAAAGATTGTGCATGTATACTGGGATTGTACCTCGTGCCGAATT
CGGCACGAGGCCTCGTGCCGGAAAAAAAATATTTAAAGGAACTCGGCAAAATTAAACCTC
GCCTGTTTAACAAAAACATCAC
>AJ565712.p.cg.6
GGAGATAGTGCGACTGACAACGCTTTATGATATGGAAAAACTGTCAAAATTGATTCATCG
TCCAAAAAGCTTTATCGACAGAAATTGTCGTGGTTTTTATATTCTTCGATAACCGTTTTG
AAAATCGGCTTATAAGAATTGCAGTCTGTGTCCGTCACAATGGGGATGTGAGAATGTAGT
GTTTCTATATTCATTAGCACTTAACTTACCGTGATGCCTAATTTACAGTTAGAACTTATT
TTGGAGTTTCCAGACAAGTTAGAAGATCTACAGAATGCGTTTGAGGATGCTTTGGAGCGG
TACAACAACATTCACGGGGAATCACCTCACAGATAAAAGTAAACTGCTCTACAAAAATGA
TGGAAACGCTTT
>AJ565721.p.cg.6
CAGATTTGAAAGATCCTACATTTCTTGTTGCAATTCAAGCCACAATGAAGATTTTCATCG
TATTTCTCCTGGTGTGCCTAATTCTGGAGAGCTCATCCAAGCCAGATGGAAAAGAAAACG
ATGATGACAAAAACGGAAAAAATGGCAATGACGACAACGGAAATGGCGACGACGGGAACG
ACGATAATGGAAACGACGACGGTGGAGACAATAATAAAGGGAGCGGATAAATAAATAGCA
GGGGAATTTAATACAGTGAGCGGACCCACAGAAAACAGGATATAGAATTGATATAATCTA
CCGATGCAGACAAAGTCATTTGATTGCTTTTAATTATCAAATTAAAGTGTTTACTTATTA
CATCTGCGTTACAAAATTTAAAAATTATGTTTCGCGTTATAAATTTCACAGTTGTCTGTT
CACAATACAACAGATCAATAAATACATATGAATGTC
>AJ565724.p.cg.6
TGTGGACAACAGCCTTCCTTCTGTATCTAGCGACCGGGACCACGTGGGCAGATTCCTGCG
CGGGCCGGTGTGGGGCGGGGTTGGACTCCAGCAAGACTTGCCAGTGTAATACCAATTGCG
CCACCTACGGGGACTGCTGCAGCGACTACTACGCCCTCTGTACGCAACAGACTTGCAGTG
GAAGGTGCAACGCTGCGCTAGACAACACCAAACCTTGTCAGTGTAATAGCGCATGCGTCA
ATTTCGGCGACTGTTGCCCGGATTATCAAAGTCTCTGTGTGGGTGGTGGCGGTGGAACAC
CTGACGTCACATGTGACATCAGTTGCCTTGCCAACCAGCTGTGGGACAATGACATCAATA
GAGTTCAGGTTTGGGAGTACGAGGTCAACCATCAGGGGCAGACAACCACGAGCAGTACAT
CGGACCAGGCCGCTCAAAGCCTGTTCACGTACCTGCAGGAGGAAAACGTATTCCTGAAGC
CGACCTACAGCACGTTCCTGGCCCTGCTTGACAACTACACGCCCAGTACCTCAGTCACCG
AGAGCCAGGACGCCGCGGAGTGGATAGAAATCGACGCCTTCCTGGACGCCATCTTAGCCA
CTGACGTCATGAACCACCTGTACAACTTCCTGGTCGAACACGGTCACGTGACTGACGCCA
CTTCCTACAGAGAGGTCATTAAGGAGCTCTGGTTCAACCTGTACGCACGCTCCAGCAGTG
GACCAATCAACAGCAGCGGATTTGAGCACGTGCTAGTCGGAGAAACTTCTTTCAAGGTCT
CTGGCTTCCACAACTGGATTCAGTTTTACTTGGAGGAGAAGAAAGGGACCATCACTATCA
GGGCTGGGTTTCGAGGAGCCAGCCTT
>AJ565728.p.cg.6
TCAAGGTGATATCAATACAGTCACACGATGGCATTATCTGAATCCCAAATACCACCTGAT
GCCCAGCATTATTTGGTGTGTGGCACTGAAGACTGTGAGAAATCTTGCCAGTTTTACTGC
AATGACTGCCACCAACAAATGTGTGAACAATGCAGAAATGATCATCAGAAGAATAAGAAG
ACCAAGAACCACCGAAGTGGTCCCTTATAAACAACGCAAGCGGCAACCTTCCTGTAGAAA
AATGCAAGATTCACTCCACAAAAGACATAGATCTTCTCTGCGAGGAATGCCAAATTCCAC
TCTGTTACAAATGCGCAACTGCAAAAGAACATCGCGGTCATGCGTTTACCGATCTTGATA
TGGTCTTTGCTGAAAAGGCCTTCACTATGTCTAGAAGAAATTGCCAAAATTCGAAATCCT
CTTGGAGCCTACTTTTCAAGATTTGAAGAAGGAAATTTGTTGGAGAT
>AJ565739.p.cg.6
ATGTGTGTACTGGTCCCCGTCCACTGGGGATCTACTGGTCGCGATGTATAACAATATTAC
AGGCAAGGTAACCCGGTACAACCAGAGCGGACAACTGACACAAACCATAGAACATGACAA
CACAGGACTGGGACTGTATAGTGAACCTATCTATATAACAGAGAACAACAATGGGGATGT
CGTGGTGTCTGACTATGCCTTTCTCTCTCAGACTGGTGCTGTAGTGGTGACAGAGCGTGG
AGGAAGACATCGTTTCTCCTACACAGGACATCCATCAGGATCAGGACTAGGGCAATGTGG
AATCTGTACTGACGCGCTGTCACACATCCTGGTGTGTGATGATACAACCCAAACAGTACA
GATGATAGACAGGGACGGTCAGTTCCTGTCACATCTACTGATAAAACAATTAGAGAAATT
CTCACCACAAAGCCTGAGTTATGATGTCAACACTCACCGCCTCTGGGTCGGATCAGGGGA
CAACAACACGGTGGTTATATACAGGTATATCACCAGACAGGACGCTCTGACAGATGAACA
CACACACCGTCCTGATGGGGAGGCCTTGTCCAGCTCAACATCAGCCGTAGAATGGAGATA
GCTTGGATATTGACAGGTTGTAAATGTTTCTGTACAAATCTAGTCTGCTCTCAAAACCAC
ACATGTTGTTTGTCACTTTGTTCAACATCTGCAGCTGAAATTGAGCTGTGTATAATTCAC
ATGGACTGTAATACTGACTCCTGTTTATTTCACACTTTGTAATTATCAAAACATGGCTGT
CTGTTACTGAGTGTGGGATATGTTATACAAATTTTACTTTGCTAAATATGGATTAACATA
AACACAAAAGAGATATTCATATGATGTCT
>AJ565746.p.cg.6
GAGAAAAGCGCCACAAAAAGACTCTACATCAGAGAAAGTTGACAGTGATAATTTTACTGG
GGATTTATTAATGAGTGCCTAATGCATGTACTTGTAGTCTTCCTTTTTTTCGTATTAAAT
ATGCTTTATGATATG
>AJ565747.p.cg.6
GCAGAATAATTATCCTGTGTCTTTTCTGTACTGCGTATGCTCAGTATGGTACTAGAGAGA
AGCCTGGCAGGTGCCCCTCAGTATCTTACAGAGGCAATTGCTTTTGTAGACCGGGGCGTC
ATGGATGTCACAGTGACTACGACTGCCCTGGAGACCTGAAATGTTGTGACCGGGGTTGCA
GCGTCTGCGGACCAATTTGTATGTCTCCGGAAGATGATTCACATGGACCAGGGAATATTT
GTTTCCTGCCAAAAAATCCACAAGGCAGTCGTGTATGCTACGGGTATTTCCCGAGATGGT
GGTACAATTGGCATACAAATGAATGTGAACGTTTTATCTATGGCGGTTGCAATGGTAACG
CAAACAACTTTGAAACAAGACAAGAGTGTGAAAGACGATGCAAACGTAGATACCTCCCCG
GCGGCCGTTAACAGCTATAACACGATGAATGATGACTTCAACATCTATGAATAAATTGCA
TG
>AJ565750.p.cg.6
GTGTAAACAAAATGTCAACATACAAGATGTTGATACTGCTACAATGTTCAATTATATTTC
TGGTTATTTGTGTTCTTCAATCGGATGGTATACTGATTTTCGACGAAATCTGTGGGTGTA
AATGTCACAGACCAGACTGTGTTTGCTTCCCCCTGGATCACTGGATATGTCGGCCGTCAT
CTGAGCCTCCAGCATGAACGTTGTCAAAAGTGATCAATCATCTTTACTCCAATTCACCGT
TAAAAGTCAACCACTTTATTTTAAATTTCTGAAAATTCGCAATTAATGGTTGTAATTCTG
CAGATGAAATAATGTTATTTGTATAATACATTT
>AJ565758.p.cg.6
CCCAAACACACAGCCCGTGCTTCTTCTCAGAAGTTTCCAGATGAATTCAATGTCACTCAC
AGTTCTGCTGCTCTGCCTGTTTGCAATCAGCATAGCGGCCGGATGGTGGGTTGAAGGAGA
AGTGGACCTTTTCATAGCGAAAGCAAAAAAGGAACAAGTCTTTAACGTAGTGATGTTCAT
GGTAAACGAAAAAAACTGGGAGTAGATTTAGACTCAACCCATGTGACTATGCGCTATATG
ACCAAGACGACGACCTTACGATCACGCCGAAAGATTTTGATATTATATTCTCTAAAATGG
ATAAATCAAAACATATTTTGGTGGAACAACTTTTCCGTGAATTGGATATGGATAATGATC
AGAAAATTTCCCCAACGGAATTTGAAGAAAAAAGAGGTCTTGTTTTCTCCAAAAAGACGT
GCCATATTGACGTGTTATAATCATGAATTTTTTCTCTTTTTTTTTCTTTTTTGTCAAAAA
AAGTATAATGATTAATATTTGTTCTGTAACGAATTATCGTATTCTTAAAAACCTGTGTAT
CTTATTATCAATTATTATCACTCATATATTTGTTTTATTAGGAATATCGATATATGTCCG
TGCAATACATGCATTTTTG
>AJ565759.p.cg.6
AACATGATTGTAATTTTGTGTTCTTGGTGTATCACATCTATAATTGCTTTGCATTAGACA
AAACACTTCCTGTTTTAATTCTTTCCCTTCTTATCCAAATCAAAATGGTGTTTAAATGCT
TGTTTGTCCTTGCATTATGTACTTGTTATGGCCGGTTGTACGAGATCTTCCTGGATAAAG
AATGGGAAGACTTTAAGCGGATCTACAGTAAAACCTATACAGAGCAAGACGAGAAAATCA
GAAAATCCATCTGGATCCAAAATATAGACATAATCAATAGACACAACAAGGAGGCGGACA
TGGGTCATCATAGCTATAGACTTGGCATGAACGAGTTTGGGGATATGACAACAAAAGAAG
TAACACGGATGTTAAATGTACCGAAAGGATACGCTACAGACAATGTTAGCACATTTCTAC
CACCAAACAACCTTCAACTACCAGAAACTGTCAACTGGACAAAAGAGGGTTATGTCACTC
CCGTGAAAAACCAGGGTTACTGTGGGTCTTGTTGGGCTTTTGCAACCACTGGGGGATTAG
AAGGACAGCATTTTCGGAAAACGAAGAAATTAGTCTCTCTTTCAGAACAAAACCTGGTTG
ACTGTTGCAAAGAAAACCTGGGATGTACTGGGGGATTACCTGTGACTGCTTACAA
>AJ565761.p.cg.6
GGAAATCGTACACCCACCGAGCCTTCAGTTTATTGGCACACTGTTTTAAAGCCTATCAAC
TCTAGTGGTTGACTTCTACAGTATACAGAATGAAAATAAAATTAAAATGGACAACCATGG
TGTTGGAGTTTTAGGTATCAGAAAACTGGGCTATGCAAGGACACTTTAACAGAGACGACG
CTAACAGAGGCTTCAATAGCTGAAGAAAAGAAGAATGCTATCAAGATTGATCACAGTGTC
AAGTTGGAAATCGGCTACTACAGTCACCTTCGCTTACTGCCATTAAATCTACAGATCACT
GATTTTTCATAACATCAACAAAGTTGCTTACTGACATCTATCATATGTTTTAAGATTTAT
CGGTCAAATGAAGTTGTACGAAACTTTGACAACAATGTCAATTAATTTGCATCGAAAGCA
ATGTGATGAACAAGCTATGATTCTAGCAATACCAGACGTCAAGAAAATGAAGAGCCCAAA
CGTCGGTGATTTTATTCCTAAAAAAATCCTATTTTATTGTGAATTATAAAAAAATCAAGA
AATTCTCAAAAACTCTTCTGACGAACAATTTATTCGGATCTTAAAAAAAAACCCCCCAAA
AACACACC
>AJ565767.p.cg.6
CAATAAGAGTGTACAGATCTTTAGAATAATGAAAATTTCTCTGTTGATTATCATCCAATT
TGTTTCGATATATCCACAATTAATGAAGACAACTGGAGATCGTGCAGTGGGCAGATTAAG
AAGAATTTATAGTTTTTCTTTACCCTTACGTACAAGGATACTGGATCAAAGTGACTTAAG
GGTTCAAAGAAAATATGGACCACCATCGCGCATATTTCTTACACCAAAATCAACTCAGTT
TTTGTGTCAAATGTGTTTGAAACTTGCAGTTCCAAATAGTTTGGACTCAAATGACTGTTC
ACGGTATTGCTCTGAACTTCGACCCCCACCTTTTTTCAACTTGGATTTTGGACGAAGATT
CTAAGAGAAAGCATGATGTGTTAACTACGGAAAACAATACCTGACATGTGTTTTATTACC
ATCAATTCTAGAGTATTATTGCCTGCTTTTAAAAATGATTTCACTTTGTAATTAGTTTAA
ATATGTCTGAATAACAATTTGACAAGCACATAATAATAAAAGCTGGATATTT
>AJ565773.p.cg.6
GGCAACTATGGATACGGAAATGGCAATGGTAACGGCAATGGTCATGGAAATGGCAATGGT
AATGGCAATGGCTATGGAAATAGCAACGGAAACGGTAACGGATGTGGGCCAGACGGAAAA
GGACCAGGTTGTAACAGTGTATCCAGTGCCGGCACGCTTTCGTCGTATGGTCAAGTGGTG
TCGGGATCAAATGTCTATTCTGCAAATGGTTGTGGCCCAGATGGGAAAGGACCAGGTTGT
CAGGTTAAGCCTTTGTCACTTCCTAAGTATTTCTTCAGGAAAAGCTCTCAATATCCTCGT
AGAAAGAATTGCAGTCCAAATGAAATTGGTTGTAATTAAACAAGAACACTTAATGTTTGC
AACTATAACACTTAATACTCTAATGTACAAATTCCTTCATGATTATGTGAAATAACAATG
ACAGACGTGTAAGTGTATTGATCCAAAGAATTCAGTATTTTTGTTTGTTTTGTTGTTATT
TTGAT
>AJ565784.p.cg.6
ACGTTGAAAGGAGTGGTAATATCCTTGTTTTAGATTCAGATTGTATTAATTTTTTTCTAG
TCATTTTTTTCTCATTTGCAATTTACTCTCTTCTTTTATATCTGTACATAGCCATATCTG
TGCTATCAGATGAGAGTTATAACAATCCATGCCCTGTGTATCGGCTGTATATCGGCTGTG
TATCGGCTGTATATCGGCTTGATTTCTTGGAGAGTTTTATCTGTTTATTTGAGTGGGAAA
AAAGATCTTTGGAGTGTATGTGAATTTCTATTTTTATTATGCTAATGGGCATATTTAATA
TGAATATTATATATTTTTCACATTTGGTTCATATTTTGCTTATGTTTTGTAAAGTGAATC
AGTTTTCACATTTTACAAGCAATAAATACATTATATTTAT
>AJ565789.p.cg.6
CAGAATTACACGGGTAATAGGAAAGCATGGCGGAGCTACTTACACGTAAAGACAAGAAGC
AGATATCACGATGGATTGACAGGGACAGTCAGTTTGAGCTCCTGTACAAAGTAAGCCGTG
ATGGGATGTCTTATCAGAGGTTCCACGAGTTGTGTGACAACAAGGGACCTACTGTGACCA
TCTTCTACAACAAGGATAACAACGTGTACGGGGGGTACCCTGTCAGACAGCCTGGGGGAG
TACTGGGGGCTGGTGTACAGACCAGAGAGCGTTTCTGTTTACATTGTATAGTGCTGGTCA
TTGGAAACCAGTGATGTTTCCTTATAAAAGTGGACAAACTCATTTTAAAGCAGACAATCA
CGGGCCATGGTTTCATTCGTTGGCTTCGTCGCTCAAATGGTGTTATGAAAAAACA
>AJ565815.p.cg.6
TTTGAAGATAAAAACAAGAAACACATTTATGTCATTCAAGGAATGACATTTGAATGCAAT
GCAGATACCATGAAGAGAGTTTAATCCTGTTTTTTCAAACATTTTAACAAAATGGTGATC
TTGTATCGGTTATTACGAAATGACAAACATCCTGAAATGGGGTTGGTTGCCAAGAACACC
TGGTCTACTGTGAGTGTGGAACAACACGTGACATATGGATCACATGGAATCGCCTCAAAA
TATATATCATGTTGTAAATCTGAACAAGCAGTGAGAAAACTCGCATCTATGTCGCGGACA
CACCCAAGAAGAATCGCGATGTTTTATATTAACGAAAGAGACATAAATATCATAGACTTG
ACAGATCCTTTTATCCGTGACTGTTTTATTTCAAACATAACGGGAAGACATTATGCCGCT
AACTTTGAGGAAGTTTTGATTGAAAATAATATTCCCAAAGAATGTTTTGTCGGTTACATT
TAACTTAAAATTAATGTTCCAGACATCTATGGGTTTTTTTCTCTTGTTTTTAATATTTCA
AAAATTTTGTTGGATATATTTTGAACTTTAAAATTAAGCACAGATACTGAAAAAAGATAA
CATACTTGTTTAATCGAATAAATGTATTGAATAT
>AJ565816.p.cg.6
CATAGATTGTTTACAAAGGCAAAATGAAGGTCGTCCTGATACTGTCAGTGTTATGGGTAT
GTGTGGAAAACGTTTACACCTGTACATGTGTCGATATTCCGACAAATGGATGCAATTCGG
ATTATTCAATTCTAGGTACTGTCATAGGAGTGATTCCACTTGGAACACCACCGAATGATG
CCAGAATTTACAATGTCTTAGTGAACAGGATCTATAAGGCAAATCGACCACTCCTTCCAT
TAGTGAGAATTCGTGCTTATGTTGGAGGATCGTTATGTGGTCTACTGTTGGATCGAGGGA
GACAATATGTGATATCCGGATCTTTTGATAACGATAACGGTACTATGAGGACAAACCATT
GTTTATACACCCGACTTTTGACCGAAATTCCTTTTCGTGAGAGGTGGAATCTATACTGCT
ACAATCAACGCAGAGAAAGTTATCCTCAAAGAAAAATCCAAGCGAGATAAAATGTCTCTA
TTTTCCAGAATATAAACATTCATCATTAAATCCTGCTTTATGT
>AJ565843.p.cg.6
GATCACTAAAACAAAATGGGAGTAGATAATGAGACGGAGATCTCCTTCTTCAAAATGGAG
GATTATCTTGAGTACAAGAAGAATCCCCGCCATGCTTGGTGATCAGTTTATTCTTTACAC
TACCAAATAATATAAATGCAACAATATCTCTGACAGTACCAATACAAACTCATGCCATAT
AATCCATGGCCAACAGCAGGAATCTCTACTCAATCAAGTGCCATTGTGGTTTTACAAACA
GCATACAACAGTGAACCACGATACTGGTAAATCTTTGCCTTTATGGTGGGATTGAACTGG
ATGCAGTGAGGAATTTGTTGATGTGAAAAGAAAAAATATAGTGAATAATGCTATACGTTG
ATATGATTCTTTTGTAATCAGTAGATGATACATGTATTAAAAATGTGGCGCAACGG
>AM237631.p.cg.6
AGTAATCCAGAATGGTAGTAGGTTGAAATAAAAGGTCCGAGATCAAAGATCAAGTAAAAT
CAGTCCAGAAAAACTAAATACGTTTGTGAATAAAGGGGGGGGGGGGNGTCGGCGACTTCT
ATATCAAATTCTAAATATCACATATTACACAATTNCTAAATGAAATACATATGTTANAAC
AATGTATAAACGTTATTAATGTTGTAATTNGTTATTTTTCTTAACACTGTAACTTAATTT
CAATATGAATNCATTGCAAATGATCTAAATACGCGTATNCGGGTGAAAGCGCAATTTTTA
TAACTTCCTTTNCAAAATTAAAACGGAAAAGAGCAGAATCCATCATTTTAAAGATAAAAA
AGTAAATCTGGGCACAAATGGAAGGACAAAAAAATTCGACACTTCGAGGCCTGAACCCGA
GTCGCCTGGCCATATGCCCACGACTNTAACGACTGAGCTACTCGGACTCACGCTTAANGA
CTTTGATCCTTAATACATCTAGAGTGCACGGATAGATTTTAAAACAAATTACATATTCTG
ATTCAGTAAAAAGGGTCACAATCGNCCCCTCAGAAAATTT
>AM237633.p.cg.6
CAAAAGCAAAGTTGTTGATCGAAACAGTATCTGTTTAAAAAAATCAATGCCCCGCCCATT
TTTGATATATTTAGAGATGTCAGGGGACTTAAAGCTTTGAACTTTAATCTTTAAGGATGT
TAATAAAAAAAAAGATTTTGGCAATCCTATATATTATCTGAGGGTGTGGGAAGGTTATTC
TAAATTTTTTCGATATTTCATCATATCGTTTCAAAAAAATTAAACGGAAGACCTACTCGT
TAATCGTAACGAGATCGTATTTTCCCAAACATTTTTGCTTTANATGTATCGCAAAATATT
GTTTTACATGTGTCTCATAGGCATAAACTTTCTAGGCAACCAATTTTGTTGTAGTCGATG
GCGTGTTTATTATTTTCAACGAGGGGACTATAGCTTTCCTCTGCGTCCGTCAGTCCGTCC
ATCCGTTTGTCTGTCCGTCCGTCTGTCTGTCCCACTTCAGTTTTCCACACTTTTTTCTTT
ATGCGTTTGAGGAATAATATGAAATTTGCTGAACAGCTTTAAAATGTCAAACTGCAGATC
AAGTTTACACCTTTGTACCGTCTGGNTTACATATTTTCGANAAAATTAATTTTTTATATT
CTAATTTTTNAAGGTCCGGGGTTGGTTATCGGGTTTTATGGGCANCGGAAAGGGCNAAAA
ATACAATTTT
>AM237636.p.cg.6
CCTACAGTCCANCANCCCCTTTATTTTAAATATCTTAGTTAGAAAGTTAAAAAAAAATTG
AGAGAAGGAAATAGAGAGAAAGANCAAATCTTGGCCTCCACACAGCCTTTGCAGGTGTCA
TGACAGTATTTCATCAAAGGTTCGCGTCAAAACATGGCTGACGCGAAATAATTCCCGATT
TTCTCTTTGAATTTGGGGCGTTTCCGCCCGGGACAGGAGCTGAATTTTTGTATGANATGA
AAAACAACGTGTAANATGTCTCACTACTCAGGTTTGGTAACAGTGCGAGGTCATTTGAAA
TATTAATGCGTGTTTGTGTCTGGAGGGGGATGAAAAGGACCGANCTTGATTTTCGTCGTA
AATAAATCGAAAGTAGAATTTTGAGGTGTGGATTTCGGATTCGGTTAACGACAATTAGGG
GAAGTCCTAAAACAATGACTGATGCATTTTACACATGTATTTCANAATGGAGATTTTTTT
GNGTCGCTTACTATTATGTTTGACCGTTTTATACATGTNTCAACAGGATTGATAAAATTC
TTATAAATGTANAAATAACGAAATCAGTAACNCGTAAATTTATTCATAAAAAATTGATGA
CTGTAATTTNCCNCAGTTNTACATTCATAAGTAGTTCACACCCTTTCGTANATNCAGACT
AACGG
>AM237637.p.cg.6
CTTATACATACAAAATTTATGCAGAGGTATATATGGAAAATATTAAATCTTGCATATCAA
GGATAAGTCATGATTTAATGAACTGAACTGTGCAGATATTGATCGATTTGTAATATGCAG
TTATAATGAATGTTAAGGTTAAGTTTTGCAGGTGTTTAGCTGGTCANAATGCTGCCGGTG
TAATGAAGAATAATGACCCCCATAGAATAATGACCGGGGGTCATTTTTCTACGTANAATA
ATGACCCCCCTAGCTGGGGGATTTTTCTGAAGAAAAAAGACCCAGGGGTTATTTTTCCTC
CTTTTTAAACATGAAGAAAAATGACCCCCATAAAAAATGCNCCNNGCGNCGTNGAACATG
AATAGAAATTGGTTACCCCGTATCCAANAAATGACTTTGAAATTACTTAATTTTTCCTCT
GTNCAACTGATTTTGAAGTTNTAAACNCCGAACTTAAATAAATNCGCTGCTATAGNCTTT
TATATCCGNGGNAAGCTCCAC
>AM237640.p.cg.6
CAATTTCAAACCGTATTTTTTTTTTAAAATCATGTCAATTTCACGTGTTAGTTCCAGTCA
AAACGATGTGTATNGCTTCAAANGTTTATTTTTAAGAGATCAATGCGGCTGTTCCTAGGA
CCTCCCTACCACATTTTCACNTGCGNGNTTTTACTTTTTTTATATCACGTGTAG
>AM237644.p.cg.6
ACTCCGCCTCACGACGATGTCTGACCAGTGCCGGACCCCATTCGATGTTTGGCTTCATAG
CTTCACTTATGCCCCCGGNTTTGCAGATGACGTATATTGCCGTGCCTACAATGCACACAA
TGGTGACCAAGGNCATTCNNCA
>AM237645.p.cg.6
ACATTACAGGCAATGTGGGTCGCGTAAATCCACATCAAATATGCGACTTCAGATTTAAGC
ATAACAACTGCATTGTAAATAAAGNGTGATTCATATTACATGTAATATAAAATTAATAAA
TTATATTTATGATATAGAATTTCATGAAATTTTTTTNTACATTCGAATTACAACATAACA
TGATTATTACGCTGTTAAATTTTGTGATGCGTAAACAAGAACACATATCATTGNATTTGA
CATACTTATTTTAGNTATTATTTCTATTANNTGNTAATCCTGTTTTTATAACAANCTTAA
AATTAAATATTCCCCATTAGATGAACTTGNNTCAATGCAGCCTGACACGCATAGCNGCCG
CAAACCTG
>AM237650.p.cg.6
GAGTTTNCACAANCAAGTAGTAAGNGGCGAACGGATTTATTTTTACCTATTAATTTTGCA
TGAATCGCAAATGAAGAAAATCGTGTCAGATAAGTCGGTCTTAAAAATCAAAATGGCGAC
CGTGACAAATCTTTTTATTGTCAAAGTTTTATGGAATCTTATTGTAAAAAAAAATATTTC
TAACGTCAGGTGCCTGTGTTTGTTATCGGTATACAAATGTTCACTTTGTTNGTTAATTCG
GCAGTTTTAGAGTTTTCTGGGTTTTCATAAAACTTTTATTACAGATNCCGTCCGACTTGG
GAATTTTCCCTTGGATCACAAAATTGAATAAATCTAATGATTAAAATTATCTACTTTGAT
ATAGTTGTTNGATTTTCCCGGTTAGTAGTAATTTTCAAAAATTTTCCTTGGGGTCTTTTT
TTTTACATTATATACCGTTGTGTTAATTTTCTACAATTATGAAGACCAGTATTGAGTAAA
ATTTAGACAAAGTATCAGACAATTGCAAAATAGCCGAATTAACATAGATTATAACAAATA
ATTCAAACTCATAAATTTTGGAAGCATATTCGAGGAAATCCAGGACAATAACAAATTCAA
ACTTTCAAGACCCCCGTCTTT
>AM237652.p.cg.6
GAGATCTGCACTAGGATTATGCAGNGCATCTTTGAAACAAGAGTTGAACAAACTAANAGC
ACTGCTGTCTGTCTTANAGAGAAGCAGACGTAGCATTTTAACNTGGACAGATCTCACTCT
CAGGAACCTCATAGATTCTNTTTCCAGATGGAGCTTCTTCTGATCGAATACCCCCCTGGA
AGTTTTTCTGTTGNGTTTCGNGGCAAAGAGTTACATACTGGCGATNGTTCTCATCCTTTT
GAAAAANAAATGAGTCTGTTCGCAGTTGATGGNGGAACTCTAATCCACGCGTAACAAGAT
GTNTAGACAAGTGATNCCACACACATTGTCGAANAACAATTGGATTGTAAGGAGCGGAAA
GGAAGTAANAAGAAATTCGTTCAAGGTCTTCAGGATGAATGACAGATTTGTGGTTGGTAG
CCCTTGATGCACCAGTTTTCGTCATTTCTTTGAGCATTCCATCCAATGTATGGTTTGCTG
ATTTGAATTCCTTGTCTCGAACAATATCCATGGACCTTTTAAGGTCTTGGAGGT
>AM237653.p.cg.6
TTTGACACACTAACTGTTGTCAACAGTTCTAAAATAAAANCAAAATGACTGCAGGAGACA
TTCACAGTAATTTGATTTTAGGGTAAACAGAACTCAAAATAAAAATCAAGAATGAGAGAA
AATGTAAATGATGACATCTTGAAATCAAANCAAAAGATGAGAAATAAAAAATAATTCTTA
TTTCCGGTCGTTTGTAAGGNGTTTAAACACAGGAGCAATGAGAAGCGTTAAAATGACGTT
GCGAAAAGTTTGTGGTTGTGTTGGGTCACCGGACACAGGCNCGTTGATCCACTTACCAAA
AATGATTTATTCATGCCATGGAAAANAAACTTTTTACATTGATAAACTTTATTCTGGTTT
ACATTTTGGTGAAATTTCAAAGGTTTATCTNTTTTCCTAAAANAATAAGAGTAAATGTCT
CAATAATTTCCGAACAACCCTCGCAAACTGATAATACAAAACTGTTTTGCCATTGNGTCA
TGCTTACTTTTGTGTGCCACATGCACCCCTGTGAATGTTATTGTCATTTAAATTTTANAC
CACGTAGTTTTATTTGACCCTGTCAGTTTCGTAGTAAAAATCGNGCCTCGTTTTATAGTC
TNTTTTATAGAATNTAGGTNCCTCGGCCGGGACCACNCTAATCACTAGTGAATCCCGGCC

>AM237655.p.cg.6
AGGTCCTCAGTANAGTAGGATTTTTTAAGTTCTCAACTCTACTGATTNCATACTCAGCTG
ATTTTTTTTCATTGATTTAATCGGTTTTGTGAAATGCAAATGGAACCAAAATATCCAGCG
TATTGTAATTGTTNCNGTATTAAATGAATATTATCGTCTGCTTTGTTTATTTCTAAAATG
ATGGAGCTNGTTGAAATTCAAACGGCAAAAGAAACGAGTTTTAATAANAAAAGGGGCNCC
AATNGGACCCCANAAGAGGAGATACTTCTAATTGAAGAAGTNTTAAAGTNTGAGGAAACT
CTTTTCGGCAAAATGAAGGGTTCGGGGAGTAAAGGGAAGCATGGTCAAGTGAAAGAGTCG
ACCTGGAGATCAATCGCCAAAACTCTGAATTTGTAANAGCTTCTACTCANACTACTGTAT
GATATACCAGTAACAGTATTTAGTTTTCTCAATTTTAAAAGAAACAATATCTAAATTCAA
CCTTACCGTTCCGTGTACCTCGGCCGC
>AM237657.p.cg.6
TTATCCGTGANAGAGAAGCTTCCAACCAGAGATGTGACAAACAGATTACGGGTATCTGAC
ACTTCATCTGATGAACACTTATTCANACGCACACCAGATGATAACAAAGNGGGATCATCA
GNGGAAGATAGGATGTTTATGGACATCATGAACAAAGAACTATTGATAGGTGAGGATGGA
AAGNGGGTAGCTCCCCTACCCTTCCGCCAACCAAGATTACGACTACCAAACAACTATGAG
GTTGCATTGAGACGTGCACGAGCCTTGGACGCAAGTCTCAAGAGGGATCCAGTAAAGAAG
GAACACTTTGCGACCTTTATGACAAAGCTGTTCGACAACGATCATGCTGANAAAGCACCC
ACTTCCAAGTCAACGCAGGAGCAGNGGTTTCTTCCTCTCTTCGGGGTCTACCACCCTCAG
AAACCTCACCAGATCCGGGGCGTATTTGATTCCTCTGCGAAGTTCAAGGGAACCTCTTTG
AACGACCAACTGCTGTCTGGCCCGAACCTCACCAACAGCTTGCTTGGAGTGTTGCTTCGT
TTCAGGAAGGANATGATTGCTGTCGTAACAAACGTGCAGCACATGTTTCACTGCTTCACC
GTCA
>AM237658.p.cg.6
CCATTTAACGTAACGTCGGTTTGCAACCCTTAATTATTTTAAATNCTTGTAATAGGTTGA
TTCAAACTGGCGTATTTGTCTCAAAACCTCCAAATAATGTCATTTTATAACNTTCAATGC
CTTTTCTTTTATAGAGNGGGTCTGAACTCCATATTTTTGGTATAGTCTAAATGCGGTTTA
ATGGAATTTAAACCGATTTTAATCAACAAAAATGTCGAGAGATGACCCACTATATTTTAA
AAATGTCATTTTGTAGCCCAACAATTGAACGTTTTANAAAATTCCGTGAAGTCGNGGCCA
ACGTCTTATAAAGCATTTAAACAACACACTTTGTTGTGAATAAAATGGCTCAGNGGTTAG
AGCACCAGACATTAGGTAACTTTATANAACATAGGTTTTTAGGTTGTAGGTTCGATACCA
CCAACACTTTAGGATTTATTATTTTTTTCTTATCATTTTTTGAAAAATTTCAGACTGAAT
ATAGATAGAAATTACCCTTTTGTAAACTTGTNTTATAACATATCAAATATATTTAATTGA
AAAAAGTGTTAATTTGAAATTTT
>AM237659.p.cg.6
CCTCGGAAAGCGGATCAAAAACTGTNTTTTTTATGTATGTAAACAAACCAGNGTTCATGT
ATTGAGCTGGTGTTCGGGGGTTCAGAGACAGGTAAAATAAAGAAAACTGCTGTAAATGGT
TNGNGGATATTTTAGTTTATATATATTTACACCGAAAGTGATAGGGCAACAGAAGAGAAA
CGAATCGGACACTTGCCTAATGAANACGCACATCTTCAAACCCCCTTGCCCTCTCCACTT
CCGTCTCGTTCTTACTCACCATCGTTCAATTCTTTTATTGACTGTTGATTGGCGATCGAA
AGGTGTANAAATCGAGGAATTCATATCTATCACTTCGACTGGCAAGGTAATAGGTAATAC
ATGTGCATTAAACATTTACGGTATTTACATGAAATGAACGCTTACCACGTGCAACTTTTA
AATATTATATTTTTTTATAACGCCGTTCTGTGGACCGTAGCTTGTGGCTATGGTTTAACG
CCCGTTTACNCANAGAGAGAGAGGAGAGAGAGAGTTTTGCACANAATTTAAACAGAGGGA
ATAGTCGATTTCNAATGAATAATATTGGGGGATTTGAACTGTTCTGAAAAATCCTCACCT
NTGGCATTGCATAANCGTNACTGATACTCGGCCTAAAATAGGAGTTACCATC
>AM237661.p.cg.6
ACCGTGCTGTAAAAAAATCGCTCATAACTTTCTGAAATGAGTAGATATTTTCATAATTTT
TGTTTAGTCACACAGCACAATGAGTATTTATCAATTTATTAATGTTGATTTTGCAATANC
AAAAAATGAGTTATATTGCATGCAGGTGTCATANCAGTATTTCACTGAAGGTTCACGTCA
AAACATGGCTGANCCAAAATAATTCCCGAATTTTCCTTTGAATTCGGGGCGGTTCCGCTC
GANACAGGAGCTGATTTTTTTTATGAAATGAAATACAATGTGTAANAGTTCTAACTATCC
CAGTTTTGTAATAATGCGAGGTCATTTGAATTTTTGATGCGTGTTGTTTCTGGAGGGGGG
TGAAAAGGCCCGGGCTTGATTTTCAAGCACATGTGTAACTTCGATGTAAACAAAGTCTCA
CGCCTTGCTGGATGCACGTGTGTATTTTGCTAGAAAATTGTAAATGAAGCGTTGTTTAAA
AAGATGTCAAGAGGATTTTTTCCANAAGTTGGTTTTGAATTTTTAGTCTGTATGTAAAGT
TGTGCAATTTTGGTAANAATATATAGTAAAATTTAATACTGTAGTGCCAACCTGCAGGAA
AACNGGTTTTGCTATGTTAAAAATTGTTTTACCCTGTGTTTTAAGG
>AM237662.p.cg.6
AATGTAACAGTTGATGGTCTCTTTACAGGTTCCCAGGCTGTGTTTGACTGANCTGTTGAC
TGAAAGATCAAAGAGAGAATATATGTGGTATAGTATTCATGTAATATCACCATGTTCATG
TANCTATACTCTGTATTATTAGGTCACCTGAGTCACTCAGGANACCCATTGCTATCCCAC
GTTTGTCGTCGTGTGTCATTCATAGACATTTTAGTATACATCTTTTAAATGGGTATGAGG
GCAGTGGTCATTGTGTTAGTCCTGGGGTAANAACTATTGCCCGANAGCATAGGGCGAGGT
CAACATCAATTTCTTACCTAGGAACTGACAATATAACTATTGTCCACATTCCCATTTGAT
GATTGATGTGTTAGATGAGGAGAAACATATCCTTGTGGTAATTNCAGGGCTGGGGTATTG
TCCAATTATCTGCCCGGGGGACAGTCAAAAATCAACCAGGGTGAAGGGAATANCAAANCA
TGGGACATAANCCCGGNAATTAACATGTATACATTGGTGGGTTCCCATTTTGCACACATT
TGAGGATTTAGGTGTGAATTGGATTTTTGANAGCAATTNTAGNCTGTCCTTACATGGGGT
AAANACCCACCTGCNTTTTATCCCATGNTTTATAACCCCCTTTTTAAAAAGTTCCC
>AM237663.p.cg.6
TCGGAACACCTTGCACATTTATTAAGTTATCATCCGGAGTGCTCAATTTTGTTTACAATG
CAAAATTCCCGTAAACTTTCTATTTTTGGTTGTTTATTGAAACCTGAAGCAGATAGAGGG
GGCGTTTCANAACAAATAATCTGGATTTTTTAAGCTCACCGAAATGGAGTCGGGCATGCA
AAGCTTATGCTATACCCCCGGCGTCGGCGTCCANACCTGGCTAACGGTTTTATTGCAGGT
CCTGTATCTTAGTTATTACTTGTCCTTTCTTCACCAAACTTGCATGGATGATACATCTGG
ACCTACTGATGAACTTGAAACTCTTGGATGCTGAATCTGGGTCATTAATTTCANATGCTA
CAGGTTAAAGGTTTTGGAGCAGGTTAAAGTTTTGGTGCCTTCTGCCCTTTGATAGCCCTT
TCTAAGTTATTACTGGTCCTAACTTCACCAAACCTGCATGGATGGTGCGTCTTATTATAC
TGATGAACTTGACAGGTTTGAATGCTGAATCAAAGTCAAAAGTTTGANATGCTGAATGAG
GTTAANATTTTTGAACTGATTAAAGTTTTTGGAGCANGNGCCTTCTGCTCTCTGATGATT
ATATTTTAACTTGCATTGATGGNGCATCTTTATGATACGTNTTTAGCATTTTCCCCTATT
G
>AM237667.p.cg.6
TAAGATTCCAGACNTATAAAAAAAGTCGCGAGGATTGCGTTTCGCGACTTANCACAGAAA
TTAAATNCTCGNGTCTTATTAANAATCTGCGGTNTTAACCGAAGTCATGACATAAGTCCA
ATCCCACAGTNTCTTATAAACACAGGTTCATTCACAACTATNAATGCACTTCACTTCAGC
AACAGGTTACTTCAAGGTAACTAATGATGTAATGAATCGAACACTCCNTCCAACCAAACC
TCCCGAGAATAATCACGTGACACATTNTCCTAATGAGAGAATAGTTCAACATGTCCACGC
GGAAACCGGGGTAACACTGGTCAACACAGATTATAAATCCGTAAATAGATTGCTGNGAAA
ATAATATTTAGGATGTA
>AM237668.p.cg.6
TTTTAGGACTTAAGATTTTTTTACAGNGCTTGTATCCAAATCATTGAGTAAGTAACTTTT
TACAACGTAAGAATTTTAAGGNGGAATAACACACCTGGAAAAAGTCACTCAAATTAACAG
GAATTTTTTTAATAATGAAAGGTNTAATGATAAACAAACTGTANAAATGACAAATAAGCG
AAAAATTTGCAGTTNGGGGATAAAAATGAGTATCTAAAATAAATATTCCAGTTAGTAACA
AGAAAGCTCCTGCGGGATTCGAACTCTGGATTTACGGATCACAAGCCCGACACATTATCC
TCTCGGCTATGGNGTAAGTCACTTCTTACCGTTGATAAAATCTTTTTAATAAAACGAAAT
GTCGTTTTGATCANAGGTCAGCCATTTTGTGATGATGTGTTATTCCACCTTAAACAGAAG
TGAGAGGTCTTAAACCTTAAAAGCCTATGCTATTTTAAATACCAGGTATATGGCATATAA
CTTAATTTTCATGCACCCACAAACAATGTCAATGGTCAAGGTCACTAGTTTATAANGGCC
CCANCANATTGGTCTG
>AM237671.p.cg.6
AAATATATATAGGCATTGCCAGTCTATATTTCATCATCNAAGGTTCACGTCAAAACATGG
CTGACGCGAAATAATTCCCGATTTTCTCTTTGAATTTGGGGCGTTTCCGCCCGGGACAGG
AGCTGAATTTTTGTNTGANATGAAAAACACCGTGTAANATGTCTCACTACTCAGGTTTGG
TAACAGNGCNAGGTCATTTGAAATATTGATNCGTGTTTGTGTCCTGGAGGGGGAT
>AM237672.p.cg.6
TTTTTTGATATATCANATTTTGCTTAATCTGCGCAGGTAAACAGTTAACTGTTTGATTTA
CCGAAGTCTCTGTTTGATTTGATNCGTAAAAATCACGAAATACAGACGATAGTTCCAAAG
CATAAATAATGAAAACGAAACGAAAATCAGAACAAGCTAACACCAACGTCATGTGTGAAA
ACTGTCAACGCATTGAAATATTTAGCCTCAATTTACTTCACAAAATCTGCACCAATATAT
TTTGCATGTTTCAAAAATTTCCCTTCATACGCGAACTGTTGCATAGCAAGTAAATTCATC
ATAGTCAGATCGACCCTTTTTCGTATAATGTCATGGCTGCTTTAAACAAAGAACCTCGTT
TTANAAGTATGGAATATGAGTCGTGGTAAAATGGGTATGCCAACCCGGGCCGTGGCAAAA
TAAAAGCCGGGGAAGATCGGCAATCGTCAATTCCAAATACGCATTATTTTGCAGCAATAT
TTACAGCGAATACAAATATACTGGTCCATCAAATATCCTGAAATTTTAATGAGATTGGCA
GATTAATACCTGCCAATCTTTTGTTTTGCCCAGGCCAAGTCTTGCCTACCCATTTTACCG
TATGCCGAACCCGAAGCTNTCACTGATTGAAACACGCCTTTCCTTTATTATTATTTTCGA

>AM237673.p.cg.6
TGGCCGTCTTTATTATATCTTTTACAGAAAATGTGTTTGTGGGGAATATACCAACAGGTT
CTCTCTATTCGAACACACAACCGATTGGTCTCATTTGCCCACCGGTCACNGTTAAGAACG
AAGGAATTGACATTCATGAAGACGATCGCNAAAACTGCACTTATGAATACCCAGATATTT
GGGGAGGACAGAANAAATTTTCCCTTCAATGTTACTGTGGCGAATTCAGTGAAAAAATAC
AATACGCTGATCATATGATAAGTGAAATTACTCACATCTGATGGTAAATTCCAAACTCAT
TAAATAATCAAGATATCAACAAACAACAAACTCTGTAAATGCGAGGAATTTTGAAATAAA
CACACGAGTTGCTTACTTTANAGCGCTATGGCGTAAAACAAGTCAACATTGTTACTTATG
ATCAATTCAGGACGCACAGATNCTTCAGTGTATCGGTTTCTTCTTAATACCANACAGCTG
TGAGAAGGAAAATTACCAACACACTTTATTTGTGCCATGCATATATATTTATTGNGCAAT
TATTTTTGATCGCTTCATTA
>AM237677.p.cg.6
CAAATTTTAAATCATTTCTTGATNGCTTTTTCTCTCCTAATGCACATTAACATTTTGGGA
ATNGTTTAATTAAATTTTTAAGATTTANAANCAAAATGTTATAAGCATGTGTATTCTACN
TGTGGAATCATTAAATTTCGNGGGGGCCAATTTTCGTGGATGGCTTAAATTTACAGGTTC
GCGGGGACNAAATTTTGTGTATTTTCATATATCTNCAAAAGGAAATATGACTTTATTACC
CTAATTATCAATTCGTGGAGGATGTTATTTCGTGGATGANAGGTAACCACNAATTCCACN
AAAATTGANCCACCTCGAAATCTAATGATTCCACAGTATTTGGGGCAATTGTAAAGTCTC
CTTAACAAAGCAGTGTCATCATTAGGCTAGGAATTACCCACATGGATCAAACACTACATA
TGAATAAGATAAAATACTTTATTATTTCTAGTTCTANAATGTCAGGGTGTCTCCAAGGGG
GCATAACTTATATATNCAACTTGATGCTCANTGACACAAAGAGCAAGAATAAATTATATG
GTTCAGGGATGAGGATCTCAGAAGTAGAAAAATATACAGNGTATCATCATTTTCTATTTC
ATAAAGGGGGGAGGAGGTATTATAAAGACAACACCTTTGGGTCATGTACCTGCCCCGGGC
GGCCGNTCGAAATCACTAGTGAATTCCCGGCCGCCTGCAGGTCGACCATATGGGANAGCT
CCCACGCGTTGG
>AM237680.p.cg.6
ACTCGGCGAGAACTGATCGCACGCCAATATTGATTAATTACAGACAAAAACTGAAGGTTG
CGAGTGTTATTTTTTATTGAACAACATTGTTTAAAATAATTCTTTATATATGTGACGATC
AGACAGGTTTGAATACCAGTGCCAGATAGCTCAGTTGGTANAGCACCTGACTAGAGATTC
AGGGGGCCCAGGTTCAAATCCCGGTTTGGTCCTTCATTATTTCTCCCATCCTGTTACAAT
ATTGGTGTTGTGACCAACCCCTGGAACTAACAGGTTAACTCGATCCTGCCAGGGATGATC
TTCGAGGGTGAANATCATTTAAGGGGGAGGAATGTGACGGTCANACTGGTTTGAATACCG
GTGCCANATACATGTAGCTCAGTTGGTANAGCACTTGACTAGAGATTCAGAGGGCCAGGT
TCGAATCCCACTTTGTTCCGTCGTTATTTCTCCCATCTTTTACATATACATGTNTATCAG
ATTTATGACAGATGATTAAGGTCATCACATGTTTTGCAAGATGCAATAAGTGTTAAAAAC
CTTTACTTTACAACAGAATACATTTAAGGGAATATTNATGTTNCTTGGTATTATTGGGGG
GGGTTTTCTTGACAGNGTCCATAACAATTTACCCGCTCCTAAAACACAAACTTTNTTTTT
GNGGATCANCTTACCGNTGATTGGCTGNTGTTGCACNAAACAAATAAAATTT
>AM237681.p.cg.6
GTCAACCTCTGCAGTGAATTANCTGGGGGAGGTCTTAAAAGCTGAAAAATTNCGAAAAAT
GGGCAAAATAGGAAATGGTCGAAATATCANAAAAAAACAATTTGTANAAAATTTTACACA
TTCTGACTAGTAACTTTCCTCGGATATTGGTGATTANCCTTATAATAATTAAATGAAAGG
TATTTGTGCTGAATGGGAAGTCAGGAAATTCTAGTTCTGGAAACACTCATCCCCTGGCTA
CAGTGAATTGTATAAAAAAAACTGTCCCCTGCCACCTATGTAACAAANAATCTGAATTCG
ACGTTTTTCTAGTAAAGTTGCCCCTTTGTGTAAAATCGTAAAAGCACATTCTGATTTGAT
AACATCTTTGACAATTAAACACAAATAATCTGCAACAAAGTATGTAAAAATCGCCATGTG
ACAATCATAAATGATAAAATAAATAATCTAATTATGTTGAAAAAAGCGAATTACCGAAAG
GATTCCATGTTCCCTAGTGGTAAAATTTTTGCAATTATTCTTTTTTAAAGTGTCTTACAT
TATTGATTCTAAATGTATTTGGAATTTTCTGTCCATCAAAAATACCAAAATAAAACTCTG
CAGTTGTTTTACAAACACATTTCANAAGGCTAAAGGTGTTATAAGACAGATGTAAATTGT
AAAAAATTGATCTTATTGATCAATCTAAATAGAAGGTAGATTGAGGAAAATGATTTAGGA

>AM237685.p.cg.6
ACATATGTCGCCAAATATGTAAATNCATGTATTTAAAAGAAGTCTCTATATTCTTTGTGG
AAAAAATACTATTTTTTAATANAACTGACCTTGGTAAAGATTTGTTCACAATACNGTCTA
TTTGTTTACTANCCATTGCCACCTGTTTTACCCTTTTCTCTTCCTCTCTCCATTGATATC
ATACAAATGATCTTTCCATATCATTTGTAATTATTGTCTTCTANAAGTATTTTTTTTTAA
TTAGNGGAGCANCCAAAAATAAACAAAATGAATTGAGAAATGTGGAGTGACGAGGGCTGA
GCTATTGGGTCATGGCTTTTTATGATTGATTTTATAAATCATTGTTACTGTTTCCTTCTG
TTTTTATTGATGATATCATTTGTAAATCAGNGTTCCTAAATTGAAAATTAGCTTATGATG
AACAGTGAGTGANAAGGGCTCTGTTGANAAACTCTAGAGTTTGGACAAAAAAGTGCTGCA
ATGTGTCTGTGATGAGGGAAAAAAAACTCTCTGTCACAGACAGCGACAATTGTTTATGTG
TTAACTGTAGCATTAATTCATTCAAATGTATTTTAAAACATGTGATAAGCTTGGAAACAA
AGTAATCTATAATAAAAGTTGTATTTTTTTCA
>AM237686.p.cg.6
ATACTGTTTATAACAANGCTNGCTACCCTTTGAAAATTTAACTCGCCATTAAACATCTCA
TTTTTTAAAGAATTTTTGAAACGATTATNCAAACTGNGTTCGACAAATAGTTTTCCTAAA
ACATTTTCTTCCTTTCTTTATTAAAACACGTTTTNTATACAGGCTTTCAATCACAACACG
TTTTTATAACAAAAGCAGAACTGAAAGTTTAGTTATTATAATCGTTNGACACCATATCAC
ATATATTTTCAACCCGCAGCGACAACGGAAGACCTACTCGNGGCTTTGCCACGAGCTCTG
CTCTAGTTATTTTGAATGTTCAAGTCTACTCGTATCATTAAATAATATCAGACGACACAC
ACTTTCCTATAGAAAAGTTCAGAGATGCCATCAATTTTGACTAATTACTGAATTTTGATA
GCACGCAACAGTTTTAAACTTGCACATAGTCTTTAAATATATAAAAAAGAATTAAATACA
AACGTTATCTTAGAGAAAATGTTACGTGTAGGTTGGTTCGTTTTTTAAAATACAATTCCT
GACATGAATCATGAGTACATGCCGTATAAAATAATGCTTTTTACCCTTTGAAAATTTAAC
TCGCTATTAAAAATCTCATTGCTTAAAGAACGTTTGAAACGATTACATAAACTGNGTTCG
ACAAAAAGTTTCTTAAAACACGTTCTTNTTGTCTTTTCAAACAGGTTTTTATACAGGCTT
TAATCCCACACGTTTTTA
>AM237687.p.cg.6
CAGATATCTCGAGAACGGTTTACAATTCATGANCACGTGTANAACAAAATATGTTTATAT
TANCGAGACCTTTTATTTGATATCAANAAAAAGGGGCTGACCCCTCAAATTAGGGGCCAN
AAGGGCTACTAAGTCTTTTCATAATAACTCTTTTCTGACCAATAATTTGATATTAATCAT
AAAGCAGCAAAGAAGCTTTTATTAAGTTTAATTTAAAACCGAAACCCGTTTTAAAATCGG
ACGATGCATTACAGGGATATCGGGGTTTAAAAATTGATTTTTCCGGAAATTTTGATTCCG
CGTCCTTGGTTTAAAAAATAGCGTTATGTTTAAAGTAAAATTAACTCG
>AM237690.p.cg.6
CCATAACTTTTAATGGTCAATCACATAAAGAACAAAATGTTTCAATATCTCTANAAACAA
AAAAGCTGTCCCTGGAAAAAAAGAGAAGAAAAAAAATAAGAATAACTAGTANACTAATTG
TTCTCGAACAATTAGAGGTCTTTCCACCTCATTGTTTTTTTATGTTTGAAATAAGATNGC
TTCAATAGAATAAAGTAATTTTTCTGCGTTACTTCATAAAAAAGTGCCAAACGATTAAGT
TTGCAATTTTTTATTGTTGATCTTGACCTTTGACCTTTATGCCATTTTGATCTCACAAGG
TANACTATCTAATACCAAGCGGTCCAATGTATCTATGATTATGGATTCAAAAGTTATTTG
NGTTTTTTATTGAATGTTCNAAACTTTCAGGGACAATAACTGCTANAAAGGGACTTTGGA
CCCTGTCTGTATGAATAGATTGAANAANCGTCTAAGTATACTGAATACATTAGTAAAAGT
TTCAAGTCTCTATCTCTAACGGTTAATGAGGAGTAGCGATAGCAAGCATTTT
>AM237691.p.cg.6
AAAGTGAAGCTCCCAAACTTCANAAGCAAGTTCCGGCGGCGCGGTAATAAAGCGGACGTT
CGGATGAGTGCTACCACCCTGGTTTTCGGCCTCATTGGTCTTCTGTATGTGTTGAGTTAT
ATCCCTACTATAGTTGTGGANAGCGTCAACGCAATACAGCCCCTCGTCGAANAAAACCTT
CCTGATAGCACGAGAAAAGTTGTGGTTTTGGCGAACTCTGCTTACTTCATTAATGGGGCT
TTCAATCCCTTGATATATGGCCTATTCAACAAGGCTTTTANAGATGAGCTTATTCTAATT
GTAAAGGGGCAATCGAAATAGTAAAATTGTTTCATTGGCATGATTTTTTAAAAAAATGTA
TACAGTTTCTAGTAAACTTGTCCTTTTCAAGCANTCC
>AM237692.p.cg.6
GGCCGCTGAAGTGTTGGAGTTGGCAGGCAACGCAGCCCGTGACANCAAGAAAACCAGAAT
CATCCCCCGTCATCTGCAGCTTGCTATCCGCAACGACNAGGAGTTGAACAAACTTCTGTC
CGGTGTGACCATCGCACAGGGNGGTGTTTTGCCNTTNNTCCAGGCCGTGCTCCTCCCCAA
GAAGACCCAGAAGCCAGCCGCCAAGTAAAAAGTCAGCCCTGTCGACTTGACTTGTCT
>AM237694.p.cg.6
CAAGAATGGGAGATTCCGCCAAGAAATCAAGCATGATTNGGAGCTCAAAACGGCGACCGC
TCACCCACCCTTGAAGATCCGAAGTTTTAGCACGGGGTCTGAGGGCGAGCCCGCCTCCCC
CGTCATTGGATCCCCCACACAAGTCTCTGGATCTCCACTATCCTCAGCATACACCAGGGG
ATTCCTGACCAAAGCTTTCCAAATGGACCAGCTCCACACATCGGCTGACAAACATCTAAA
GCACGAACTCGACTTCAAATGGCAATAGATCTCAACCTCNAAAAGCCGAGTGGCGAGGAT
GTGATATCCCTCTGTAGTGCAATAACTGTGTATGAACACTGTAAATGTGGNGACCGAACG
ANACAATTATGCATTGACGGCAAAATCAGTTTGCATGTCATTTGTAAAAGTAGGTGAATG
GGAAAATTGAATGTAATATTTTTACAATTTTTATACTCTACACTTTTATGTGTNGGTCCA
TTTTTCAGTATTTNGTTTTATGTCTATTTTTTTATAAGATTGAATAAAATTACG
>AM237699.p.cg.6
CCTTTCCAAAACTGANAAATTCCCTACTTTTACTTTCATTTTCAGAGTTTTTCAATACAG
ACGCATTTTGCCGGAAAACGAATCTGACTTCAAACCACGAAATTTTAACAGGAAAGAGAC
AATTTGATGAGCTTTCATTCAAGAGGTCCCTCGTTGCTGAACGAAAATTAGGGCCGGAGC
TATGAACCATAACGTTAACATTACCGCCTATGGAAAATGCATTAGTGGACTATACCCATA
TATGTAAAAATTCAAACCGCCATCACGGCCCCGCCCTACCACTAGGGACTGTGATTTTGA
ATTTACACTACCCGAGGATGCCTNTACACAAGTTAAAGCTTTTCTGGCCAAATGGTCTTT
AAAAANAANATTTTTAAAGATTTTCTCTATATATTCCTATGTAAAACTTGATCCCCCAAT
TGTGGCCCCACCCTACCCCCAGGGATCATGATTTGAACAAACTTGAATCTACACTACCTG
AGGATGCTTCCATTCAAATTTGAGCTTTCTGGCCTAATAGTTTTTGATAAGGAGATTTTT
AATATATATTCCTATGTAAAAATTGATCCCCCTATTGTGGCCCCGCCCTACCCCCAGGGA
CTATGATTTGAACAAACTTGAATCTACACTACCTGAGGATGTT
>AM237701.p.cg.6
TTCTCTAAAACTACTCCACCGATTTACATGAAACTTTCAGGTCTTATAGATAATGATCTG
AACCTTATTGGAAATTTTTTTAATGATGACGTCACTTCCGGTTTTGAGTTATTTACAATT
TAACGATTTTCANAGGGTCAGCTTGTCCAGGGGTAAACTCCTAAACGATTTAANATATTG
AGTTCAAAATTTCAGGGATTGTANACAAAAGGTTGTANATCTGACATTTGGTATACATAT
TTTCCTGTGACCAAAAGCGCCGAAGCTCGCCCGAGCTCGAAAATTACAGTTAAAAAAGGG
TCGNGATTTTTCGNGGTTTTCTTTCAATATCTCTTTCCTCGATNGTATTTTGTTATAACA
TGTANAACAAAAAATCTTTATAAAGTCAANAGCGTTTATGTGACATCAANAAAAAGGGGC
TGGCCTTTCAAATAAGGGGCTGAGGGAGCTCTAAAGTCTNTTAATGATAACTTTTTTCCG
TGAAATATTTTGTGATACGTTATAAAAGCAATTATGTTTATTCTAACGTTATTTACCTAC
ACATGGCAATTATTTACTCCTATGTTACGTAATTAGGGATTTTAAGGAGCCAGAAGTCCA
AAACTTTGATGCTCAATATCTCAAAATGGAGGAAAATTTTGAAAAGCAATATTGAACGAA
AGATGCTCAAAATATTCAGCTTGACAACCTGCAACCATAATTTCTTGTTATGCGGTCCCT
AANGGAGTTCAGGGC
>AM237704.p.cg.6
AATTGAATTTTATTACTNACACACTATTTTGCCTACCAGTTTTTAATCGCTTTATTCTCC
GAACNATCTGTTTAAGTTTTTATTATGAAAGGTTTTAATCAAATAATTTTGNGCTTGGTT
TANATTACAGATAAAAAAAGCTTTTATACATGG
>AM237707.p.cg.6
GACTTACNACNTAAAACCATCTATAGGTCCTGNGNATTTCCTTTTTAAAACACACCATAA
TGCAGACATCACATCCAGAATATCTTTTTATTTTCCTAATGGTTGGCTTCCCCTTAATAT
AATAAGGTGAACTTTTTGATTTAAGTCCAC
>AM237714.p.cg.6
ACTTTGAAAATTGACTTTATTCANGANTAAAAGATTTTTANGGGGGGCGCCTAAAAAGCA
AGTCTAACCTTTCTGAATAACTAATTCTTTCCGGATTTGACCCGATTAT
>AM237719.p.cg.6
TAATTTTAACTTGGCAAGAGTTGAATAAAATAACTTAAAATGAACNATTTATTTGAAATT
AATAAAATTGGTCTTTGGAATTTTTTCACTTTATGANTATTGNTTTTTCAAAAAGATAAA
C
>AM237722.p.cg.6
TGGCACCGGTATTCAAACCAGTCTGACCGNCACATTCCTCCCCCTTAAATGATCTTCACC
CTCGAAGATCATCCCTGGCANGATCGAGTTAACCTGGTAGTTNCA
>AM237723.p.cg.6
CGGCACTAATGATATAGACTCGAATTTTGATTAAAAAGAGATAAAATTAAAAGAAAATAA
ATAAATAAAATTAAGAAAAAACGATTTACAAATAAAAGGTGGTAAAGAAACTAATAAATG
AATGAAAGAGGCGCAGTTGAAAGATTTGATGAANTTACTATGTGGGTGTCAGGTGATGTA
TGGCTATGAGACGTTCATTTTAGTGAAGTCTAATTGTTTGTTCATGCCATCAGGTCTGAA
TGATTTGAGTCTGTGCATCCAAAACTTTTCCTTGCTCTTCCTCTCCGCGTCTGTCCAATG
AGGATTATGGTCAATAACCAATACTGTCATGTCTTCCCATTTGTGGCCACTTGTATTAAA
ATGTTCTCCGACGGGCTCCTTGACTTTTTTGGTCTTTATGGTANAGCGGTGGTTGTTGAT
CCTTCTGCGGAGGTCACCTGTTTCACCGACGTATTGCTTAGAGCAGACTTTGCAACTGAT
GAGATAAATGCAGTTGTCTGTGCGGCAAGAAGTGTTGCCAAATATCTTGTAGGTGCGACC
TGTGATGGGGCTTTTAAAACTGTNCGCGNTGGTGCTGTGTTTGCACAACAGGCATCTGGT
NTCGGAACATGTTTNAAAACCACCATTTGGCCNCAGGTNCATTAATCTTGCCCTCCCTAC
CATGTCCTTTAAG
>AM237726.p.cg.6
ACATGTATCTATAAGCAATTTAACGAAAGTTTGCGCGACACAGTGCATTCCTCGAGTCTT
TGATAATCATCACTGAAGCGCCACTACTATAAAAGAATATGTGGCGCGAATGTCAATAAG
CATTAAAACAATGAAATTAATGTCATCAAGTTTTTTCGTATTCATATAAGTGAGTAAAGA
GATGCAAGCAGTAAGCTCAAACTAAACAGATATAGATTAAAATGTGGAGATATAAAAGAC
GAGGGACGACTGGAATAATGCCAAACAAAAAGCAACAGAAACTCGTAGAGAAGTAGGCAT
GACAAATGGTTATGTTTCTTAACTGGCAACATCACATAAAATCGCGACCTTTAGAAGTCT
AGTATATCATGTAAATATAAGATTATACAGTATGTAAATGAATGATTCCTTTAAAATATC
TACTATATGCAGAAATTTCACAATTAGAATTAACAAGATAGAATAAAAGTTCTTGCGCAT
GCTCCACCTTCAGCTGATGCGCATCAATCACGTGGCCGATTACATCCGGTTGTATCTGCC
AATGACCTGGTTACAGTTGGGGCAGTTGTGGGTCACGTCCTTGCAGCCAT
>AM237727.p.cg.6
CATGATTCATGTCAGGAATTGTATTTTTATTTTAAAACCGGACCCGCCTACAACACACGT
AACCTTTTTTATAGGATAACTTCTGTATTTAATTTTTTCAAAATTTTGGAAGACTATGTG
CAAGTTTGAAATTCTTGCGTGCTGTCTAAAACTTAGAAATTAATCAAAATTGATGGCATC
TCTAAACTTTTCTTTTGGAAAGTGTGTGTCGTCAGATATTATTTAATGATACGAGTATAT
TTGGATATTCAAAATAATAATCAGCTATCAAAGATCAGCGGGAGAATTTATGCAAAAGTG
AGCATCTCCATTTACACCAGATGGTGATGTTTCTTAGAGCCACTATGTAACGTGAAATTA
AATAACCTTTTTTACAGAAATAAATATAACTTCTCTCAACGATGCAATAATATGCAAAAT
CCTTATTTAATATCAGTGGGTTGACTAATTACATTGAATAAAACTTCAATTGCGCTTGCG
TTAATTTGAATTCTGGAAAGGAGTTAGAGCAATCTGATTAAAATCAGCTGTTCTGATACG
CTACCGCTCTCGAACATCTGAAACAACCCGCTTAGAGGTCACGTCCGAACGACCTTTCGA
TAAGCCAATCAAATTGTGGCTAGCAGAACTCAGCCAGCAGATGATTTCCCATAAATCTGT
GCGGGTATATTTACATTTATCCAAGATGGCTGCTCCATCTAAGAGACACAACCTCCTAAA
AAACTACAGGTTATGCACATGTGCATTATT
>AM237728.p.cg.6
ACAGAAGAAAAGTTGTTTAAAATGATGTTCTCAACAAAATGCAACCGTCAAAATTTCGTT
AAACGGCCCCTAAAAGGAAATAATGGACCGGCCCCTAAAACCATCTTTCTCATATATCTC
CAGAACAGTAACGAATTTCTAAACACTTGTTGAACAAAATGTGTTCATAATTAAATGACA
TTTTATTTGATATCAAGAAAAAGGGGCTGAATCCTCAAATTAGGGGACCAAAGGGCTCTA
AAATCTTTAATCTGTAGCCCTTTACTGAGAGATATTTTGTGAAATGTTATAGAAGCAAAT
GTGTTTATCTTACAGTTATGTATTCAAGCAATGTAATGATTTTATCATGTGTTACGTAAT
AAAGGGTTTTTAAGGGCCGAAAGTCCAAAATTTTGATCATCTATATCTCAGAAAGGAAAA
ATATTCTGTAATGTAGAACAGAAGAAAAGTTGTTTAAAATGATGTTCTTACATGTAACAA
TATGTAACCTTCAAAATTTCGTTAAACGACCCCTATAAGGAGGTAAGGGATCNGNCCCTA
AAACCTTCTTTCTCATATATCTCCAGACCGGTACCGAATTGAATTTCTAAACACTTGTTG
ACATAATTGGTTANAATNAATAATTTTCATTTGNAATCAAAAAAAGGGCTGGCCCTTTAT
TAGGNGATTAAAGGCTNTNAAGTNTTTATNTNTANCCCTTTTTGNGGATNTTTGNGAATG
CTTTAAAACAAATTTT
>AM237729.p.cg.6
TGTTGGGGATGTCCTGGAACAGCAGGTGTTTCTTCTGAAACAGCTGAAGGAGATCGTGGA
GGACAAGAAAGACCCAGGTTACGCTGACGAGATCGGAGCAGAGGAGGTGAAAGATACCAA
GGTGGAGGAAAGGGTGCTCAATGACGAATTACAGAAAATCCGGGGCCTGAAGCCCGAGGA
TAGCGAGGAGGAGGAAGAGGAACATCCGGCGGAAGTAGAGGAAACGGAAGTAGAGGAAAC
GAAAGTAGAGGAAATGGAAGTGGAAAACGAATCAGAGGAATCCGCCGAAACGTTGGAACA
GGAGCCGGAAATTTTCGAGAAGTCCGCCGAAACGGAGGAAAAACAGTCGGAAAGTGTTGA
GGAATAGATATGTTGGATTTGGGAGAAGTGGAGATTAAAGCGGTTCTAACAAGATTGAAG
ATTTGATGATATGGGGCGGATCTTTACTGAACGCTTGACTATAGTGCCTAGTAGGGGTAA
AATGTATACACAGTTCTAACTGTCTATATATGAGTGATTATTAGTTGGGTTATTTTGACC
GATGACCCGACTTAATTAGTTTACATGTAAAGAAATTCCACCTTGATNTAAATAAATGTC
TACATG
>AM237734.p.cg.6
CGAGCGGCCGCCCGGGCAGGTACGAGTTAATATTACTTTGAACATTACGCTATTTTTTAA
ACCAAGGACGCAGGATCAAAATTTCCGGAAAAATCAATATTTAAACCCCGATATCTCTGC
AATGCATCGTCCGATTTTAAAACGGCTTTCAGTGTTAGATTCAGCTTAATAAGCTCTACA
AAACACATATACATTTTTGATTAAATCAGAAAATTCATTTTTTCGAAAATTTTGTTTTAC
TTCCGGTTTCGAACGGAAGTGATAGATTTTCATTTCCAGCCTTATTACAGAGGTAAATCG
ATCAAATCATAACCATTCAAAATTTCAAGCCTCTATCTTAAAGCGTTTTTGAGAAAAGTC
CGGGACAAAATGACTTTTTGAAATTTTTAAAAATGACGTCACGTCAAAACGGGAGTGACT
TTCTCTTTAAAACTTTAATATTTTTGAGGGACGCCAACTTACAAAAATCTTTGAAAATTT
CATCAAAATCGGTTAAACACTTTTTGAGTTATGAAGCAAAAAAGGAGTCAGAAGAAAAGA
AAAAGAATAATAATAATAACTAGAGCAAAGCTCGTTGCAAAGCAACGAGTGGGTCTTCCG
TTAATGTCGAAAGTAAAGCTGGAAGTTCCTGTAAGAAGCAGAGCTCTCAAACCATTACAA
GAGTACTAAAAAAAAGATAAAAATAATCGAAGTATTCCTGGTCCTCGGNCGCGACACGCT
ATCACTAGTGATTCGCGGNCGCCTGCAGGTCGACCTNTGGGANAGCTCCCACGCGTG
>AM237735.p.cg.6
TTCTAAAACGAGGCTCTTTGTTTAAAGTAACCTTGACGTATAATAAACGGGTCGATCTGA
CAAAGATGAATTTGTTTGTTATGCAATAGTTCGCGTGCGAAGGGAGTCTGAAAAACGCGA
AATACATTGATGCCGATTTCGTGTTGTAAATGAAGGTTAAATATTTCAATACGTTGACAG
TTTTCACATTTGACGGTTGTGTTAGCTTGTTTTGATTTTGTTTCGTTTTCATCATTTATG
CTTTGTAACCTGGGAACTATCGCCTGTATTTTGTAATTTTTACGTATCAAATCAAACAGA
GACTTCAGAGAGTTGACTGTTTACCTGCGCAAATTAACAAACTACTAGAATACGATTCAT
CCTATCGGCAATTCGATATGATCTTTCGCATAATGGTTGATTAATGCAATGTGTTTTGTT
GATATGCTCAGCATTTTCTCTGATTTATTCAGTTTAAATATGTAGGTATATATATGATTC
ATTTTGAAAAATAAATTGTGCTCTTTATTTTTTATAGCACATGCATATGTTTCTTACGTT
TAATTGTTTACAATTCCTATTTACTAACCATATTTGAGTGTTAANGGTCGAGTTTTTGCA
AGATACAGAGTTTTGCTTACAATTCTATGGTTGNATATAGATCTGAGGCCATCCTTTGGT
TTTTGGTTTAAATCCATTTTNAATGCTGAATGGNAATACCAGGTTAAATCTTAGCTGATG
TATAACTCATGTGACCAAATTGACCAACCCACCA
>AM237736.p.cg.6
GCAAGGCCTTGCCAGTTCAGATGACGTCGACTATCCAGAGGATTGTGAAGATCTTAATGA
TCCCGACTATATTGTAGAGACCGAATATGAAAGTGACAGTGAGTCAAGCATTTTGGATGA
TGAAAGCAGCAGCAACTTGATGAACGATGTTGAAGTTGAATCGTGTATGGGTGATGTTGA
CTATCCCCAACTCCAGCCCGATGACCACAGTTGTCCGGAACTCCAAGCAGGTCCAGATGA
CGTCGACTCTCCCAAACCAGAGGATTGTGAGGCTCTTGATGAAAGAGATTTAGATTGTGA
CAACCCACCGTGCAAAAGAAAACTTGATGAAAAAGACTGTTTATTTGACAAAAAGTTCCC
AAATGTTTTTATTAAGGGATTGAAAAAAGACAATGCAAAATCCAAGCACAATAGGGTATA
TGATTGTGTTCATGCCTGTTTATACTGTCATGAATTGTTCACCAATATACAAAGTCATCT
AGAACGTAGACATGTAAACCACACCAAGGTAAAGGCTATTN
>AM237738.p.cg.6
CGTGGTCGCGGCCGAGGTACGCGCATAATTTACGCGCATGTAACAATTTGTTTTGTTATA
CTTTCATGTTAAATACTGAAATCTGATTGGTTAAGATGCAGTTCATAATCCGTTCTATTA
CCTTCAGAATTAGCAACGCCTATATTAGCAATTCCTATATAAAAGCAGTAAAATTTTCTT
AAAAATTAAGACATTCAGTATAACAAAATAAATAGTGCCCTGTTTGGGA
>AM237740.p.cg.6
AGCGTGGTCGCGGCCGAGGTACAAAAAAACCAACTTTGCCTCCCTGGTTATTGACAACTC
ATTGCATTAGTATAAATTTGCTTAATCAAGAAATGGCGGATGAATACAATAAGGTGCAAT
GTAAACATTCTCTAAAATATTATTTAAGTTTATCGCTTACATTTTGATTGGAGACTGTGC
CCGATAGAAATAAAATTTGATATGTAAATGTATTTGTTATCGGGCATGGTCTCCAAAATA
ATTGTAAGCGATAAACTTATCTAGAGATTTTGTTGCAATTAATAAACACGATAATGCAGT
TGGTTTGGTCGAGCATTTTAGATAGCACGTGTTGTGGATTTGTTTGTAAACAACCATAGC
ATAGGTAATCTTGTTTCAAACAGGAATTGAAATAAATAAAAGTATGTTTTATTATTATAA
TTAGGGACACACTGTTAATGTATTCAAATTATGAGCCTGTGAAATGTGCTAAGACTTTTT
AAAGTAGAAAGAAAATAATAATTTTTTATGAACTTTGAAATTTCTTCGATTTTTGTAACC
ATGATGAGTTATTGTATTATAAACTCATCACTACCTATTTTATAACGAAATATACTGATT
ATTGTTTTTGAAACAGCACAAAACGTAATTTATTTCCTTTTTCTATTCTAATAGTATTTG
ATAAACGACTATATACCGGGTATATTATATTAG
>AM237742.p.cg.6
ACTGCACACTCTCTGTAGGACCTGGAGCTGATGAGACTGGGGGACCAGACCTTGGTCGGG
GAGCGAGGCTTGTTGCTGAGTGGTGGTCAGAAGGCCAGGCTCACCCATGCAAGGTATTAA
CNTTCTGTTTGGGCTTTCTTAGGTAACCCTCGACCATGAATCAAAACCCCCAGCAAATTT
TGAAACATTCTTATTTCATTGAATTCATAAAAAAACGTTTCAACAAACCTTTGAAAAAAT
GATAATTCGTAAAAAATTGCCCAACCCAATTTTAAAGAATTCACATACTAAGGTAAAAAT
CAGAGGTGAAAGTGTTTAGTATTTCCTTTAACCAGTAAAAAAATGACAATAACAAACCGT
CAATTAATTCTCTTCCTCTTTGGTAAACTTTAATCTGTTAATGATAACTAAGCTATGTAG
ATTGCAAAGACAAAGCATCAATAATTTCTTGACTTTAATAAATGTATAAACTCAATTGAA
GTTCAGGTTGAAATCAAGTTATCATTTAAGATGAGTTCAGCATCACACTTATAATCTGAC
CATGCTCTTCATTCTCTATTGATTTATAGGACGGTGTAC
>AM237743.p.cg.6
GGAATAATTCGATTATTTCATCTTTTTATTTTAGTTAATCTTGTTATTGGTTTAAGAGCT
CTGCTTCTTACAGGAACTTCCAGCTTTACTTCCGACATTAACCGGAAGACCCACTCGTTG
CTTTGCAACGAGCTTTGCTCTAGTTATTATTATTCTTTTTCTTTATTTTTCTGACTTTTT
TAAAGCTTAATATCTCAAAAGGTTTTCAACGGATTAACATGAAACTTTCAGGGATTATGG
AACGTCACTGTCCCTTCAAGATGTTAAATTTTGAATTACAACGTCACTTCCGTTTTTACG
TTACGTCAATTTTTAAATTTTAAAAAAGTGATTTTGNCCAGGGCGTTTTTCAAAAACGCT
TGAAGATAGAGACTTGAAATTTTCTGTGTTGAAGCATTGATCGTTTTTATTTGGACATAA
GGCTGGAATTTAGTTTCCGTTACTTCCGGTCCAAACCGGAAGTGTTTTAAAAATTATGAA
TTTTCGAATTTTTCATTTGAATTTCAAATGTTTACGAGGTTTGTNAAGTTGGTCATGCTG
AATACGAAACTGAAATCTGTTTGAAAATCAGACGATGCATTACAGAGATATCGAGGNNTA
AAAATTGATTTTTCCNGAAAATTTGATTCCGCGTNCTTGGTTTAAAAATTAGCGTAATGT
TCAAAGTAAAACTAACTCGTACCTCGGCCGCGANCACGCTAATCACTAGTGAATCCCGGG
CGCCTGCAGGT
>AM237745.p.cg.6
ACATTTTAGGAAAATTTTAGTGTGTTAATTACTTATTGTTTTCCGTTATCAGTGTTTAAA
TAATTAAAATAATAACTTGTAGAAATATTTTCAATCGGGATTCAGAAGAATTTACNTTTC
TGCATTTCATAGAAATGAACAGAATATTTCCTTTCTATGTTTACATTTAATTTTGTTCAA
ATTAATGTTAAATAATCTATCATTGAAATTGTGTGCATCATCAAATACTGATTCCGACTA
CCTTGAAGTCATTAAATTTCTATTGGCTATTGACAAAAAAAGAGACGAGTGACCATCCAA
TGAAAACGAATACAAAGAGTTTGATTGACAGGTTCAGCCAGGTGCAGGTCTTACCCGATG
TCCGAGGTTATGTGTGCCGCGAGTGGTCTCAATAAGAGTTATCGATGTAAATAAATTAAA
AAAAGATACATGCTTATCAAAACATGCTCGTGTAAGTTGAAGTTGATTAAGGCTTGTTCC
AACAGAAATCATGTTTTGCTAACTGTATTTAATATTTTTTATGTATAGCGAATTTTAATA
TTGT
>AM237747.p.cg.6
GGAAATGCCTATTTTCTACTTGTCACATCACATTACTTATTCTTCATTTCGTATTATATT
ATATTGTGACTTTGACTATGGCATTATGATTCATGCAACTTTTATGCTATGTATTCTTCA
ATAAATGACATGTTTTATTCTTTGCGAAAGAGTTGAGTTTTGCTACGTAATAGTATAGAT
GTGAGCAGGCAGGCATAAATAAGCTTTACAAGCCATAAAGCTTTTGAATGGTTTTTTGTT
CAATTACATTGTAGGTTTATATCTCACTCAATACGTTTTTCTTAACTCTCCCTAAATTTA
TCCATTAAAGGTAAAATATATACTGTTACAAAAATTTAGATTCTCTTTATTATATTTTTA
ACG
>AM237749.p.cg.6
CTTAGAAACTATCAGAGATATGACTATGAAATTTTCAGGATAGGTAGTCTATAGTCTGAA
GTTGTGCACTATTATTTTGTTTTACACCAGTGGCGCCATTTTTTGGAGCTCGCCTAGGCA
CGAAAATTGGGTATGAATTTTCATTCAAAATTTTCATACGTTTTCATCTGTATCTTTTTA
TCAGTTGGTATTTTGTCAAGACATATATAACAAAAGTAGTAGATAATTAAACGTTCTTTC
CAACAAAATCAAGAAAAAGGGGCTGGCCCCTTAAATTAGGGGCCAAGACACTCGTAAACT
CTATTACAAATAACTTAAAAACGATCAAAATTTTGTAATGCAAGATAGAAGCAAAGTTGT
TGATTGTAGCAATATTTATCAAGTAAAATCATTTTCACACCCATTTATGACGTAATTAGG
GATTTTAAGGGGCCAAAGT
>AM237750.p.cg.6
ACATATGCTTTTTTGTATTGCTTTTTATAAGTTCTCTTGCTTTTTTAAGAACTTGCATTT
CTTTCAATTAAGATAGAAAAGATCAAACTTGTTTACATCTAGTCCCTAAAAACCCTAATT
GGGTAACGCAAGAGAAAATCATTATATTGTTAGGATATATAAACGTATTATACCTAATCT
AGCTTTAATAACCTTTCACAAAACGGCTCTCATTAAAGGGCTATAGATAAAAGACTTAAG
AGCTCTTTGATCCCCTAATTTAAGGGGCAAGTCCCTTTTTCTTGGATTCAAATGAAAGGA
CATTTAATTCTGAACATATTTTGTCAACAAGTGTTTAGAAATTCGTTACCGTTCTGGAGA
TATATGAGAAAGAAGGTTTTAGGGGCCGATCCCTTATCTCCTTATAGGGGCCGTTTAACG
AAATTTTGAAGGTTGCATTTTGTTGAGAACATCATTTTGAACAACTTTCCTTCTCTACTG
TATTACAAAATTTATTTCCTATCTGAGATATGGATGATCAAAATTTTGGACTTTTGGCCC
CTAAAAACCCTTAATTATATAACACATGATAAAATCATTACATAGCCACAGGATGAAGCT
CTGCCATTCAGTCAACTGAATGTTTACTGAATGGTCTGGAAAGGTCACTGAATGGCACAG
ATATGCCATTCAGTCGCAATTCA
>AM237751.p.cg.6
ACTTTGTTAACTCTGGTGCTTCTTTTGTATTATGTATGTTTTCTAGTCTAAGGTTGGCAC
CAACCTTGTGTTTTCATTGAAGAATATTTCTGTTCCCAGTCTTTTTATTGATTGTATATA
TGTTCATTGTCTGTCATTTATTCTGATATGTCTCGAATAAATGACCATTCCTATTCCAGT
TACCCACGAGTTACNTGTTATGATTTTATAGGAGGGGTCAAACAAACATAAATAATCTTA
ATTTACATTTTGATGTGAAAGACCACATCACAATCATTGTCAATTTTATCATTTATTGCA
TCTGAAAAAATTGCACATTATGTTAAAAAAAAAAAGAATTATGAAAAATATATGAAATAT
TAATAAAAGGCAAAAAACATACCAATAACATCACAAATTATTCTGAATAAATTCTTTTAT
ACCTTTTCAATCAATGGGTAATTGCATTAAGTGATATCACATTTTTTAGATTTAAGATAT
CCTGTTCCTAGCTAAAACGATGTTTCCGGGTTCCATAAAGAAATACAAAAAAAAGTTGCT
GTCCTTTAAAAAAGGACTACAATACATTGACCATTTGTATGTGTTTCCAACGAAAAAGTG
AAAGCCTTAAGATTATCAGAGATTCCACCGACTCTAGCCCTCTGCTTTTAACCACTAAAT
TTGTA
>AM237752.p.cg.6
CCCGTATATCGGACAAATTTATGCTTTACTGAAGATATCCTTTCCTCTGTGAAACTGTCA
CAATTATGAAGATGTTGACCCTTCACCAGTTTTGGTATGATAGGCTAAACNTTAGCNTGT
CGATATCACNGTGATAGATTGATATTCACGAGGAGGGATTACNTTTCCTGGCAGGAAAAT
AAATATTTTTTATTGTTTAATATTTGATATATTTGTTACGTGATCGAATTGAGCATTATA
ATTAACAGCATCAAGGTAACNTTTTATTAGTAATCAACACATACATTTTCCCCTTATTCA
AAATTGAAGCAACCGACGCTCTTGAGTGAGTTGAAGAGGTAATTGTTGTCTTTACCTTTA
TTAGTCTGGGCTGACTCTGAAAACGGAGTAAACTCCGAAAACGATTTCCTTTGCGATTTC
CGATAGCCAATGTAAATAATTAAGAGTCTCGTCCCTTCTAATTAATGATTTAATTAAAAT
AGCGCAAAACCATCCTAAAGCGTGGGGAGAAATAGAAAAAAAATCAATATTTTTTAAATT
TTAACATAATATCTCAAAATAGATATGGAAATATTTTGAAATTTAAAGCATCAGGAAAAC
ATAGTTTTAAACAATTCACACGTGTTCAGGATCTCTAAATTTAGAAAACCAGACTTCAAA
TAAAAGTTGAAACTATCACGACAGACATACAAGTGCAGCACTTATGTAAGTATGCAAGCC
TTTAGTAAAGATGATGTTTTATCAATAGAATACGACT
>AM237753.p.cg.6
AAGAGTATCTAACTATTATTATGAGGCTTTAAAGTATCCTTGTCCGCCAAATTTAAGTGT
TTGATGAAACATGGGGTCCATACTATTTCTAATTTTAGGGGCTCAAATTTTGACNTGGTG
TTATACNTTACAATAAACTATACTTGCAGATGAGCAGCNTTGCTGTTGTGAGTGTGGATT
ATATTATACGTGATGCGAATTACGGGTGAATTATTCGAAGGCTTCATATGGGAGGCGCAT
CTATATTTTTTGCGCTAATTTACATGCATATTGCTCGTGGGGTCTATTTTGGAGCATATT
TAAAAAATACGCATGTTTGGTATAGTGGGCTAACTTTGTATCTATTGTCTATGGGAGTTG
GATTTTTAGGGTATGTCCTTCCTTGGGGGGTCATGTCTTACTGGGGCTTAACTGTGATTA
CTAACATAATAACAGTTATTCCCGGAGGCGCCCGAGCTTTAGACTGGTTTCAAGGAGGGT
TTGTGATTTCTACTGTAACTCTTAAGCGAGTCTTTGTTTTACACTTTCTTTTACCGTTTG
TAATTTTANGGCTTAGCCTAGCTCACGTTCTTTTGCTGCATGTGAACGGGTCTAGAAATC
CGTTAGGTTTAGATGAAACAAATTTTANAGTCCCATTTCATNCTTATTACTCCATTAAAG
ATTTGGCNGGGGTTTGCATTGCTGTTGGCGGGTCTGGTTGGATAACATTTACTTTTGCTA
GCTTGACNGCTGACC
>AM237756.p.cg.6
ACTTCACCAAACTTGCATGGATGGTGTGTCTTATGATACTGATGCACCAGACATGCTTGA
GAGCTGAATCTGAGCTATAGCTTTCAGATGCTGGAGGAGGTAAAGGTTTTTCCGAGCTGG
TTAAAGTTTTTGTTGCAGGTGCCCTCTGATGATTATATCTTAGTTACTACTTGTTCTAAC
TTCCCCAGACTTGCATGGATGGTGCGTCTTATGATACNTGATGCACCTGACAAGCTTGAA
TGCTGAATCTGAGCAATAGGTTTCGGATGCTGGAGGAGGTTAAGGTTTTGTGAGCTGGTT
AGATAAAGTTTTTGAAACAGGTGCCTTCTGATGATGATATCTTAGTTATTACTTGTCCTT
ACTTCACCAGACTTCCATGGATGGTGTGTCTTATGATACTGATGCACTTGACAGGCTTGA
ATGCATAGTCTGGTTTCGGATGCTGGANAAAGTTAANTTTTTANGAACAGGTCACATGTT
NGATAGATGATAGTACCTGCCC
>AM237757.p.cg.6
AGCCTCCGTAATGGTTTCAGAGAGCCAATTATTTGCAAACACTTGCTACTACGGAAGTAT
TTGATAAAATTGACAAAGATTCCGCTAAAGCACTCGTAACCATCATCACAGGTAAGTAGT
GTTTTAACTATGTTGCTACTTTTTTCCATTTATGTTAGTTACATTCTCGGGTTTTTAATG
GCGCGGACGCCATTTTTGCACCAGCCATAGCTCGATATACTAAGTTTTTATACAAAACAG
ACACCCATTCTATTTTTTTAAAAGCATAATTTTATTAAGCAACCCAATGTTTATATTTTA
AAACCACGTAGAGTGGTTGAACACGAACGATAACTTTGTTCAAGATATCATCGTTTTGTT
TAAATAACCGCTAGATGATGAAATAAGACAAACACATGTTTTAACATAAATCAAGTAGGA
TATGATATGAAAAACGACCAGTA
>AM237758.p.cg.6
GCAGAGCTGGCCGTTCTAGCTGTTAAGTGTTAGAGTGAGCGCGGGTAAACGGCGGGAGTA
GCCTCGACTCTCTTAAGGTAGGCAGGCAAAGCTGGTCGTTCTAGCAGCAGCGGACGTCGC
AGGGCATCGCGGGCATCGCAGGCTTCCCCCTCGCGTAAGTGTAAGTGTTAGAGTGAGCGC
GGGTAAACGGCGGGAGTAGCCTCGACTCTCTTAAGGTAGGCAGGCAAAGCTGGCCGTTCT
AGCAGCAGCGGACGTCGCAGGGCGTCGCGGGCATCGCAGGCTTCCCCCTCGTGTAAGTGT
AAGTGTTAGAGTGAGCGCGGGTAGGCGGCGGGAGTAGCCTCGACTCTCTTAAGGTAGGCA
GGCAAAGCTGGCCGTTCTAGCAGCAGGCCGACCCGAGGATAACGAAGGAGTCCCCCCGCT
CTCGCTCGAGCGCGTAGAGCATTCCCTTTTTACCGCAGGCCGTCCCGAGGTG
>AM237759.p.cg.6
CAGGTACATCATAAGTGGGTTTATTTTCTTTTAGAGCTCTTATTTTACAAGAGACGATGG
ACNCATTCNCAAACATTCGAAAAAGAGACTTTGAATATTGAAAACTTGATATTTTATTTA
AAAAATCATTTTTTGTTATATGACAGATATGTTTGTATTTGTGTCATCTGTAAACAAATA
AATTGTTAAAATTAGC
>AM237760.p.cg.6
TGTATGTGATGNGTGTACATAATAATCATTTTGGNTCAAGTGCCCACAAGTTTANAANAA
TGACATTGTAAAGACAACCTTTTCCCGCCATTTTTGCATTTTTAGCGTAAAACAGCTTGN
TTTCAAGCAGTTTTTCCTTTCNAAAACATAGAGCGCATTCTTGAACAAATAAAATATTTT
AATCAGAGATGTATCTANCCAAGACTGATCAGTGACAAAAAAAAATACTTTGNTCAAGCA
TGCGCTCTTTATTTCCCATTCGTAAATAGATAANAAAATGTCAATNTTTGGCTGATTTTG
ATTGAATTATAGAAATGGCGTCACTTCTGACGTCATATACTGCCAGTGAGTGCAAATAAA
TCAAATAAATAGATGAAANATATATTNTATATCAACTCTTCTAAAAAATAA
>AM237762.p.cg.6
GTGGTCGTTTGAATTCACGATATTAGAAATCTTAAGGAATTGACAGATAATCAAATAATA
AATGTAATATTTATGATCAAATCATTATTATCTTAATCCTTTGTGAAATTGTCGATCTAT
AATTTCTTTTGAATTTGTAAATTCAACATATACAATGATTGCAAACTTTTTACCAGAAGA
ATATGCAGCCTGGAACCCATGTCTTTGAACTGAATCATCGGACTTAAACTTGACGATCAG
CTCCTCTTCGTCAGAGATGATGTCGCTCGGGACGTCACTAATGCCCCCGCAATATTTCCC
CAGGAGCTTGCTAGGGGCGGAAAACAGCTCAATGTAATCGTAAACGCATTGGTCGTGGGG
CTCTATAGAAAACTCGTCGAAGGTCAACTTGATGCGA
>AM237764.p.cg.6
TAGCAAGCCTGCGCTCGATGTTTCCAAGTCGAAAAACCATCGGAAAACACCCATAATTTG
CTACAAAACATCAATTTATCAGAATAATGCAATCTTCATGACGCCATTTCTACATTATGA
CCGTTATTGTGGTGATAAGCATTTACACCTTTATTTCCATTATGATTTTAACTATCACCT
TATTTTTAAAGCTCTTTCTAAAACTTTGATTTTGGGGGCAAAAAATGCATAATGCCGCAC
AAAGTCCTTAGTTTTCTTTAACTTAACTGTGCATAGTTCTTAGTTTTCTTTAACTTAACT
CTGCGAACCGTTGGATNTAAATCAAAATCAAACATTTCTGAAAATGATAATCATATTTTG
CGTTATATTTATGAAATATTTGCTGAAACTTCCCCGTCATCTTTTTCCTTTACATTTTTA
TACATTTTATACAGATTGTTATTTATTCAATAAACAACATATTAAATTC
>AM237765.p.cg.6
CAGCTGATCAAGTGCGGCGTCAACCTCCAGTGAGATACACATCTCTGATCAAGTGCGGCG
TCAACCTCCAGTGAGATGCACATCTCCTCTGCCTTCCCTGAGGCGGTTCTCAGCTACGCG
AGCGCGGTGGTCATCGTCTTCACTGCCTGGTTCATGTTCATGCTTGCGGCTTGATCTCCA
ACCGTTGGGGCTGCGGCGTTTGCGGCGGATACAAGCTGACTGGCAGGCTGTCAGAAGAAA
TGTGGCCAGTGAACCGAGATGTGAAACTAGTGTCTATCATAATAGCTATGCACATTATAT
CATTTTGATAAAATAAATAAAATAAGTTAAATATAGCACAGAAACCTTAGTTTTAAGACA
TTTTCCTTTCTCCCCCAAACACTGCAGCGAGATTTTACAGACATTGT
>AM237766.p.cg.6
CAAGTGGCTCCCAGGGGTTCTGGCTCATTTCAGGGATTTATATCTCACTTGAGATTGGCC
ACAGGAACTTGCAAACACTTGGATTAAGTAGAGGACCTCAAGAGGTATTCATAATAAGCG
TTAGAGGGCACCTATGACCCCTGCAAGGGTTCAGTTAGCTCACGCGAACTTTGTCATATT
TTAGCATTTCACAATGATATAGGGGTGAAAGGCGGACCATTATCTCTTTTATCTTTGAAG
TGTGCATTAAACGGATACCAGGGCAGTGTAGGGGACCTATGGAGCTATTATTTCCCGGTC
TCAAATTGGGGCTGTAGAGGT
>AM237769.p.cg.6
AGCGTGGTCGCGGCCGAGGTACTCTGACCCTGGTGATAGGTATGGAGACCCTTGTAATAG
GTATACTGACCCTGGTTATGGGTGTACATACCCTGGTGATGGGTATACTGACCCTGGTTA
TCGGACTCTCGTGATACGCACTCTGAACCTGGTGATAGATATGAAGACCCTGGTGATGGG
TATACNTGACCCTGGTTATGGTTGTACAGACCCGGGTGATTGGTATACTGAACCTGGTGA
TGGGTGTACAGACCCCGTTGTTGGGTACACAAACACTAGTGATGGATATAATGACCCTGG
TGATAGGTATGAAGACCCTGGTGATGGGTATACTGGCCCTGGTTATGGGTGTACATAACC
TGGTGATAGGCACAGAGACTGGTGATACGTACTCTGTCCCTGGTCCCTGGTGATAGGTAT
GGAGACCCTGGTGATGGGTATACTGACCCTGGTTATGGGCGTACAGACCCTGGTGATGGG
CACACAGACTCTGGTGATACGTACATTGACCCTGGTGATAGGTATGGAGACCCTGATGAT
GGGTATACTAACCCTGGTCATGAGTGTACAGACTCTGGTGACTGACACAGAGACTCTGGT
GATACGTACCTGCCCCGGGCGG
>AM237770.p.cg.6
ACTTAAGTCATATATTACGTAATTGGGGGTTTCAAGGGGCCAGAATTCAAAACTTTGATC
ATTAATGTCTGAAAAAGGATAAATATTTTGAAAAGCAATGTAGAACAAAAATTGTTCAAA
ATAATGTTCTCAACAATATGATACCAAAAATGTTGTTGTTAGTGGCCTCGGTAAGGGGTT
AAAGGGTCGGCCCCTAAAACACAACTGCTCAGATATCTCGACAACGTTTAACAATTCATG
AATACATGTCGAACAAAATATGTTTATATTTGCGAGACCTTTTATTTGATATAAAGAAAA
AAAGGGCTGGCCCCTCATGTTAGGGGCTATAAGGACTACTATGTATTTTTATAATAACTC
TTTCCTTAGCGATAATTTGATATAATTCATAAAGCAGAAACAAAGAACTTTTTAAGCTTA
ATCTAACGCTGAAATTTGTTTTAAAATCGGACCATGCACTACAGAGAAATTGGGGTTCAA
AATTGATTTATCCGGAAAATATGATTCCGCGTC
>AM237771.p.cg.6
ATACCAGAGGGTATTGACCAAGATAGTATCATCTCTACCTTCTCAGACGAAGGTGTTTTG
TTAATTCAGGGAAAACCCAAGAACTCTGGAACGGGTGAACCCCAAGAAATCCCCATCGAC
AGGGGCAACAAAGCCTAAACAGAGAATTCAGAGAAGAGACTCGAATAAAACGATTTTTTT
TTCGCGTGAACGTTTAGTGAAATTCCCTGGCCAAGTAGCAGGATAAATTTACTTACTGTC
TAGATCTCAATAAAATTGGGATAAATTTG
>AM237773.p.cg.6
GGCAATTTAAACGAACGCGGGATTGCTCCCGATAGAACAATTCTTTAAAAGCAAAAAAAA
ATACTGATTTGCGATGGATATAATATAATTATCATCGTGGAGATGATTTTAAAAAGTGAA
CNTTAATATTCGTATACGATAATATTTGAATCCAAAGCCGCTAGTTTTAAGTTACCGGTT
ATTAGGGCTATTAATTATGACTTGCCCCTCGTTTCAGGTTTTTTACTTGCAAAACATCTA
CAAACGAAAATACCAAACAATCTTCAGCAGAAACTTATGAATTATTTATTTTATACACAA
TTCTAAAGAGGTAATTAAATAAATTTTATAAATGCTTTATACTTGTATTCGCTATCTTCC
ATGGAAAAAAGTGGCATGGAAAAAATGTTGTTCAATGTTCATCAAATACGCTGTAGCCTT
AGCAATCAAAAATAATTAACAAACTGTATATTGATAGATTGACATATCAACAAACATTCA
GACCCGCAATGTGTTTTCTTACAAGTTCTATAAAACGTAGACTCAATGACTGAATTTTTT
ACCGTTTTCCGTCTGGGTTATTTTGAATCACGTGTGT
>AM237777.p.cg.6
AATATGTTACTTACTCGTTCAAACGAATAGCTAATTCGTTCGAACAAATCCTTATTCGTC
CGAACAAATAACATATTAGTCCGCATAAATTCTAATTCATCCGAACAAATAGCTAATTCG
TCCTAACAAATTGTAATTCATCCCAACAAATAACTTCTTCGTCCGAACAAATAGCTAATT
TGCATAAGCAAAACAAGATTCGTCCGAACAAATCCTAATCCGTCCGAACAAATAATTTAT
TTGTCCGAACAAATAACTTATTCGTCCGAGCAGATAGCTAATTCGTCTGAACAAATTGTT
TATTTGTTTGAATAAATCGTAATTCGTC
>AM237778.p.cg.6
CTGACAGAGGAAAGGCTGGTCAAGCCATATAAATGTCGATCTGCTTACCTTATAACACTC
GCTGATTAAACAAAATATCCATGCCTGTATTATCCTGATCATATCCTAACNTGACACTCA
TCTAAATCTTAGGTATCTGTATTAAATAAGTCTTATTTCGGCATTGTTTACACAGCATTC
CGATGATTTGCCTCCCGACATGGTCTTCGCTATTAGACATGCTTGTGACGTCATCAATGG
TAATTATACGTAATAGAGAGAAATCGAAGATATATTCAGTTAGAAGAGTTTCTAGTAATA
GCGAGCGCAGCTCGCCGGCGCGCAGCGCCGGCGCGAAGCGAGCTCTACCGGCAAGGCGTG
TGTGAATAGAAAATTCGGACTAGTTGCACATTCATTCAACGGATTTTTTTGGCGTCAGTA
AATCGGACCAGTAATGCATCGTTTTAATCGTCCCAGTAGTTCCCTGTAATCATGGCAATT
TTTATCACTTCACACTCTCACGAGAATCAGCAAGACAAATTTAGACAGTAAAAACAATAA
CGATGTAAGCGACATACAGTCAATGTTACCTCTAAAGTTCACCTCAGT
>AM237783.p.cg.6
GCGGTTATCTAATACACGAGAGCGGTGTCTTTCATATACATGTATGAGTTTATTTAGCCG
CGAACTCGATAATTGGTTTCGTTTTGATTACATATAATTTTTTTATGGATTAAACGATTG
GGTTTCAATTAAGAAATCGTTCAGTTAATTAATAAAAGCAATGTCATTCTCAATCTAAAG
CAATAATAGACACAGATCAATTGTAGGTTTTAAGTTTAAAATAAATACCTTATATCTGAT
AGAGTATAGTCATTATACTTGCAAACTTTTCAAATCTTCCTGGGTTCTGAACTGTGCCTG
TCTGTGCGTTGT
>AM237784.p.cg.6
TCAAAAGTGTTCAGATGTTGACCAATTTGTATACCACTGTGTAATCAACGGTTACAGGAA
CCAAACGCTGGAAGTCTGCGCACCCTTAAGAATAATTTTCGGACATTGCGTAGAGTTCAA
TGTTGGCGGTGGAGTAATTCAAGATCAGAGATCGGCTAAATGCGGCGATATACATTCCCA
AAATGCGACAACATTTATAACTCATTTGATGCCTACAAATACCCCGACTGCTATAAGCTC
GTTTCCCTGAGGGATACGGTTTACTCAACAACAACCAGCAGAACAAATACTGTTGCTACA
GCAGCCGCGGCATCAACAAAAGAAACAACAACGTATGAATCAGACTCGGCGAAAAATATT
GCCATAATTGCAGCTGTTGTTTCTGTGACTACCATAATTCTTATTGTTGCCATCATATTA
GTTCTATGGAAAAGACGATGCAAAAAAAGAAGGCAGAGA
>AM237786.p.cg.6
ACACATACATGTTTCTTGAACAAAGGTATTTGCTAACACGTAGACGTTTCTTGAACACAG
GTAATGGCGGAAACATAGACGTTTTTTGAACGCAGGTAATGACAGACACNGTAGAAGTTT
CTTGAACACAGG
>AM237787.p.cg.6
CCCAACAAGAAGGATTANCAACTGTCTGTATTATAATGGCTCCTTGGCAGCAGGTAGCAT
TGGCGTACAAATTAATGGCATTTTTATCCCCAAACACAANAANCATTGTATTCAGNTTTA
GTATTGTGGACTTGACTANAGAGAAAGACTGTGTCTCTGTTAATTTGTTGT
>AM237788.p.cg.6
GAGATGAATGCAACAGGTCAAAACGTTTGAAATGGGCGGGAACAAATTGGCGCGGACGTC
TGATATATGAAGCGTATTTTCAATCCACCTCAGCATTTTTAATTTGCTATATAAGTTAAT
AGAAAAACATTTTATTTCATCAATAATAGTGATTTTATTTCATCAATAGTAATCGGATCC
CCATCCGAGAGAGATTATACGCAGGGCAAAGCATATTGTCCCATGACTCGTCAAAAGTCT
GAAACCAAGTGAGGGCGATTTTGAAACGGGGTTTATTCCCAGGGGAGAATAATTAATTCA
AATTCCGATTTAATAAATTAATACATATATTATACCCATATAAAAATGTTCGCTAGGCTA
ATTTATACGGATATGCACATTCATTGTTTATCTAGCTATAATGAGAGAGAGAGAGAGAGA
GAGAATTATTGAACCCGCTGCTTAATCACTAATCCCGCTTTTGGGCGAACATGT
>AM237791.p.cg.6
CTTTGACGCAATATAACAAGAGAAGTAGATATATTTTGTTAAGCATTGCAGAAAAGAAAA
TGCTTGCATTGATAATTCTAATCGATTCTATTAATCAAAACACCAATGTCTGTCCCCATT
AAGAATCTAGAGGGCNTGACCCCTAAAATATTTAATCATTTGTATCTAAAACTTTTTGGA
TAGGTGTAAGAACAAAAATGTTGGTATTCGTAAAACCATTTTAATGAACTCAAGAAAAAG
GGGCTGGGGTCAAGATACATATAAGTTAAACACGATAAAGATTTTGTAATGCATCATAGA
TGCAAAGTTGTTGATCGTAACAATATATGTTTGTAAAACTCATTGCCACATTCATTGATG
ACGTAATTAGGGATTTGAGGGGAATTAAATCTTTAATGTGCTGTATGTAAAAAAGGATAT
AATTGACAATCGTAT
>AM237792.p.cg.6
ACATGTAATAATACTAAACCATGTTGTAGCATGAACTTGCGCCTTGAAACAAAGTTAAAT
GATGTTACCTGCTAAGTTTTCACTCCTTTGCTATTTTCACCTGCCTCTCTGGAAATGACA
TATTTTTACTGAATTATTGAATATTTTCTCAATAGAAACTAATATTTGATTATGTCAATT
GTTGCGTTGTAATTTGACATCTCTAAAATTTGTATAATTCTAGAAA
>AM237794.p.cg.6
CATTGGCGACTTCCGAAGCAGTAAAGCTCGCCTGGATAAGAGTTATAAATGCGTCTTTGT
TGGATACAATTGAAATACGTTTATACGGGTAATAATTAAGTTATGAAAATAATGTTATTC
TAAGTGTAGTCTTATTGATACAAATAGAAAAACTATATACATCGTATAAAGTGATATGCA
AACGTATTATGATATAAAAGACATGATAAAATAAAGTAAATTAAAAGGCATAAAATGATA
CAAAAACAATAAAAACCCAAAGCCAATCCAGTGGGGTAAGACAATTTGTTTACATCAAAG
TTGAACATGATTGTGTGTTTAAAAATTTAACCTCAGGCCTTTTCATTCTCCGGAAACAAC
ATCAATGGAAAATTAAAAAGACATCGTATTATTACGAATATGAGACAACTGAACGCCCAG
CAGTGTGATTTTATTCTCATAAAAAAATTATCATATGTCGCAGTCAAAATCATCGAAAAT
CATCAGGTAAAATTGGGATTATTTTGTCCAGTTAGCTCACCAGTTAACCCCTATATCATA
GCGAAATGCTAAAATATGACAAAGTTTGGGTGAGCTAACTGGACCCTTGCAGGGTTCATA
GGTGCCCTCTAATACTTATTATGAATACCTCCTGAGGTCCTCTACCTAGTCTAAGTGTCT
GCAGGTTCTTGTGGTCAATCTCAAGTGAGATATAAATCCCTGAAATGAGCCAGAACCCCT
GGGAGCCCCTTGGTGGACCTG
>AM237795.p.cg.6
AAATACAGTGGTTATATTTTATTGATATTTTTTGCCAGATTAAATTTTTTTTTTGGCAAT
GCATCATGGATCCACAAATTGTTTTTTTTTTTTTTTTAATGTTATGACTTTGTTGCTGCA
AGTAATACTTGTCAATTTTTTAAAACTGATTTTTTTTATTAAATAAATGTCTGAAGAGTT

>AM237797.p.cg.6
GTCAAAGATTACATGTATACAAAAATAAGTGTAAAATTCGAATACTTTACAATATTTTTT
TTGTTTTTCTACCGAGGGACCATATGGCACACTATCTTTTGAACGCCCATTGTTGCTCAG
GTGAGCGATGTGGCCCCATGGGCCTCTTGTTCTTGTTTGTCAAGATTTTTTAAAATTTGG
TTTAGCCTCTTCCAACTTTCAATTTGCTTTGTGTAGTTTATAAAACTGAAAATTATGTTA
ACTATCAGGAGTTCATCCTGACGCCGCGATGAAGGTTGTGTTCATATACAACAACTTACC
GAAATAATGTTTTATAAGACTTTTATTCCACCACCAGTAAGCATCTTTATTCACTATTTT
CAATTTAGAATCATTAGGCTAGTGTTTGTTTTACAAAACATCAACAACTGTTCCTCGTTC
GAGTCAATTAAAACTAACGAGCATTCCCAACTTTGTGTATGTCAACAAACTTGATTATTC
AAGTCTTCTGATCAGTATTTCCATTTGATAAAGTGAATAAGCTCTAAGGAAAATTATTTG
GAGCTAAAAATTATTTCAAGGTTTATTTCAGTGAAACTTTACATCAAAACAGTTAGATTT
ATCTCAGAAATGACG
>AM237798.p.cg.6
ATGTAATAAGTGTAGATCATGTGCCAAGGATGACAACAACAATGACCATGATTGCAGGAG
AAACTGGGACAAATCTTCCAAAGCCATGGAGTCAAATATGGCTATAGAAATGCTCCATGA
ACTGAAAGCTAAAGATTTCCATGTGAAAAATATTATAATGGATAATGATGCTACTACTAT
AGCAAGAGCCAAAGCAACATTTGATCCATCCCTCCAAAAGTTTGCCGACTTTAACCATAC
GAAAAAGAACTTTACAAGTAAATTATATGAGCTGAAGAAAGCCAAACGTTACCAACTTTT
AGGACCAAAAACTATCAAACACCTTGGAAAATGCTTTGCTTATGCTGTGAA
>AM237801.p.cg.6
ATTTAATGTATTAAAAATTGCACAACTACATGTATATAAAATGAAAAACATAAAACAGAC
TTTGCATGTAAAAAATTGTTAATGGATTATTTAAAGCTATATATAGAGTTTTATTTGAGA
GTTCCTGGTGTTCCAATCAACCAATTTGAGATTCTTCTTTAAATAATACAATATCTTAAA
TTGCAGTGGATGAAAAGATTGGCTTTTCTTCTGTCCACAAAATTAACAAGCTTCAGAAAA
TTGTGCATTAGTCTTCTTAAACTAAGTAATGTTCTGTTGTGGTATGAAGTGGTTTAAAAA
AACATGAAATATTGCACAAAAAACAATAAGCATTGCTATGCCTACAGAGTCTTGCTGGCT
AATACCAATACAAGTTTTTCCTTTTCATTGTTGACTAGATCCAATACTGGTTTTCAAAT
>AM853204.p.cg.6
AAGTTGTTTCCAACCTGACCTTCAGAGCCCCAATATCCAAACATCAACACAATTAGCAGT
ACCAGCAAATGTCACATCAGAAACTAAAATAGAAAGCTATAAACAGAAGAAATACAGACA
ACCAGACAAACCTTGGAAGAGGTACCGTTATTTGAAGAAAGGAAAAGCAGAAATTTTTGG
GGAAAAGAAATCGAGATCCAGGAATATTTATAAATCGAGCCTTAAGAAAGAGTGGAAAAA
GAGAAAAAAGTTTGTAAAGTTCAAAAAAGACCTTAATGGTAAGAATCCTGCGGAAACTCA
TAAATATGAAATAAAATATTTTGGAAAAAAATCCGTCAGAACAAAGGGTTGGTCATGGAA
TTATGAAGAAAATTTGAGGGAGAAATACATTTCTGATGATGTAAATGCATTCGTAGAAAG
ATCTTATGAGCAAAGTAAAGAAATAATCATGTTGTTAAGAGATTTAACAGGGCCTTTGCA
TCATGAAAGGTCTTGGAACTTGTCTGGGTATGTTTACCCAACAAGAAGGGGGAAACATAA
TAAAGGCAACAAACGGAATCAACAATCACGCACTCATAACTCACAAGCTGTTGAAGGTGT
TCAGGATCAGTCTCCAACGCAGGTGTCAGACGCTGGCAGTGAGAATCTCAACCTACCACC
GGCAGAACTGGTTGTAACATCATCAAGTTCAACATTTCGCATACACTCCAGTAATGTACC
ATCTCCTACACCAAGTTCAGTGGTATCTATAGATTCGGAGAGAAGCTTGAGAACAAGACT
TGACGGTCGGCTACCAGATAGCAGATTCAGCAGACGTCAGGAGCCAGCCAAACACCCTGA
GTACTCTGACCAGCCATCTAGAACGGAGTCATTTACAAACTGGC
>AM853205.p.cg.6
TACAGACAGGATGTGGAGCAACAGGCAAGTTCTGGGCACATGAACACTTCAACCTAACCG
ATTCTCCAGATATTGTTTCATTCAGCAAGAAAATGTTAACAGGTGGATTCTACAACAAGG
TGTCCTTTAAACCAAACGAAGGTCACAGGATCTTTAATACATGGGTTGGAGACCCGAGTA
AGATTGTTTTACTGGAAGAAGTTGTCAAGGTGATAAGGGAAGACAATTTACTTGAAGGTG
TCAAAGTGACCGGAGCTTACCTCATGTCTGGGCTTCAACAGATGCAGTCCAAGTACCCTG
GATTATTAGCAAATACCCGTGGACTTGGAACACTATGTGCCATTGATTTCAACACTACAG
CTAACAGAGATAAAGCGATGATTGAACTTCGTCAGAAAGGAGTTCATACCGGGGCATGTG
GACCAACATCACTTAGGTTCAGGACAACGTTGCTTTTCAAGAACAAGCACGTTGACGTTT
TTATGGAACGCTTTGATGACGTTCTCTCACAGCTCGTCAAGTGAAGAAATATTGTCATGT
CAATGAATTGAACAAACAGCAATCACAAGAACCGAACAATGAAGATTTGCTTAAAGACTG
GTCTAAAGATAATTTCAAACTGGAATGGCCCGAGGAAACGTGTGATGATGGAGGTGGAAC
AGTTAGATATTCAAGGAACAAATTTTTACACATTTATGGTGGTGGGGATTTTTCGCTATT
ATTGTTTATAACATGTTTTTCATATTTTAGTTTTAATGATCTTATTTTTTTCTTATTTTT
TAAATGTGGTAGTATATTTTATTTCATGTTAATGTAACTGAAAGTGT
>AM853206.p.cg.6
GAGATATAGGNGACATGTCGTTTAATAGAATTAAATCGACTGTGCGTATATTTTGTGCTC
AAAAAAGTCTCATTATGTATATTATTTAAACTAGAGTAGAGCAGAACTCGTGTTGTCTTA
GTGCAATCTATCTTTATTTAGGTAAAGACGGTGCTGTTTGGTGTCGTACAAATATTGCGA
AAACAGGAGTGTTTTAACCAGACGGTCATTATGACAAGCGTTGTCATTGAAGATAAGGGT
GGTGCTAAAATGAGAGTGGGCGTGGATGTCGGTGACGGCTTTATTACTCCTGATGTGAAA
GGCTCGCCAGAAGAAGTCAAACAAATCTTTGATACGCTACCAGGGTTTAAATTTAGACCA
GATGACATAATGCTTTGTACTTACCAGAAGACAGGAACACATTGGTTATTTGAGATATTA
AGTATGATCAACAATAAGAAGGCAGAATTGACACAAATGACAAAGGGAATGTGTATGTTG
GAAATAATCCCCCAGCCAATGCTAGATCAGCTTCCATCTCCACGTGTTCTAAACAGCCAT
TTTCCTCCAAGATTGCTTCCGAAAGACATGTCAAAGGTAAAGCCCAAGACAATTTTATGT
GTTCGGAACCCGAAAGACACCGCAGTATCGTTCTACAATCACATGAAAGGTTTTCGAAGC
TACGGCTATAATGGGAAGTTTTCAGACTGGCTTCCAATGTTTCTACAAGGAAAATTAGAG
TACGGGAAGTACACGGACTACTTATTGAGCTGGGAAAAGGCTATTACTGAAGAAAAAGAC
TTTCCCATCCATCTCATGTATTATGAAG
>AM853207.p.cg.6
CCTTTTATGTTAGAGCTAACCATATTATACATGTAATATTAATACGGCACATTTTGTTAA
AAAATAATCCCGCGTTTCTCTAGCCATCATCGGTATGAATAAATAAATAAATAGATAGAT
AGATAGATAGATAGATAGATAGATAGATAGATAGATAGATAGATAGATAGATAGATAGAT
AGATAAATTTTCAATCCCATGAGGGAATGATAGTGATATAAAATACTTCATACAGTTCAT
ATTTTAGGTGTTTATTTAGGTGTCAGCAAATAAAATGAATTTATTGCATCCGCATATATT
TTCTCGATTCATTTACAACGTAAACCGAGACGTCATTATTAATAATTTTTGTCATGTGCT
TGAGTTCCGAATAGGGAAATCCGTCCCGAGGGTACCCGAGGGAATGATTTCCAAATCCGG
AATTAAAATGCATAATTTTTTTCTTGCATACCGTATCAATATAAACTTTTTTACTCAAAA
GTAAACACCCACGAACCTAACTTTTTCTATGGTTGCGTAGGAATTAACTATGTCTCGGCA
ATTGTATGACGAAGTAAAGCGAAACGTCATGTTTCCAACGAGGTACTTGACTCGTCTGGC
ATGAGAGGATGCCAAACCGATTTTTCGGCATGAGTGAAATGCGCGGAAATGCCTGTCCGA
TTTGNCAGAATTTCCGTTTGGGTGTTTCGGACCTTCATAATGACGTGTAGACGGAGTGCT
TGTGCATGTGNTAGTTACAAAAAAATGGTTTCTTGGCATATTGGCAATT
>AM853208.p.cg.6
TGGGACACAACAATCTGGTGGGTCTGGTGGTGGAGGAGAGAGAAAAGATGATAAGGAGAA
GAAAAAGAAGTATGAACCACCAATCCCAACTCGGGTTGGCAAAAAGAAGAAGAAAGTTAA
GGGACCTGATGCTGCAAGCAAGCTTCCTCTTGTGACACCATACACAAGATGTAGG
>AM853209.p.cg.6
GAATCAGTTGTTGTAGTGAATCGGAAAAGGATAAAATAAAACTTAAACAAGAACAACAAC
AACAATGGCTGATTTAAATAATCGTGATCCTAATCAATTGAACAGCCACATACAGGTGGG
CTTCGAGGATGTTTTCGGAGAACCCGAAGGTGTTCAGTCGATGGACTGTATTTGGAAGAA
CAGCTATTCCTGTTTTGAATGTGGCAAAAACCTCTGCTACAAGATCATGACCACTCTCTG
TGGCCTCTGTATTGCTTTGGAATGGGGCTGCGAGTTCGCTATGATCACTTTCAACCACGT
GTGGTGCTGGACCCCATGCTTGAGGGACTTCTCCATCACGATGGGATGTGCTCAGAAGTT
CTACGGAACCTGTCTTCAATGCTGCGTTGCTCCATGCTGTGAAGCTATCGGTGCACTGTT
TAGTAAAATTAAGATACAGAAATCATAACATCTAGTGACAGATTCATTTGGACACATGTG
ATATTATCAATCCTACACTGGATGATACCGATAGAATCTATCTTTTTTGTTTATTTATAT
TAATTAAGAGAAACAATTAACCTGAATAATTCCTAGTATGATTTGAAAGAGGCGTAAATT
TTAACGATTGTGAACTGTAAATGGAAAATAAAAAACGAAATTTATATATTTAAAACAACG
ATTTCATTGGACGTTTTTTTTCTACGTCTAATTCTACAGTACATTAAATTTTAAAATCAT

>AM853210.p.cg.6
TCAGGATTTTATTCCGAGAAGAGGTAACCGAGTTAGAAAGCAACCAGCATGGCAACGTGA
CCAGAACTGGACAACATGATTTTTGTTTTCATTCAATATTCGTAATATTGAATGGTGATT
TCTTATATCTATTAACAGTATTATTCTTTTATATATCCGTGTTTTAGCCCAAATTAATGC
TTGTTATCACATTTTGATAATTCCGCAGTATAAGTATATTTGAGTACCAGATGATTTTAG
CAAATATCTGGTCATAGACATATTTTGTCTGCTTCTTTTGTATTATCATACAGAAGAATT
TGAAAGTTTTCTGTAGTTATGATTGAAATATAGCGTGTCATAGAATGCTATGCTATATTT
GAATTCGCATGATTTCATATGATAAATTTCTTACAAAAAAAAAAAAAAAAAAAATAATTT
TTGTATGAAATTTAAATGACATTGTCCATGTACGATATTAAAGTTGAGAAACAAATATTT
ATATGGTATGTGCACTGGTGCCGCATGTCTGTTTGTGTGTGGCTTGCGACTGATTTGCAC
CATAGTAGTAGAGGGTAGTATGACCTTAGGTATGTAGTATTATTAGTTAGAACTAAATTC
TTTAGTAGACGGACGGACAGATGTCGGGACGACATTTAACTCGGAGGGGAAGGATGTCAC
AGGGTCATTTACCCGATACTTATTTTGTATATATGAGGGTACATTTTTTGCATAGTTACA
TTATGCCTATATTTCTCATTCCTATAATTCATCCTCATTTCATATCATGTCATTCTTTCA
TTTATCATACACTAATATTTAATTACCATGTAATGTAAT
>AM853211.p.cg.6
GCTATGCTGCCATTTCTTGTTGCGAAGTACAGCTTAGCACGCCAAAAAGTAATTTATCGG
TGTCAAGTTATTGTCCAAGAACATGGGACGGCTATTCGTGCTTTGAAGATACTGTATCCG
GAACCAGAACATATTTTTCTTGTCCTAGTTATGTGCATTATGCTGATACCTCAGAAGTGG
CGTTTAAAGATTGTACCGAAAATGGAACATGGTGGGTTAATCCAACGACAGGATCTGAAT
GGACCAATTATTCGTCATGTATTCCAAAACAGAATCATGACGTCATAATCTATGTGTCAC
TAGCAAGTAACATTGTCAGTTTGGTAATGTTGATACCAGCTTGTATCATATTCATAGCAA
TAAGACAATTACGAGAACAGAAAAGAATAAAACTACACATCAATTTGTTTCTGTCATTTG
TGTTATCTTGTTTAGTGTTGATACTTTGGGATACAATAGTATACCGTGACAGACTACATA
ACGAAACACAAAACACCATCATGCATCAAAATTCGGGCGGGTGCAAATTTTTGTATCTTC
TCACTCGATATGCAAGCACAGTGAACTTTTTTTGGATGGCATGTGAGGGATTTTATCTTC
ATCGATTGATAGTTCATGCCTTTTCTATTCCAAAATCATTAACTTACTACTACATTTTCN
GATGGGGTGTATCCTGAATACCAGCAATCGCATATTCCATC
>AM853212.p.cg.6
GCAGGTTTCATGGAGTACTATGAGATATGCGAGAAACTGAAGGGCGGAGCAACAAAAATG
TACGAACAGGAGCAGAAAGTGCCTTACATGTACCAAAATGACCTTTGGGTCGGCTATGAC
GATCCAGCCAGTTTGAGATTGAAGGTTGATTATGTCAAACAAGGAGGTTTCGGTGGTATT
ATGGTGTGGGCTTTAGATTTGGACGACTTCAATAACAAGTGTGGCGAGGGAAAATATCCA
CTCATGCATGCTATCATTGACGAAATTGGCGCCGATACTGGTCCAGTAGCTACCCAACCA
CCACATACAGATGCGCCTGTTCAAACAAATCCACCCGCTGTCTCCACAAACAATCCTATT
GTAATGTCAACAAATGGAGTTGTTAATCCCGTCACCACAGCAAAGCCAGCTCCAACACCC
ACTCAAGCACCA
>AM853213.p.cg.6
GAGGACTTGGTCGCGACAAATTGCAATGCAAATCTTCAGTTTTTTCTGTGCGGAACGTAC
CTTCCTTTCTGTGTACCAAACATAACACCGTTTGCAACACCATGTAGAGAGGTTTGTGAC
GAGATCAAACGTGACTGCTCCACGCACTTTGATTTCATCTACCAAGGCTTACCTTGGCCA
AATAAACTACAATGTCACAGATATACGCCCTCTAACGACACTACCAGATACTGCGCCATG
CCAGGCGACTTCTGATAATGTGTACAAATATTTTCATTCAGTGAATGTATCAGTAAAACG
TCGTCGTGTAGACGATTATAAAAACTACAACTATACCAACATTTTTTTGGGACACTCATT
AAATGTAAACTTTATATGATCATCAAAGAAACATGTACTATGCTATTATGTTATTCACGT
ATTATAACTACATTGGAATATTTACTCCACATAATAATGATT
>AM853214.p.cg.6
CATTGTCTGATATGCAAAAATTTGAAAAAAATTAAGGTTTGAAGTTACCTCTTTATTACG
TAAATATATTATTAAAAAGAAAACTCCATTTAGGTTTGGCCATGTGATGATGGTAGATTC
TTTTTTAAGGTACTTTATGGATTGAAGAAGAGAATGTATTCACTGAATTTTATAGATATT
TTATCATCATTATATACAACATTTAGAATTGTACAAACAGCTCAAATATACTATAGTATT
CAGAAGACTACGGCCATTGTGGCTGTAAAATTTGTAGATGTAATCTTAGTTTTATATGCT
TTTATGCTATATTTTTATGCAATAATTATGTTATTATGCTAGAATTTTTAGTAAGTTTTT
GTCATGTTTCTTACTAGATATATATTAGTTTTTTAATAGCTGCCTTTTAACAGCAAGTTT
TTCTTTGCTGTGTTCTATGATTCAGAATTAAGAAATTTAATCTTTACCCCAATACTAGAA
TGAACCTGTCTTGCTGTGAAATAGGAATTGTCCATTCTAAGTTTTAAGGGGTTTCAATAT
GAAAGCAGACAACAATAAAAGAGGCTAGTTAGACTTCATGTATATAAGGCTGATCTGGAC
TGTATACTGATGACCTTGGTAAGCCATTGTATCTGCCAACACTCAGTTTAACATGTCATA
AGGGTTGTTATTGATGATAAGTAATGGCTAATTTGATTTCTAGCATCTTAAATTGTTATT
TATGAGGCAGTAACACTTAAAACATTTATTTCTAGGAGTTTTCCATCTGATCTATATGAT
TATAGTAAAAAATTGGAGTAGTTTACAAAGTTCCAACAATGTTTGTCAAGATTGGATATC
TGTTTNCATTTATGTTTAACA
>AM853215.p.cg.6
TATCACCTTTTTTCGGTTAGACGTGTAAAGGGACATATAACATATACGAACAAACGCAAA
GGTTAGTCTAAAGAGGCGTATTAACATATACGAGCAGACACAAAGGTTTGGTTCCTGTGA
CCCTTTAGAAGTGTATAAATTCTCCGTTTACCTCAGGGTTTCGGATTGTAAGAAAAATAC
AAACGTTACGCAGTGCACAGTAACAACGAAACACCACTGTCCATGGAATTGAACATCAGT
GCATAATTGAAGGTTCCATGTACACATGACAACTTCTACGGATGTATCACCATTGTTTCT
TGTGTACTTATAAATCTTCAAAATGTTTTTTTCCGCTTAAGCCGGTGCTAGAATGCGTGG
GTGGTGTAGCACATTTCATTAGCACCCATGAACAGACTCAATAAAACTGAACATGCAACA
TTTTCAATTCTGTTGATACATGACCTGTAAGGAACATCATTACTGCGTATTTTTCTTCCA
GACCAATGACTCAATCATTAACATCATAGCAAAATTAGCGATATATATATTAAGACTAAC
TACCAGCATACGGAGGAAAATATTTTAATAATAATTCGAAAAACAAAAGGAAAATGAGAA
GAAAAAAAGGAGCAATAACAAACTACATTAAAGAAGAGTGTCACGAAACCACATACACAT
TTTCAAAAAAGTTCATGATGAGGTCTACGCTTATGCACAAGGAAATCTGATAGGTAAAGG
TGAAAGAACTANATAAAACAAATATTGTCTTTAAACACCTCTAAAATCCTATAACATGTA
ACATCAAAATACTTTTCTTTGCAAGAAATATTTGAAATGTTAAAATAATGAATCATATGC
ATACACATTGATTCTTGTCGCGAAACAGATGTTCTTATCCAGGAAATTTTCAATTTCTTT
TGTCC
>AM853216.p.cg.6
AATAATTCAGCGATAACATGTCCAATACATTTCAGTATTCTACTCCAGTGATTTGACTTG
CATTTCAAAGTTTTGTATTTTTAGGAGTCTTATGTCTTGGAACATTCTTATACTATTTAG
TCTTATTTCTTTTCAATGCATGTTATTTAAAGACCAAGTGTGTTTTTCATAATAAATAAA
TTATTTTAAGACTGAAAAAATAAACTTCATGTCTTAAACATTCATTACAATTCGTATGTT
CATGCCAAATTCTGTTAACAGTATTATATTTATCTGCATATCATAAATGTAAAAAAAAAA
CGTTATGATTTATGAAAATAATTTTTAAATATCACCTTTTTTATCTATTTTTATCTATTT
ACAAATTGTTGCTTATATCCTCTAAAATGTACATGTGTACATGTATATCCTTTTTACATT
GTAGCTTGTTATGAATTATGTACTTTTTGTGATAATAAAAAATCATACTT
>AM853217.p.cg.6
TTACATTTCACTGATGCAATCACATCTAATATCTGTGTTCAAAATTTGACGATCAAAGTT
TAAATTTCGTAAAAAGTGACGTGGACTTCACATTCATATAATATATATTTGTAGATTTGT
TAGTAGTGTCTCTTATTCGATAATGGAAAATACCTCAAATAGTTCTGGAAAATGGCGGAA
GTGGATATCATGCCAGATATGTATAGATATTTTCGTCTGGTTGTGTGCAGCTGTACCAGT
TTTGATTCTTTTTTCTTCGCAACACCATCTGACAGGGGTTTCTTCTGTGACGATGTAACT
TTAAGTTACCCGTATAAAACGGACACGGTCTCCGCCCCTCACCTTGTATTTGGAGGATTT
TCTATTTCAGTGCTTGTTATTGTAATAGTTGAAGTATTACGCTCTGTTGACTCTAAAAGA
AAAAAGTCTACCCAATTGAGAGATACTGTTTCATATTGTGTAAAAGGTTATGGTGTTTTT
CTTGTGGGGTTTGTCACCGAGCAATTTGTTGTTCAAGTTTTCAAAAAACAAATGGGTGTC
CTGAGACCGAATTTCTTCGATGTGTGCAAACCAGAGTTTAACAGATCATTCTGTCCAGGT
TATATAATAAATTATACGTGTTTGGGGGATAAGGACGAAATACTAGACAGTAGACAATCG
TTTCCATCAGGCCATGCATCGTTCTCCATGTACGTGGCTGTATTCTTTTCAATGTACATA
CAGTACCGATTAGAAATAAAATTTT
>AM853218.p.cg.6
ACCACTTTCATAACTAAATTTCTTAATAAAGGTAAACTTAAATTAATTTTCTACGTGGTT
TTAAAATAAAAACAGATAATTAAAAAAAAACTTTTCATAGAGAACGTAAATTGCTGTAGC
TGTTTTTATTATAAAACTAGTTCGTTATACGACAGGAGATAAAAAATCTTGTGAAAAAAA
AGACGAAGATATTCAGCCTCTTCACTTTGTAAAGGTCTGTGAAGAAGAACTTTAACATTC
AGTGTAGGAAAGAATAAAGATTAGAAAGAAGAAAGAAAAAACAGATATGGTTGACTTTTA
CATTTATACAATCTCCGTGCTGACCGGACTACTTTCTTATTTACCGTTGTCATTAGCAAC
AACTAACGCCATTAAATCTACAAACAGACATGCAGACTTGATCCGGCATCTAGACACCGT
AAACAACCAGCTACACACATTGTCAAGAAGTATCCGCAGTGCTCATTCTGATTTTACCAG
GCAACAAGAAGATGTTTGCAGTTATTTTGGCCCCATGTCCGACACTATTTGTGATTTACA
ATCCGCTGATAACAGCTTATCTAGGACAGAAGCACTGAACCAAGCCATACATGGCAAGTT
TTCACCGGGGAAAAGATCTGGGGACGACTTCACAGAGTTATCCCAGAAGAAACAACTTCT
TGACGATATCATGTTGAAGCAAGATCTTCTACAAAAACTTCAAAGAATTGTCGACGCAGC
GCAGTCCACTGTCCAAAACGAAAGGAAACGCAGTTGTAATCTTAATCTTGGATTCCACTG
TCAGACCGAACAGTACTCCGCTATCGCCGACATGTACAACTGGCTTCAGAGTTCGCTCAG
TCCTGGAAAACGACGCCGTCGACAGGCCAGCAACAAAGTGAAGCAGAGGCAAAAATTGAT
AAACTGATTGTCCATAAATGCTCT
>AM853219.p.cg.6
AAGGTCGAGCGTTGTCCCCGCTTGCGGTGGCTCTTGTTATATATACTTCTACTTAAGAAA
ATACGATCATATATCTTAAAGCACATGCATATCCTTTATGAAAATTTATAATGTGGCATA
ATATTTCAACGATGAGAAATTTTGTTTAATGAAGAGTATATATATAACCATGAATTTACT
ATACTTTCTCATGCAAAGTTTGTTATGTTTGTTGTATATTTTGTAAATATTTGATTTTCA
AAAATCAAAACTGCATTTCTTAAAGTGACTTATAGGCCCAACGTGGCCGGGTGTTGTTAA
TGTTATTATATATGTACAAATAATTGTACATAACACAATGTCACTATAATAAAATTTACT
TACTT
>AM853220.p.cg.6
AGTAAATAGATTTATGAAATGCAAAAAAAAAATTGTCATATTTTTTATCATCAAAATACA
TGTACTTATTATTAGCATATTTACATTATGGCGATAAAATAAAATGTACCGCAATAGATA
AGCCAGTAATTGACAGATAATTATAAATTTTTACTTTGATACTACAGTGACTAAACATTC
GAAGAACTAATGAACATTATTAATGCGTGAAACTTTGTCTCTGCAAATACATGTATATTC
ATGTACAAACATGAAATAGTGTATCTGCAAAAGTTCCTAGGAATGCAATAGCTGTCGTAT
GTCATTTAAAGCAAAGAGAACATTATATTACACACATCATTACACATGAGTGTAATGTAA
AGAAGTATGTTAAAATCATATTATGTCGTAAACAAGTGACATCATGTGATAAGTTATTAA
TTTATGAATAAAACTTCTTTTATTTTAACTTTTAAAATGTTTTCTTTTGTGCATAGATTA
TTGTAAAAAGTTATTTCATAGATAGTCAAGAGTTATTGTGTCCCCTTTATTATGAATTGT
ACTAAATGATTATGCTATTTTGTGCAATGTTAATATTCTCCTTAAAAAATAGCACTTGTA
GATATAGTGACAAATGTTTTTTAAGTAAAAGAGCTTATATGATGAATGTAGTAGATCAAC
TTAACAATGTTTATTACATATTTTAATAAAAATTCAATGAAACAAAAACGCAGAGTGAAG
CAATGAATCTTGTAGTTAATTAAGTTTGTGATATGATAATTCACAAGGTATGCCTGAGAT
ATTAGTTCATTATGTGTCTTGCACAGCTTCTTGCATATAAAATTGTACAATCTTAAATTG
TACGATCTTTTAGTGTCTCGATATTTAGGTAC
>AM853221.p.cg.6
ATGTTGCAGCATATATTAGTGGTAGCGGCAGTGTTCCGTTTGATTTCTGGGCTAGATAAT
GGACTCGTACTCACGCCACCCATGGGCTGGCTGACATGGCAACGATTTCGCTGTAACATC
GACTGCTTGAACCAACCAGACACTTGCATTAGCGAACGCCTGATAAAGACAATGGCTGGA
CTGATGGTACAGGAGGGGTATAAGGACGTGGGTTACGAGTATATTATGATAGATGACTGC
TGGCTGGCTAAAAATAGAACAAAAGACGGTGAATTACAACCAGATCCGGACAGATTTCCA
AGTGGAATTCCTGCATTAGCAGACTATGTTCACAAATTGGGTCTGAAGTTCGGTATTTAT
GAAGATTTTGGGATTCACACCTGTGCGGGCTATCCCGGGAGTGAGTTTTACCTGGAAATG
GACGCCAATACATTTGCGGAATGGGGTGTTGACTACGTGAAGTTTGATGGATGTTACTCA
GACCGTCATGATTTCGATGCAGGTTATGAGGCCTTCGGTTTATTCCTGAATAAAACTGGG
CGACCTATGGTGTACTCTTGCGAATGGCCATTTTACCAGAGTGTATCTGGAATAAAGCCT
AACTATCCAGCGATTCAGAGAACGTGTAATCTATGGCGGAACCATTATGATATCCAAGAC
ACATGGGACAGTGTACAGAGTACTATAAAGTACTACGGGATGGATGAAGGTAATTTCTCC
TCGTATGCGAAACCCGGAGCATGGAATGATCCGGACATGCTA
>AM853222.p.cg.6
AGGCAGTTGAGAAGAGAGTTGAAAGTTTGCCAGAAAAGGCACAGTAACCATTGAACAAAG
TAGATAAATTTATGTTTAAATTAACAAAATTATCTATGAAACAACACAAATTCAAACAAA
ATTTTCTGAAAATTTCTGCTATTATGAAAGTTTATTACATTTTATAAATAGTGATTTTGA
TGTCATTATAAATGATTGTCTTATGGTCATTGTGACAGTGACACTCCTTGTCCAATCAAT
AACTTGAAAAGAGATATGCCTAAGTTTGTAAAACTTGAAAGGGACATTGCCAATGACCAA
TAGATAACCCCTACTTAATTTGAGGTCGTTAGGTCAAGGTCACACTGACAGTGTAAAATC
CTTTTATGATCTGTAGCTAGAGTTCCCTCAGGCGTAGGTTTTTGAAACTTTTTAGGGGGG
AAAAGGGTATGTCAGTGATCTTTGATTATTCCAAATTTGTTTAACTTTTTGATGACAGTT
TAGTGTAGTTGTTTTCTCACTAATATAAGACCTGACCTTTATGTCCTATGCATCAGTATT
GTAAATATAACACTATGACAGCAATTGAAGTGTGGGTATTCGTGTCCTATGGACACATTT
GCAGTTTATTTTGAGCTTGGTTAAGATTATAGCTTTGTATTGAAATAGTCCTGCTGTATG
ATTACAGTTATGTATGGATACTATGCAGGAGCTTTATTGAAGCGATATTTAGTGATTTTA
AATTTTTATGCTCCCAACACAAGAAAAATTGTCACGCTAAATCTTACTGATTCACTCCAT
TGATAGGTGTATGAATATTTCTCAGCAACTAAGGCTGGAATTATGAAATCTTTGCTCCAT
GATTTATGATCTTTTGATGTTTTCATATGC
>AM853223.p.cg.6
ATGCATCTTCATGGTTACACATTTCGTGTTGTCNGTGAAGGGGATTTGGTCAAAAATATA
TCGTCAAATGAGTTTCTAAAGATCGACATTGATGACATTAAAGCAAGGGATGCCAAAGGA
AGTGGGGAATTTCCTCGTAACCTCATTAGTCCTCTTTATAAAGACACGGTGGCAGTACAG
GGAAGGGGTGGTTATACAATCATTCGCTTTAAAGCTGACAACCCTGGTATATGGTTTTTC
CACTGCCATGCTGAGGGCCATCTAATGCAAGGCATGGCTATGGTTATGAAGGTTGGGGAT
CCTGAAGACTTTCCAAAACCACCTCGAGACCATCCAAAATGTGGCGGATATTCCTACTAC
AAAAACCAACATTGTGATGACGACAATGGAAATGGTGAAACTTCCGGCTGCGCAGACAAC
TTAGCTTCTGTTGTATTCTTTACCATGATAATTGTTTTCCAATCTGGTTT
>AM853224.p.cg.6
TGATGCTGAACAGAGCAGTCTGACGAAGATGGTAGCAGAGTGAAAAGAGGTTGGGGAAGA
TATCGTTGTTACTGGAAGTCTTACTACACTGTGAGATATTACAGATACAGCTACTGCTGT
TGGTGGTGTAGACGAAGATGTTACGGATACAGGCGAATTTTAATTCGTGTATACTATCTT
AGATGTGGGTTTTTTGGATAAAAATGGTTTCGTTTTTGTAAGATAGCCAAGTATTGTACG
AACTTCTTCAACTTTTATACTTGGGGAAAATTTAAGTAATTTCCAATTTTTAACTGATAA
AGATATAAAAGTGCCAACGATTTCAAGTTGTGTGCTTCTTGTTTTGTATTATTGTACTAT
TTGTATTATTCATCTCATAAATCTTTGATGGTGAGAGATATTGCACATTCCATGATCTCT
CATGTACAGACTAAATCAAACTGATTCTGCAATTTTCACCTTCTATTTTGGCTTAGTTGC
TCTTGAAGGATCGAACTTTTAAATTTATCTTGTAATCTGTTAATTGATATACCT
>AM853225.p.cg.6
TATGAAGATAAGGCAGCAAATAAAAGTAAACTTTTGAAAATAGAATGAAAACATGAGTGG
ACATACATTTATGCTAGCAGTTCTTGAGGAACATTAAGAAGAAATTATGTCTTAAAAAAA
CATATCTCGTTTCAAGGAAAGTTGATATTGAAACTTTTAGTCATACTTAATGAATTATTA
AAAACTTACTCAAATTTATTAAACAACATTGCGGTTTTCATCTAACGAATCCCCGAAAAC
ATTTTGAATTTATTCTTATTGTCTGAATTTTCCCATAATGATACTTTTAAGAACATCTAT
AAAAATTATCATTGTGATGGTACGCTGTCATTTGTATGTTTATTATAAGCAATTGTTTTT
AGGTGTTAAAAGAACAGTTTCTCAGGTCAAGAATAGTGTAAGCTATAAACGCAGGGTAGA
TCATTGCATTACTCTTATTGTAGAGACATATAAAGAGACCATGGTGTATACATCGGCTGT
ATACACTTTTATTTTGAAAGGTAATATTTAATACAAAATCAAAGAGTAAAATATTGAGTA
TTTTTGTTGGCTGTTTTCTATGTCTGTACATGTACAATTTAGCCGTTGATTCAATAGTGA
CTATGAGTAATAACTTGTAAAAAGTAACTTGAGTCACTAGTTTGTGTCCTTTTTATCAAT
TGTCGATTCTAATAGATTATTACATACCCCATTCCACGCCCCCTTCCCCCCCGCAACAAA
AAAAAAC
>AM853226.p.cg.6
AGCCGTCACCAGCACCATATGTTTCCGCTACTATGCCAAGAGAGACAACACCTCAAAGAT
CAGTGACAAATGCACATTCACTTAATGTTCATTCACCAACCACTGCCGTAAGTCCTTCAA
ATGCACAGAAAATAGCTCGTATAAAAAGTGCCACCTTTAGGAGAGAAACTCCAACAAAGC
CTCAACGCCCGGTAAAATCAGCTGGTCCAGTCCGACCTTCACCTAGCCCAGCTCGCAGTG
CATCAACACATCCAACCCCTGTTCAACGGAGCTACGCTCCTGAATATGAACAAACACATT
TTGACTACTCATGGCCGCAACCTTCATATCCAATCAACATTGATGATATCCCTGCGCCAT
CAGGTATTCAAATTGCCGAACGTCCGCCTTCAGGTAGAATGTCAGTCCCTCGCATGGCAC
CGTCGCCAGCAGATTCTATAAGATCTACATCTTCTCAAAGGAAATCAAAAAACATGCCTT
CCTTTCGCCCACACGCGCCATCTCCGTATAAAATGGAACTGCATCTTGAGGAGGAGGAAG
AGGAGGACTATCGGGGAAGATGTGAAACGCCGGATTATGACGAGGAAGCGAATAGACACG
GGTGGATGATGGAAGTTCATGGCGATCCTCTTAAGATAAAGAAAGTTTCCCGGCGCTTAC
CCTACACGGTCAAAGTTGATGAACCGGAAACGGAAAGAGACCCGCCAAAAGTTCACATGG
AAAATAACGAGACTTTCTTTTTGAATACCATTCCGAGACGTCCATACACTTTCGCTATCG
ATAAAGAATGGATATCAGAAGTTATTCACAAGAAACGCATGGAA
>AM853227.p.cg.6
GTTAATTCCCTTCGACACTTACTTGGAAGCCTTTTTCTACGGAAATAGTAACAAATAAAA
CAGTAACTGATAAAAATGGAAGTACAGTGAATCCACCACCGACAACTACTTGGAAGACTT
TGTCTTCAGGAACAGTAACAAATAAACCAGTCACTGATAAAAATGGAAGAACAGTTAATT
CACCCTCTACACCTACTTTGAAGCCCTTTTCTACAAAAACATTAACAAATAAAACAATCA
CTGAAAAAAATGGAAGTGCAGTTAATCCACCACCGACAACTACTTGGAAGACTTTGTCTT
CAGAAACAGTAACAAATAAACCAGTCACTGATAAAAACGGAAGAACAATTAATTCACCCT
CGACGCCTACTTGGAGGCCTTCTTCTACAGAAACAGTAACAAATAAAGCAATCACTGATA
AAAATGGAAGTACAGTGAAATCACCACCGACAACTACTTGGAAGACTTTGTCTTCAGAAA
CATTAACAAATAAACCAGTCACTGATAAAAATGGAGGAACAGTTAATTCACCCTCGACAC
CTACTTGGAAGCCCTTTTCTACAGAAACAGTAACAAATAAAACAATCACCGATAAAAATG
GAAGAACAGTGAATCCAACACCGACAACTACTTGGAAGACTTTGTCTTCAGAAACAGTAA
CAAATAAACCAGTCACTGATAAAAATGGAAGTACAGTGAAGCCTTTTTCTACAGAAACAG
TAACAAATAAAACAATCACTGACAAAAATGGAAGTACAGTGAATCCACCACGGACAACTA
TTTGGAAGACTTTGTCTTCAGAAACAGTAACAAATAAACCAGTCACTGATAAAAATGGAA
GAACAGTTAATTCACCCTCGACACCTACTTGGAAGCCTTTTCTACAGAAACAGTAACAAA
TAAACAATCGCTGACAAAATGGGAGTACATCGAATCTACGTGTGACAACTACTGA
>AM853228.p.cg.6
GAAGTCACAAAAGTAGACAACATCGCTAGTAACGGCGTTATTCATGTGATAGACGAAGTG
CTTAAACCCGTGACCGAGACGTTACTAGATCTGATACAGAAAAATCCAGAACTAAGCACA
CTTAAAACAGCTTTGGGTTCCTCCAACATTGGGTCCTCGCTGAGAGAAGATGGACAGTAC
ACTCTATTTGCCCCAACTGATACCGCTTTCAAAAAGCACAAGGATCTTTTGATGAAAATA
ATGTCGAACCCGAGTTGCATGGACAATGTTTTGAAGAACCATATGTTACCAAACGTGGTG
TGTTCATCTGTTATCCAAGGTGAAACCAAAACCTCAAATAATTTGGATAAATTTACGAAA
TTGATTAGAGACGCAGATGACAAGTTGTATGTAGATGGCGCACAAATCGTAACATCTGAC
GTCATGGCTACAAACGGTGTTTTATATATCATAGACGATGTTCTTATACCGGATGAAGCT
CTTAATATATTGCAACTGGCTAAAAAGAACGAGCTCGTTGAGTTTGGCAAGCTTGTTGAC
CTTGCTGGACTCAAGAAAGAAATAAGAAACACTGAAAATGTTACAGTGTTTGTGCCTAGC
AACGACGCTATTAAAGCACTTCCTCCCAGTGTTGTTGCTAATTTTGCAAAGGATCAGAAG
GGACTTCAGGCACTTCTGCAGTACCATATCGTCCCACAAGTCCTCTCATGCAGCAAATTC
CACAACAACCAAAAACTCGATTCTCTTNCAGGGACACAACTCAGA
>AM853229.p.cg.6
TACGATGCTACCACCCACACATGTTGTTCAGGAAGGTTGGCTAAAGCTGACGGGGCAAAA
CCAAAATGTTGTGGCACTAAAGCTTATGATAGTGCTTATCAGTTGTGTTGTGAAGAGAAG
GTCAGGAATATGAAAGGAGCAATGTCAAAATGCTGTGGTCGTGAAGCTTACGATGTGGCC
CACTTCCAATGTTGTGAGGGTCGCGTAGAAAAAAGAGAAGGCGCAAAACCCACGTGCTGT
GGTCGTAATGCATATGACGAGGCACATTTTATGTGTTGCAACAATAGGTTAAGAAGTATC
AAAAAGTCTCTCGTCCCTATGTGCTGTGGAAATGTCCTTATAGACCTGACACAGTCTTTA
TGCTGCGAAAATATTACAGTTGCAAGGAAAACAAATACATCTGCATGTTGCGGAGGTGAA
CAATACGATAAGGTTACTCATATTTGCTGTGATGGCGTCGTTAATGAGCAGATGGGTTCA
AAACCTGAATGTTGTGGATCCAAATCGTACGATGCCGCAGCAGAATTATGTTGTCTTGGT
CAAGTTCAAAAGAGATATGGAAAAAGTCCGGAATGTTGCGGAACAGCATCCTATGATGCA
GCTCAATCAATGTGCTGTGATGGTACAGTTCAGACGCGCTTTGGTCTTGAGCCGATGTGC
TGTGAGTTTACAAGTTATGATGCAGCCACTCATATGTGCTGCGTAGATACTGTTGTGGAC
AAGGTTGGTTTGGTAAACCCTTCTTGTTGCAGAAG
>AM853230.p.cg.6
AGGATACCCCTTGAAGGTGCAACTTCGGCCATTGATCTAGCTACAAACCCTGATCGTGCT
GGAGTTTCAGACAATTACTGGTCGAATTGTAAGATCATAAGATCAAAAATAACGTCACGA
AGTAAACGGAAACAAGATGCATTGTGGGAAGCAACACTTCCGTTTGTTGAAAAATATCTC
ACAGAGCCGGAAATTGCTGAAATGAAATGGAACTAATGTGTAAAAATGTGAAATCTTGAT
GCAGTCAAAACTCACTTAAAGATGACATATTTATTAAAACTGTCGTTATAAGCATACATG
TATGTACAGTGATCTCATTTTGCAGTGATAACCTTGAAGATTTTTATTATCTTTAATGAT
CTGCGAAATAATTGTCCCAAAAGGTTCAGTTAATAAACTACAGGGAACATGCGTTCATTT
TTAAACCAATCAGTGTTACTTTAATCGCATCAAGTTTGAGCAAGTAACCATATATGTTCT
CCATGTGTATCCATTATAGGTCTTTTTATCGTTTTCACTCGCTTAACTTACACATAAAAT
GAAAAGAACAATATTGAAATGTTATGCACTAAGAGTAAAGTTTTAGTTGTAAATCAGTAT
TTACTACAACAAAACTATTGTTCACAAAAACAAGGATTTATTTGCATGACATTTTCAAAG
CAGCAGTCACTAAAGGAAAAATGAACAGTATAATCTAGAAAAATCTAGGTCAAGTCAAAT
GATTGACTGCAGACATTGAAAAGCACAATCTTGATGCTCTAATACTTTATTAATAAAAAT
GCGATAAACTGGTATATTGGAAAATACTGTAATGTATAATTTGTGTTACCGGCAAATATA
AAAGGAGTTAGAAACATTGAAATGATAGAAAAAAATCATACTTATT
>AM853231.p.cg.6
GCAAGTTCTCAGTCACAGGTGATTATATCTTCGAGGAGTTTCAAGTCCAGTACAAGGTCT
TCACTGATGCCACCTACAACTGCCTGGATCCAAATGATCCCAGTTTCATCAATGAGTATC
GTCGGTTTGAAGAGATTGTCGAGGACTATGACCGTAGACTTGCTACCATCATTTGCCAGG
CTTTTGATGATGCTTGTGGGCTTGAGAATGCTTACAAACTTTTGGACATCATGGGTACCC
TGTTGGATCGCCCACTGATTAAGGCGGACTTTGAAGAGAAATATCCGATCCTCGTTGGGT
TGATGAACAAAGAGATGGACATTGCCAAGGAAATCTATGACCAACAGATGAAAACCAAGC
ATGACCATGGCAAGATTCCAATCCACAAGAATATGCCAGCTGTCACTGGTGGGCTTAAGT
GGGCTCAAGAACTAAGGGAGAGAATCAGCATCCCTATGGCCAACTTCAAGCATCTTGAAC
ACCCGTATGTATTATATTTAGACATTAAGTGGTTTGAAAATCTGGACATTTTGGGCTTTA
TACAATGCATTTTATCATTTAGATATTTTTCTAGCCAAACTTGTATCAACTTTATTTCAT
GTTTTTTTCAAACATATTTCAAAGAGAAGAAAAGCTGTTCTTAACAGTAATTATTCTCAC
CCACTATCAGTATTTTGGGCTTTACTTGAATCATTTAATGTGTTGTGTCCCGTTTCAATT
CTTGCTTGATCAATAACTTAAGAAAAATATAGCATGGTTTCGCGTAATGTGGATAGGAAT
ATTGCCTGTCACCAATAGGTGACTCCTGTTG
>AM853232.p.cg.6
TGCCTAGCAGACCAATAGAGACATTTCCATGCAGTATTCTCAACAAACAGGCTACGATGA
AGCTATGAAATGGCTTGTTTATTATGTGGAATAACAAAATTCTTCTGAGAATTGAAAACA
GCTAAAGCCGGTTCTAGAGAGATTAGAGATGTTGCTCTCTTTAGTATCTCTCGAGAACTG
ACTCAATCAAACCGAGTCTGCCAATTTCACCTTTCATTTTTGGTTTGGTTGCTCTCGAAG
GATGGATATTTCACCAGCTCCTTTAACATACTGATTCTGCAGTCTTTACATTTTACGTTG
TTTTGATTGGCTCAGAGGGAGGGTTCGATTAATTCCAGATTCAATAAGACAGACAAAAAG
GAAGCAGTTGGCGAGGATTAGTTTTCTGAAAAATTAAACTTAGGTGTACATAGAATTGGA
AAGTGTCAATATCTAAGTTTTAGAGGGATTATAGATGTTGCACTCTCTAGTATCTGTCAA
AACTGACTCAATCAAACCGAGACTCTGAGGGAGAGGGTTCGATTAGTTCCAGAAGTTTTG
AATAACACAAAGATAACATCCGTAATGATTCTTAAGGAGTGTGTTTCAAGTA
>AM853233.p.cg.6
CCACCTAATAGCTCAGCAACTATAGAAACATTTTGTAAATGCTAAATCTTCATAACAGTT
CGCTTCGTATAGTATATTTTGAAACATTTGTTGGGCTGATATTATGTACAATTCACCTGC
TTAAACTCAAAATTTGTTAATTTACCCAATGTCTTCCCATTTTTTTGAGCGGTACTTAAT
TACTTTAATTAAACAAGTAATTCTACATTTCTTTCATTTTCATCATTATTAATCCATTAG
GAAAATACTTAATCTAATTTGTGTCCTTACTTATTGAGTCTATATATCTAAGATAAGTCA
ACATCCAGACCATTGTTTTCAAATATTGTTCTTTGATATATTTAACGAATACATACATAA
AATTTATCTAAGCCCTTGTTCTATTAACGAAAATATATCAAGTTTATTTTCTTATTATAT
CGTTTAAATATTTATAAAAATCAAATTTTACCCTATGCCTTGTATAACTTATTCCTAAAA
TACTAAACAAATTGTATAGCCCTCTGTACAACGTTTGACAAATGCATTGAATTGTTCACT
GTATATTATACTTTCGGTTTGCAGCAAGCGCAAAGCCGATGTTTGTCGTTACCTTAGAGA
AGGTTAACTAATCCTTTTTATGTCGTTGAGAGAACAAGAAGTTTTTTGGTCTGTTAGACA
TTGCTGCTGTGCTCTCTCTCTAAGCACTCGTTCCCGAAGGAAAATCTATCTTGCATAAAC
AATT
>AM853234.p.cg.6
CTGGAAACGCCTATCCACCACAAGCAGGTGCTTATCCACCAGCCGGAGCGGGTTATCCGG
CGCAAGGATACGCCCAACCCGGATATTCTCAACATTCCACGACAGCGGTTGTTGTTACGC
AGCCAGGATATGCAGGTCAAGTTGTGACCATGCCAAGACCTCCAGATTACATGGTCGGTT
CAATTTTCGCCTGTCTCTGTTGCTTTTGGCCAACTGGTCTTTGTGCGATTTACTATGCAT
CTCAGGCCAGCAAACTGGCGGCTGAAGGGGACATGGTTGGTGCCACAAATATGGCAAATA
GTGCCAGAAACCTTATGATTACTAGCATCGTGATAGGAGTCATTTGGATAGGCCTGGTTA
TTGTCCTCAGAGCGATTGTATACGCAGACTACTATAACAACAGTAATAGCTATTAAGAGA
CTAAGATCAATTTAAAGACATACCAAAGAGAAAATAATATATCCATTATCAAGTCGTTAA
AATATTCGGTAAACTTCGCTTATGTCCGTAAATATATTCGTTATAATTTGTCAATTTGCG
TAGTTATGATCGGAAATGTTACGCCAATTACGCGAAAAGTTAACGTTTGTTGCTTTCAAA
ATATTTTCCAAAAACCAAATAAGAAAACTAACGAATTTTTCCGAATTCATACGAGTAGAG
GATGGCTAACCGAAATGACATTCATGTTACAATGAAAACTTTAAAAAATTTGGTAACGAA
ATGTGATTTACAAGGGCAAATTCAACTGTTGGACAAAAAGTTTTGGAAGATTTTTTTTTG
TGTTTTGATTAGATTATATATATTTAACTTAACTTACATTAATTTTATTTCTATAATTAC
AAGTGCACAGTTGTATATATGCATGCATTAAACGTCTTGATAT
>AM853235.p.cg.6
GCCCATTACGGGGGGAACGTACATGTATATCAAAACAGAACCAATCTGTCAGTAAGCAAC
ATGCTAAGCATACTAATTGCAAGCACAGTCCTAGGAATCGTTGCAAGCCAGGCGCCCGCG
GTTGCATTTTCAGCTGGAGTTTCAAAGGACCTGACTTTAATGCATGCCGAAACGATAGTG
TATGGTAAACTTTTTACAAACATTGGTGCTGCCTATAACTCGAGCACTGGAATTTTCACC
TGTCCTACAGCTGGTTATTACGTTTTTCAATTTCATACACTTGCACGCCAGGATAGGACA
TCATGGCTTGAGTTGTACAAGAATTCGGACTATATTTCTTCCGTCTATGGCCATATATCC
AATGACTATGCTAATGCTGGTAACTCCGCAATTCTTCTGTTAGCCATAGGAGACCAGGTG
TATGTTAAAGCAGTAGATAGCAGTTATGGTGTAAGAACAGATCTATATGGCCAACCAGAC
GAAGTTTATACAACATTCAGTGGCTATCTTGTACATTCAACATAAAAAGAAATATATTTT
TTGTGTCCACATTTTACCTTGCTTTCAATTAAAATATTCTACTTTTG
>AM853236.p.cg.6
CGGGCATCATATGTACATAAAGAATGTATTTTGAAACTGTTGATGCATACTTACAAAAGC
AAAAAATACAGAAGTATAAATTCAGTTGCATTACTTTATTGTGTAAATTACGATTGTAAG
TGAGCTTTTTAATATAAAATGTGTAAATACATAATTATTTTATCATTGCGAAATTGTACT
GTATGACAGAACCTGTCTCGAATTATTTAAACATATATAATTATCTAATTAAACATAGGC
ATGACAGCTAAGACAATTCCTTCAACGCCCCTCTGTGATAATATAGTTATATTGTTGTTG
TTTGAAATTACATGTACGTTATTTTGGGTTAATTTGTGAAAGTTTTGTGTTTCTTTGCAA
AGTTTTAATAAATTCAATGTTATAGCAATATATTTAATGGCAAGTTACAGGGGGAAAAGT
AAATTTCATTATTTCCATTACCTTTATGTTAGTAAGTTATATGGATTGCTTGTCAGGTAC
AGCAAGAGTTATCTTTTTGACCCGTTGACCTGGCGATGTAAAGCAAAAATGACAGTTTCT
CCCTGACCTTGCAATTATAAGCACGAGTTACTGATTTGCGTTTGAATCACTTTCTCTTGT
TGTCGTCTGTCCCATATTTTCGAATATTTCGGATGAACCGATGATGGGTTACGATACACG
TTTGCTTGTTTGTTCTATTTTTAAACTCGTAAAGCTTATTGGTCAATGACCAGACGCTGA
CCTTGTTTTANAGTTTTAAAAGCGGTAATAACACATTTCGTCTGTTTGTTGATCAAACAT
TTTGAGATGTAAAGCTCTTATTAGATTATATCAGTTAGTTTTCGTACTGTAACTACTTCT
TACACGTGGCAATTGAGTAATGTAATATTC
>AM853237.p.cg.6
ATTTGTTGATGATGCAGTAATCAACAAGGCAGTAGACTTCTTATTAGATCAGCAAAATGC
AGATGGCACATTTAGAGAACCAGGTCGTATAATTCACAAGGCTATGCAGGGTGGAGTAAC
CTCAGGAAATGTTACTCTGGCGGCATACGTTATGGTTTCCCTTCTGGAGGCTAGGGCTGT
TAAAGGGGTTGCTCAAAAGATATCTACAGCTCAGACTAAGACATTATCATACCTTGAAAA
TGAAGTACCCATGTTGAAAGACGTATACGATCTTTCAATAGTAGGATATGTTCTTCAACT
AGCTAAAAGCCCAAAGGCGTCTTTAGTTTGGATGAAACTCGATGCAAAAGCTAAAACGGA
AGCTGGAACAAAACACTGGGAGATGGTTGACAAGGTAAACACAAATATCAAACCCTGGGA
AAAGAGAAACGGGGTTGCGGTGGATATAGAGATGACTTCTTATGTACTTCTAACATTGGC
GAGCAAAAACGACAGTACAGATCCAAGCGGTGTACAAGTTCTTAAATGGGTCACTGAACA
GAGGAATCCGGATGGAGGTTTCTCATCAACTCAAGATACTGTTCTTGCATTACAAGGCAT
TGCTGAAATGGCAGCTCTCATATACTCATCTGTACATGACATCACAATAAAAATTGATGG
TAATGGATTTTCAGACACGCTAAAGATACAGAACACAAATGCACAAGTCCAACAATATAG
AGATCTACCACCAAACGTCGGGGCAGTAACGGTAATGGCAACAGGCACAGGAATAGGTCT
TGTACAGATTGAAGTGTCCTATAACATTGACAACGATGACCAGAAACAAAGCTTCCAGTT
AAATGT
>AM853238.p.cg.6
TGCTACTTCTAACCTCGCTACAAGGCTTTTATCAGTGTAAGGCTTATCTTAGAAACATGA
TTGAGCGATCTAGGATTTCCCTTTACTTTTTATACAATATTTAAACCCCGGAGAATATCT
CGTTAACTACTGAAGGGAATTGATTGAAACTTTACAAATTTGTTCCCTTCGATTATCTAC
GCTGATGGACACAGGTCCCATAACTATGAATGGCTTATTTGCAGAATTATTTCCCTTGTT
CGACTTAGAAAATTTATGTTAAGTTTTTGCGTGTTAGCTGGTATCTCTGTAACTACTGAA
GGGAATGGATTGAAACTTCACACACTTCCTTTTGATCATCAAAGCTGATGGGCACAGGTC
CAATAATCCTGAATGGCTTAGTTTCAGAAGTATGCCCTTTGTTTGACAAAGAAAATTTGT
GTGCAAGGTGGTGTGCAAGCTGGTATCTCTGTAACTACTAAAAGGAATGGATTGAAATTT
CACATACTTGTTTCCTATTATTGTATAAGCTGGTGGAAACAGGTCCCATAACTCTGAATG
GCTTATTTGCAGAATTATGCCCCTTGTTCGACTTAGAAAATTTATGTTTTTGCGTGTAAG
CTTGTATGTCTGTAACTACGGAAGAAAATGGATTGAAAGTTTAAATACGTGTTCAATTTG
TTTATGTAAAGGATGGTTACAGGTCTCATAACTCTGAATGGCTTTTCTGCTAAGTGTTTT
GTCTGAAATATATCATTTGTGATACACTTTAGAATAGTTGAGCATGAGTGTCCTCCGACA
GCTCTTGTTTTAATTGATAACGTGCGTCTGAGTTACGACATCATTTTATTCCCAACAGCA
TTAACATGACATTTTGGACAAAATTAAAGCATAACTGTAAAGATTTTTTTATTGTGTTTA
AAATGTGTCTCAAACTTAAAAAAA
>AM853239.p.cg.6
AAGATCACACCACATGATGGTTACTGCCGGGTCGAATTCTGTATTTGTACTCGGAGGTTT
TGAGGTGTCTTGTATTGAAGAGTATTGCATCAAGACAAATAAATGGACTGAACGAGCGTC
TCTCACAACACAAGTCACGTCTGCAGTATGCCAGGTTTACCAAAATAAGATTTATATTTT
TGGCGGGAAAACGCCGGCCGGTCCAGTAGCGACAGCTCAATGTTATGACATCAACACCCA
CGAGGTCGAGCGTTTAGAAGATTTGCCAACGACATTTGAAGGCGGGCAAGCAGTGGTTTT
AAATGAGCGAATTTACATAGCAACTGACCAAGGTCACATGATCCGGTTCAATCCGAGTAA
GGGATACGGCAGACTTTGCACACAGCAACCTATCAAGAGAAAACGGTTTGGAATGTTCGT
CAAACAAGACAGGATATATGTGGTGGGTGGGGTATTATGTGACGATGAANAAACAGCTAC
AGAAGCAGCAGTAGCTGCAGCAACAACAACACGTATACCTCAATACAGGTACAACGCGGA
GAAAGACGTCTGGGTTGAGAAAAATAAACTATGCTACGGTTTTTCAGTACTTGC
>AM853240.p.cg.6
CGAAAGCTTGTTCAGACTTGTGCTAAGGCACACGACAAAAACACATAATATTCCTGATAA
GTAATTGACGTGAGCTGGACTTGTGAGTAGGAAATACGTTAGAAAAATCAATTTAATACG
GAAAATAAAAAGAAGACTTTACACGAATATCTTGTCAAGCTCGGATGTTACAGAAAGTTA
TCCAAGGATTTAACAGATTTGCTGGGTAAATCCCAATCTAGAATGGACTTAAACTGCGAA
TAAGGTCTTCATTGATATAGAAGAGAAAAAAGGAAAAGGAATATGCTTTCAGAAAAACCA
AGAGGTGGTCTTTCAGAGACTAGGAAGATGACGAAGTCAACGATGGAGAAGAAAAGAAGA
GCACGGATCAACAACAGTTTGACGGAGTTAAAAGCGATTCTGTCCGGAATGATATCTAAC
AAGGGAGAACGATTTGACAAAATGGAAAAGGCAGATATTCTAGAAATGACTGTGAAGTGT
GTAAGGCAACTTCAAAAACAGCAAGCAAATACAGGAGATTCTTCCGCTGTCCGGTCATCA
AGTTGTCAGGTAGATGAAGACTATAGAAGCGGGATGCATACCTGTATGAGTGAAGTTATA
AAGTTCATCAGCTCAAGCCATTTCTCTGACGCAGATCCCGAAGTTAAAACAAAACTGCTG
AATCATTTAGCAAACAAACTTAATTCTAACACAACACAGACAACTGAGTTGG
>AM853241.p.cg.6
AATATTATTAATCTTCTGCTATGCATTGAAACTTGAGGGGAAAAAGATGTATCAGCCTTG
AAGCAAGAGAGTATAGGCTTTTATTAAAGAAGGCTTTAGAAGCCTGCACTGCCTGCTACA
GATCATATTTTTTACGTTTTATAAATTGTTTGATGAAAGGTCATGTGTATCACGCGGCAG
CATATGATTATGAGAACCAGAATACCTGATTAATAATTACTTGTTGTGATATTTTGTAGG
CTTAATCAGACAGGAGTATTCTTTATTACACCACTCTGTAGTTTTTATTGATTTATTTTA
CGGTGTTATGACATGTTTCTCATGGTTACAGGATCTTTCATCAGAATTTTAAGTACAGCA
TATTTTTTTTTAGTCATTTGAAATAATTTTGTATGTACACCATCTAAATTTTGTGTTTGA
GTTTCCTAGCTTCTTATCAGTTTATCCTTATACTAAAGTAAAATAAAAACTGCAGGTCTT
G
>AM853242.p.cg.6
AGATATTTACAGTTGCTATTGGATCAAACATTGACCAGCATGAAATGTCTGCTATCGCTT
CTGACCATCGTCACGCATTCAAAGTTAAACATTTTGCTGAACTTGCCAATATTCACCAGG
ATATAGTGAACTCAATTTGTGCAAAAAGTCTTTTACGAACGACAACTTCTACAACAACAA
CAACCACAACTACTACGTTACCTCCAACGACAACCAAAGCAGCTTGTGGACTGAAGCCAG
CAGACATTGTTTTCGTTTTGGATTCATCAGACAGTGAAGGCGCAGACAACTTCAGAACGG
AAGTGGAATTTGTTTATAATTTTGCAGCCCAGTTTTCTATCGGTACCAACAATGTCCAGT
TTAGCGTTGTCACATATTCGTCGGATGTCCGTAACGACTTCTTCTTTAACAAATATCACT
CAAGGAATGCTGTTCTGCACGCAATTCGTAATATTCATTACATGGGACAAGGAACAAACA
CGTCTGCTGCTTTGAAATTCGTGCGCACGCAGAGTCTACTTCCGGCAAACGGAGCTAGGA
AAAACTCGTCAAAATTCGTAATTGTAATTACGGACGGCCGATCTAACGACCAAGACGAGA
CAAAGAAAGAAGCTCAACTACTTCATGCTAATGCAGAGGTAATATCCATTGGAATCGGAC
CCGGTGTTGATCACGCGGAACTTGCAAACATAGCATCAAATCACCGTGTCGTCACTGTCA
ATAGTTTCGCTCTACTTAAAACAATTAAGAAGCAGCTTACAGACTTAGCATGCGAATCTG
GTTGATATTTTGAAATGATTTTGAGAGAAGCGACTATAAAATAACAAAATTCATTT
>AM853243.p.cg.6
CCAGGGCCAACCTACTGGCGGGNACCAAAGTCAACCAACAACAGTGGTTGTGACCAGTCA
GCCAGTTGCAGGTGTTGTCACGGTTGGAACACGACCACCGGATTATCTTATACCTTCAAT
ATTTGCGTGCTTATGCTGTTTTTGGCCAACTGGAATCTTTGCTATCTATTACTCTTTAAG
GGTTAATACACTTGTTGGAGAGGGTAACCAGGCAGGCGCAATGGCGGCCTCTAAAACTGC
CAAAACTCTCATGTTCGTAAGCATCATCATCGGCGTGATATGGATCGGCATCGTCATTAT
TACGTCAGCAACATCTGGTTCAACAACCCGTTGAGACTAACTAACAAATCTGCCCGACAA
TATTAAAACCTATACAACAGCCATTGACGACTTGACCTTGAAGAAGTGATAAACATTTGA
ACATTATTTGACAAGTACTATACCTTTTTTGTTTACATGAGAATCGTTATCAACAAAACA
TTAACTATTTATCATTGGTACAGGTAACACACTTGTAAGTTATCATCTATGATAAGAACT
GTTAGAATTAATCCGTTCTACTTATACCACAAAGTGATAAACAAGCCGAATTATCAACTA
AATTTGAATCTACAATATACATGTAGACAAAAAGGATGTTATTTATATCAATGTCTTTTA
CTATGATATTTATCAAATACTTGTTTATTAAGTTCACTATATACTTGTATGTAACGGACT
AGTATCTCAAAAGTAATACATTTCAACAATTTTAAACATCTTACTAAAACTTTTGCTTGA
AATGATTTTCTCGATAAACCCATGTATTTATTTTTTTCTGTTTTAAATAAATTTTACTGC
AAAA
>AM853244.p.cg.6
ATTCTTGCGTCCATATAAACAGATTTTAAGTTGCTGCGAAAAATGTCTGAAAAGTGTCCG
GTTTTAGGTCTCCAACCAGTATGTAAAGTATCAGTGTCAATTTTATAGATTGTTTTAAAG
TCATATCAATATAGAGAGATCATTATAATTTGTTCAATTTTTATCTCGAAATTAAAACAG
GAGTAAGAAAATTGAGGGAAAATAGAGATATTAATGATTTGATGATTGTTACACATATTT
TATTACATGCTTTACAGTAGACTGCTGAAATATAACTGTTAATTATATTCTGGTAACTTC
ACAGTGAAATTACCGAACTATATTTGGCGGAAGAAAAATTATCCATCATTAATGAATGAA
ATTTCCAGCAGAAATACGCTCAATCATAATCCAAAATATACTTGACAACTGTAACATCAA
TAACATTTACGAACTTTACGCTAAAATGTAACAAAAATCTATAAAAAATAACGGCATTAT
ATTCCGCAAAACATTTTGATGTCATTATTTCATGACATCTTTAATATAAGCACCTGACGT
TATTGGGCAAAAATCAGAAAAATTTATAAAAATCATTAAAAAGGCATAAAATAAACAGGT
GACTTATATTTTGATCTGAAACTGAAATAAACAAACATCCTCTATATTATCATGATAAGG
TAAGGAAAAAGCAAATGATGAACATATCGGAAAGATATTTTTTGATAAAATTTGCTCTGC
TTTTAAAAAAATGTTGGGTTGTTGCCTACGCTCCTCATCTTTCACTTGTATTCACTGGTT
TGTCCAGGAACCAGACTTAGCGGTGATTCACGTATACCTTAAGCTTTC
>AM853245.p.cg.6
TTTGGTGTTTTTCATGTATAGTGTTGTGTATATATTTATGTATATTACAAAAAAATATGT
AAAGATATGTTTTATATGTCGTTAAAATGCTGGAAGCAACTTGTTTCTGTTGATTGTTGT
GTGTGTAGCAGGATAATGCATTCCAGCAACGCCTTCCAGTCTCAAAAATCACGATTTCTA
ACCTCAGAAAAACGTACCAACATTTTATTTTCTTCAGAATCAGGGATTTTTAAATATTTT
AACTTTATTATAAGTTTTTGGCTAAAGATACATGTACCTACAAAACACTGTTTATGTAAA
TTTTGTTTATATCCTGCAACAAATGGTTAGCAATAAAGAAATCTGACCTTTAAATTTTGT
TGAATTTTCCAAAACAACGTTTTCCTTTTCTAACTTTATTAAGGACTTAAAAAAAGATGA
AATATTGCCTTAATAATTCTTTTAGCGAGAGTCTTTCAAAGTTTTAATTTTTGAAAAAAA
AATTTATTTGAACTACACCATAGTAACAGCTGTTTTGATTAGGAAATCGGAGAAAAATGC
TTACAAGAAGACCATTGTGGATTAGGAACATTCAGGGTTTTAGACGAGTACAAAAGTCCA
TAGACGTTTTTTTTAAAAAACCTTTTACAATATGTTGCTTTGAAGTAGCAGGTTGGAAGG
GGAAAAATAATTTGATTTGGACAAACTACAATGTAGTTTTATGTGACACGTTGTTTGATA
GTATATAGTTGAGTAATTTAGAAACAGATCATGTTTANGAATTAAGTGTAATGCCATAAC
ATGTGTATACACATTCTATGTTCTATTGTTTCT
>AM853246.p.cg.6
TTTTATTGGTTGTTGCAATCAGACAAAACCCAGAGGATGAAGATTATATTGATACAACCA
ATAACAAACTTGGAGAATGGCTGTATGGATATGTAGACAGTATGGACAATCCTCCTCTAG
ATATAACCATATTGGTAGACTTCCCAAAGGACATTCTGTATAAATACAGTGTTCATACAT
GGGTTTGTACATATGGTATGTTGAAGGATAAACATACAGGAAACTATAGAAGATATTGAC
AAAATTTTCAATAACAGATGTGAAGACTTACAATTAATTTACAGGACCAAATTTTCAATT
TATGATTAGAAAAGATATTTGAAAACAATGTGATGTTTGTGTGATATTGTTAAACCAAAC
AATATTTATATCGTTATTGTTGTTGATATTGAACATGATAATATATAAAACTTGTTGTTC
TAGAACAGAAGAAGGACGTGTTAATCACTGTTACATAATTGGTGAAAACCCTCACAGAAT
ATTCTATAGAGAAAACTGTAGCCAGCGATAGAAGTACTAACGTTTTCATAACTAAAATGT
TTAAAAAATAACTTTGATACAAATGTGATGTTAACCTGTGATATAATTANGTCTGT
>AM853247.p.cg.6
ATGAAAAGATTTTCTGTGGTTTCATAAATATGAAAATTATTTATAACAAAAACATTTGAG
ATATTATATATCCTTTAGTAAAGCATTTCAAGTGTTTCTCGAATTATTCTAGTTATTCTC
CTTTTTTTATCAAACTCCTTTTGTTAACAACTATCTTGAACAATTTAGTGTAGACAGGAA
TAGATCTGACATTTATGCTATAATAGACTGAAGGAAACAAAATATTGCTAATATCCTAAA
ATTCAAGATTTGCGTGTTTTTGTTAAATAATGGGAAAATGTTACAGTATGAATGAGCAGT
ATATAACAAATTAATTTTTTGCAGAGATTTTTTAAATTATTTCATTTTGTAAATCATGTG
AAAGAAATGAAATCTATAATATATTTAGAAATGTGTTAATTAACTTGAAACAGCATAGAA
CTTTTTGTGAGACCTCTAAGTAAGTCTATTGAAAGGGAAATTTCATTGTTGAGGAAAAAC
TTATTTTTAA
>AM853248.p.cg.6
ACTTCCGGTTTACGAAGCACGTTTTCACGGTTCTCAAAACGTTTAAGAGCTATCTCCTCC
GTGAAGCTGCTAAGCCGAGAGGATTAAGCAATTTCAGTACTAAAGAAAAAGTACAGTTAA
CATGGGAGACGAAGTTAATCCAAAAGCATACCCATTGGCTGATGCTGACCTCACTCAGAA
AATTTTAGATCTTGTACAGCAAGCTGCTAACTATAAGCAACTGAAGAAGGGAGCCAATGA
AGCTACAAAGACATTGAATCGTGGGATTGCCGAGTTTATAGTGATGGCAGCTGATGCTGA
ACCTCTCGAGATACTCTTGCATCTACCTCTTCTCTGTGAGGATAAGAATATCCCGTACGT
GTTTGTGAAGTCAAAGCAAGCACTTGGTCGAGCATGTGGAGTGAGCAGACCAGTAAATTC
ATGCTCTGTGATGACTCATGAAGGCTCTCAGTTGAAGTCGAGCATAGATAAGCTGAAGCT
CAGTATTGA
>AM853249.p.cg.6
TATGATTTCAGTAGTATTTTTCAGAGATTGGTTGCACTTTTTATTTTGAAATAGAAATTG
AAGGTATATTTGCACACAATAGCTTCATTCCTGATTATAGTGGTACAAAAATATACTATC
ATTTAATTATATATGCAAAGTTTATTTTATCTTTCATTTTAGATTTTTTTCCATTCTCTA
AAGCAATTTCATAGAAATAAGATGTTCATTTGCATCAAGCAATTGTTAGAACACCTTAAG
GCTTTTTTTATCTTGAAACAATTGGAGCATGACTTTTATCTTTCAGAAAAGCTTTAAGAG
TAGAATGACTTGAACTAAGAGTAATGGGTCTCGAGCTATGGTTAGTGATCACCCATAGAT
ATTCCAGAGTTCTTGTCGAGATTTTCTTTCTTCAAATTAGTTGCAGGAAGTCCTGGTGCA
TTTTGAAGACCCATTTTAAAACAAAGGCAAGCAGTATTAACATTTAGAAATAATCTTGTA
ATTTGCTGACATCTTGTGATTAATTTTACACTTATACATCTGTCAAATTAATTTCCTGAT
TTAAATTTTTTACTTTTTTGTATATTTTGCTTAAATAATAGATGAGTGTGTTTATTTCTT
CATTAACAGACTATTTTATGAGATGGGGGCGGGGTCAGATTGAACTTTTTGCAGTCTTTT
GCAGGGAAAACAACATGTTTAGACCAGTATCCCCATTTGTCATTATTACCTGATGCACAG
AACTTATATCTAACCACCTANGCAACTTATTTCAGTTTCAGTTCTTATTTTTCAGTTGCT
CTACGTTTACTTTTTTTTTTTTGAATTTTTTTTTTTAATTGCAAAAGGA
>AM853250.p.cg.6
TACATATATGCTTTCAGCGTTATTAAGCATTATTCAACAACTTTTTTTTCAAAACGAGTT
CAGTTTTTGATAATTTGAGTATTTAAATAGTGTTGCAATTTAAATAATATACTGTAAATC
TGTCTTCAGTTAATGTATATTAGTTGAGAAATTAAGTGTTTAAGTCTAGAGAAATCAAAT
GTTAACCTATAGTTATTTGCTTGAATGTTTGCGGAGTTCATTTTGTTTGAATGTTTGCGG
AATGAACTCCTGATGCATTTTCTAAGAAAGATTTCAAATGGATTTTCCTGTACAACATGT
TACTCTAAGTTAATTACATCAGAAAAAAGTTTGTAACAGTCAAATCTGTGGTTAATGACC
AGCATGAAGACTGCATGCAAAACACGTGCGAGAAGAAGCATATAAATATCATATATATCT
ATATTTATGAAATTTAAGGGTTGTTCTCATATTTAGACCTTATAGGATCATTTGTTGCAA
AACTGTGTGCGTACTTTGATTTGCAAGGGCTTTTGCATGTTATATTTTTGTACCATTTAC
CTTTAGCTGTCATTCTTTAGACATAACCTGAAATTATTTTATTTATTTTTAAGACTGAAA
TTTAAATTGAGAAGTTCTTTTAAGTTTCTTAGGAGTAACATGAATTTTATGCGTAGCTAA
GTTTAAAAGTATGAGGTATTGCAGGTACATGAATATCATAAGT
>AM853251.p.cg.6
GATTATTTTTCATGAAATAATGTTTACAAAGTTTTGGCTGTGACCATCGTAGGGTTTGTA
TTTAAGGAGATTATAGGAGACATTTTAAATAATTAAAAATAATTGTTTTCATTAATTTTA
CTTAAAGAAGCCATTAAATATATTTAATCCATTCTTCTTTTTATGATAATTAAAGAATGC
ATCATTATGATTTGTTGTGACAGTGTTTGATGGACTTACTGTAAAATGGTTGCAACTTGT
TTGAAATACAATTATTACACATTTAGCCCACAATATGGATAAGCCTCTACAATGGTCAGT
TTTTCAGTTAAGAATATTTATAATGTTGTTAATTTTCCATCTTTTTTATCTTTTTTTTTT
ATAAATAAGTACAACATAGAAAATAATGATAAACTATGTAAGATGTTCAGTTACAATGTA
AAGAAACTATTTATATAGCAAACTCTTGTAAAATTTATTNAAACTTTGTATAACATTTTT

>AM853252.p.cg.6
ATATAATTTACATCCTGTTAGCAATATTTTTCAACATAAATTACTACCGTATAGAAGAAG
AAATAAATAGTGCATGTTAGTGTTCTACACCAGTGATTATTCGTTGTCGGGTAGGGTTTA
GTATTAATCGACCGTCACCATGTTCGTGTATATTTTAGTATCGCTTCTTATAGTATTATG
TGGTGTTCAATATAAAGTTATTACTACAATTGAGAATTTACAGGCAGAAATCAATACGAC
GAAAGTTAATGCTGAAGCTGATCTCGAAGCAAAACAAACGAGCTTACTGAAAACGATAAC
CAGTCAACAAGAACAGCTAAGTTCACAGCAAAACATGATAGAACAGCTCAAAAAAACGCT
GACAGCTGATCTCGAATCAAAACAAACGAGCTTATTGAAAACGATAACCAGTCAACAAGA
ACAGCTAAGTTCACAGCAAAACATGATAGAACAGCTCAAACAAACGCTGACAGGTGAAGC
AAAGGCAGTTTGTATGTACGATGGGGTAAATCCTCTTGTCCAGGAGATGCTACAAGCTCT
GTCTATACCGGATATGCCGCAGGTTCGAACCATGCTCATTCGGGCGGAGCTTCAAATTAC
CTCTGCTTGCCAAGAGACCCGCAATGGGCATACTATGAAGATGGAGTATTTTCAGGTAGT
CAGATATATGGTGTAGAGTATCAGTTTGGACAATTTCACTCCGACCAGGGTTCTTCGTTT
ATAGGTGGTAAACATATCTATGATGAGGACGCTCCCTGTTCCGTTTGTCGTTCACCTAGA
CCGGAAATGCTAATGATTCCTGGCCGACTCGACTGTTACCAAGGGTGGACGAAGAAATAA
GCGGGTATC
>AM853253.p.cg.6
AAAGCACAAGACTGGGCCAAATTTACATGGTCTCTTTGGCAGACAGACTGGACAGGCATC
AGGATTCACTTATACACAAGCTAATGTTAACAAAGGGATCACGTGGGGCGAAGACACACT
ATTTGAATACTTGGAAAACCCTAAAAAATACATCCCAGGAACAAAGATGGTTTTCGCAGG
ACTTAAAAAGAAAGGAGAACGACATGACCTTATTGCATACCTTAAAGAATCTACAAGTTA
ATATGACTTCATTTAGCTAACAAATTTTGAAACTGCAAGATTCATTTGTTTTGACAGTGG
CTCTTTATTTATTTTTTTTTTTTAAAGAATTCTTTAACATCACTTACTTTTTTTTACTAG
GTAATACTCAAAATGGCTACATCAAAGTTTTCAAATGCATTTAATAAGTGAAAGTTGAGA
CATAAAGAGACAGTGTTTTTATCTGCATACCCGGTTTTTATACTTTGTGTTTTAACATGT
TAACATTTGGCTTGCCACATCATTAAATGGTAACATTTTAGGCTACTGAGTGGTCAATGT
TTTCCTTAACAGACATTTTTTTTGTTTCAAAAGGACTATATTTAAACTGTACAATATTTT
GTGTGAATAAAGTTGAATTTTTAAAAAAAN
>AM853254.p.cg.6
GAATTACACGAATACGGACGTCTTTATACCTCTGTATCGCTGTTTATAATTCAGTGAATC
TGTGTTGTACTAAAAGACAAAAGAAACATTGGTCAGTGTGAAAAGACAGACATTAATTGA
ACACAAATATGAAATATCCGGTAGCGATACTGATTTTGTGCGCTGGAATTAAAGTTCACG
CAGCCCCAGCTCAAAATGAAGTGGATGACTTTGATGCCGCCATAAATGTGACCTTAATTC
CAATCACCACAGATGCACCTGTAACCATAAATCCAGCCACCGGCCAGACAGTTTCAGCAG
CTTCAATGCCACCTGCTTCTGCGCAGACAGAAACTGCACCAACCATCCAGACTATGTCTA
CAGCAGGGTCAGCAATACCCGTAACAATTATAACACTTGAGCCAACGACACCCGCTACAA
TTGAACCTATTCTTACCACACTAAAACCACTACCGACATCCGCACCACAAAAAGGATTCG
ATGGAGCATCTTTTGGTGGGGGTATCGCTTTAGGCATAGGAATCTGCATAATCTTCTTGA
TTGCGTATAAAATATATTCAAGTCGACGTCAAGGAGGCTACAGAACAATGTGATAAACTT
TTGACATGATTTAAAATGATTTGGAAAGATGCGTGAATGAAAATTANGATGGAACAATGC
GGGATGGTAGAGAGCGTATGTAATTGAAGTCTGTGCATTTCCGTTTTCTTATAACTGAAT
TCTGTGTGTACATATAATGCGTTGAACG
>AM853255.p.cg.6
AATTTATCTTCCTTTTCCGGGTGCTTTANCCAAATTGCACAAGCACGTAACACACAATGC
AGTTGTTCATTCGTGGTACCGAGACCCATGTGGTCCAAGTAAATGGTGCAGAAACAGTTG
AGGATGTTAAGGCTTTAATTGCTGACAAGGAAGGTTACTCTGTAGAGGACCAGGTTATCC
TGTATGGAGGCAAACCTTTAGACACAGGCCTTCTGGCCAATCTATGTGAGGATATGACCA
CTCTTGAGGTCAACATCAAAATGCTTGGAGGTAAGGTGCATGGATCCTTGGCTCGTGCTG
GTAAAGTAAAGGGACAGACACCCAAGGTTGACAAGCAAGAAAAGAAGAAAAAGAAGACTG
GACGAGCCAAGAGACGCATGCAGTACAACAGACGTTATGTCAATGTAGTACAAGGCTTTG
GCAGAAGGAAGGGACCTAATGCTAACTCCTAAATATCAAACTTGTACATAACATTAACTA
ATTAAATAAATGTGAAACAAG
>AM853256.p.cg.6
TCATGTGACCTTACAGTGACCCCCTTTGTTCAAGACTGTAAATTGTACATATTAAAATGA
AGGATTGTTATGTAACCATTTATTTTTGAGTGCTATAGTCATGTTAACCAATTTTTGCTT
TTTTAAATCATATTATAATATATGCAACTGCTAAAAACCATTCTTTTTTTTTACATTTTT
TTTTGTCTTAAGTTTTTTTTTTTGTCGAAATAGTTAGGGAATGAAATAAATAGTTAAAGA
CTGAAAGAAAATAAAAAGGAGTTAAACTCCAATATGGTAGATTGATGAATTCCCAAACCA
ATTTTTCCCCACAAGATGGATAATTCAAACCATTAACAAACCCTATAGAGAAAGCGAGGG
CATTTTTGAAAAAATATGAAGGGGTCTAAATTATTACATTTAAGTAAATGAAAGAGTAAC
CATGGAAACATGAAAGCTTTGTAACTTTCACTCTGATGAGCATATTATGCAGCTTTTTAT
AGAGCAAATTTATATGTTACATTTTGTCAATAAATATAAATTTTCTC
>AM853257.p.cg.6
TTTAATAATATGTTTAAGCAGACGACATTAGCAAACACCTTGTCTTCATATAAGAAGATA
CTTTCGTTTTAAAAAATAAAAACATTAATTTAAATGTTATTTTTTGCATCCCTGTCATAT
TCTGGTGTCAACAATGTGTGAAATTTCATATTTTAAAGAATTTCCAAGGATGAATTGGTG
TTATT
>AM853258.p.cg.6
CATCATCTAGGGAAGGTTCATGGTATACCAAGTTGGAAATGTATTTTTTGTCCCGATATG
TTCAAGACTAGGGATGAGAGAAAAGATCACATGAGAACTGCACATGAGGAGGCTAGCCAG
TACTGTGATTCTTGTAAACTATTTAAGTACACTCTTAGCAAGGAAGATTTCAAGGGTCAT
CTAGAAAATTGTAGCTCAAGTATGCAGTGTCAGATATGTGGATTGTTGGTGAAGACGAAG
AGCATGAATCAGCACATACAGAGTAAACATGAGAACATCAGGAAACATCAGTGTCACAGG
TGTCCATATGCTGCTAAAACTGTAAGAAGGCTGAAAACCCATCTTCTCTCTCATGACAAC
ATTCACCCATTTAAATGCAATCTGTGCCCATTCACCTGTATTCAGTCCAACCAGCTCAAA
TCACACATGCGCACACATACTGGAGAAAAACCTTACAAGTGTACACAGTGTAAATATGCT
GCTGCCTGGAACGTTCAGCTCAAGGATCACATTAAAGTTCACAGTATCACAACAGCTGTC
ATGTGCCAGGAATGTGATGTTGCTTTCAAAAATGATAGGACTCTGAATTTACACATGAAA
AAAGAACATTGTCAGGCAATATAATATAACATGTGCCTGTACATGTAATACTAGTATTTT
ATATATAATATGTTATTCTTTGATTTACATGATAATACATATATTACATTGATGANATTA
TTTTAATAAATTATGAAGGGAGAATA
>AM853259.p.cg.6
GTTTCAGATTCTTGTTGTATGTTTCTTTCTCTTTTGTTTTATCTTTATGAGGATCATCAA
TATGTATACTTTTTCCAGACACTTTCTTATGTTCATTTTGAGAGTATATAGCAATTGTTT
ACAAAATATTTAACCAAATTATATATGTGCTCATTCATTTTAATCTAGATACAACAGTTT
TCATAATTTATATCAATCTTTTTTGTGCCCTCATAAGTGGTGGGCATACAACATTGCACT
TGTCTAATCGTCCATCCCTATGTATGTATGTCACGAAATGTTTTGAACGCACCTCCCCTT
TAACTGATTGGTAGATATTGCTCAAACTATCAGAGATGAACAGAGGGATTTTTGCTGTGA
CAAAATTTTATAGAATTGTAGCCTTTCTTGATTTTTCCACTTTAATAGGGGGAATAATTT
GTGAAAGTAACTCCTATTTAACTGATTGGCAGATTTTACTCAAACTTTCAGGGATGAAAC
TTATTATATAGATGACTGTGAAGGAGGGAAATTTTTGTTCAACCAACTTTGGCAGAGTTA
TGGCCCTTTATTAATTTTTCCACTGTATACTATTCAGGGAAAATAGTTTGTAAACGCTAC
CCCTCCTATATCGACTGCTCAAACGTTTAGGGATAAACAGCCTTATTGTGCAAAAGAAAG
GAATTTTTGCTGTGACCAACTTTGAAGGAATTTTGGCCCTTTGTTTCACTTTAAACTATA
TAGGGAATATTGTTGGCTGTTAATATAAATTAAGGTCAATAAAAACACACAAAAACCCAA
ATCAGTAAATGCAACAACTTCATGCTCAGGAGTTTCTAGCAAATATGCAAAGTTTGGGGC

>AM853260.p.cg.6
ATGTAACAATAACACATTGAGGGTGAAAACGTCAGACCAGCTGATCTGCAGAATAATTAT
TTGTTAAAATAATAGTTTGATTAGTGATTTTATCTGTATATAAGGATGACGAAGCCTACA
GCCGTTTTGAAGTGTGTTGGTCCGAAGCTGGTCCCATTCTTCAAAACGTGCACTATATTC
TTTGTGCTATTTACTGACACACCAGCTAGTGAAACAAGTGCACCATGGTTTTTTCTGCAT
TATCAAATGTTTGCCGATTGTTTCATTAATTCTGTTTGTCCTTCTAAATGGAATGAACAT
TACAGAATATTACAGGTATTCACGCAGAGTGCTGATTGGCCTCATATTTTCATTCCTCGG
TGATGCCTGCTTGGTATGGAAGCAGAAATACTTCGAACTGGGAATAGGATGTTTTGCAAT
AGCTCAGGTGTGCTACTCTAGAGCTTTTGGATGGAAGCCTTTAAATCTGTATGCTGGAGC
AGTGTTTGCATTTTTAGGATCATTGGTGTATTACTTCCTTAGTACTGGACTGAAGGGCAT
TATGGTCTACCTGGTAGCAGCTTATATTGGTGTCATTTGTACCATGGCATGGCGTGCAAC
AGCTCGTATACCTACATTTAATTTCTTTGATGATAGAGTCACCTGGACCCAAATGTCTGG
ATGTTTTGGAGCAATAGCTTTTGTCATTTCAGATCTAACCCTAGCATTTGACAAATTCCT
ATTTCCACTGCCGTATGCGCACCCCATTATTATGTTAACTTATTACGCAGCT
>AM853261.p.cg.6
CCATTGGAGAGGTCTCANTTAAAGAACTGGAGGGAGTATTTGGACTATGAGATTCAAAAT
GGTACACATGAGAGGGTTGTTGTGTTGTTTGAGAGGTGTATGATAGCAGCAGCATTATAC
GAGGACTTCTGGCTCAAGTATGCAAGATACCTGGAAGAGCACTTTACAAATCTGAAAAAG
GCAGGCAGTGACACCGAGGCAGGCTCAAATAAGTTCCAGCCTCTAGATGAAGGAGGGTTA
GAAGCAGTAAGGAATGTATACAAGAGAGCATGTAATATTCATCTACCTAAGAAACCATAC
ATACACATGGCTTGGGCAGCTTTTGAAGAAAGACAGGGAAAGCATGGTGATGCATGGAGA
ATATTGACCAATCTAGAGGATACTCTACCTGGCATGGTGATGGTTGCTATGAGACGCATC
AGTCTAGAACGTCGTATAGGTGACAGAGATAAAACAGAGATGCTCTTCCAGGAATATATC
AATAAATCTACAGATCTCAGTGTCCGAGCTTTTTATGTCATCAAATATGCAAGATATCTG
TTTAAGGTTCTTGGAGATGAAGTCAGGGCAAAGAAAATAATCTTTGACGCTCTTGAAAAA
GATCCTAAAAATGAGAAATTATACATCCAGTTGTTAGATATAGAATATCAGAAACATCCA
GTCAATGTTGACAGTGCTCTAGAGATATTTTGTAAGGCACTAGAGAGTGNAAAACTTTCA
GTTCCCACAAAAATAAAGATGTCTCAGAGAAGACTAGAATTTCTAGAAGATTTTGGCTCT
AGCATAGTACAGTTGAAAGAATGTTATGACGAGCATCAAAAACTGATTAA
>AM853262.p.cg.6
AACTCGTGGTCACGTGCGCGCCTCTGTAAATATCTGGCAACGAGCTGAGTGTGTACATTT
TTGTACTGGAGTCAAAACTTACTGTTCTTTCCACATTTTCTGTTACAAACGTTCACCATT
TTGCCGTAACGACAGCCACGAAAAACGCGTCTACTTCCGGTGCTCGCTAAATCTGATACA
AGTTTAGTTGAGTAGGAAAGTGATCGGAGGTACAAGATGCTTGTGCTCGCTAGAATGATA
CCAGTTAAGTTATATTGACTCACTATGGATGATACGTTACACAATTTAACATAATTGTAC
GGAAGTTGTCATTCTTCCAGACCAAAATTCTAGATCATTTTCCCCGCACAATTTCACAGT
GACGTTTACATAATAGAAAAAAAGAAGAAAATAAACTGGGGTTTAGAAAAGCATTTTTGA
TCGGAATTATTCTTACTACATGTAATATGTTTTCCTTTGATCACAATTTAATATCATTTC
AAGGAAATAATTTATCTTAAAAATTTACCATGCTAAAAATAAAGCTAAAAAAAGTGGTGA
ACTATTACCGTAGCAAATAATATAAATAGATTTGAATTATTTCTACTCTGATATTGTACA
AAGCGAGTATAAATAGATTTTCTATTTTTCCTACCGGAAAAAAATCAGTTTTGTACCTTG
CGTAATTTCATTGTCGGACAATGATATTTCTTAACTCTGTTTTGAAATGATATGAAATTC
ATTTTACGAGATACGTAGTTGAAACAATAACTTATAAACCGTGCCAGTTTCAAGGTTACT
ACTCATACCGTCTTAATTGATGTACATAGCCTTCTGAATTGTTTTACCTAGAACAAAATC
TTCATTTATTTCGAAGTGTACA
>AM853263.p.cg.6
CAGCTTTCCTCAGATAGTTATGATTAAATACAGGTGGAGAAAGGGAAGTATGAACTAGGT
GTCCAATGGTTACGAGAAATCCTGTATCAGACTAAATTTCCTGCTGAAAGAATAAAGGTT
ATTGCAAAGAGGATGAACAATGACATCAGCAAATACAAAAGGAAAGGGAATGCAGTTCTT
AAAGCCATTTTTAGGAGTATTGTTTTCTCTCAAGATTGTAATCATCAAGTTAACAGTATG
CTGAAACAAAATAAATTTCTGGAAAATTTACTGAAGACGCTTGACTCAGATCCTAAACAG
GTTGAGAAGAAGATGGAGGAGGTCCGTCGATTACTCACTAATCCCGGTAACCTGACTGTT
CATTTGTCAGTAGATGTGAAGAAATTGTCAGCAGAAGGTTTTAAACCTGACAGTGTGTGG
TCAAAGTTGGTACCTAGTGACAGAGAAATCCAGCAAAATAGTTGTGTAATGAAGAAGACA
TTTGAGTATGTTGTGCCTCTGTCAGAAAGTAAACACAGGTCTGTTATTGTAGGAGTTGGC
TCTGTAGAATCTTCATTCCTAATACAGGCAGTGGATTGTGTAAAATCCCCTCTAGATGAA
GATTTGGCAGCTATAATGGTGTTTGTACAGTATCTTACACAGTTAGAAGGCCCAATGTGG
CGACAAATAAGGGGTCTTGGCTTGGCCTATCATTACAGTATGTATGTCTTGCCAGAGTCG
GGATTGCTATATTTCTTGTTAGCAAAATCCACTCATATTGTGAAGGCATACCAAGAGGGG
TATGATATTG
>AM853264.p.cg.6
CAAAGATGGCTGCCCCCATGTTCACATTTTAACAGAAACTCACTTGGTAGAGGTTAGCCG
ATTTACAATGGCGTTGAGCAGTCTTAAACTGTGCCTTTTTAAGCCTGCAAGTAATGTTCT
TTATCCTAGTTTGCTGAGAACTTCTTTCCAAAGACTGCCCTGTTCTGCTCATATGTCCTC
TAAAAAGAAAGATGAAGGGGATTCAGCCGAAATACAAACATTGCGAAAGCCTGGAATGAC
ACAAGAGTTTAATCCCAAAGAAGTTCATCCTGCCATGGTACGTTACAAGGTACCAAAGAT
GAAACTGAAACTTCAAGGAATTGACTTAACCAAGTATACACATATTGCACAGCCTTATTC
CAAAACAGGGGGAAGAGATTGGACAGGTAGGGTAAAGAACAGGAGAGTTGGCGGAGGTGC
CAAACAGAATATTAGAATGGTGGATTACACTCGTAATGCGGTCAGTGAAAAAGAGCCGCT
TGTAGAAAGAGTTGTGACTGTCAGATATGATCCTTTACGTTCGGCGGACATCGCTTTAGT
TGCAAGTGGTAACCACAAGCGTTGGATTATTGCTGGTGAACATATGAAAGAAGGAGATAT
CATAACTTCACATGGGGATATTCCTCAGTATCCTGTTGCAGCAAAAGTTGGAGATGCACA
TCCAGTTGGAGCTTACCCTGTTGGGTCTGTGATTCACAACATTGAAATGTATGCGAAAGA
GGGAGGTTCATCTGCACGTGCGACTGGAAACAGCGGAACAATTA
>AM853265.p.cg.6
CTTGAAATGGCTGATCATCTTAAACCTTATATATTGCAAAAGGCAGAAGAAGAAAAGTTT
CTTAAAACTTCAATTCCAGATGCTGAAAAGGCAAAAGATGGTACCAAAAGGACATTCAAG
ATTACTGCTACTGTACTCATACTTCTTAACGTCCTCTTACTGGTCGCCCTCCTCGGTCTT
GTAATAGGATGGAGAGAACTTCGCAAAAGGAGCCTGGAACCACACGAACAAAACGTGTGT
ATCAACTGTGCAGAAATGGGAATAGGAAATGAAGAAATGCCGGCAGAAGTCAAAGGAAAA
ATATATAGAGAAAAAAGTAATAACGGGAATGATTTTGTATGCTGTGGACACACAAGCGAT
GTTCTAAATTGGATGGTTTCAAAGTTCATAAAAGAAAGGGATACGGGAGATCGATCAAGT
ATATATTCTTTGGTATCGAAGGAATGTAAGAAAACAACCGAAATAAAACCATCTGCCCAA
GTAAATGAAATAGCAGAATCATCACTTTTGGAAGAACATAAGGGAGTGATACACTGGAAT
TTCAGTCAATCTGCAATCTTGACAGATCTAATTACATACAAACATGGAAAATTGACAGTC
AAACATCCAGGCTACTACTACATATTCTCACAACTCACCTTTAAACATACTCCTCCATCT
TACCACAAAAGAAGTGTCCAGCATGACACCTTTTTATTGCACGAACATTTACCAAACCAC
TTGGATCATTTCATTTATCACATTTCAAGTGAATCCGGAAATCACGAGAAAATTCTTGAA
GGTAGTAAGTCGCTTTGTGAAATGTCATCTTTACAAGACGAGACAACAAGTTCATTGGGT
ACAGTGTTTTGCCTTGCAGCTGGCGATGAAGTTTTTGTGAAAGCCTCTCATCCT
>AM853266.p.cg.6
ATGCGCAGTGACATTCGTCGTCTATCGAATGGATAAATCATAACACTATCTTGTTGATAA
ACATTTAATTTTAGAGGATAAACGCGTTGAATGGTTAAACTTTGATATACAGTACTGATT
CACGATGAGTTCCGAAAAGCAAGATTACGGCCAGCAAAATCAAAACCAGTTTGCACCGCC
CCCTTACGGGCAACCTACACAACCCCCTTACGGACAACCTGCTCAACCACCCTACGGCCA
ACCAGCACAGCCGCCTTATGGTCAACCTGGTCAGCCTTATGGCCAGCCAGCATACGGGCA
ACCCGGACAGCCTTACCCGGGTCAACCTTACGGTCAACCCGGTCAGGCTTATACTACGCA
GCAAGTTGTAGTGAGCCAGCCCGGTCAAGCAGGTATTGTAATGACACAATCACGCCCACC
GGATTACATGATCCCATCTATTCTAGCATGCTTTTGCTGTTTCTGCCCAACAGGACTTTG
TGCTATCTATTATGCACATCGTGCAAATCAGCTCGCAAATATGGGTGACATGAACGAGGC
AAACAGAATGTCAAACAACGCACGTAATTTGATGATTGCAAGCGTTGTTATCGGTGTGGC
ATGGATAATTCTCGTCGTTGTTCTGAGAGTGGTTGTATATACCACAGCATCAACCACCTA
TAATAGCTATTAATGGGCACGGAGTTTAACCGATCCGTACCGCCATTGTTACTGCTTCTA
ACCATTTATTAAGCAGTATTATTAAT
>AM853267.p.cg.6
CTGGTCTTACTGCACACTACTCTGGTTATTGATATGAATGATAACAAGGGGGACAGGCCA
AAGTTCTTTAGCCAAACTGATAACTACATATTTCAAGTTCCTAGCCTAGAGCCGGGTAGA
TTTGTTGGTCAGGTCACTGCGACTGACGCGGACAGATCAGCAGAATATAACGATATCCAC
TACTTTATCGTCACTTCGCCTTTTCCAGAAGATTACATTTTGATAAACGACTTTGGAAAT
ATATACGTGAATGAGTCCTGGACATCTACCTATTTCTATTATGACGTGTCTTACGAGTTT
GTAATCACGGCCATGAGTAACAGAGACCGTGACGAAGTTCTTAGGAGCAATTCGGCAACT
GTTACCTTGTTCATTTCCGGGACATCTACTGTGGTCCCAGTAACTACAGACCGACCA
>AM853268.p.cg.6
GCTGATGTAAAAACATGGTAGCGGGCGCTATGCCACAGCACCGTTTGATCAAGTTATCAC
CACGAGAAGTGCATGAAGAGGATATGACCGAACTTTTTGAGAAGTCAATGAAGATTTATT
AATTAGTCGTTTTTATATAAAAACACTTTTGGATAAGAAATCAATCAAATAGGACCTGAT
ACCTCTTTCGAAAGAGTGAATTGTTCTTTCTTTTAAATGATCATGAAATTCATTTTTAAA
ACTAATTAACTTTAATATTTGTTCTGCTATCCTTATGTTTTATAGCTATTTTTTAGCATC
ACCTGTATACTTGTAGAATTTTCATAAATGTCACCATCTTGTAACAGGGTAGTGTTGTTG
ATATTAAATGTGATGGTCTCATCGTTATTGTCTAAGCCCTGCTAATTGCTGATTACAATT
CTTGTGTTCGTTTCATTTAATTTACATGTAATTACTTTACACTAAAGGGAAATAGGATTC
AATTGACCTCTTCACACGAAAACGTTTAGTTCTAAAACAATCTTACTCATCTTTTGTTAC
AATATAGAATTTCCATACTTTTGATTTTATTATTTGTGTCGTTAAATGATAATTAAATTT
TCATTAATAATTTCATGAACAAGTAGACCTAAAGAGCTGCTTGTTCTGAGCTTTAACATA
GAATACCAATAGATTTATAAAGTAAAATAAAAGCAAAGTTATCGGTCAAGTTCTTGCACT
TTTTAATGACATTGTGTAAACAAGATGTATGAGCCCATTTGATATTTAGTCGTTTTACTC
TTTTTTTGTTTTATATTTTAAATCATTATACACTTGGTTAAACCAGGTGTTTGTTATTTC
AATTT
>AM853269.p.cg.6
CATGCTATTAAGTCACAAAGATTGTATAGTTAAACAAAAACAGGAATTTTCAGCTAAACG
GATATCAAAAAGGGGCTTCTAGGTTGCTCTAAAAGCAATGATTTGTTCTTATATGTTTAT
GCAGCATACATGTATATGGAAGATGGATTATGATGTCAATATACCTAACCATGCCTGAAA
ATAAAGCACAGAAGGGCATGTTCAGACATCCTCTAACATAAAGAGTATGACCTATACAGG
TCGATGTAATTGAAAAACGACAACATGAATGTGGCGAATATAGACATACAGTTCTCTAAC
ATGACTGAGGGGAGATGTATATTTTCTGTTAATGGATGAATAACTTTGTAGTGCTAGAAA
ACTAAAAATAGACATGAAATGTAAATTTTAAGACAAGTGCTTTTCTAAAAACCACTATGT
GTCTTTTTTGATTAATGGTCCTTGCTTTTTGTTGTTTTGCTTTCATTTATAACATAATTG
TTACATATATTTACATAGGTTTTTTTTTTACCTGGGAACAAGGGAAGTTCACTTTACAAT
CATGTTAAATATTTTCTTGATGTTTATAATTTTATCTATTGTTACGCAAGTTTATTGACT
TGATTCATATTTAAAGATATGATTTATCACAGACTTATTTTCATCATTTTAGGTGTTGGA
AAATCTATCCCAGTCATCTATCTGTTGTTATATTTAATACCTTCATAGTAAACTACCTTG
TATTGACCATCAGACGGGTCCATTGCAAAAGTCCTTTAACAGCATTAAATAATTGAGTTG
GTTCATTTTTATATTGTTGATTGATCTTCACACTGCAAAGTTCAATTTAAGAATGTGTAT
GCA
>AM853270.p.cg.6
ATACGAATCCGTATGCCATATGATCCGGAAACCTATTCGTGTCATCTGGGCGGAAGTACC
ACATTTCACCGTACCCAACAATCTCAAATCCCTAAATGGTGGTCTACTACCTGTCCACGT
GCTAGAAGGCCAAAGCCTCTTTGATGTTGAATGTGTGCACCCCTGGGTTATGGGCATACC
TAAACATTACACCAGAAGAATGCAAAGGCGTTTGAGGGCTATCAGATTCACGGGAATTAA
AAGAAACCTATGTCTCTCGGGATATAGCTACAACTTCAACTTGATGTGTAAACCTACCGG
ATATATGACCAGAGAAGTTCTCGTGTACAGTGAACATGCCGATATGATCTTCAGTGCTAG
GATTGAAAATGTGCCGACTTCCTGCGCATGTGCATCATGCAAATGTAACGACCCACTTAA
CAAAACGCCTGCAATTGTATAATTTGATATATTCTTTTTGAATTAGTTGAAAAATAAATG
ATCCATAGATTACAAATCTATTGGTGGATTGTTAGTTGACACAATCGTTTCAAAATAAGT
ATATTACTTTCGTAAAGATAGAAGGACCAAGTTACAGTTGAATTATGTTTAAACTAACTC
TTTATTTGAGGAGGTTGTAAATATTGCATGTTTACTGTAAATATTGTAAATAATTCTGTT
GAAGTATTGCACTTAAATTTTTTTTTTTACTTTGACTGTTCTGTTGTTGTGATATCGGGA
ACTGTGCAATTTATCTCTTTTTTTTTTTCGAGTTATCTTTTGAATGCAAATGTCTAAAGA
TGATGAATGTATGATTGAATAATTTGCTATTTGATTTTTTTTA
>AM853271.p.cg.6
ATGGTAGATAATCATGGCTGGACTTTTTACAAACTGATTTTAAAGATCATGGTGTCAGCA
TTGAAAATTGCATAATACTTGACCCTAAAAAATATAATACACCAATAGCAGCTATGATAA
CAAGTCAGAAAAAGGGGACACGGACTGGCATCGCAGATTTAAAAGGTATTATTGGGGTGA
CGTATGAGCAGTTCTCTACATTAGATGTTGGTCAATATTCATGGATTCACCTTGACACTG
GGACCTTTGAAGGTAGGACAAAGGACATTGGAAACATCGTTGCTCATGTAGTTCAATATA
ACGAAGCGAACAATGGTGATGAGAAGGTATTGATATCAGTTGAACTGGAGCAGACAAACA
CAAGATTTCCTGAATTTCGATCACTTCTTAAAACAGCAGACATTGTTATGATTAGTAAAG
ATTATGCAACGGATGATGGTTATCTTAATAAAGAAGATGCAGTAAAAGGCCTTTACAAAC
ATTGTAAAGCTGGCGCTATTATTGTATGTGCATGGGGAGAGAATGGCGCAGCTGCAGTGG
TAGAAGAAGAGATAGTAGTGTCGCCGGCAATCCCTCCGGGAAAGGTTGTGGATACTTTAG
GGGCCGGGGATACTTTCAACGCAGGCTTTATTTATGCTTTAAGTAGAGGGAGGTCCGTTG
CAAAGGCTTTAGAGTTTGGGTGTCTAGTTGCAGGGCATAAGTGTGGTTTTANAGGATTTT
CGTGCGTAAAAGGAATGCAAACAGAATTACAGTAGTTATTGCATAACGTAGT
>AM853272.p.cg.6
CTAAGACATGCGCCGAGTCATGCATGAAGACGAAAGGCGAAGAAAATGGGACTCATTTTG
TAAATAGAAGTTGCGGGAAAGGTAGTACAGAAAAATGTGAGAAAGAAAATACAAAAGTGT
CGATGTTAACGTCTGTATGTGTACAGGAAATTTATGCAATGGTGCCGACGACATTAAGAT
CCGTCTGACATTGCCAATCATTTGCACAGCTATTTTCGCCATTGCAAGAAAACTTATCAT
GTAAATTATGAAATACACATTTCGTCAATAAATACATAAATTATTTCTAAAGGTTAAAAT
ACAAAAAGGCAAGGTTCAGGTATATGTACCACAACAGAAAATAATAGTTTTCTGTTTGTT
CATAGATGAAAAAAATCGATAATTTTGCATTTATTAAAACTATTCAAGTAATTGTGTATA
ATTAGACATTAACATTTATAAGTTTTCAGCCTTTTTCTTGATCTCATTGATTTGTACACA
TTGTATTTAAGGGTATGCTTTGATTTTAAAATAAAAGAAATAAAACC
>AM853273.p.cg.6
GGAGCGTTTGAGCCTGGAGGAAACATACAAAATTTAAAAACACATCTGAAAAATTCAAAA
TGGCAGCTGCAAAGAAGGGAAGTCCAGCAAAAAAGCTGCAACCCCCAAGGCCACAAAACC
AAAATCTACCAAAGGACGTGGCAGACCAAAGGGTTCTACAAAGAAGGCTGCAAAAGGTGG
AGCAAAAAAGGCAGTTAAACGTGCCGGTGGAAAGAAGAAGAAGCAAACTGTCCCACAATG
CCTCATCGTATACTCTCCAGTTATATAGATATATCCACAATGCACAGCACACATTTCCTT
TTCTTGTTTCACAACACAGAAGAATTGACAATCTGTATTTTTTTCAACACTGAAGAGTTC
ATGAAAAAGACGTAATTTGTTTTTTCACAATTGAAGAATCTCAAAAGTGGTCTAAATACA
GTGAACAAAAATGGCAATTTTTTTTATTAAAAAAAATGAAAATGGACTGCAAAATAACAA
ACTTTCCTGTAGCCATAGCAACTATTATGTGGAATTTTATATCTATTTATCAGGGAACAT
TCTGTGTGTGTTAATTTCTATAGTATTAGTTCTGTAGGCAAATTTTTCTCTTCTTGAATA
ACAATGTACATCTAATCTCAAAACATGTAAATTTACTTCTCATTAAAAGCTAGAAAATAT
TATACACAGTTCATACATTTTTTATATCATTTATTTTCATTTTTACATTTTCTTCATACA
TTATCATATTTCTTCTTTTTAATAATATAATTTTGGAGTCAGTATTTTTAAAAGATTTTT
ACGGCAGAATTGAAGATTATACTATTTTTTAGAATCACATTTTTTATCATTTTTGAATGC
TCATGACTTTGGCTATATTTTCAAGTAGGGCTCTTACTGGAAATTACTTTAATATATAAA
AATTGGATGTAAAAAAATGCCATAATTCTGGAATAA
>AM853274.p.cg.6
TGTATGATTGCTTTTACTTTTTCCTTTCAAACAAGAAAATTTAGAAAAACAAATAATAGA
TATACTGAAACGTAATGTCTTTATACAGTGGATGGAGGTAGTTTATTATTAATTTCTGTT
TAAAACTATAAATAATATATATCTGCATGCCTTAAAAAACCCATATCAATTTGATTAAAA
TGCTACATCTTTTTCATTTTTATTTTCTGTTAATTTTTCGTAAGTACTGGATATGTTAGA
TGTTTTTTGTTGTTTTTTTTGTGTTAATGATCTGGTGAATATGTTACATCTGATGTGCTT
GATACCAACTTACTCTACCTGGTAACAGGTCTTGCATGTTTTGGTACCATCATGTTTATG
AGTCAGGCCTGGTACCAGCCAATCTTCTTAGACTGGTGTACTGTATTTGTGCATTGGTAC
AACTAATAAATACTGTGTAGCAAGTAGGTTCCAGTCTATTTGCTCTGGTGCTTGGTTTTA
TACAGTACATGTTTGTACTTTTTACCACCTATTTTGGTTCCAGTTTTCACTGGTTCCTAG
TTTGTCAATCAATCAAAGCATGTCATTTGCTTTCTTTTACATCATTTTA
>AM853275.p.cg.6
ACCGGATGCTCATTTAATCTCTACAAAATTTATTAAATGGACTCATATTTACTTATTTAG
ATAGCTACTGCAGGGCTCATGTATAGACTTTCTTTATGTGATAGGAGGGTAAAAATAACA
ACAACAAAAAAAGAAACAAAAAACTTACGGCTTAAAAGTCCTGGTAAATGATAACGTACA
CATACCTTGTAATAAACATGTGGAGGAGTTGTTACATCAAATAGTGAGTTGTCACAACAT
ATTTATTTTGTGGTGTATTAGAGCTATAAAGGGAGACTATTATAAATACATATGTATTGA
GTTGATTGTATTCATTATCTCTCTTTACAAATCATTTTGTCTCAGTGCTGTATTTGTACA
TGAAATTATATTTTTAAGTAGTAAAAAATACAGGGTTTATCTTTTCCTGTGTTGTAAATA
TGTATATATCTGTACAGAGTGCTCATAAAATATGTATTTAATTCATTAATATTCTGTTTT
TTTTTATATATTTAAATAATAAAAATAAAAAAGTAACGTACGCTGGAA
>AM853276.p.cg.6
ATCATTACCAGTAGCCTTTATTTTGGATTTATTCTGTATATTCTTTAAAGTGATAAGGTA
AAATGAACTGACCATCTCTGCTATGATTACAAAAGTACAGTTTTATCCCCTCAATAAAGT
GTGTTTCTTTAATAATCAAAAACTAGTGACATTTTAACAGCATGTGATATGATGAACTGT
TTTTGAAAAATATGACATTTCCTCAAAACCTGCGATATGCTAAGTTCTTTTATTTGCTTT
TCTGTAATAGGTCTCTTTTAGAACTAACTAACCTTAATGTATTTAGCTAACGTTTGTGAA
TTTTCAAATGGAAACTTTTTTTTTGCTTTTTTTGAATGACATCAAAAATATAGATGCATG
TACATTTAAAAAGTGTTGATTTTTTAGCATTAGGTATCTAATTCTTTGAGATCTTTAAAT
CTTTTTTGTTTATTTTTGTATATAAACTTGAAAAAGAAATTTCTAAAGAAGACCTCATTA
CAAATAAAATGACGATTTTTACTGTATTGAAAGGAATGTATTATATTCCAGGCTTAAGCA
TGGCCTATGTCAGATGTTGATTACAATAACTGTTGTTCTATGTATTCTCTATTGTACCAT
GTAAACTTGTATTTTGTATTGGATAGACACTTTGTAATTCCATTTTTATTAGATTCTAAG
ATACGAATTCCAGATTTTATTGAAAATTCTTTTCTTTTTACAATAACTGAATGTTTTTCT
TTAAATTTTTGAAATAAGATGTAATTTGATCTTTTTTATTGTTTTTTTTTTTAAATATAA
GATTTTTTTTTTAACATGTATTTTTTTTTCTCTCGTAGATGTGTAATTGAATTCCATTAT
ATTCCAAATTTTCTGTATTTTCTACAATTTTTGCCCATATATGAATTACCTTTTATTTGA
AATAAAAAA
>AM853277.p.cg.6
CCTCATAGTAACGCTTCACCAATGGGAAATCATGCTCCTAGTCCCCCTAATGGCTCTGTG
CCGGGACCTTCGGGCCAAAATGGACCATCATCTATGGCGGCATTGATGAATGTAACAGAC
AATTTATCCGGCTCATCTCCGCCCGGTCGGGAAATGAGCTCGAGGTTACCGCATAGTGGT
CGACATAACATTCATTCACCATCAACAAATTTTGCACGAGCACCTCGTTCAGTAAGCGAG
CCTGGTATGGGTGGATCGTTATCTGATGGAAGTGCCAGCGCGGAATCTTTGAAATGTACA
ATTTGTCAAGAGAGACTAGAGGACACGCATTTTGTACAGTGCCCATCTGTTGGCGATCAT
AAATTTTGTTTCCCGTGCTCTAGAAATAGTATTAAAATGCAAGGAGCCGGAACTGAAGTA
TATTGTCCTAGTGGTAAAAAGTGTCCCCTGGTTGGGTCTAGCGTTCCTTGGGCTTTTATG
CAAGGAGAAATAGCGACCATTCTAGGTGAGGATTATAACAACAAAGAACCAAAGATTAAA
AAAGAGCGCGATTCGTGACTTGAATTTAAATGGAAATAATATTAATAACATGCCATCTTT
TACATCGCTATGGTAGACTGACATCATTGTTGAAACAAATTTGAGAAAGTCAGTTTGTTT
TGAACCTTACGTGTTAATGCATGTAAAATTGTACCAAAGCCATATAATTTACATTTTAAC
ATGTTTGTCTTGTAGATTGAAACCTTTGGCGAGAAACCTACGTACAAAAAATACCGGTGT
CTCCTTCTTTCGTTGTTAATAATCTTAAATAAAACTGCCTACATCA
>AM853278.p.cg.6
CCATTACTGCACTCAGGGGACGATATGTAGGATTAAAGTTGTTGGTACATGTTCTGCAAA
ATCTTTCTATTTCCGATGGTAGAACATGTATGAAATAATCTTGTGTCACATTGTTGATTC
TGGTTGCGTGTTTCTATTTTTTACTTCAAATTACAATGTGATGTTTATATTTGTTACGTT
TATTTTACATTTCTTGTTAATTGATGAAAATCATTCATTATTCAAGATATATGATTAATT
TGTTGAATTATTTTTTTCACATTTGAATGAAATTAGTTGCTATAGTGAATTATTTAAGCG
TTGCGTTAGATGTCGAACCTAGTGTATATATAGTATAGGTTATTATGGTTCTTCATGAAA
ACGCGTTGTTTAAATATTTCAAGGTATCTTGGACACTATTCTAAATCTACAAGATCTTTA
AAATGTATACATTTTACGTCGATTATTTTGTAAAGATAGTTCTCGTCAAGTAAATAATTG
TTTGCTTCATTGATATCTTTTGAAATAATTTCAATGTCTGAGCTTTGTGAAAGTCTTTAA
GTTGTAGATTTTTTTGACACAATAGAGTTGATTTTTCTAACCTGCAAGATATAGATATCA
TGATTTTACGACTCATATTTAACACGTACCGAACATACACATTAATGTACATGAAATATT
TTGAGAATATGTCACTACGCTTTATTATTCAAAATCTGTGGAGTTTAGAGTCCGAGTTGG
AGCATTCTTAAATCGGGTCTAAGTGGA
>AM853279.p.cg.6
CATCCGCCATTACCAGCAGCTGAAAACCACCGATTATCTTGGAGGCAATGGCATAATGAG
TTATCAAAACCGAAACGAAATAGATACACTTGGGGCGACGAACCAAGACGTCCAGAACAG
TTTTCTAATTTCACCGAGTATAAGCCATCCTGGGAAATGTATGGACATTAACCAAAACTT
ACGTTTTTAAAGTGAACCTGCTTTGTATGACAATTATTTTAGCTGCTAAAAAGCCTGATG
GAAGACTGCAGCATCTTTTTTAGTTTGTCATTTAAAATCGTTTTATAATAAACCCTCACA
AT
>AM853280.p.cg.6
TTCTTACCTTTATAAATTTACACAAACTTAATAGCGACACGCTTAAGAATGCCATAGCAC
TGGTTCAAGGCAAGAAGATACTTTAATGGAGTTCCATTTCATCTCCATTATCTTAAATTC
ATTGGCTTAAGAAAGGGGCTAAGAAAATTTAAATGCGAATCCTTGTTAAAAAACTTTCCA
CTGCTCATTAACCCTTTGAGCGCTGGGTACGATAATTATAGTATTTGCAAACAGTGACTC
GGAGTCCAAGTCAGGTTCCAAGCCGTTTGCTGTTCAGACAATATCTCTTCTCAATTTTAA
AGCTACTATCCCACACATTTCAGTAGTGACAGTTATAGATCATGCATAAAAGTAAAAATA
TGCTAATTCCATGAGATTAGCATGACCTAACAGTTTATATTGCATCACTTATGACAAATG
TAAATATTAATGCTTCTGAAAATGATTTTTTTAATTTTAGATCATTGTTTCCAAAATCAA
CCGTTGTAACGGTTTACAGAATTATAGTATGATAAACGTGCATAAACATTAAAAGGCTGA
TATTCTGAGACCAAATCTTGTATGAATCATCTTGTTCGATGTACAAGAATAAACTTGTGA
TGTAATTTTATATTTTGATGACACTTTATTTAAAATCAAAATGTGTGGGAGAGTAGCTTT
AAGAGAATTGGATAAAAATGAAACATGAAGCAGACGACAGTTTAGTAGACGATAATTTTC
CCAGCATGCAAGTGGTTCATTCGTATGAAAATAATTTAAATTAAATGTATTTCTATTATC
TAGCTAAAACAAGCCTTGAACCGACTAATTTTGTTCGAGTCAACACGACAGATAGCCATC
TGAAATGATATAGACCATGTTATAGGGTAAATGATTTATCATATTTCATTACAAAGATAT
TTATACTTCAGCTCCAGGATCTGCTA
>AM853281.p.cg.6
ATAGTAATGTGTGTCATTCAATGTGTTGTACCTATACACTATTCAGACGTTAGGTTACCC
TCATGTCTATTTATAGACAAAATGTGTAGCAACATAGGTAGCAAGGTCATGTGTTTGAAA
CATTTCTGCAAATTCCAAGATTAATCTGTGAAGATTATGTAGACTTGTTACATGCAGGTT
GCAGGAATATGTTAGCAACAGTGTGTGGAACTATTGTTATTTGATAGAAGTAGAGATTTC
TTGTGATATGTTAAAATTGATTTCGAAAGGTGTTTTTTGTGTGTTAACTGATGTGGGAAT
TGTAATGTTAGAGTGTCACTGAAAGCATGTACAGTTTTTGTATGCTAATTTTATTCACAT
AAATTTACTTTTAAGTGAAATAATAGCAGATGCAAGTGTTCATTTCTGCTCTGTATATTT
ATTCTTTTGAATATTTATTAAGGATATTTGTTTGCCAATAATGAATTTGTGGAGCATGTA
ACATGCTTTCTGTTTAGGTCTCTGTTAATTTAATTAAGAAGTAATCATGTTCATATTCTA
CCTGGGTCTTTGTTTGATATCGTAATAATGCATTAAGGAAACATGCTGATCTTGAACACT
AAATGCTTTTTATTTGATTTAAGTATAATAAATAGTTTATCTGAAAATTTGAGGGATTGG
GTGATTTTATGTAATTTTAGCTTGTAAATTATAATAAAAGGCTAACCAGATCTGCAGGTT
CAGAATTCACATTGCCTTACAAAAATACCACCCCATCAGTGCATGAATCAACATAACACC
CATATACCTGCAGAGCATCCTTCTCCATTCCATTGTTTAACATGCACTACTTGTTAACTT
TAAATTACTGCCTGT
>AM853282.p.cg.6
ATGGCTCTTGTTTTGTAACATTGCTTTTCTCGTTTTGTATATTTCAAAGTCTATCTGATA
ACAGTACATTTCATTTTGTATATTTTAGTACTTTCAGCTTGCATCATTACATATAATTAT
GTCTATTTATAGAATCATGTATGTTTCAGTACTATCAGCTTGATTCAATATGCATATATC
TATGTAAAGAAACATGTATTTTTCAGTTGTATCAGATTGATTCGTTGTGTAGATATATCT
ATACATAGATTCATTTATCAGCGAATCCGCTTGATTTATTATATAGATATATTTTGGTAT
ATAATCGTTATTCAGTACTATCAGCTTGGTTGAGAATTGAGTATATTTCAGTACCATCAG
TTTGATTCATTTTGCATATACCTTATATAGAATCGAGTAAATTTCAGTACTATGAGTTTG
ATTCATTTTGCATATACCTTATATAGAATCAAGTACATTTCAGTACTATGAGTTTGAATC
ATTGTGCATATATTATCTATATCTAGAATCATGAATATTTCAGTACTTCTTGTTGGTAAT
GGGCTTCCTCACATTGTTTGCATGGATTGGCAGCAAGATAGACAACTTACTTCTCACCTA
CCTTATCTTGAATCTCACCTTACTCATGCCAGGTTTGAGAAGACAGAAGGTCATTCAAGG
ATACCTGAACAAAATTGGAGCAGTGTTTAAGAAATTACTCCTATGAAAATCGAAGACCAA
ATAAAGAACGAGGCCATGTCCCATACACTTCACATTGTAAACTAACTATCCATTGTGCAA
TACATTATGTCTGCATTAT
>AM853283.p.cg.6
AAAAAATATTTAGAAGTCTATGGATTTCTATGCAGTTTTTTCATGAAGTCATAAAACTTG
ATAGAATTGCAGTATTGAATTACATGATTTTTGAATATAGTTATGTTTCTTTTTTACAGA
ACTTGGTTCTTAAGAGAAGTTTTTAGGGTCTGAGCGAGTTTTTAGGACAATATCTTGATA
GGACCGGCCTATACATGCGGTTTTGTGCCTTAGGTTGGCTGGTAGATGGTGAAAGAATCG
TTTTGTTTTTTGTGTTGATTTGTGTAAAAGGTTTGAAGGTATATAGTGCATTTTAATGCA
TTTTCTTGCACTATATATTTTAAGAAATTGAGGAAAATTTAACC
>AM853284.p.cg.6
ATGATTTTGAGTAATCCATTCAGTTTTGTATCAAGATATTGCAAGTGACATGCTAACTGT
AATAGAATAGCGCTGAAAAAATATGGAATTATCAGATATCGTTACGATTTCACTCATGTT
TTCTTTCGGCCAAAATGTGGAAACTCTCACTCAAATGTGTACCAGTTACAAGACGATTTT
TGTCCCAGAAAAGTCAGCAGCCATTTTTCAATCTTTTTCTTCAAAAGACTCTCCAGTAAA
GTTTAACAAAATCCATCCAACGCATCAAAGACTGCTGAAGGTTAGAAGATCAAATCAAGA
TAACAAAGACAACCTTACTGTATATGACGAACCTTTGTTGGAGAATAGAGTAAACATCAG
TGTTACAAGGGTCTCTAATAATCAATCAGAGATAAGGATAGAATTAAAGAATGTCGGTAT
GAATGATAATGGAACGTACCAATTAATTGTGGCCAGAGAACGATCTTGTTTTAATATGTT
TGTAATGAAAATTGAACTGGAACCAAACAGAGCTCTTGAGGAAGATGAACCATTATTTAT
ATATGCAGATCCACCAGCATCTCTTGTAAAACGTCCCAAGGCTAACGCAACAATGGTCTG
GATGTTGAACGGAATATCTGTTGATCACTCGGCATACTTCATCAAACATGACGGCTGTTT
ATGGATATCCAAAGTCAAAAGGGAATTCCACGGGAAGACTGTAACATATCGGGCTATACA
AGATGACGGGGATGAAATTGATGTCATTTATTTAATGAATGTCAGTTATGGACCAAGTAT
CCCTCTAAGCATAACACCAGGGATAACACACTACAACCTTATCACAGGAGATAGCATGCC
TGATATTATATGCAGTTCTGAATGTAACCCATCATGCAATATCT
>AM853285.p.cg.6
ATAATAGTGGTAGTTATGTGAAACTTGTTCAAACTTGTACTTCCGAGGAAAGTATTTTTA
CTGATGCTGTTTACAAAGGGGAAGTAACTCCAAAGAAAAAGACACTCCTAGTGAAAACAG
AATCAATCGAAAAAGACATGAAAGTTGAAGATCATGCAAAAAATGCAGAATTTATGAGAA
TTCAGAAACAGCATGAAATTAAAGAGTTGATCAAGCAAAGGGAACCAGTCTTACAGGAAT
TATTTGATAGTGAAAAAAGAGATGAAATAAAGTCGGGAGCCAGTTCATCACCAACCAATC
AGAATCCATCAGAGATCAGAAAACCATCCGAGCCATCCATAAACAAACAACCTATTACAA
TAGAGGCAGCTAAACCCCAGGAATCTCTGAACAATGAAACGGATGGCACTGCTTTAGCAA
AAGACACTGAAAAATTGGCAGCTAAAAATATCTCGCAAAATGAGAAACTGATTAAAGAGG
ATGAGTATGTTAAAATTGTGACCAAAGATGGTGGTCAGGTAACTGATGGTGTTGCTGGGT
TACCAGTTACATTGCCATCTATTGTTAAAACAATAGACAACAGGGGAGACCATCGGGTTT
TGGATTCTACAGGTGATGAGGATTCTATAGATAGTGCAAAAGAAAGAGGGGAGATAAATG
AAACACAACCAATGGACACTACCTAGATTATATGCAGAATAAATGCATTATTATATATCA
TGGTTTGATAGAGTATGTTGTGAATATCTATGATTTTTATTGTCATCGTTTATTTTTTTT
GATGCCTTCTTGTTATATATTGGTAAGTGATACACATATTCTGTTTTTGATGAAAGGTAA
AATGTAGATAAAAATCTGTTTTAAATAAGTTTAAATTCTACAAAGAATAAAAAACCTCCT
TT
>AM853286.p.cg.6
TGTGTAAGTTTTTTGAGCGCCTGTGTTGTAAATGTGTTACCGGTAACAAAGGTGTCATGG
AATTTTGTTTTATCATTTTAATATATATGTGCTCAATTGTACTTTTTTTTGTGATTCAAT
GAAACAATGTCAAGAAAACCAGTAACAGCAGTTGCCATTCAACATTTCAATCATACAGAA
ATCATCCCCATCATTTAAAGGAAAGATGTGTACAAAAGTGAAATCTTAGTTCTGACTAAA
CTAAAGACTATTAAAACAATTTATTTGGAGTTTTTATTAGAGACTTGTGAAGATCATTTA
GCAGAAAACAAGTTTGTCTCTTGGTTATAGTCTGGAAGTTTTTAAACTTTAAGATTGTTT
GATTAAGAAGAGGATAATGGAAAAATCAGATTTGTTTGTGTTCAAGGCATATTGGAAAAA
AATGGCTGTGCAGAACATTCTGCTGGTGAACTAACTGTGATAGGAGTAATGTTTTTTTAT
TTCTGTGTTTTATTTATAGGATTGTGCTAAATTAAAGAGGAGATGACTGCCAGTAATATA
AAAACTTTTATGCATTTCAAGTCTGAGAAATTTAATTACTGACAACTCTATATAGATAAA
ATGTTCTCAGGATTTTACAAAAAAAGACCAATTGACAGTGTGTACATGTAGGGACTTAAA
AAAACTTCTTTTTGTATTTCAGAATGTTACACACAATTGTGATACCTTGCATAAAAATAT
TTTATTTTTAATATCAAAAAATGCAAAAAGAATCTTGAATGTGAAACAAAAATTGTTAAC
TATTTAATGAATAAAAACTTTAAAAAGT
>AM853287.p.cg.6
TATCCTTGATTATTAGATGATTTTCGTGTAAATAAAGTAGTGTATTTATTGGAATAAGCA
GATTACATCAACCTATGGCCTTGCTCGGACCAATTTAAAGATTCATACACATAGACAAAA
AATTCCAACTAAGTTTTGAATATATACAGTAAATATCTTATCCCTGCACAACAAAGTTGT
TATACTGGTTTCAGGTTGTCCGGCCGTCAATCAGATTTTTTCTTGTCAGGAGTAATCTCT
AAAACAATGAGAGGTATCTGATTGAAATTTCATAGGCAGATAGATCGAATTGCAGGGAAG
TGCAGTGCACAATAAAAATAACTCTAATGCATCTGTATTTTTATATTATTGTTTTAAGTT
ATTGCCTTTTGTTCATTTTTCTTGTTTGGGGCATATCTCAAAAAGTATAAGAGGTATCTT
CTTCAAACTTGATAGGCAGATGGACCTCATTGCATTGCATAAAAACAATAACTCTTACTT
CTATATTTTCAGAATAACTGCCCTTTGTTAATTTTCAAGCTATATGTAACCAAACTTGCA
ATGCCATCTTACAAACCGGCAAGCAGGGTTTATACCAGGCACTACAATAACAGTTCTAGT
TATTATTATCATTAATCTTTATAACCATAATTTTTAAACAGGTACATGTATATAGTTTAG
TATTGTTTTGTTCTCCTTATTTTTAAGGTGTGGTCGCAATATTACAGTCGGCTGGTGCTG
CCGGAATAAGTGCTGCTGCTAACGGAGTAATCTGTACTGCTGTGACAGCTACAACTGGAT
TTGTAGTAGAGGCAGGAAGTCGAATAAAAAATTTAGTTGAAAACAGAAGCGAAGAAGAAT
TCAGCCAACATTCT
>AM853288.p.cg.6
ATGTAAACTCGAGTATTATTGAAACTAAATTTCATTAAGAATCTAAAACTCACTGTTTTC
CTTGCCTGTGTGTGGTGTTCTTATTACGTCTGTGTTTTTATGTTAGTATTACAAATTTGC
TTAATTGTTCAATTGTTTCAAGGAATTGAAATAAACGCTTAATACTTTTGTCAAATAAAA
TGAAAATGTGGCTTAAGGGTTGTGATAAGAACATTATTTGCATTTCTTTGTATGTTTCGA
CTTGAATCAATGATTAACTTTGTTTCCTTAAAGGAAACTTGTGTTTCTAAAATACTATAC
ATATCCTGTAGAATGGCGTTAACTATTCTTTTCGTAATAAAAATCTATCTTTGAATGATA
ATTTGCAAATGCCAAATGAAAATTGCTTTACGGAAGTTTTTTGATGTGAGATAAATCATT
ACTATATATTATCAAGAAACGCTAGTGTTTTGGCATCTGTCAATCAAATGTTTATTCAAT
GATGCAAAACAGATAGACAGATAGACATATGATTTTTTTAGTATGATTTAATGATTTAGT
TCTTTCCTGGAGGCCATGAGTGGTTGATGTGTCTATATGATGTTTGTTTAAGATAAGATA
ATCTTTTATATGTATGCTCTTCTTGGAATGTAGTTTTTTCTAATATGAATTTTGTTAGTT
TAACTTCGTTTAGGTATGCACATTTAGTTATGATTTTACAACTGTTACTTTTCTTAAAAT
CTAGACACATAATAGATTCTTGATTTTATAACAATATAAGGAAACCGTTGT
>AM853289.p.cg.6
GGTTGTTGTTACATGTCAGGAATTACAGTTTTTCTTGTTTATGGATTTGCCTGTCTGGCA
ATTTTAACATCAGGGGATGATCAACCCGACAGATTCGCATACCATGCAAAGCTTCTTGAC
AAGATGGTTCATATGGAGATGAAGATGGAAAGGATGGAAAAGGAATTGGAGGAAACACAG
ACAAATGTCAACATATTCATAAAGAATCAGACAAATATACTAGAAAATAAAACAGCAGAA
TTGAAGTTGCTGGGAGAAAGAGTAGAGCTTCCGCTGGTTGCTTTTAACGCATACAGTCCA
ATCGATACAAGTCCAGATACCAACGAAATTATGATATGGCAGAGTACTCATTTGAATGAA
GGCAAAGGGTATGACACAGTCATCGGGATCTTCAAAGCGCCTGTCTCTGGCCTTTACTAT
TTTGCTGTTCATGCATGCAACTACAGTGGCCAGGTTTTCCAGTATGCCATAGTACTTGAA
AATAACAATATAGCTACTTCTTACAAGTACGACAATAATAATTACGACTGTGGTTCTATG
AGCAGTTTTATCAAGGTGGAAGCTGGACAGAGGGTGTGGGTCAAGTGTACAAGTGGAAGT
ACCAGTGTACTACTGTGGGAGAGCAGCGGGAGAAGCTCCTTCATTGGTTTCCTTGTTCAT
AAATAAACTGTAAAGTCAGTAAATAAATATGTACAAATAGAAATGTTGTACATCGAGGTA
TCCATGATATACTGTTTATAAAATACCAGATTTTCGTAAACATAAAACATAATTCTTCAA
AAA
>AM853290.p.cg.6
GAAATGCAGCTCCGGTGCCTCTGTCCAGGTCCCTTCTGCCTGTGGCTACACATGCAGAGG
AACTCTCTTGCACTTGTTATGTTGGTTCCCTATGATGGCTGCAACATGGTTCAAGAGGGT
GGAAATTACGTGCTCCCAATGCGTTGGCAGGGAATTCCGGTCTCACTCTGGTGTCCAAAA
GCTGCAGCACCTGCTCCCACACCTGCCCCACAAGACCAGGTGCTGCGTGTGCCCCAGGTG
CCCCAGGTGCTGCGTGTGCCCCAGGTGCCCCAGGTGCCCCAGGTCCCGCAGGTGCCCAGG
TGCCCCATTTCCCCTATCCTTTTTTTCCGTACCCTCCAGGAGTTAAGCCAGAACCTACAA
CGGCAGCAACTACAAAGAAACCAGAAATGCCTAAGTTTCCACTGCACCCCTTCTACCCTG
GTCCTTATAATCCCTACTTTCCTCCCCCTCTTCCAGTCACAACAGCTGCACCAACTACTA
CCACTGCTAAGCCCATAGTAGCTTTTCCTTTCTACCCACCTTACTTCCCTTGGTCCTTCC
CAGGCCCTCTGCCAAATACTGCCAAACAAACCACTCAATCAAC
>AM853291.p.cg.6
AGTACAGAATGTCAATTTTCTTCTCAGCAATGCTTCAAGGTGTACTCCATCTTTTCCATA
TCCCAGCGAAAGATGGGAAAAGTATCTTACTGTTGGAACTTTGATGTTACAATATGTGAT
TCCCCTAACAGTGATTGGAATAACATACGGTCGCATTGTAAGGAAACTTTGGGTTCGTAC
ACATGTAGGGGCTGTTACTCAAAACCAGCAGGCATCCCAACAGAAAGCTAAACGTAAGAG
CATCAAGCTTTTGATATGTGTGGTTGTAATATTTGCTATTTGTTGGATGCCGTTGAATCT
TTATCAAGTCTTAGCAGATTTTCATCCAAACGCTAAAGTTTTTCATTACGACAGTACGAC
ATTTTTCATTTGTCACTGGATCGCTGTAAGCTCAACATGCTACAACCCTTTCGTATATTG
TTGGTTAAACGAGACTTTTCGCGCGGAAGTGAAATCTCGTTTTAAATGTTGCCTGCCAAG
GGCTAAACGTGTACATCCAGGGACTGATATAAATGGGACCTTATGTAGAGCAGATAAGGC
TTATCAAAGACGACAGTCTAAAAGTTCTACCGGACTGAACAAAACTAC
>AM853292.p.cg.6
TTCCTTCCATAAACCTATCCAAATGCAGAACAGAGAAATATGGAAAAGGCGTATGAAATA
TATAAATAGACCATGGGAGAAAATTGTGCTTGATTACAAGAAGCGAAAGGAGAATATGGA
TAGCGACGTTCCCGAGGAACCCCCGTTACTTCTCATGGTTAGACAGGTCTCTAACCTGTG
GGGAGTTCCTTATATGGAAAAAGACGTTCTGAAAGAACTTGGTTTGAAAAAGCAAGGTCA
AATTGTTATAGTGAAGAATAAACAAAAGACAAGTTCTATGTTGAGGAGAGTGAAGCACCT
GATAGAAATATTTCCCGTCACATTTCCATACGGGATGCCAACATCAGAGGAAGATCTAGA
CCATTGTTATGTAACAGATAATGGACAGTTTATAGTGAAGAAAAAACTTGAAGTTGTCAA
ACAAATTGAAGATAATATTGAACTTTCCGATAAACTGCCAGAAAATAAGTTTGAGATGAA
GCAAGAACATATAGACAAGTGTTTAGAATACAGGAAAATGAGGTACCAGATAAGTCAGGA
GTATTTCCAGACAAAATATGTCTACGAGAAAAATCAGGACAATAAAGAACATAGATACAA
GGGTGACGATAATATCGGCTTTGATAAAATATGGCATTAGTCAGATTATTATGAAAAAAT
ATTGTTAATGACCAATATAATGTTAATAATTCAGTTGAAATAGTCTTATTGTTTAAAATG
AATTAGTGTAAAAATCAAAGTAATAGTACAGTTGTTTGTGTCACATCTAAATTAATGTCC
TTGAAACATTGTTAGACTTTGAAAAACAGCATCATGTTCACACCAGAGTATTTACTTCAC
TTAGGTCTTGTTTTGTTTCGCTGATTTTTGGATAATGGAAATAGTGTATGTAAGGGGTCT
TGCCTTGATCTCCCCAAA
>AM853293.p.cg.6
GAACGGTTAGACGTTTATAAAATGACGGTCACATGGACACCAAATATGGAAAATAAAGGA
CAACATGCTCTATGTGCCGAGGCTACTGATTCATTTGCGATAAGCAGCGACACGCATTGA
CACGTCGTTGCGTGGGATGTTGACCCTTGTGAAAGCAACCCTTGTAAAAATGGTGGAAAC
TGCACTAGGATAGGATTTAAGATAACTTTGTATGTACCTGTGCCCCAAGATTCACAGACT
TGCTCTGTCAAACTGATATAAGTGTGTGTGAGAGCGATCCCTGTCTGAACAACGCTACTT
GTTTCGATCTTATCAATGAATTCTTCTGTGGGTGCGCACCTGGTTTTACAGGAATACAAT
GTCAAACAGATATCAATGAATGTGATGAAATGATGTGTTTAAACGGGGGTACGTGCGAGG
ACCTTGTTGGCAAAGGTGTTTGTCATTGTCTACCAAGTTTTACAGGAACGCTTTGTCAGA
CAGGGTTTGATTACTGTGCATCCCGTCCGTGTTTGAATGATGGAAAGTGTTCCAGTTACA
TCTCTGGGTATTCATGTTCATGTGTAAACGACTGGCATGGAATCAATTGCGCTTTCAGAG
ACAAGCCATTTAATAACACTGAGGCGGCGGTGCTTATGGCAAATGAGCACATGCTTTACT
CAGACTGCAAGTGTCTCTTTGGAAACGAACGCCGGCAGTTTTGTTATCCTTACAATCAAA
ATAAAGGAATAGGATTTGGTGTTCTGGGAACAGTGCTTGGCTCTG
>AM853294.p.cg.6
TAAACATTTTTTGTAACTATTCAATGACCATAATGTTGTTGATTTAAGCTGGACAGATAT
TGAAGAAGAGTAATATGAATATTTTAAAGAAGACATAATTTGATATTCCTGTCTTCGAAG
TATATATTATTGAAACACCCATGACGTATGAGGGCAGGTAACATCCAGAACAATGTCTGC
TCTCTCAGTTGATTTTTCTTACAATTTTCATCGAACTCTGCCAAGATTCATGAGAATGAC
ATATTGGCCATGTTTGACAACTTATCAGATATATAATTATTAAACAGGGGGCAGACCTAA
AAACCTATACTTACCATTTCTATAAGAATATAGAATTCTAAAACATACTTGAAAAATTTG
CTGTCCAAGAATCCAATAAAAGTTTGTCTGTCGTTGTTGGTGAACAAATGCTTGTAATGT
TAAATATTTCAACTTTATTTCAGGTATAGGTTAAGGTATCAGCTATATAACACCATATTT
TATGTTTACCTGTATTCTATTATGTTGCATGATTGTCTAAAATGTTAATCATTTAATTTA
GTCAAATAAAACTA
>AM853295.p.cg.6
GTCTCAACTAACAATCTTGTACAGCAGCTACAAGTTGCCTATAACCTTACTAGAGCTGGT
AAATTTGGTGAAGCAACGGAAAAATTTAGATCTATTCTTCTCAGTGTGCCACTGCTAGTG
GTGGATACTAAACAGGAAATTGCGGAGGCGCAGCAGTTGATAGAAATTTGTAGAGAGTAT
ATTGTTGGTCTGACTATGGAACAAACAAGAAAAGAACTACCCAAAGCCACGTTACAAGAT
CAGAAAAGATTATGTGAAATGGCAGCCTATTTTACCCACTGTAAGCTACAACCTGTACAT
CTAATACTGACATTGAGAACAGCACAGAATTTGTTCTTTAAATTAAAAAATCTTAAAACA
GCCGCTTCATTTGCTAGAAGATTACTTGAACTTGGGCCAAAACCAGACATTGCAACAACG
GCTAGAAAAATATTAGCAGCTTGTGAGAAGACTCCTGTAGATGAACATGATTTAAAATAT
GATGAACATAATCCATTTGATATATGTGCAGCCTCATACACACCTATATACAAAGGTAAA
CCAGTAGTTAAATGTCCACTTAGTGGAGCCTGCTACCTACCAGAATATAAAGGAGAAGTT
TGTAGAGTTACCAAGGTGACAGAGATTGGCAAAGATTCTATTGGACTAAGGATCAGTCAA
ATACAGTTCAGAATAATTATACAGAACACACTTAGACATAACATGCAGAAACACTACAAG
GTTTAAGCCTTGTGTATAAAAGAAATACATATGTGGGATTTAAAAATAGTGTTAGATAAA
TGAAAAAT
>AM853296.p.cg.6
TGATTAAAAAAAAATGGTGCTCATGTGAGAGTGTAAGTCATTTGAGGGAGTGCTTATTTG
AGGGAATGTCTTAAAAAAAATTCACAGATTTAAATGTCTTAATGTCCATACGCAAGATAT
GTTTCAGAATGAATTGACATGATTGATGAAGCTTTGAATTCTGTTTGCTCGATTTTATGA
TAACGATGATAGTTTCAGTTATGTTATATAGTGTCATATAACTCTCATTTTCTGTGTACA
ATGTCATTTGTGTTTTAATTATCAATTATGCAGTTTCTAAATATAGAACTCATGAGACAT
GATTGGATGTACCTGTTTGAAATTTTACCGTATGATGAACAAAACTTTGTTTTAGAGGAC
TTGACTGTATTTGCCATTCTGTATGTTTTACTGCCATCGCAAAAAAGGTCTATTTTTGTT
ATTTTATATGCCCCCTAAACTTCATTGATTTGTGAAATAAGTCATTTTTTTATGGTAATT
ATCTTAATTT
>AM853297.p.cg.6
AAACTGTGATTTTAAAAATAAATTTATACCTCGATTCATAAAAGTTTAGGACAGGATTTT
AGAATAAGAAAATGCCACCGTCTGGGTCAAGTGACGCCAACCCTTACAAATTGATTGTCG
GGCTTCTAGAAGTTCAGGGTGCTTTTCTTGAACATCGTGTGGCGTTGCAGAAAGCATCAC
AGTTGCTAGGCAACGTAGACCTTCGGTTAAAAGAAGTTAGAACAGCAGCCCATCTCACTG
ATGATTTGGATGGACTAGTTATTCCAGGGGGCGAAAGTACTACCATTAGTATATATCTGA
AAAGAAATGAAATGGAAGAACCTCTTAGAGAGTGGATTCTAAAAGACCGTCACGTGACCT
GGGGTACATGCGCAGGAATGATTCTTCTCTCAAAAATGACAGACAACCAGAAAACTGGTG
GCCAATCTTCGCTTGCAATAATGGATACAGAAGTGTCCCGGAACTTCTTTGGTCGTCAAG
TGCATAGTTTCGAATCTTCAATTCAGTTAATGGACGATGAATTGAAAGAAGTTGTGAAGA
GTGACGTATATCCTGGAATTTTTATACGGGCACCAGCCATTGTAAAATGTCTTTCATCGG
AAGTAAGAATTCTCGCAAC
>AM853298.p.cg.6
CCTATAATCACATTCGAACAATGCTGATCTGTTTCAATGATCGACGAAACATACAGACGG
TGTATCTATCGAGGCACCAATGATGTAACAAATACTTGCTTTTGCATATGTTTGAATTCC
TTTTTACTTTCGTTTTAGACATGATTAAATAAAGTTCTTAATAGTTTAATATAATGATAG
CCCTTTTCAAGAGGATTTCTGACTAGAATTATAAAGGTTATGTCACAGTGAGAAAATCAG
AGTTTTTACGGACAAAAAGATATTCGTTTTCCGGCGTAGTACTCTCTTTCAAAGATGAAA
TAGATTTTGATGTAAATTGTATGGTTAAGTATACGTTGTAATTCGAAACATCAATGAAAA
TTTCGAAGTGCAAGGTATACTATTGAAAATCTTTACTACGTTGAGAGAATAGGGCGTGTC
TTTTCTCAAATCACTGTTTGTTATTCATTGAACTTCTATTCATGCTCAAAACGAGATTTT
CGTTCATTTATTACATGAATTTGAGCCTTCCTATTAACTAGGACCACTGAGCGTTGGACA
CCAGAGGTTGTTGCTTGATTCGCTGCAGCAAGTTTTCCCACACTAAAGGTAAACAAACCA
CCAACTATGTGTAATTAAGTTTAGGTAATAGTATATCAAAATAAAAATCCCAACTCCATG
TGCGATCTGTGAAAAAAAACCCAGCTTTTTAAAAACTGTAAACGAGAAATTCACGATCAT
TAGCAATTTGGATAACGAATTATAGTTTATTGTTGTAATTTTCCACTTGAAGCTTGACTG
ATTGAATGAAATGAATACTGTTGCAATCGTTTAGAATGTGGTATCATTAATTGACCAATT
AACTCCATGCTTGGTATTCACAAAAAAAATTTCAATTTAAATAATTATGTATACTANAAG
ATGATCATAACCTTACTATTTTTCTG
>AM853299.p.cg.6
ATATCTATTAACAATGACATTACAAATTATTGCCAGCAAGCTTTAAATAAAACCGAAGAA
TTGATGACGAATTTTGAAGCCTCGTCTGTATCAGATGGTAAAATACTAAATGAAATAATA
GAGCAAATATTCAGCGTTGAAGACATTGCAGTAAACTTAGAAACTATGTCCACATATGAG
ATGGAAATGTTATCTAATATTCAAAAACAAATGAAGTATGTTAGAAAGGGAAAAATCGAA
AATGTTTATGAATTGAAGGCCGAAACCGCAAGCATTGAACAGATATCTAAACAAAAACAA
AAAGTAGAAGCTACCACAACTAACTTAAATTCGCTTCTTCACTACTTGTTCAGGTTTCCC
TCGTGCCTTGGGGCGAAAAATATGGGCTATAGTGAAAGCGGCACGTATAAACTGATTCAA
GAATTTGAAGTTTACTGTGACCTTTCTATTGACGATGAGGCTTGGACTGTGTTTCAGAGG
AGGCTAAACGGTGAGGTCGAGTTCATTCGTAATTGGAAAGAGTATAAAGATGGATTTGGT
GACCTAATTGGCGAATTACAAAAAGATTATCTTTTATCAATAATGTCTTTAGATATTGGT
CAGTTAAACAAACGATCAAATTAGCATAGAGACTTTTCTTTCATCTCGATGTTCCATCAG
ATTGTTATGGCATCAAATTTATAAGTATTATTCGGTCTTGCTGAATGCAATAAAACGTAT
ATAATTTAAAT
>AM853300.p.cg.6
ACAGGGAAAATCAGCCTGAAGTCTGGTCGAAACAGTTGGCGAATAAGGACCAGTTTTCAA
ATACTGGGGACCTAGATAACCGATACAACGAGAAGCTGTCAAGGGTCAACCAAATGTCAG
GCATGTCTATAACTCTATGGAAAAATTTTGGAAAGCTAGATGAGAATACCACTAAGCCAT
ATATAAGCCATGATGAGCTACAAAGGCAATGTATGCATGGAAAGATTGCACGTATTTATC
CCCAATTGGCCTATAAAAAGAAGAAAAAGGCGATAGATCTGACATCAAAGCCTGATGATC
AAGAGGGAATACCTAAGCTTGAATGAACAGAATACTAACATATTGAATCATATAGCGTAA
CAACAATTGGAGAAACAACTATTTATTTAAATGACTCGAATTTTGTTTTGGGTTGGGGAT
TGATTTTTCTTAAATCAATTTACTTTGTTTGTAGGAAAAAATGTTATTTTTTTATTTTCA
AAAGGTGAATCGTTGTAACAATAAGATAGTTAAAAATTAGTAATAAAACTGAGTTACTTG
TTAAAATGGT
>AM853301.p.cg.6
TGGGTCGCGCATATTTAGCGCGTGTTCCACTAGCGTTGACAAATATATCAGCAATATCAG
CCCTACTCTGTCTCAACTGTATCGAAGTGAATAACGTAGAGGATTGTCTTACACTAAAAG
AATGTGCTTCAAACCAGACTTGCTATTCAAACAGATTTATTGGCACTAACGGCAGACCTG
TATATACATTAGGATGTATTGATACTACAGCATGCCACCAAAGTTCTCCTGGTAAAAGAC
AATATAATCCCGATAACAGTCTGATTACCTTGGACACGAAAAGTAGTACCGAACAGAGGC
GTAGTAATTCCACTTGTCTACAATGTTGCAACAATGTAAACGGGTGTAATAAGGATTTAT
GTGGCTCGAGTCCGTCTAACAGTCTAAGCTGTATGATATGCCGGGACGTTCTCGAAACAC
GGTATTGTAATAAACTAACAACATGTGGACAAGATCAGTTTTGTTTTGTTCAGAGGACTG
TCAACTCGATTTCCTTGACACCTCGTTACGAAATGGACTGTATGGGATTTCAGCAATGCA
ATGCCTTGTTGAAGGCGAGTCGACAAGACTGCGCTTCGTGCTGTAACAATACAAACTTTT
GTAATTATGATGCTTGTGATAACTGGACAGCAACGAACGGAAGTCCGACAACTATGACGT
CACAAGTACCGACGACAGCTGCAGTGATCCATGGTAAAACTACTTCCGGCTCTGGCCTAA
ACAGTTCCGCTGCTCAGTTAGTTTTAGATGGACCAAATTCTAGCCCATATAAAAGTAAGG
TAGTGTTAAAGTGTATAAGCCTGCCCTCTGCGGATAAGTTCACATGGAAATACNATCATT
CAGTAGTACTACCAACCCGGTGTTGTGATAAAAAAACAAATCA
>AM853302.p.cg.6
AGTGAATTGAAAAATGGACCTATCCATTTTAAGAATATAGCGGGGTCGGGTCTTGATACC
TAATCCTTTCGTAAATGAATTTATTTTCATAAATTTAAAGTCACCCGTTTGTTTTAAAAT
TTCAGACTAGCAATTTTGAACAATTTTGTCCAGGTTTTTTTTCTTAGTTCATGAGAGGAA
GGGCATTGATTGAGAAAATCTAAAAATATAACTTGAATTTAAAAAAGTAATTATTTATCC
TATTAATAAAGGGAAACTTTAGGTTATTGAATTTGAATAATAGTAAATAATATTGATGTA
TGATAATGTTTGTCTCAGCATGCAATTATGTCCAATAAAGTTACTTCGTTTATTCAAATA
ATTGAATAACATAATAACAGTGATGCAATGGTTAACTATTACAATAAAGTACTAAAATTG
TAACGATTAAAATGGTCTAACATTTATAATAAAGCATAATATAATCCAATTTATAACTAG
TACTTAAAAGTAATATAAAGATTATTGTGAGTCATGCATGAGTTTATAGTCAGTATTAAT
ATCTTTATGTTACATTTTGTTATATCATACCAATGAAGTCAGTGTAGTATCTTCATTAGA
ATTATTGAATATGTTCTAGTAAACCTTTTCTGTATTTAAAATGTGATAGCGAGAACTAGA
GAGGTTTTACCGAAGGTCATATCCTAGTCCAGTGAGTATGTCAGCAAAGTGCACCTTTTA
TAAAAAATTATTATCACTGTCTTCACATTTTATACAATTCAAGTATATAACCAGCAATTC
TGCAATTCTCATTTTTGACTTTTTCATTCTCATTATGTAAACAGTATTTTGATTGGTTGA
AATTGATTGC
>AM853303.p.cg.6
GTATTTTACGCAACTTTTTCCACTTACACATAATTGATAATTTTTAATTTCTTATCGTAT
ATATATATAATTATTTCAATTAAAAATTACTCACTTAGCAGATAGATATTCATGCTTACT
TTATAAAACTACTTCATCATAAAAAAAAAAAAAAAAAAAAAAAAAAAAAAAAAAAAAAAA
AAAAAAAAAAAAAAAAAAAAAAAAAAAAAAAAAAAAAAAAAAAAAAAAAAAAAAAAAGGG
CCCCTCCGGCCCAACAAATTCAAAACCCAAAAAATTTTTTGCTGGGGCCCCAATTTCAAC
CCCCTTGGGCCATTCCCCCCAATGGGGAGCCCAATAAAATTCCCCGGGCCGCCTTTTAAA
AACGCGGGAACGGGAAAACCCCGGGGGTACCCCAATTAAATCCCTTTGCAAAAATCCCCC
TTTTCCCAAGTGGGGGAAAAAAGAAAAAGGCCCCACCGAATCCCCCTTCCCAAAATTGGC
CCCCCCTAAAGGGGAAAGGAAATTTGAAACCTTTATAATTTTTTAAAAATCCCCGTAAAA
TTTTGGTAAAACCCCCCAATTTTTAACCAAAAAGCCCAAAACCGGAAAAACCCCTTATAA
ATCAAAAAAAAA
>AM853304.p.cg.6
GCTATTTATATTGGAAAATTGTCCTATCAACAAATAACCTATTAAGTGTTGGAAAAGGTC
TATTGAATCTGGACTATATCACACAGACCTTCAATATTAGTTCATTAGACTAATAAATGT
AGCTTAAAGCAAAAAAAAAAGATGGATTTTTTAAGTATTTTGATATTTATCATTTTTCTG
ATAGGTGAGTTTATGTCTAGTATAACCTATTTTTAATTTATGTGTTATATGGTGTTGTGA
GTCAGTTTGTTTGGTAAGTTGGGTTACATTACATTTTTGGTAAGCTTGGTTACATTAGTT
TACATCATTGGTAAGTTTGAGTACATAACAACATTGGTAAGTCGAGTAACGTTAGTATAC
ATCATTGGTAAGTTGGATTACATTACATCATTGGTAAGTCGAGTAACGTTAGTATACATC
ATTGGTAAGTTGGATTACATTACATAATTGGTAAGTCGAGTAACGTTAGTATACATCATT
GGTAAGTTGGGTTACATTACATCATTGGTAAGTTTGGTTACATTTCATCATTGTTAGGTT
GAGTTACGTTAATTCATTGGTAAGTTGGGGTACATTTCATCATTGGTGAGTTGGGGTACA
TTCACATTGGTCAGTTGGATGACATTACATCATTTTTTCTGTGTCTTTAAGTACTTGAAT
TACGTTTANGTAACGAACTGGAGGGGTTGTAAGAATGGTTGTAGGG
>AM853305.p.cg.6
TAACAGTTCAAAAAAGAGCGGTCAAACAATTGCTAAGCTGCAGGTAAAAGAGGGAGCCAA
ATTCCCATCGGAGAGGAACAATGTCATTGATACTGTAGGAGAAATTTTGCGTTACAGAAT
ACCTGCAAAGCTTGTGCAGAGGGCCAATGTAATCGAAAAAGGAACAGAAATGTGTTGGAT
GGTCCATAAGAAGTTTGTAGAATCCCTTTTTGGCAAACGTGAATCTTTTCTTAGGGACGA
CTTCATTGACTTTCAATAAAGGAAAAAGAACAGATTCACATACTAGTTTAATGGAAACTT
TTTGAGGGTGTTTGTTCACCTATATTATCGACAAATATTATGAAAATCGCATTTATGTTT
TGGTTTTAAACCAGTGCTTTTATGTGCCATACATACCATGTATGTGTTTAAATATACTTT
GTGTTGATCGTGTTTTGTCAAAAATCACATCCATCTGACTTACTATTCAGTGATGTATAT
AGCTATGTGTTGCTTGTAAAAACACAGACATGTGCTTATCTTCAAGGAACAAACTTGTAA
GCAATAACAGATATGACATACGCATTTGCTATTTCATTGAACATTCGATCCAATTACCAT
TGTTCTCTGATCTCTATTTGCTTTATATGAAACAATTCATTAAGAAGATTGATTACAATT
TTGAAATAAAGATACTATCCTATAGAGACTACAGTGTATGAAAGCAACAAAAACTANATA
TTTGAGGTGTTTTATGGATCTTAATTTTTAAAGTTATACTCAGTTTATACTACATGATTA
AAAGGAAATATGCTGGAATAACCTGATAAAAATATTTGCTTCCTATATTTTATAAGAAAT
CATAATATTATATCATAACTGTAATT
>AM853306.p.cg.6
AGTTAACTTCTTTTTACCGTCATATATATCATCTTATTTAATTTGAGCGGTTATTCCAAG
ACAGGATACTGATCAAGTAAGTAGTTTAGATTTATCAAATATTGAGACGATATTTTTTGT
TTGTGTTAAATATGGATTATATTTTCACGAAACATGATAAAATTTTTTACTTTCACGAGC
CTTTCCGGTTCGTGAAAGTGTCGAATTTTATCATAATGAGTGAAAATAGATTACATATTT
TACAAAAAATGGAAAAAATATCCCTTTTATTAAATTTCATGAACAAAAAATTGCATTGAA
AATCCCGAAACCAGCGCCACAACTGCATATATCAATTTTTGACAGGCGCGTGATAATTCG
TGACGTCATTCAATTCACAAATCGCCGCCATCTTGAAATAATGTACCTTAAAGTTCATCT
AAAAGAAAAAAGCTATTTATACGCATTTGTATTAATTCTTTCTTTCATTTGTTTCAAATA
TAATGATGAATGATGCAAGCTAGAGTCTTGAAATCTTGTGCAGAGACAGTAAAAAATAAA
TATGAATACATCTTTCATATCTATTTTTCTGCAAATATAGCACCCTATTCTATGGGTAAA
ATTAATGTTATCAAATGATTATTTATTTTCCGACGGATGGAATCAATATATAATTAGATG
CATTTAAAATAAACATGGNTACCTAAATATATTGATAA
>AM853307.p.cg.6
CGGAAGTGTCTGTCATCAAAACCAAAACAGAGAAAATGGTGTACATTTCAGGGGGCGAAG
TTCAAGAATCAAAGTCTCCATGGAGACTGTCATTACTACCAGAGCTTTTCTGGGGATTTA
TTAACTTCATAGTGTTATTTTTCCAAACATTGATTTCTCCAAGTAAAACAAAATATGGAA
ATAGCTACACAACAGATTATCAACCAGGAGGAAATGGGGGCGGGCCTAGACGTAGAATGG
GCGGATTCAGAGGAGGTGGTGGTGGACCGTCAGCTCCACCTATGGCTGGTGGAGGATGAG
GTCGGTAAACCCCCGGTGATCTTCTTGTTACCATGGTAACCTGTCAAGGACATGCGGGGA
AACAACAGACACTCCAAACAGCAATGCACACGTACACCATTTTAATAATCATATGGTTTA
GGCAAGAGCCTTCANGAAACAAAAAATAATGGACTTAATACATCCATGTACACCTTTTAT
ACCAAGGAATATTTAATTTTTCTTGGTAAAAAAAGGCATAGAGCCGTGTGAACATGAAAT
AAAGTTAAAATACTATTCATTGGAGAAACTGCAACCTAAAGTGAATAAACTTTGTTACAT
TTATAGAATGGGAATGAATTAT
>AM853308.p.cg.6
GAATATGTATATTAATAAGAGACTTACATGCCACCAATACAGAAACACTAGATAAACAGA
CAACTTTGGTGCTTTCTGACTAGACTCAACTTATTCTTTGAATGCTAACGGCAATCATAA
CAGCATTTGTAGATAGCTTGTAACCAGACCAGACAAATAGTAACATGGCGTCTGGTCAGT
TTCCAAGCTGTTTGCCATTCAGACAATATTTCCTCTGAATTTTGAGAGATATGAAGCAGA
CAACAATTTAGTAGATGATTAATTTCCAAGCATGCAAAGGGCTAAACTGATTGCTACTCA
GTTATAGTATTTTGATACTAAAATTCCTTTACCTAGTTATGATCTGTTCCGATTTCAAAG
CAGGGAAAGTTCATTACACCAAATCAGCAGGGTAGTAAGTGTTAACAAATGTTTTAAGTG
GTAGCCGATTCGTTGAAAGTCATGAGGTACATAAATGTTTGTAATTAAGCTTATAGGCTA
TGTAAAGCAGTACTTAAAGCATATATTATAAAAATTGTTATGCTTAAAGAAATACGTTTT
TGTTTTTGT
>AM853309.p.cg.6
ATATATTCCTCGAGTATAACATTTTGAAAAATGGTTGAAGGCAGAAAAGGGCAGACTTCA
AGTTCCACGGGAGCCTAGTATAATAAAGTCTACATCAGGAAAACCGATAAAGAAAGGCTA
CAAAAGAATAAATGAGTGGAATGATTTCCCAAGTCTTGACGAAGTCATGACGAGTTTAAA
GAAAGAGTATGCAACCGAAATCTGTAATTCAGAATGGCTAGACAAAGTCATGATAAACTT
TAACACAAGACAGATACCTTTGAAGAAATGTATTTTCAGTCGTTTTAATATTGAAGGAAG
TATCGGGACATATTTATATAATCATGGAAATTGGCTTGAAGTGAAGGCTCAATATCTTTA
TCTTATTGAAAAGGACTTTGTTGAAATGCTGAGTCCTCATTTACTCAACCCAGATGAAAT
GCCGTTCCTCTTGCCGTGGAAACACGTANGAGAAGAGAAGAGTTTTTAACTGCAACCATT
CGATTTCAGTGATATGAAACCGAAATGGGAAAAACATTTTCAA
>AM853310.p.cg.6
ATAATACGCTGTACCATAGCAGTTGTTAACATTCCGCACATTGACAATAAATCAGGAAAA
TGAACAAGCTATATCTTTTTGTTGGATTTTGTTTGAGTTTAATTTGCTTAGTCTCATGTG
CCCGTCTTAAACAAACTAAAGAACTTAAAGTGTCTGCAGAACCTAAAAAGTCTACAGGAC
CTAAAGGACCTGCTGAACCGAAAGGACTTAAGAAGACAATCTGTAATAAAAAAGATTTAT
ACGCCACGTGCAATGTTATTGCAAACCCCGGCCAGCCTAACAACATTAAAGGCGCAATAT
ACTTCATGCAAGAAGTGACATACGACTGTAGATACGACTTTTTAAGCGTTCAAATCAATG
TCGAAAATCTTCCGAGAAATAATAAAACGAAACGTCAGGCTGTTCACGTTCATGAATATG
GGGATATGACAAACGGATGTCAGTCTATGGGTGGACACTACAACCCTAATGGTGTTAACC
ATGGATCTCCATGGCACC
>AM853311.p.cg.6
GAGATAGTTGGAGGGCGTTGAAGCCCAGACAGAAATGATTGCGAATGCGCATGATGAAGC
ATCAACTTGTTTCTCTAGTTTAATGGAAGAAATTACAAAATTTAACGATGAACAGAATAA
ATCAAAGAAGCAGACGGAAGAAAATGTGAAACGACACATCCAAAGCAAAAAGAATGAGTA
TAACAAGACAATGTCGCTGAAGAAAACTTACGAGGATAAATGTAAAGAATTCAACAACGC
GGAAGAAACCATGAAAACTACAAGATCATCTGTAACTACTAAAAAGAATGAATTAGATAA
GGCAGAGACAAAAATGAACAGGGCGAGGGAAAGTCGAGACAACGCAGACACAGCGTATCA
CAATAGTATAGATAGTTTAGAATATGTACGAAGTACGTGGGAAAAGGAAACTATTCTAGG
GTGCAATCAATTTGAAGATTTAGAGATTAAGCGTATAGATTATTTACGTGACTTGTTGTG
GAGGACTACGAACATTGACTCATATGCCTGTCTTAAACATGACGACTGCAGTGAAAGTGT
TCGCATTATCTTAGAGAACTGTGACGTAGATGAAGATCTTCAACTCTTTATAGAGAAAAA
TCAGTCAGGGTTAAATAAACCAGTTCCAGTTCTCTACGAAAATTATTACAATGGAAGGGC
GCAGCCAGCAAATCGCCCTGCTGCATTACCGCCATTGGGTATACTCCCAAATCAAGTCCC
CGGACGACCACACATTAAACCACCATCGCCCTACAGACCCACACCCAGAAGCAATGTCCG
TCTCTG
>AM853312.p.cg.6
TATTCTTTGTTTTGCTTAACGGTTAATGTATCATTACGTTTGATCTGATATCAAATTAAG
AATTATATATTATGCCTACAGATTAAAACTGGCTCTCATTATTTTCAATCAATTCACTCA
GATTGTTTCATGATTTAGTTCGAAATTTATTATCATCTGAAACTCTAGTGAGCTATGGCC
TTTGAAAAGCTTGACAATATTTTAGCAATGAGGTTGTGGCATTATCATGAATTTAATGTT
ACATATATTTTACCTTCAAAGAAGCGTGACGATCATAAACGGAATATTTGTTTATTATTG
TGCCAGTTTTATCCATACACATAAAGTACTAATTCATATACTGACAAAGAACACTTGCTG
CAAGACAGATTATGAATCAGAAACTTGGTAGATATAAAAATTATGTGTACATATGTAACA
GTAGATGTGTCAGTGCTTAAGGTATATACAGTTTGTTTCATGTTTAATTATTTTTATGTC
ATCTTCATTGTGTTTGTGATAAAATGATAAAAGTTATTATTTAACCATGTAAAAAAATTT
AAAACATTTCATGACCCATGTGGTTAAGGTTTTTTTTTACCAATGACAAATATATTGATT
ATTTATGGTCTCTTGAAATTATTGATGCATGTTTATTTATTTTGGGATTTTCTTTTCATT
TTCATTAATATGAATGGTATCCCATGATAAATTCACACAGAAATCTTAAATATTTTGGAA
TT
>AM853313.p.cg.6
CCTTTCGGGCGACAGTTGTCATAATGCGTCACAAATTTATGTCAAGTATTTCAAAATCCA
TCAATGAATGGCAGAATTGTTGATCAAACACGACCATCAATGTGTTTTATGAAATATTAC
ATTATTGTCAAAGAGAGATGTTGACTTTTGAGGCACACAATTTTTCTCACTCGCGACATT
TTGTCTAAATGTGATACATATAACGTTAATAGTTGAGGTACACGTGAAAAATGTTAACTC
AATCTTTTATTTAAAAATGTTGATTTTCATATGAAAGGGTATATAAAATGATACCATATC
ATCTTTAATAGAAGGTTTACTCGTTTGAACAATTTAATATTTGACATAATTAACGAAATG
TATAAGAATTACAGTCAATTTGACGTTGCAACTTGTAGCAATGCATTAGTTTACTTCAAG
CTTTTTTATTAAGTGATTTTAAAGTTCATCAATGAAGTCAAGGATATGGAATGGACAAGA
CTATCAATGCATAATCATAATTATCATGACTTTTGATATCCAAGTTTGATCTTGACATTA
GAACTTCCCACCTGGCTTTTGCGCACGACACATCGTTTTAATGATCCACTCATTTCTGCC
AAGTATAAAATAGCAATCGCGTCATCACTGGAACTTTTCTATATAGTTCAAATAGTTCAT
TTTACAATCAAATAGTTTATTTTCGTCTCATCATATGCACAAATCAATACATTACAATTA
NAAACTGATGAAAGTACATATGCTATTCAATACAGAATTATGAGAGACGTGTTTACATGT
TTGTATATATATTCTATTTCATAAGCCTATAATTGTATGATTACGAATCCCGCGTGTCTA
GGCAAAGTATTTGCGCTCGGGAAAGCTATGGGAATTATCAATAAAGGTTAAGAACCACTG

>AM853314.p.cg.6
GATTTTTTTGTGCATATCAACTTTAAAAGTTGAGAATGAGAACTCTTACCTTTGATGACA
AGTTCAATGACTAGAGTTGTCCCCCTTTCTTAGTGCTCTACATGTATTGCTTATTAGAAA
TTTATATACGCAATGAAATATTTGCAATCTGACAGACAGTTTTTATTCTCTAGGATTTTG
TTAACCATCATTTTGGGGGAGTAAGTCACTTATCATTGCTGTGAAAATTTTGTGTTGTAT
TTAATCTTGTGATAAATATTCAAGTTTTTTTTCTGGTTTTTCATATATAAACAGATGCAT
GTTTTAAATGGTGGTCAGAGCAAGTTCTCTCCAGTTTGAAAGAAGAAAAAAAAAAAAATT
TCCAGTAACGTTTCCCCTTGGAATTTCATGAATTTTTATATTTTCTTTGGAATATAATCA
TAGATTGAAGGAAAAAAAAAGAGTGGAGCAAACTGGGAAAGTAAAAATAGTTAAAAGTTA
AATTTGATAGCTTATTCAAATCTGGAAGATGCGTCGGAAGTTCAAATAGATGGAAAGAAA
ATGATCCATTTCTTGCCCGGATGTTAGAAAGAAGTTAAGATCTGTGTGCGAAGCTTTATT
TCACGACTGTTGTAATTCTGTTCATCGTGTGGAGGACGTGAAGTGAGGCTAAAGAACATA
AATCGGCTAGTGTTCCCTGACCACTGTGCACTGTGTTCTAGAATCTATTATCATTATTAT
TATTAAACTTTGCTGTAATTAAAAACATAACTTTTTTTATGTATCTGAGGTCGACTCCTG
ACCTCATAGGCTATTTATAGATTCTGTGGCTATTATAGACTCTGTGTTTTATA
>AM853315.p.cg.6
ATAATATTGTTATATATGAAACAAATTGTTGATGTTTAATTCTGTTACCATATCTTTAAT
GCTTTTATCAATTCTATTGATTATTTTACCTTGTGATTTTATTTAAATCTTTTGAAAAGA
AGGAATTAAGAACAACTGTTATGTTTTGTTATTTTTAAAAAAGGTTGATATATTTATTAA
AGAAGGTTGATACTTATTTTAAGGATTTTTAGATACATATTATGATTTGAGTGTTACACA
TACGATTGTTTTGTTAAGAAAATGTTTTGTTTGAATCTTTAGAAATTATTAGAACTTGCA
CAATACTTATCTTTTTTTTCTTGAAGACATTACACATGTTGCCAGTCCAAAGCTTTTGTT
GTTTGAACTTCTTTTTATTTTCATAAGAATTTTAATAAAGATAAATTAGAATTATATTAA
ATAAGTTAACTCTGTGTACTATCTTATTAAAAACAGGTTATTTTGGACAATCAAAATTAC
TTTTTCAAACGTTATAGCCTAATGCATTTTTTTTTCAAATTTCGATGTCAAAAAAGATAT
ATTAGAATTGTGTTTATTTGTGATCCTTTTTGGCTTTTTTTATGACTAGTTTTGAAATGA
TAATGCCTTTATACTTTAATCAAGATTATTGAATCATGTTTGTATCATACGTTGAATTTT
ANGGAATTGTCCTGTTATTTTGAAAATTTTGACAATTTTTGAAAATTTTGACATTTATTG
ATGTGATATTTTCAAATTGGTTATTTTGTCGTGACCAATTTCTTTGGTTTGAATAACCGT
TAA
>AM853316.p.cg.6
TTGTTTACATCAGTAACCGAAAATGGCAGTGGTTGTAGATTTAACGAAAGGTGAAACAAC
AACATTTTATGGATCTTCGGCTGAAGATGTTAGCTATGCAACAAATTTTTGGCAGTCAAT
TCAACTCCACCCGCCAATGGAATCCCGTCTCGTCTCAAGTGACATCAAGCAACGACTGAA
AATTGCCCCTCCGAGTTCACAAGCAAGAAATATCTCACAGTCAAGGCAAGAGAACACATC
AGCGGCTGTTGTACAAAATTTTATATCAAGAGCAAAAACTATGGAACATTTAGAAGAGTT
TTCTAGGATACAGAAGTTTGCCGAAGCCAAAGCTCAAGACAAAACATTAATGATCAAACA
CAGAGAAATTAGGAAGAAGAAAGAAGAAATCTCAAGACATAAAGGTGTTAAACCACTGGA
GAAGCCTGTTGAGAAAATGCCTAAAGAAGATTATATAGTGGACGAGGAGAATGACTCTGA
TGTATTAAAACAGCTCGATGAGTTTGAGGAAGAAAAAATTGGGAATAATGACTCTGATTC
GGACTGAGATCTTAAAACTGTGATAGATGAATCTAAGCATTATTTATTAGTTGGTCTAAA
TTTATGTCATAATTTTAAAGGTGGTTATTTTAATAATTGTTATTTACTGATGTTTGAATA
AGCCTTACTTTACTGTACCAGTAAATATAAACTAATAATCACATGACCCTA
>AM853317.p.cg.6
TACGGCCGGGCAACTGTTTTGGGGAGCATTCCTCGGTATTAACGATGACCTTGTCTTATA
TATTATAGCAGAAGAAAAATGTTACAGCTGTACGTACTAAACTATTTAAAGTGGCTTGGA
CTTACAAATTGCAAATCTCCTTGAGATCTTTTTTGTAATACCAAAGATTATCGCCCATCC
CAAGTATTTCTTTCTACTTGATTCCAAGGAAAGACCTTGAAATTTCCTGCAAAACAGATC
AAAAACTGTGAGTGTTTAATGTTTTGCAACCTCTGGTGTTGAGAACTACATAGGGCTATT
CTAGATACTCTGAAAATAACATCCATGCATTTTGGTGTTCAACTGTTAGAAAGTGATTTC
AATGCCTACCATTTTAATGGTGTAATTTATTGCTCTTGAAATCATATTAACATGCAAAAA
AGACAAACACAATGATGAAAAAGAACTTGGTGTGTTGCTTTGCCACTATACTCTCCTGCC
CATGGGGGAAATTTTATTATATTTTCAGCTAATCTTATTTTGCATTGTTTCGCAGGTGTA
ATGTATTTGTCTTGTAGGGACAGTTTATGTATGCTCAAGAAATAATGATAATATTTGTCA
GGTGTAGCTATATTTTGGATCATGGGAAAAATAATTCTTTTTTGATAAAATTAAATTGTG
ACTATTCAGCTGAAAGATGAAATTTATATTCAGCGAATATTTTTCTTCATTTTTTTTGTG
TTTACTGTATATGTATTTGCAGTCGCTANAATTTTGGTTGTTCTAGTATCTTATATGCTA
TGTATAAACACAAGGTAATAATCATTAAGCTTCAACAGCTTTGATGTCTTGGTATTAAGG
AACTTCCTCATTATTTACAGGTAAATAGGTACCACCATATCAAATGCGATTAATTAAAAC
T
>AM853318.p.cg.6
GGGCATCAGATATGTTGGACGGAATGGATTGAATACATTTGAACTTCTGTCAAAGAACAC
TAGTACCCATCACAGAACATAAATTCAAAATTTAGTGAGAATGAATCAAATAGATATTGT
AAGCATATGTAAGCAATGTTCCATTTGTCATAGACGATATTGTTCTCTCTCAATATTTCT
ACAGCTACGCAATTCATCAAATCAATCCAATTTTATAGCACTTACTTAATCCCCGACTTT
ACCATTATTCATCTTTTATTGAATGTCTTACTTAGCACATTTTGACAAATCTGTTCTATT
GTCTACCTTTGTAGGACATTATTCCTGTACAACCTACAAAGGACTTTATCAATCATACAG
GAAAAAGACTTTTCGAATGTCAAGGATTTCTAACATCCTTTAAAGAGATATATTATGAAC
AATTACTTGTACTCGAATATTTCCTTTACAGCTGTATGTAAAACATTTTCTAGTGTATAA
ACATTACTTTGGCAAACGTTCTATTCTAACTCAACGACACCTTTTCTCCATCTTAATTAA
GATAAAAGTTCAAGCATAATATGAAATTTAAATTCTTGATAACTCGATAAATCTCAAGTT
TAAACAATTAACTTATATGTTGAAACATTCTATAGTATAATTAATTGTCTAGTTATATAT
TTGAAGCTTACTTGATTCAAACTACATCTGCAAACAAGATATTTTATTGTTGTTAGTGCA
TAATATCTATACGACTTCTGTACAATTATTTTTGTTTGAAATGATTATATTGCACTTATA
TTTATCACTTAAAACTATAACACT
>AM853319.p.cg.6
GGGGGTAATACTTTAGACAGTGGATAGATATTAGATATAGTACAGAAACGAAGGCGGACT
TGATCGATACTTACTATCCAGGAATATTTCACTTAAACTTGGGCTAGTGTCGAGTGCATC
ATTTCGTGTGGACTTTTATTTATTCCGTCACAAAACTACGCGGATATCTGTTTAAATCAA
GGAGTTTGATAAGACAGCACAATGGCGGACAAGAAGTTTATAGATGACATGTTACAAGCC
CATAATGTATACCGCTCTAGACATCAAGCCTCGCCTTTAAAGCACGCCAAGGACTTGTCC
GAGTTTGCGCAGAAATGGGCCAATCATCTTGTTGCCACGAACAGTTTCCAGCACAGTAAC
TGTGACCTCAAAGGGGAAAAACTTGGGGAGAATATCGCCATGAAATGGTCCTCACAGCCT
GATGCCTACACCGGTAAATAACTACCCTTCTTTATTCATTAGCTGAATTTTAAGTTGTAT
ATTATGGTAGCTTATTAATGCCTTGTCGTGCTGAATGGGCGTAGTCTGTTCGAGGCGAAA
AGGCGAGAGGACGAAATCACGAAAGAACGACAGTTATATTTTGGCGTGTTTTCGTGCTTT
TGACCAATCTCCTTTTCGAAAAACAAGCACATAATACCACATGAATACCATATGAATACC
TTACTCCTACAGCGTTGGTATAATTCTCCGGTATTCCATCCCGTGAATAATGCTTAGCAT
CAACAAACTTCCGAAAACCTAGATGGAACTACCGAAGTTCCGGAAACTAGCTGGAACCAC
CGAACTTCAAGCATATAACTGGGAACATCGAATTTAGGAAACTACAATGTAGCTGGAATT
ATTGAACTTCCGGAAA
>AM853320.p.cg.6
AACTTATCAACAATCTAGTAATAGCGGATACTTTACGAAACTATTCTTAAGTTTCTAATC
AGTCTTTATAAAATCATTTAGCGTCCATATTTTAATCCGAAATGGGTTTTAATTTACTGA
TATTTCTGTGTCGCAATGACAAAGTGAAGGTCAAATGGCGATATGACAGCTACTACTGTA
AATGATTAAAACACGTGTTGATCCTTGCTTGCGTTAGTCAATACACTAGCAAATACTTGG
TTTGGATAACATCGGAACCTTTAAATAAGCTAAATCATTCGTATAGGCAACTTTGATAGG
ATCTGAATCCACAAATAATATGGATCATAAAGACAGTTTTTTTTTGTCATTTGATCAAGC
GATGGTTTCGATTTTTCAAGAGTTATGTGAAATCTTAGTTCACAAAAAAATACATCAATT
TTCAAATCCTAATTTAGACAAATAAAGGAAAACGTCATCTTTACTGAACAACCTTTAGCT
ATTTTGTCCTAATCTTAAGGCCGGCTAGACTTGACTCTCGAAAGTAGAGAGTACGTCGGC
TAGAAGAGCTTAGAAGAAAAACCCAAACGAGCGCAACAGCCAACTGAAAATAATGCAGGT
CAACTCAGCCTTTAGTCATTTCGGCCCTAATCAA
>AM853321.p.cg.6
TATATAACGTTTTCAAGATGCATATGTTTTCTTCATATTGGTACAAACGACATGTGCCTG
GCATTTTGAGCAAATGTGCTGATTGCTATCAAGTTTAGTTATATTTGTGCAAAAAATTAT
GTGTGACAGAAAATAAAACGCTACAAAAAAGTCACTACTTTTGTGACATCACTGTATTTA
TCCATTCTGATAAATGATTTTACTATAATACTTTATGCTATATTTTAACTGTGATGGTAG
TATAAAATTTGACCAGAAAGGAAATTGAATTATGAAATGTACATACTTGTCAGTCCAGTA
CGTGAGATAGCTTAAGTCAGATTAAGTTTATTCAAGTGATTGATTTTACCAAGCTCGTCA
ACTTTGACATATCCAATTAAGTAACTAGTTTAAGTCTCCTGAATGCCTAATAGCATGCAC
ATTTAAATTTGGAACATACTAAGGCTGCCTTTGTTTTAAAGAATTAATAAAAGTTTTGTC
TTTGATTAATGAATAGAAAGCGCGTGATTATTTGACCTTAATTTGGAATATTATTTGAAA
ATGACTTAAAAAGGTTAACCTAAACATGGAAACAATAAGTGAAAGTTAAGAAGGCTGTTA
TAATCTTGATATTTTTGCATTCATACAGGTATCAGTAAAAGTACATGTATATTTAAACTA
CATGCAGGCCTATACACGACTCGAGACAGGTGTTCATTTATAGAAATATTCTCTAACGTG
CATTTAAGATCCATTTAAGACCTGTAAGATGAATGGGAAAAATTTGAAAAAGTTGTATTT
GTTTAGATTGTTAAAAAATAAACTACATTGAATT
>AM853322.p.cg.6
GATCAGGATCACTAATATTAATTTTGTTTTCATTTATTAATGCTTGCCTAGATAATGCAG
GCCTGAAACATATTTGTACAATATATAAATGTTAAAGATGTCTTTAATTAAAATGAAAAA
AAAAATCAGATTATATTCAGGATTAACACTGAAAAATACAAGAAAAATGATCAAAAGGAG
GAACAATCTTAATATCAAGATCAAATAGCAAAGGCATTTTGCCTATAATTTCACATTCTG
TGTTTTTCATTGTTTTCTTTGAATTTTCATGGAATAATAAACATACATTTACAATCAAAA
ATTGTTGAGAAATTTTCAAATACAAATTTTGATTCCAATCTTGATCCAAATCGTTGATCA
TTTATGAACACTAGGCCTAGATAGTTATCTGACAGAATAATTATTAGGTTTCAGTGCAGA
AGATATATGAGCCTAAGAACATGAGATCTGGATAATAAAATACTTTTAAATGTCAACATT
TTCATTTTTGTCAGCATAGTTTAGTTGCCATACATTTATTTTATTCGGGAGAATGTTGAT
GTATATTCAGATAGTTATAACTTGGAAAACTTGGTTAGAAGATGTTGCTGATCATGGTGT
AAAGGATTATTTGTGCTCACATGCCCTATGAGGATTTATCACCTACCCATGTTGTTTTGG
GTGCGCTGTAAAAATGGTATTGCACGGCTGTGCGTACAATATGCAAGTGAGCCAATATGC
TCCATGTGTCAATTTATTTAAAAGTACCAATGTCAAACAGGTAATTTTGGTTTTCTACGT

>AM853324.p.cg.6
ATCAATAAATAGAAAGAAATAAAAATAAACACACATGTAGTAATAATTGATTCAAATATT
TATTAATACATCAAGATATTAGAAGATTTAAGACCTTAATATTAGTACAGTTCCCGACAA
ATGTTTTAAATCTGTGGCTCAAAAAGGAACCAACAATATTGCACGTCTAAATCTAGTATA
TAAAATGTAGCACTCCAAAAAAATACACATGAACCTAAACAGATGTCAACATTTCAAACT
TAAAGCTGGCTTATAGCCTCATTGAAATCACTCATTCATGAAAATAAAAATGAAACATGT
TGGGCAGTAATACATCCTATGATGTCATGTATAATATTATTACTCGTACATCAATCATTA
AATAGCATTTTCAGCTAATTATATAATTCTCAAACATTGGATGCAACTTCAATGCTAATC
TATGAGGGCATGCAGTTCTCCTTTGCTCTTTAAGTGCTGGATACAATCAGAATAGTCATT
GCAAACAGCTTTGAACCAGACCAATCTGTGTCTGGTCAGGTACCAAGCTGTTTGCCATTC
AGACAATATTTCCTTTTAATTTTGAGAAAATTGGATAAAAATTCCAACATGAAGCAGACA
ACATATTAGAAGACGAAAATTTTTCCCAGCATTCAAAAGATTAAATGAGAACTATAGACA
TATGAATGTTTATGTCAATATCTTTAATACTTTTTANAGTAATCGGTCACAATAAAGCTT
CTACATGATAATGATCTAGTGGCCACAACAGCTTGACTTATTCTTCCAAACAGACAAGCA
AAAACATGTAACTATATTACTTCTATAGCACTTCAGCATTTCATTTTTTAATAAATTTGA
AAAATAATTTAAATTAAACATGGTAC
>AM853325.p.cg.6
GATTTTGAATTTATGCTTTATGTGCTGAAGCTCAAACCAATGAGCAAAGCTGTGTACTCC
TATAACTATAAAGGCAATATGTTTACAAGCTATTATGGGTACTCCAATAACTATGTAGGC
AATAAGTTTAACAGTTAAGCTGTGCATTTCTGTAACTATGAAGGCAATAAGTTTAACAGT
TATGTACTCCTATACACCGTAGTGACCTAGTTAATCACATGACCCGAAGTAGGTAAACAG
GTTTCCAAGGCAGTGTGATATCACTTGTATACATCTAGATGAAAAGTATAACCTTAGATA
TTGTCCAAAAAGTATGGTGTTTTATTGCTGACTATCATATGTCACATGGACAGAAAAAAA
ATATAGTTTATTTAGTTAAAAGTAATTTTGATTGTTTTGTAGTAATATTTATATGTAGTA
ATATTTATATTTGATTTAGGGAACTTTTTCTTGTAAACAAAGGAACACTAATATGATAAC
TTGTAGTTGACAAGTTTTAAACTGTTCTTTTTTCCTTTTTTTGCAACAGCCGTTGTTTCA
TAAATGAACAGCATTTAACATAGATTTTGGCAAAAAAGACAATTGCAGTCCTGAAAAGAA
AGATCATCAGCTATGATCCTTTAATAACAACATACATCTGTAGAGTACAATTATTAAGAC
TATATGGTCGGACAAAATGATAATGATTTTTGGGAATTTTTATGATTTTTTGAGGATTTT
TCAACATTTTTGTCAATTAGGGAGAGGCCTATATCCTGTCTCTGTTTTAAGTAANAAATC
ACTGATAA
>AM853327.p.cg.6
TGCCAGCGCTGGTACTCCGGCAAAAACTGCGAAATTGCGGATGCGTGTACTAATCACCAG
TGTAGAAATGGAGGAACGTGTGTTGCAAAGGCGAATGGCTATACTTGCGCGTGTCCTTAC
AACATGGACGGCAACTTTTGTGAGAGACCACATTAAGATTACAAAAAGTACTTCGAGATG
TCAAAACTATTTTATTTAAAAAAAAAACTTGAGATAGGGTGAAGGATATACAGGAACAAA
GAGAGCAAACTTCAGTAATTGAAGACTGCTTGTAGTTGTCGGTTCATGAAGCACAATTAG
AAGTGGGGTATTAAGTCAAAATGTATTTAACAACAGTGTGAATAAATAACATTCAATTTG
TGATTTTAATATTAAAGGTTCAGATGATGTCAATGTTGAATATTGAACTTTTATCGTTAA
GGAAACGGTCTTAATGATAGTGTTGAAATTGAAGTATTGATATTAAAATGATGTTGATAT
TAGATATGATTTTCATAAGAGAAATTAGGTCTGATGTAAATATTTAAAGTATTTAAAGTG
GTTAAAATTTTAAAAATGTTAAAATTTACATAAATATGGCTGGTATTTGGACTAACTTTG
ATATTAAAAAAGATGTCGAACATGATAAAAGTGCTAATAGAAATACTAGAGTTCATACTT
TGTTAACAATACCATATTTTCTTGTCATTTTTCTTCATCATTTGCTTGTATGTTAAATTC
CATTTGTTATGTAAAACGATTTTGTAAAATAATTTGTGTGTTAAAAAAATATTATTGACA
GTTTTTTTCTTTGTAAAATGTATTTAAATACAGTGTTTATAACCAAACCATTGTTCATT
>AM853328.p.cg.6
TGTCTTGCTTTTATAATTTAGGTTGTATGATGAAAGGTTAAGCATGACTGTGTTACTAAT
TCATTTCACCTTTGCTCGTGGCGTGTACATTCACATATCTAGCCTTTCCTCTTATCAGGT
CCTTATTTTAAGCATGTACGTCAGTTGTACTCGAATCATGATCTTTTTGAGTTCAAATAA
ATTTCATTCTGAAATCCTTTAGGGAACGAACCTTGTCCAAACGTGTTAACTTTATTACGC
AAATTCATGCCAGTTTGCGTCCTGTTGGGCATAGGAAGTTAAAGATATATTTATTAAACC
ATGTGTTTATGTGGTTGTGAAAATAAAAAAAAAGGAGTCATACCCATTTATTTAATATGT
GTACTGATAAATACCTTATGGCTGACTAAACTGATGTAGTCCTGCTTAATGATGAAATAA
AGGCGTTATCAAGATATGTTTGAAAAATGTAAAGTAGAATATTTAATTTGTCAACTTTGT
GATTGCAATAATGTAAACAGATAGCCCTTGACAGTTTATACAATGTAGATTACATAGAAT
TAGAGAGGTATGTGTAACTGCACGTATACAAAATTTTAGTATGTTGATTATTGTGTTAGT
ACATGAAAAGGCATAACAACTGTGTTTTTAGCTCGTATCAACATTGAAGACTGTGTTAAA
TTATTATTACTATTGATTTCATTTAAAACATAAAAAAGATTGTTTAGAATTAACATTTTC
AAAGTGATTTACATCAGCTTTTCGATGTAAACATGTTGTAATTTAAGAGTTTTATTTTTA
GGTCATTATTTTTATAATACAAATGTATTAAAATTGTTTTTGTTTAAAATTTTAAATCCG
AGTTTTTGTTT
>AM853329.p.cg.6
AGACGGCGATGGTAAATCTATAACTAAATCTAAACCCAACAATGATATGGTTCAAGTAAT
CGCTTCAGGGGACGAGGTAGGCACGGAGTCATTAGAAAACTACGAAACAGATGTTGACAG
TACAATAGAAGATATTGATTGGGACTCAGTTGGCCATCTTCTTGATACTTTCTTTTTACT
GGTGTTTATCGGGGTACAGACAGGATTTAGCATTATATTTCTGGTGCCAATAGGTACCCG
AGCTTGAAAAAACACTTACAGATATGCATAAAATATTAGTGACCATGACATCATATTTTT
GCTTTTATTTTATGACTTTTGACCTTCTCTCATCACTGCATGAAAAATATACATGACTCC
AAATAAATTAACCATCGTAAAATTAATCATTTTAAATGCCAATGAAAGTTGTCACGTTTT
AATTTGTATACGCACTTTTATGTTCTTGTCAGAGTGTTACATATCATTACATCTTAATTT
CAAAATTTGGATTCTTTGCTCTTTTTGTTCATTTGTACATTAATTTGATTGTGTGATACT
TACTCCACAGTCTCAGAGAATTGACGAATTACTGTGTTTTAAATGTTGTATAAGTCATGA
GGCCATTATCCACCTTCTGCAATGTTATAGTTCATTGTATGTGTAAATCTATATATGTGT
TGTACTGTTCTCGTCACCATGCACACTTGTATTCTATATGACCCTCTATATCGGTTTGTT
TTTATTGTAATATTAAGACGGTCCATATAAATTGTCATCGTAAACCATTTACTGTTCATT
CATTATTCACCAACAATAACTAGTTACTTTTTATTTAAGGTATTATTTTCATTTGCCTGC
AGGGCCTCATCCTTCCTTAAATTTCCAGGTTAATCTATGAA
>AM853330.p.cg.6
CCTACCATTATATTAACACAGGGGTACGCATATAGTGGAGGTAAAGAATTAAAGTTTAAT
TCGACATTTATCAACAGGTACCAGGACGTTTCAACAGGTGGTGTCATCAACATAACATCC
GATGACCCGATTTTACTCATGGCCATATACACGTTTCGTTTCGATGCTAATAGAATATCT
GTCATAATGTATCCAATCTTACCTACGAGCGTATTGTCATCAGATTACGTCATACCTTCT
TACCCACCGTCTTCTAACTACCATGGGAGAACTCAGTTTATGGTTGTAGGAGTAAACGAT
TCGACGAGCATCCGGTTTGAAGGATACGAGACAGGATCCATGGTTTATGAT
>AM853331.p.cg.6
TAGGCTTCTGGTCTGGTTCAAGCTGTTTCCAAAGGCTATTTTGATTGCTGCCAGCGCTCA
AAGAGTTTAAACCTTTCTCGGACATTACTGACTGTAAAAGGTAAAATCTTGAACCACTTT
AAATTGGAATTGTCCATAATGTACTCTCTGAAGTTTTGACACTTTTTGGAAATGTAAGTT
GAAACCCCTGAAATTAAAAAAAAGAATGACTACTCCAAATTTTTAAAGTAGGGTAAATCC
TTTGCAATAAATCAGAGGGATTATAAATTTAAAAATCTACCTCTGTACCAATAAAATGAT
CAGCTCCTCTGTGATCATTGAATGACTTTGATAATTAAAACCACTAGGAATGCTTAACAA
TGAAAAATATAGCAAAACTCTTCAAAGAAGCAGTTTACATTACAGTTTATTTTTTGAAAA
CAAGTATGTTTGTGATAGGCCTAAATTGGAAAATTAAACGAGACTTGCCTAGTTATGTGA
AGTTTAGTTGAAATTTCATCGACTGCAACTTGTTAAGGGCTTTCACAGAGATGACACAGC
TACAATGTATACCCTTTCAGACATTTAGAGTAAAGAATTTATTTGTGATTTTGAACTACT
TGAAAAAGAGGCTTTTAAATTTAATAAACACCTTGAAACTATGGAGATTAAAATATAATT
GTGT
>AM853332.p.cg.6
ACAGAAACTAATTCCCAAATATAAACTGGACACTATAATAGATGTGTATAATAAGGTGGA
CAGGCTTCAAGAGTTTGAGAGAGAAAGCATCATGGGAAGTGTTTCAGATCCAAATCTTAT
GATGATATCATCAGTTACAGGGGAGGGTATGGAAGAGCTCAGACAGGAAGTTCAAACACG
TCTGCTACAAAATATCAACTTCCTTCAGAAAACTTTAAAGATACCTTTACAAGGTGAACA
TCTAAGTTGGCTGTATAAAGAAGCAACAGTGGTTTCCACGGAAACAGATGACCTTGACCC
AGAATGCCTCATTGTGAATGTTTATATCAGTAAGGCAAACTATGAGAAATTTACAGCTCA
TTTTGGACGCAAAAGATCTGCAGCTATGAGATAGCACAAGAAATCGAAACAAAAATTTAA
TTTATACAAATAATTGTATATGGCAGTCTATTGCATCATGGGATATCAAAATGTTCTAGA
TGATAATAAAATACAGGATATTAAGATATTTTTCAAAATTCTAGGATTTTATAAAAGTGA
AAAACTTTAAAGACAAGCTTGACAATGTGGGTGAAGACCAAATGAAAAATATAAAATGTG
AAGTGACTTATGATGGATAAAGTAAAGTAAAAAACATTG
>AM853333.p.cg.6
AAGAAATGTCGTCTGCGACAGATGTTCAATGTCGGGAACAAGCCTGTACTCTTGAACTTA
TACCAGACGAATGTAGGGAGATCCCCTCCTTTCAGCATGAAGGACTTACATGTAAAGGAT
GTCCCCGCTGGAAACTGGGATGTGAAAATAAACCTACAAAACAGAAAAATAAAAAAGAAC
CTCCCCGCGTTGCTTGTCCTTTAGTAGTGTGTGAAAGTTATATACCAGACGAATGTCAGG
TGAAGAGAGAATATGAATTTCGGGGTCAAATATGCACGTCATGTCCAAGTTGGAGAGAAG
GCTGTCGTGAGCAGGAACGTCTTAACCCCATTATTCCATCACTGCGCGATGATCAGTTTA
ATAAAGCTCGAATTCCATGTCCGAAATTCCCGTGCATTGATAACAATATACCAGCCGAAT
GCAGAATAGAACAGCCATATGACTTCAGAGGACGGATATGTTACAGATGTCCAGTTCGAA
GCCCTACCTGCACATCAAACTTTCCAGGTAACACAAGACCAAAGCTTCCGTGTCCATTAA
TTAAATGTGATTCACCTGCAAATATTCCTCAAGAATGTT
>AM853334.p.cg.6
ATGTCTGGTACTGTACCAGTTTCCTACGTGATTGGTATTTTGTTGGGTTTACCAATGTGA
TTGGTATTTTGTTGGGTATACCAATGTGATTGGTATTTTGTTGGGTATACCAATCTAGAG
AATGATCAGAAGTAACTCTCATTGAGAGTCTGAAGTAGAGAAGCTTGTGATAGCCATTTT
TTGCTCATTTCATTTTGTCACAGATTCATAGTTCATGTGAAGAAAGTTGCTACTTTTAAG
AGGAGTTATTGTTTTAAGGAGAAAGGGGATATTATTTTGAATGATATATCCTTGATTAAT
GAACTAGTGCAGTTTATGTTCTGTTAAAATTTGACCTTTTGAGGGTAATTTTTATTCTTT
TGTTTTTTTTTTACCTACTCTAAATGAGAAAAATGTANAGTGTGTTCCAGAGGCAGAGAA
GTTGTCTACATATTCTCTACTAAATAGTTACAAGGCAAAACCTCGATGTAAAGTGTACAG
TATGATG
>AM853335.p.cg.6
ATTCTGCAAAATAGAGTTTTTTCTAGAATTATATTCTTAAAAGTATATTCTCAAAAGATA
TTTTCTATAACTGTGTTCTAAAAAGTGTATTCTCAAATGAGTTTTTTTTTCTAGAATTAT
ATTCTCAGAGATTGCTGTATTTTCTAGAATCTTATTCTTGAAAAATATATTCTAATAGAG
AATTTTCTTAGAGTATAGTTTATTCTAGTAGGGTTATCTTTATTCTTGGAATGAAACCAT
TTTCAGGGATATTCTTGAATAGGTATTCTCTGAGTAATTCTAATGTGATTTTATTTAATC
ATTTTATATTTATGTTAAGTTTCATATGGAATGAAATGATGAGAAAATTCACAGTGATGA
GTTTATTTGTGGTAAATGTGGCTACAAATAAACTATAGAACGCTATGGATATGGTAAATT
TAGCTCAATTGTTGATGTTAGTACCATATTAAATACATGTGTACTGTAAGACACCATGCT
TGCTTATTAAATGAACAGGACTTGATTAGTATTGTTCAACTTTTGTTCAATGTGGGGATG
TTTGTTTGGAATTTATTCTTTTTTTTTTTTTCATTTATCCTTTTTTTTCATTT
>AM853336.p.cg.6
GGCGTCTTTGTTTATTCAATTTTCTTTCTTTTAATTTCTACTCTTTACTTGTTTAACTTT
CCTGACATCTAGTTTGGTTTCCTTTTAAAGTCTAGTAGATATGCATTTTGTCTGATGTAT
ATTTTGTTGTGACTCTTGTACTCGACTTCTATAGAAAACTTTTGGATTTCATAGTTCTGT
GTGTGTTTTGTTTTATCTTGTGTATGATTTAGTCCTTGTTTCAACTTCTTTCTCTTACCT
TCTTTAGCTTCTGAAATTCTTTTATTTCTCTGTCATGTTTCTTATTAGAATATTTTGTTA
CAAATCACGCTTTTTTTTTTAAGATTTAAAATATTCTAAAGACGTACTTTTTACCAATTA
AAGTCTTACCTCTACTTCTATTGTAAATTTAGATTTTATCATTTTGGCCAAAAAATGTAA
TTTGTAAGCATTATTGATCACTAATTTCGCGACAGCTTTTTTAAAATAACAAAGAATTGT
GTTTTGATAAATACAACACATGTCAATGAGAATTACCTTAAAAATTCATTTTTCACAGAT
GGAAACTGAAAAGAAACCAAAGAAGAAATTTTCGAGGAAAATGCTGAGGGCGAGTCAGGG
ATTACTAACAATGCAGGCAAAGACCAACATTTACTCCAGCCAGTCCGGAATGAGATGTTT
CGGCGCCGTACGCCATGTTTCCGATATCCGTGCTGATAACTCTTGTCCAGAAGGCCAGGG
AGAATTAACTCAAACAGCGAAGACGAATGTTTTTGCGAGCCAAAAGGGCATGACTTGCTT
TGGTTCCGTCCGCCATGGACCCGACATACGATCA
>AM853337.p.cg.6
GATGTCGGCCGAAGATGAAAATCCGTAATTAAATGATGAAGAATCATCAAATAAAGCCAA
GAAATCAGCGAAATATGACTCGGGAGCTGCTGATTTGGAAAAAGTTACAGATTATGTAGA
GGAAGCTGAAATTTCACCACAAAATATCGGAGAGGCTATTAGAGTGGCAAATGATGAAAA
CAATGCAAAGAATGTAGCAAAGAAAGAGAAAGAAAAAGAACTGTCAAAAGTTAAGATTAC
CAAAGAAGATGTAGACCTTATTGTACACGAGATGGAAATTCCACGAACTATGGCTGAGAG
AAAGCTTAGAGAACATAAAGGAAATATAGTGGAAGCTCTAGTGGCATTGACTAATTGAAG
AAATTGTGATTAATGTTACAATTTGTGAATATTATGCTAAACTTTTATATCAGTTTTTAA
GCCAGTTAGGCTTTCTGATTAGCTATTGTGATTTTTTAAGTAGAAAATAGAACAAAAAAT
ATTGATAAAAAAAAGTGAATTGAGCTATCTGAGAATTGTTATTATATGTAGTTAAAGATG
TTACAACGCAATTCATGTTCTGTAATTTTCATACATGTACTCTAATGTTTGAGAATGCAT
GAAATTAGACATCAGTTATAAACAGTGGAGAACAATATTGAAAAATTTGTGAAATCAATC
CACTGTCTGTTTTGCATCATAATAATGTTAGGTACCTGAATTACCAGTAATTAGTAATTC
TCATTTTGGCTGGTTTCTTTTCTGAAAGAAAAAGTCAAAATTATTCTGCACATTTTATTT
TCATTCATTCTTTAGCTTGACTTTTCTATGAAAAGAGGAGCTATCCTACTTGGCCTGGCG
TCAGTGTGAGGGTATGCATCACAAAATGTTAGTTTTT
>AM853338.p.cg.6
TTTATGGAGAAAGGTGATGATATACCTTTGATAATGAGAAGGAAGTTTTTAAGCTTACGT
AAGGTTTGTGAAATTTAAAGTTTTATTACATTTTTGTTTTAAAAAGATTTATTATGTAAA
TTATTTTGTTTCGCCATAAGTAGATTCTTTGCATTTATAATTTTGGTAATATTTTAATCA
TATTTTTGTACTGTTAAATGAGGACCACGTGTTACTGTATTACAGTTCTATGGTGGTAAA
TTGTTAGGTTAGCATGTAGCTACGGTGTACGTTTTTTCAATGATATTTAATATTTTTTAC
AATCTAAAATGTCTGTTAATTGATATCTTTTCTTTTGAGTAAGATTTATTCATAATTATT
TAACTTATGTAAAATCACGCTGCAGTACGATATTAGTTTGTATATTGATTTCATTCATAT
TCGTTCATTTAATCGTTTCATTTATTACGTATCTTTGTGACGTACTGTTCCTCTTATTGA
ATTATTTACGTGGTGACATACTTCTTTATCGTCCTTCAAAGAAGCATTATATTTTGTGTG
CATTATAATACCGTCAATGGTGGACAAGGGATGTATATTTAGCCCGTATTTTGTGAAGCT
TTTTGTTTACGGATATCGACAAAGGTCTGATAATCCTTAGGGTACCTATTAATGACCATT
ATTTTGATCTGT
>AM853339.p.cg.6
ATTGAATAAATATACAATGAATAATTACCTTATTTCAGTTCTGGTCCTGTAAACTTAGGT
TCGGTCTGGTAAAAAGTTATGGTTCACCAGACTGACTATCCTGTAAATATCCAGGGTCTT
TCGTGAAGTCTGTTAAGGTAAATTTTCTCTACTAATACAAGTAATTTCTTATTGTATTAA
GTGTCTAGGCATCATTATTATTGCTTGTAAAGTTCAACAAGTTACTGACGTTGTCGCTAA
AGACACACTTAAACTTAACTATGTTCTTTTTTTTTCCAATAGATAAATAGGAACAAGACT
TAGAACGGTGAATTTTTATGAAGTGCCAATCAAATTTTGGAGACTTGGTCATTTGTATGC
CTTAAATGTATTGAGTTGAGTGGAAGTTGTGCGTGCATGTGTGTTTTTTTGGTAGATTTT
ATCATCACTATCATTTATTGTTCACTTTTAAATCATGTTGAAATCATGTTTCCAAGGTAA
ACGAATAGGACTTTTGTTATGTAATATTGGCTATATGACTATCTGACTTAGGTAATGAGA
GAATTGTTGAAATGTAAAATGAATCATGATTGATCTGTGTGTGGTTATTTTATTATTTCT
GTTTACTTTTTTTTTTTTCATGTGTACATAAAAAATAAAAAAAACATTTTTATCGCATTT
TCTTANTATCGTTGCATTACTTTCAGTTATTTATTGGG
>AM853340.p.cg.6
GTGGTGTTTGGCCTATATACACATTTCACAAGCAACAACAACAACAAGACACATTTTACA
TCTAGAATTGTGTTTTTTACGTCTTATTTGAAACTTTCGCTATTAAAATTATCAGAAATG
GCTGAAGCAAACTGGGATGATGTAACATACATCAGGAAATCTAAGCCAAAAAGTGGAACT
TTAAAAACACAGCAGGCTCTAAACTCGGCACAAAGGCAAGGTGTGCCTATTGATACAGAG
AAAAAGTTTGCTGGTGGTCAGAACAAACAACATGCAGCAACAAAAAACACAGCTAAACTT
GACAGAGAGACCGAGGAATTACACCATGAGCATGTAGGTCTTGATGTGTGTAAACTCATT
CAACAATCAAGACAGGCCAAGGGATGGACACAGAAAGAGTTGGCTACAAAAATCAATGAG
AAGCCACAGGTAATAAATGAATATGAATCTGGTAAAGCCATACCTAACAATATCATCATG
TCCAAGTTGGAACGCACTCTTGGTGTCAGGTTACGCGGCAAGGACAGAGGAAAGCCTTTT
GCCGGCCCCAAAAAGTAGCTAAACTGGTCAGTAACCATGGAAACAGGACTATGCGCCTTG
GATACTGAAACTCACTTTTCATTGTATTTTCATTCTGGCATATTTGAAGTTTTTTTCTTT
AAAAGAGTTAGATGGAAAATAAACGAATAACATTTTTATATTATATTAATGTACAGATGT
TTTATGTTTCAATATATACCATATTTTATGAGCATGAAGAATTGGAATGAAAACATTTAA
CACATTTTAATATGAATTGTACATTATGTTATGGAAAAGGTAACGATATATTTGACCGTT
TCATATATTTAT
>AM853341.p.cg.6
TATTTTAACCAAGGACGGCTACACTTGGTATCAGCTACAGCACGTAAATGGACATAATGC
CTGGGTCGCGGGTACCTTTCTGTCAACATCTACAGCATCTCATTGCTCTGGTACAGCAAC
TTCTACAGGTTCTGGTTCATGTAATGATGCAACAGCGAAGGACTTCGCATGCAAACTGTT
AAAACTTGCGGATGCAGGTACCATCACATTGTGGAAACAGCATCCTTCCGGTGTCCATGA
CAACGCTTACTCGTACAATAACATCAGGGACGCTTGTAACGGCCATGCTGCAGCAAGATC
TCATTACACTTGTTCCACATGCCGAAGTCCAGGCGCACCGGGCGGTCACGTGTGTTTGAG
CAAAAAACTTGCTACATTACATCTACATAGTCCATCAACGTCTTGGCTATATTCATGTTA
ATGAAGTCGCAGGTGCGTGTCACAGCTGTCATTCCAAACATTACGACGGCCGTGCTGTTG
ACCTCCACAACCCATCTGGACAGTCAACTACAATGCTTAGTCTTTGCACAAGCATGGGAG
GATGGGGCCAAAATGAAGGCGACCATGTGCATTGCCAGTTTACATCATGAATCCGCTCTG
AATGTTATACAAATTATGTAATAAATTCTGACG
>AM853342.p.cg.6
AAGGATATTTTAGACCAATTTATATCAAAGCCTAAGAAAATGTCTTGGAATTTAGTACCG
TTGTTTAAAAGAGACTTTGGCTTCTTCGACCGCCAAAGAGATCTGTTTTCGGACTGGGTT
AAGGAATTCGATGATGAGTGGAAATCGATGGACTTTGAAACCTCAAGGTCGAGGTTCGAC
AGAGAACTAGAAAGGATTAAAAAGGACCTTTTCAAATTGGATACCGGCTCTTCAATGCTT
TCAGTTGAGAAGCCGTTTATTACAGATCCAACCGGGAATAAGAAATTATCTCTGCGTTTT
GACTGCAGTCAGTTTAAACCTGAAGAAATTAGCGTTAAAACCATGGACAAACGTTTGTGT
GTACATGCTAAGCATACTGAAGAATCCCCAGGCAGAAAGGTCTACAGGGAATTCACAAGA
GAATACACGCTTCCAAACAATATCGACCCCCTCCGTTTGTCGTTAATTTTATCTAAAGAT
GGCGTTCTACAGATCGAAGCCCCAGCACCAGCAAGTGTGGAAGCACCAAGGGAATTCTTG
GTTCCTATTGAAAAACTGTAAACTAAAACAGCTGCGTGCCAGAGTTTTTACAATCCAAAT
TTCTTANAGGTGTGCTTGAGTTAGCAATGGAAAAAACAACATTTTAAATGCGCATTCCAG
CTCATTTTAAATCTAGTTAATTGTTGAATTATTTGTTACAAGTGATTTGTTTATTTATTT
ATTTACTTATTTCTTCTAGCTCAGCTTACGTTTTCTTAAGTTATTTTTGAATA
>AM853343.p.cg.6
CATTTCTGACATTTTTAGCGAGAAATCACATATAAATGTAGCGAGGGTTGTTTCAGAAAT
TCGTAGACATTAGCCATTATTTCTAGAAAAATAGTTGAAATAAAAAACAAATAACATATT
CGGAAAGTTCAATCTTTTTTACATATAGCTGCCAGAAATAAAAGGATAATGTTTTCAACA
TCGCCCCACGGCGTCAAAGAAATCATGACGTTTGTAACGTCAACGTTAACTCCTCAGAAA
GTAAAGTCGCTTATTGTCTCTTATACCTTTACGGCCATCTATAAATGTCTTGTGCAATCT
GAATACATGAGCACGGCTTACTGTTTTATCCTCCTAGAGCATTCTGAATTATTTTTATTG
TTTCGGTAGGATAATTCCTTAAATGAGCGCAAAACTAGATGTCAACCCTAATTTCCAACC
ACGCATGCGATGTCATTTTTACGTTGTGACTGGGATACATACCCTTGCGGTTACACTGTT
TATTCCCAACTACATCGTCAGATTAACATCCTATTTGGATGTGATGTCATATATGCATTG
ACGAAATAATTGGCAAAGTTTTAAGAAGTTTGATCGACGTATTTAGTTATCAGTGCGGTA
TGAGCAGAGTGTTAGCATGCGTTATTACGGACGGGTCGATATTTCGTTGCTATGGTTACT
CATGCTATTTCATAGTAATATTTATCATTGTGCCGTTTGATTANAAATCTGAAAAATCTG
AAGCAAAGATAAATAATGATTATTTTTTCAATTATTTTTATCATTGTAATATTTATTTAC
TTTTTATCGTGATAATCAAAGTTTCTTTTTACGTTAAATATTTACTCATTC
>AM853344.p.cg.6
AATTGTACAAATTGGAATATCTCACTTGTCTGGGGCATTGCAAGATTATTTTGATATTCA
TTTCTATCAATATTCCAAAAAGTGATAAATACTTGAATAATAAATACTTGAATAGTAAAC
ACTTGAATAATGAACAGTCTGGTGAGTGTAGTCAAGAATAATGAGTTGCCTATGCCACCA
ATACAGAGTCCAGTACTGACCACACCATTATAGAGACCAGTATTGGCCACACCATTATAG
AGTCCAGTACTTACCACACCAGTAGAGATTAGTACTGACCACAACAGTATAGAGTCCAGT
ACTGATCACACCTGTAAAAAGTCCAGTACAGACAAAGCCATTGTAGAGTCCAGTACAGAC
TACACCTGTCTAAAGTCCAGTACTTACAACACCAGTAAAGAGATTGGTGAATGCGGTCAA
GAATAATTAGTTACCTATGCCACCAATACAGAGTCCAGTACTGACCACAGCAGTATAGAG
TCCAGTACTGACCACACCTGTGAAAAGTCCAGTACATACAAAACCATTGTAGAGTCCAGT
ACAGACTACACCTGTTTAAAGTCCAGAACATACAACACCAGTATAGAGTCCAGTACTGTC
CATCCCAATATAGAGTCCAGTACTGACCACACCAGTATAGAGTCCATTACTGACCATAAT
AGGATAAAGTCCAGTACTGTCGACACCAGGATAAAGTCCAGTACTGTCCACACCAGAACA
AAGTCCAGTACTGTCCACACTAGTAAAGAGTCCAGTACTGTCCACACCAGTCAAGAGTCC
AGCACTTACCACATCAGTATAGAGTCCAGTACTGACCGCATCA
>AM853345.p.cg.6
CAAATTACGTCAACCATTCTTCCAGAAGAGGTCCGACTTGATAGCAAAAATACCAAATTT
CTGGGTAACAGCTTTTGTAAACCATCCGCAAGTGTCAGCTTTATTGAACGAGGAGGATGA
AGAGGCTTTACAGTTCCTAACTAAAGTTGAAGTTCAAGAATTCGAAGATATCAAGTCAGG
ATATAAAATCAATTTTTACTTTGACCAGAATCAGTATTTTAGTAATGATGTGATCTCGAA
GGAATTTCATTTGAATGATACTGGCGAACCATCTTCAAAATCAACGCCTATTAATTGGTT
GGAGGGAAAAGACCTCACAAAAAAAGCTAATACTCCAGCAAAGGGAGGTAGAAAGAGGAG
TCCAGAGGAACAAGAATCATTCTTTTGCTGGTTCTCTGATCACGGGGATGCTGGGGCTGA
CGAGCTAGGAGAAGTTATCAAAGACGACATTTGGCCAAATCCATTACAGTACTACTTGGC
ATCAGAGATAGATGAGGAAGGTGGTGTAGGTCCTGGTGGAGATGATGAACTGGATGATTT
AGATGAGGAAGATGAGGGAGAAGACTTTGA
>AM853346.p.cg.6
CATAGATGAGAAAAAATTGATTACGGACGATGTGGCATCTCAGGTAGTACAGGCATACCG
AGGGAGACTCAGATCGCTGCAAAGGGGGCGTGGCCTTGGCTTGGTTGGCTAAGTGTACTA
GATAACAAAGGCATACCACATACTTGCGGAGGTGCGATAGTTTGTGACCGCTGGTTCTTG
ACAACTGCTAGTTGTGTGTCAAAGAGAGAAGGTGGACAAGTGGTCCCGTATAAAACGTCA
ATGCTGAATGTTTATCTGAGTGATTTCGATATATATAATAAAGACGCCGACGAGATTTGG
CCAGTAGTTCAAGACATCTTGATTCATGACAACTATACCGGAGAGGTGATAGGGGATCTA
GGAATACGGAAGAATGATGTAGCTTTACTTGATCTCGGGAAGAATAAAGAAGATAGACCA
AATTTTGATAAATACCTGCGACCAATTTGTATAGCAGCAGATATAGATTCTCTCAGTCTA
GCGAAATACCACCTCCTAATGTTTGTGTCGTTCTCGGGCCAAATGGACGCATACGCAGCC
GGGTGGGGTAACGCTCCAGATAATTTTCAGCATATGGACATACTGAAGTCAAAATTGATG
CAAAATAAAAGGCCAATTGTTAAACCGAAGCAGTGTCGAAAACGTTACGGTATTGACACA
TCGCGATTCTTCTGCGTTGGAGAAGAATTCCAAGAGAGTAACTCTTGCATGGGAGATATT
GGTGGGCCTTACATGGTCCAGATGTCAAACAAGAGGTACTACAGTCTTGGACTTGCTCTT

>AM853347.p.cg.6
TACGGCCGGGAATGAATGAATTATCGTGTGTTGTGCGAATATGTTTGAATATAATGACCT
CCGTGCCAAAAAAATCAAAATGCCCTTTACATATCATCAGAGTCGATTATAATATACAAT
TCATATGTGTGTCATTATTCGCTCCTTTCGGTTTGTAATAACATTAAGAAGCAATTAATA
TCGTTAAACATTCAAACATCATTATTAAATTCGACTTTTACATAATTTATTAATTACAAA
TGGTTTAATATTTCCTAGCATATATTTATATTTTGTTAACATGCTCAATATACGAGGGTT
GTTCAAAAAGCTCGAGGAAATGTGCTATAATTCTTTCAAATGTTGTTAAAACACAATGAA
AATATCATTTTTTAATTGTAGAAAAGATATTTCTGTACACACAATGTAATAATCTTGTCA
TTTTTATCGGCGATATATGACCTTTATAGTGTCGATTCGCCGTAAAACCCAACTCACTCA
CTCACTTGTCATTTTTAACACAATACGAAAATACGGTAAAATGAAGCACGGTATAAATAT
TACAACTTCCGACAACATTTGTATCATATAGCTTAACCCCTAAGAAGTTGTATGCCATTG
TCAAAGAAAGTGAAATATTTGTTTGGTAATACTCTCGCCATGTGTATTCTTATATGTGAC
TATGTTTTGATGTATACTTTTATATATAAACATGACTATGTAATTTTGTATAAAACTGAA
TATAAATTGCACCTATATTATGTTTTTATGACATTAAATATACTCTATCAAAGCTTAAAG
GAAATTAACGAAACGTTGCGATTAAATATTGGCTATTACAATATCTTCCGTACAAAAAC
>AM853348.p.cg.6
AACACCCACCANTTCCAGTTGGTATGAGTACACCAAGTAAACATTTAATAAATGGGAAGT
CTAATCTCTCAGAGGGCTATAACACTGCATTGAGCAACACAACAGGGCTCAATTCTAAAT
ATGTTACTGCCCAGGATGGCAATTTGCATGTATCTGCTTTTAATCCAGACTTAGTTAGAT
CTAACAGTCAAAGCATTTCCCCTTTTAATCCAGACTTCATAAGATCTGATAATAAAAGTA
AACATTCTTCCAAACAGCTCTTTACAGAGAAATCCGATCATCAGTCTAGTGATGATGGAT
ATAGAACAGGAATGAGCAATTCAGCTCCTGATATAGTGTTAAATAACCGTAGTGATACTG
GCTTGTCTAAACAAACAGACAATGTAGTTAATAATACTGATTTCAATGACGATTTGGATG
ATGTACAGCCATACACTCGTCTAAGTCCAAAGTTTTCAGATTTAGAGACTGAGAAAGCTA
AAGAAATTTATATGTCGAAAGGTGCTGGCTTACCTACTTCTATAGTTCACAAATCAAGAT
CTCTCGGAACCATTCCAGAAGATGGAATTCCTTCAGATAATACTTCACAAAGTGGTGTTG
TGTTTGATGATCCGGAATCTGATATTGGCATGAAC
>AM853349.p.cg.6
ACTGAGAGAAATTCGCCTTCATTAAACCCAAAGACAAAGAAACTACATTGTATCTACATT
TAACCCATAGACAAAGAAACTACATTGTATTTACATTTAACCAAAAGACAAAGAAATCCA
CCAACATTGAACCCAAAGACACTTCAATTTACTTGGCTTTAAAATAGATAAACAAATGAT
AAAGGACTTTCTCTCTAGAAGATACGAACTAAAAGCCCATTAAAGGTTCATTCAAAACGT
TTAGAATGATCGTCATTTTAATAAATAGTGACTTTGATACTTGAAGTAAAAATGCTTACC
TAGTTTGGATATTTTTTAGTATAGCTTATTAGTTACATGGAACATTTTCTCATTGCAAAA
ACAAGGAAAAGAAAAAAGAAGTAAATAAAAGTTTATATGGAAAAAAAAGTTTAATTTATG
GTATTTTGATGTATATTCAACTTAGATCTTTCAAGTAAAGAAACTGACAGGTCT
>AM853350.p.cg.6
GGGTACCCAACGGNTTGAGTTGATGTTCAACAGAGAAAGGACTGTTCCGGGCCGCTGTGC
CAAGTGGTGCATCCACTGGTATCTATGAAGCCTTGGAGATGAGAGACAAAGGCAAAGACT
ATCATGGAAAGGGTGTTCTTAATGCGGTCAACAATGTAAACAATTCTATTGCTGGATTAG
TAAAAGGAATGGACGAAGCTGATCAGACAGCAGTAGATAATAAGATGATCAGTGAAGATG
GCACAGAGAACAAATCTAAGTTTGGCGCCAATGCTATTCTTGGAGTGTCCTTGGCGGTCT
GTAAGGCTGGTGCAGCGAAGAAAGGTGTTCCATTGTACAGACACATTGCTGATTTGGCCG
GTAACAAAGAGGTGATCTTGCCTGTGCCATCATTTAATGTCATCAATGGTGGAAGTCATG
CTGGTAACAAACTTGCCATGCAGGAATTCATGATTCTTCCAACAGGAGCTTCATCTTTCA
CTGAGGCCATGAAGATGGGAACGGAGGTATATCACCATTTGAAGGCGGTAATCAAGAAGA
AATACGGCCAGGGTGCATGCAATGTTGGAGATGAAGGTGGCTTCGCTCCAAACATTCAGG
ACAACAATGAGGGACTCCAACTTCTGTCTACAGCTATTGAAAATGCAGGTTACACAGGAA
AGATTAAAATCGGAATGGACGTAGCCGCGTCTGAATTCTGCAAGGGTCAATTGTATGATC
TTGACTTCAAGAATGACAAGTCCAAGAAAGAGGACTGGCTACCATCTGATAAACTANGAG
ACTTGTATAAGAAATTTATCGAGAATTACCCAATAGTTTCCATTGAAGATCCATTTGACC

>AM853351.p.cg.6
GCCGACATTTTGAAAGAAGTCCAAAATGTCTGCATATTGTACCAGAGATGATTAATGCAT
ATAAAGCATTGCTGATCCAAAGTGCTTCACAATACAAGGGGAAATACTCCTCCAGTCTTC
TTTCAAGTAAGGGAGATAATTTCATGAAAAATATCGCTGCCTCTGTCAGGCTTCGTGTAG
AGTACTTTTGTTATGTGCTTTAAACAATAAATAAATGACATTTGTTATCAGAGTTTTAGT
GATTTATAGTGATTTACAAGTATACATAAATTTAATCTTAACTAAATACATTTATATTGG
TAATAAAGAGGACATTATAACACTATTTTGTTCTAAATATCATTCATAATGTTTGTCTTT
TTGATTATTTTTTGAATTTTTATGTTGTGAATGAAATTAATAATTATTAATATAGCACAT
AATTTTCTTTTATTCAGCAATTTACTCAATGGATGTTGAACTTTTTTTTTGCTAAAATGT
TCATTATCATGAGATAATATGTTAGCATATATGATGCACTTGTGAATATTGGATTTGTGT
GTAAAGTTCAGATTTTATTGAAACAAATAGAGATTTTTACTTGAAATATTAAAATGCTGT
CTTTANATAATTTGGCTTTAAATGATTGAAACTCATCACATTGAGACTTATCACTTAAAG
TGATATATATCTATATTTCCCTAAATGCCGTCATCAAACAAAGTCAGAGTATTGTGTTCA
AATATACTACACATCAGT
>AM853352.p.cg.6
CATCAAATCTCAGCCAGTAGAAAGACCTGCACCTACTGCACAACCTATAGATCTGGATGC
ACTTTTTTCCCAACTTCCCTCAGAGATCCATAAAGAAGTTCTTACTCAAGCGGAAAATGA
AATTGAATCAATGGAGGCGATGGAGGAGTCTGAGAACAGTGAGAAACCAATCCCTACAGC
AGAAGACTTTTTAGAATGTGTGGCTCATGAGTGCCCTCAGATTATGAGAAAAGATTTTGC
CGACTTATTTCCATGGATGGACATAATGAAGGGCCATTTCACGGTGATTACAGTAAGCCA
GAAAACTAAAGCAGATATGTCTGGCTGGTCCATGGAGGTCGAAGCCGAGAGAGAGGAATT
GTTAGAAAGTTTTATTCAGGGTGCAACAGAAATATGTGAAGCTTTACATAAAGCTGGATA
CTGGGTGGACTTTATTGATCCATCCAGTGGAAAACCATACATGAGTCAACACAACACAAG
TTCCGTTTTGTTCGAGACAGATGAGAGATATCGTAAACTTGGTTTTGAAATCGACGATTT
AGGCTGTTGTAAAGTGATACGTCACCATATCTGGGGCACACACGCCTACATCGGTTGTTT
ATTTACCAACGCCCCTACTTCAGATCCCATTTTACAAGTGATGAGGAAACCATGATTAAT
GTTGACTGTGCTTTTGTTTT
>AM853353.p.cg.6
TACTTTTTGCGGAATTTCCATCATAAACCACACACACAAAATGCCAGAGGAGTCATCAAA
GAAACGTGCTAAAGCAGAGGATAAAGCTGTCACAAATTTTCGAGAATATTTGAGGATAAA
AACAGTTCACCCAGAACCTGATTATGATGGAGCTGTTGCTTTCTTACAAAGACAAGCTAG
TGAAATTGGTTTGGCTTTCAGTACTGTTGAGGTGCATCCTGGGAAGCCAGTTGTGATAAT
GACATGGGAAGGGGAGGATCCTACATTACCCACAGTCCTACTAAACTCCCATACAGATGT
TGTACCGGTTTATCCAGAAGAATGGAAAGTAGATCCTTTTAGTGCAGACAAGATGGAAAA
TGGTGACATCTATGCTAGAGGCACTCAGGATATGAAGAGTGTTGGAATACAGTATTTAGA
AGCAGTAAGAAAATTGAAGAAGTCTGGACAAAAATTTAGACGAACTATTCATCTTACATT
TGTGCCAGATGAGGAGACGGGAGGAATATTGGGCATGAAACTGTTCCTGAAGCGTGAGGA
GTTTAAAAAGTTGAATATTGGTTTTGCTTTAGATGAAGGTTTAGCTAACCCTAAAGACGC
TTATACAGTTTTCTATGGTGAGAGAAATCCATGGTGGGTGCTTGTTAAATGTCATGGTAA
CCCAGGTCATGGGTCAAGGTTCATTGAGAATACAGCAG
>AM853354.p.cg.6
GGATCAAAGGGCACGGGACGATAACTGGAGGGACACACGAACATCTGCACAATGCTTGTC
TTTTCTATACCTCTCAGAATATCTCTCAGACATAAGCTTTACATTCAGCACCGATAGTAG
TGTAAAGCTTCCGGCCCATAAGTTTGTACTGTGCATGCGCAGCACCGTTTTCGAAACCAT
GTTTTATGGTGCACTGCCAGAGAGAGGAGAAACAGTGTTGATTAAAGATGTAGAACCTGA
TGTAATGAAGGTTGTTTTACAATATATTTACTCGGACACTCCACCTATAGACGGAAACAA
TGTTTTGCCCTGCTTGTATACAGCAAAGAAATACGATTTGCCCGGTCTTGTACGACAATG
TTCCAACTATCTTGAAAACAACATAGACGTGAATAATGTATGTCCTGTCTACGAGCAGGC
CGCCATGTACGAAATGAAGCCTCTACAAGACAAATGTCTTCAATTCATCATAGAAAATGA
CACAAGGGTACTGTCTTCACCTGGCTTTTTAAAATTATCGCATGCAACATTACAAAATGT
TCTGAAAATGGACAAGTTAGAAGCCGACGAAATCGAAATATTTAAAGCTGCACTGAAGTG
GGCAGAATACCAATGTGAGGCTAACAAGCAGTCTGTAAATGGGCAAAATGTGCGCAACCA
ACTTGGAAAAGCATTGTTTCAGTTAAGATTTCCGATAATGCCAATAAGAGAGTTTGCGCG
TGTCGTCACTCCATCCAAGGTACTTACTAACGAAGAAATAGTAATGTTGTATCAATATAA
TACAATAGAAGGGTCGACACCTTTACGTAAATTCATAAAACAGGAAAGATCGGGAAAACA
AGTCATAGTCGATTTCAGTAAGTATCCCAAAAGTGAAAAGCG
>AM853355.p.cg.6
AAACTATGTCACTAGGTCAAATCTTAGAAAGAACCTTGTGTAGACAATAGAGGCTATAGT
TTCCACTCGATTCCTTCAGTTATTAAACAGAATGTTTATCTTGATGAAATTTTGATTTGA
ATTTTATATGGGTCTTATGGGGGTCAAAAACTAGGTCACTAGGTCAAATCAAAGAAAAAC
CTTGTGTGGAGGATAGAGGCTGTAATTTTCACTGGATTTCCTTAGTAATCATAATGATTG
TTGTGATGAAATCTTGGTTGAGATTGTATATGGGTCATCTGGGGTCAAAAACTAGGTCAC
TAGGTCAAATCAAAGGAAAAGCTTGTGAAGATGCTGTAGTTTTCACTTGATTTCTTGAGT
AATTTGGTCAGAGTGATTGCCTTGATGAAATCTAGATAGATTGTTCAAGTTTTACCACTG
GGTTTAAATTGGTCCCGCCCTTTGTATGTATACAGGTGAGCGATCTAGGGTCATCATGAC
CCTCTTGTTTTAAAGAAATAGATCTAAATGTTAAGTTTTTTTAAAAAGAACTTCAAATAT
AGATTCTCTTGTAAAAGCTGCTTAGCTTTTTATCAGGAATTCGAACACTTGACCACTTTT
TATTTTAACTATATTTTATCCTTTGCTTTTTAACACCTGTATCTTCAGTATTTCATACCA
TAATGAATGTAATAATTGAGAAAGTTGTATTCTACCTAACCAACCATATTACTGATTTAA
TAACAGTTCTTTAATTTCAATGTATTAAATATAAATGAATAAC
>AM853357.p.cg.6
GTTACCATAAAAACAAATGAAGGCACCTATATAAAAAATTGATCTACCTCTCTGACAGAT
GACGCAATATATAAAAATATGTGTATATGTCTAGGGGTAAGTAATTTTTATGTAATTCAA
ATTGTATAAATGATGTTTGGAACAACTATATAGCAAAAATGATAATAATAATGCAACCTC
AACCCTTAAAACTTAGGTGACGATATTTGCATGCTACAAAAAAATACTCCATTGATGAAT
ACCAATATGACAAAAACTTAAGCATGGAATGACCTGAATTTTTCAAAATTAACTTCCACG
TGTGCACAATGTTTATACAAAAATTAAAGAAGGTTGACCGTCCAGTTTTGAAAACATACA
TATCTGAAATCCTTGATTACATGATTTTCGTCAATTAACCATGTATAAATAAATTCATGT
TTCACTAGAGGGATTGGCACTAGGGGAATTGGGACCCATGACCCTGAGGAAATATGCCAA
TTGTCCATAATATGCATGAACTTGAATACTCTTCATACCGGAAGTTATCAATTACATCGG
TTAAACCTTAAATGGTTTGTTTATTCTTTTATTGAAAATGTGATATGTCTTTGTTTCCTC
ACTATACGTATAGTCTAAAAAAACATGCAACGTGCATATTTTTGATAAATTATCATTTAA
AACATGTTAGATATAATAAGTAAATAAATAAATAAATAAAATGTCTGTCCAAAAATTTAA
ATTTTTAAAAGAAATAAAAATATATATTCTG
>AM853358.p.cg.6
TGGGTAATGACAAAGTGCTATTGGGTGAAATGTATTTCTCGTTTATATTATATATAATGA
GCAGGTTTTTCAATTGAGTATTATTGATTTTTATTTGGCAATGTTACTCAATCATTTTAA
AAACAATTGGGCTTTTCATAAATCTAATAGGGTATTTACTCCAATATTCCCCTTATCTGT
TCCTCTGATTGTCAAATGAATATGTGTAATGATCTAATATCAACAAATCCACGTAAACCT
GTTGTAGAGCGGTTATCTTAAAATCACAGAAATCCTAACATTTTGGTACTTTGGTGGCTA
GCCTTTAGTTCTTTTAGCCAGATAAGAGAAAATATAGCTACCTAAGTGCTTACGGAATGA
ATAGCATCAAAGGAAATTTACTGTTACCTTTTGTTCCCATAGCTGCTGAACCAAAGTATG
TAAATGTTTGCTCAAATCTTCAGATGTCTTTTTGCCAAGCTTTTATCCGAAATTCACAAA
TCTTCAAAGACCCTTTTTTACGGACTCACCAGAAAATTCACAAATCTTCACATTCCCTGT
TTTAGAGAACTTACATGAAAAATTACAAACAACACAGACCCTGTATAAATCACTTATTTG
AAAAATAAGAAATCTGTACAGAATCTGTTGAGAGCACTTATTTGAAAATTGTATATCTAC
ACCAACCTTCCTTAGAATATAACTTATATTATTTTCCGTAAAGCCTTTGGCTGTCGCATA
TTTTAATCAGCATGTTTTCCAAACTGCTACGCTCCTACATCGCTGTTCAAAGACCGTGAA
ACGAGTACCTGCTACCCGTATATAAACATATGTAAAGATTTACGGAGATATCGGTNAATT
A
>AM853359.p.cg.6
AGGTGAATCCGCTGATAGGAAAAATGGCAGTAAGCACTTGGGCGTGTGCTTTTATATGTT
TTTATGTCTTTGGACTGTTTTTAGAAACAGAGGCAACTATTTCGGCATGGACAACACCTA
CTATTGACGGTGCTAGCGGTGCGGCATCACTGAATGTAGCCGAAGATCAAACATTGGATG
CAGAGATAATTACATTTGCTGCAACTGCTACCAATCCTGTGTTCTCATTGCTGACTACGG
GCACACCTTTTACTGTTAGCGGTGGAGAGTTACAAATTACATCGGCCCTTGACCATGAGA
CCCAGGAAACTTACACAATTGAAGTCCAAGCTGTTGATGATGAGCCTTCTACCGGTACGG
CAACTATAACAGTTACAGTGACTGATGTAAATGAGGCTCCAACTTTCGAAAAGTCTATGA
CTGGTAAACGGATCTCGAAAGGCGCTGGTATAGGTACCACGATCAGTACAGCCGTGGCAA
CAGATCCCGATGATGGCGATGTATTAACATACAGTATACATTCTGGTGATAGTAACGACG
ACTTTACTATCGACGGTTCTAGCGGAGTCATCAAAACAGCTAAAGTGATTTCTGGCACCT
CCACAGATTCGTACGTTCTAGTTATTCATGCAGCTGACGACGAATCTCCGAAGCTAAC
>AM853360.p.cg.6
CACTGACACTGAAACATTGTTTTTTTTTATAGATTTAATGGCTTGCTTTGATTAAACGTC
CATTTATTGTACTATTGTTTAAAATGTATAGTACCCTTTGTAGGAAAGGGTTTACATACA
AATATCAGGACATTTTCATACAATTCTACAACTCTTTCTTAAAGTTTGATAGTTGTCAAT
CAAATATTATCGCAACAAACTATGTGACGTTCTTTCTGTTCTGACTTTTCTCGTAAATTA
AAGATTGATTGATTGATTGATTGATTAATTGATTGATTAATTGATTGACTGATCGATTGA
CTGATTGATGGATGGATTTGTGTCTATTCAGGTTAAAACACTTATATGAAATAATAAAAC
GCTTTAAATAAGCATGATACAAAACAAATAGAACAATCAGGTAGTGTAAATTATTCATTT
TTGTTTTTGGAGGATATGTCTTCGTGGAACAAATGAATTATACATGCAATCTCTTGCTTT

>AM853361.p.cg.6
AGTGGTATTTTTAGAGTTTGACACATCAATTTATTCACGATTTTTCTTTTAATTCGGACC
TCATTTTGACAAATAAACGGAAAATATGCCTCTCACCGGTGTTAAACTGAACGCTAAACA
ACAAGAAGAGTTGAAGGAGGCGTTTATTATATACGATAGTGACGGAGATGGTAAAGTTAC
CAGAGAACAGGCGACCTCTGTGATCAGAAGTATAGCTCTCAGTCCAACCAATGAAGAACT
AAACAGCATGCTCGGAGATAGAGAGCGTCTATTTTCACTAAATGAAATACAGTCAATAAT
TGCCACAAAAGCTCCACCATTCGAGACAGAAGAAAACCTGAAAGAGGCTTTCAGCATATT
TGACAAAGATGGTAATGGATACGTTGATGTCAAGGAAATCCGACACGTGCTTGTACATCT
CGGAGAAAAACTAAAAGATGATCAAGTAGACGAGATGCTGCGAGATGTAGAAATCAGTGG
AGATAACCAATTTAACTTTGAAGAAATGGTACGTACGATCCAATGTCTGTACTAATGAGG
GGACCAGGGGGAAACTAGTGACGTCATCATTCCTAAAAAAAGTCTTATGTTAAAGACGCT
TGGAAAAATTCGGAAAAGCTTTATTTATGTCTTTGTTATTGTTTTTTTTTTTTTCATTAT
AGAATTTGAATTTAAAACTATGTTAAATAATCCTTGAAACTGAAACTTACTTTAGATCTG
CTAATGTTCTACGCATTTCAGTATAAATATAGGCATAATAGAAAATGGTTA
>AM853362.p.cg.6
GTTGATATTATGTAAGTGCTACAAGATAAAAATGTGAAAGTGATCGGTGTATTCGTAGAT
ATCAGGACAAGCGCTTGTATATCGTTCCTTCTTTGCTTTGCGTGATACTTGAGTGAATGC
TACACTTTAAATCAATGGACAAAACTTGAACTCATGCTTTCTTACGCTTAACCTGGTGGT
AAAGTTTAGTTTGGACTTATTTCTACAAATATACCTTTATATATGAGAGCATGAAAATAT
ATCATCTTGTGAAGAAGGTCCCTGTGTGATGTAAGCTTTTTGCAGATTTTGCATATACCG
ATGCCTTTTCCGTTTCTCATTGTTTAAGATTGATGTATTTTCTTTTACTAGTTATACTTT
ATTGGGCATGGGTACATGTGTTGAATATTTTCACTTATGACATCAAATTCCAAAACAACC
AAATGACTACATTTGCTGGTTTGTCGAAATTATTTCTTTATAGCGCGTGTAGCGGTCAAT
AACCTTCAATAAAATTGTGTCTGTCTATAAATTTGTAATCTTTGTCTGCATCCTTTTAAA
AAAAATAATGAATATCCGCGGTTATAACTGATAGCATTATATTTTTCATAAGCATATTTC
TTTCACTTGATGTGAGTAAATTTTGGAATGTTATGAAGAGGATGTATATGTGCTATTTTG
CTTTCCAGTTTATGTTATTGTTATCATGCAT
>AM853363.p.cg.6
GCCTTACCGTGAGATATAAAGAATTGGTATATCTGAAATTTAATTTTAATTTTTTTGTCG
ACAAAAAAAGTTAAGAAATTATAACAAAATGCCTACTAAATATAAATTAACTTATTTCAA
TGGACGTGGAAGGGCCGAGCTTTCCAGGATGATACTTTCCGTAAAAGAAATTAAGTTCGA
AGACGTAAGAATCGAGTTTGCACAGTGGCCAGAACTAAAGGCAGGGACGCCGCAAGGGTC
ATTACCGGTGCTTGAAGTTGACGGAAAAAAGAAGATATGTCAAAGTTCCGCAATTGCTCG
TTATTTGGCCAGAGAATTAAACTTGTACGGGAAATCAAATCTTGATATGGCCATGGTGGA
TCAAATTTTTGATACGTTATTAGATGTGTTTACTCCATATGCAAAAATGGCTTTTGGCTC
GGCCGGCGAAGATGAAAAGAAAAAGATGGCAGAGGAATTCGAGACCAAAACATTGCCAAC
AGTTTTAGGCTACCTCGAAAAACTTGTTTGTGAAACAGGAAAGAAAGGTTTTGCAGTAGG
AGAGTCGCTGACTGCGGCGGATCTAGCGTTGTACGTTTACCTCGAAAATTGCAATACACT
TTCCAAAGTACCCAAGGATAAATTCCCCAGTCTTGCAGCAAACTTGGCAGCGACGGCAAA
AAACGAAAAGGTTGCAGCGTATTTGAAAAAACGTCCACAAACAAATTTTTAGAAAACACG
TCATGACTTTTGCCACATAATGTGTTTATTACCGGCATTATTCATCAATATGTTGTTGTT
TTTTTATTGAAAAACTCCCATAGATCTACAAAGTGTTGTGACCAGATACAGTATCACGCT
CACTAAGATTATTTCCCGGTTGATATTTTTGGCATGTTACCCTGGAGCATGTAACTTCTA
CTAACTCAGTTTTTTTATTTTAAAAGGATATCCCTCCTTCCTTTT
>AM853364.p.cg.6
GGCAGATACAGAAAAGAATGTCAAAAGAATGCAAGAAATGCTTAGAGAAATGCAGTCCGC
TATTGAAGAAGAACAACGCAAGGCAGCTGATGCCCGTGATGCATATGAAATGGCCGAAAG
GCGTACTAATTCCGTTCAAGCTGAATGCGAAGAACTCCGATCTGCTCTTGAGTCATCAGA
TAGAGCGCGAAAGGCAACAGAAAATGAACTTGTTGAAACCGCAGATCGTGTAAACGAGCT
CGCTGCTAGTCTCCAGAGCGTAACTGGCCAGAAAAGAAAGCTTGAAGGCGATATTGCTGC
TATGCAAGCCGATTTAGACGAAATGAGTAATGAAGTAAAATCAGCCGAAGAGAAGTCGAA
GAAAGCTGCGATGGATGTTCAACGCATGTCCGATGAAGTGCGCTCTGAAAAAGAACACTC
TTCTTCCATTGAGAAAATGCGTCATTCTCTTGAATCACAAGTGAAAGAGCTTACCGTTCG
TCTTGACGAGGCTGAGGCATCTGCTTTGAAGGGCGGAAAGAAGATCATTGCCAAACTCGA
ATCTAGGGTTCAGCAATTGGAGGCTGAATATGAGGCAGAGCAAAGGCGTCACGCCGAAAC
GCAAAAGAATGCCCGTAAGGCTGATCGCCGCCTTAAGGAACTCGCCTTCCAGGTCGATGA
AGATAGAAAGAACTCAGAAAGGTTGCAGGAACTCATTGACAAACTTCAAGGCAAGATCAA
GACATACAAGCGACAAGCTGAAGAGGCTGAAGAAGTAGCTGCTGTAAATCTCGCAAAATA
CCGTAAGGGTCACGAGGAGCTTGAGGATGCAGAGTCACGCGCCGATGCCGCTGAGAATAT
GTTGGCAAAGGGTCGCGTGCAAAACCGCAGCATGTCTACTATG
>AM853365.p.cg.6
AAATGTCTCTGGTGTATTTATTGTTGCTGCTAAGAGGACAGCATTTGGAACATTTGGTGG
AAAATTGAAAGATCATTCTGGCAACAAATTGCAGGAGATAGCTGCCCAAGCCGCCCTCAG
TGAAAGCAAAGTTAACCCAGAGCTTGTTGGTTCACTTATTTTTGGGAACGTCATTCAGAC
TTCTCAAGATGCTATTTACATGGCAAGGCATGTTGGCCTGAAAGCAGGAGTTCCGATGTC
CGTCCCAGCCCTGGCAGTAAATAGATTGTGTGGATCCGGATTTCAAGCAGTTATCAATGG
AGCTCAGGAAATTTTACTGGGAGAAAGTGAGATAGCTCTAGTTGGTGGTACTGAAAGTAT
GAGCCAGGCACCATATGCTGTACGTAATATCAGGTTTGGTACCCGGTTTGGACAAGATTT
ACAGTTAGAGGATGTATTGTGGGCTGGGCTGACCGACTCGTACACAAAGATGCCAATGGC
CATCACAGCAGAAAACCTCGCCGAGCAGTATGGTATCTCACGTGAGGACTGTGATAAATA
CGCTCTACAATCACAAACACGATGGGGAAAAGCTCAATCAAGTGGAGTTTACAATGCTGA
GATAACTCCTGTTGAAGTTAAAGGCAAAAAAGGAAAAGAGATGTTTGAAGTTGATGAACA
CCCACGACCACAGACAACGATTGAAGGTCTAGCCAAATTACCAGCTATTTTTAAAAAGAA
TGGAACTGTCACTGCTGGGAATGCTT
>AM853366.p.cg.6
TATTTAGTTTAGGAATTAATCTAAAATGTAAATTTTGTATATCCTACAGATATAAGCTCT
TTGTACATGTACAGCAAATATAAATGCTCATAAACGAATGTGCCATGTATATTGTTGTCT
CGCTATAAATAGAAACGTGTATTATTCTAAAATGCTGCCACTGTCTATATGCATGTACTC
TCAAGGGAGATAAGCAAGTACAACACTTTTTTCATGTTAAAGATAAAAATTTAAAACATT
ATTTCTTCTTATGAATTGAATTTTATGAATTCAGAAATTTCAAAAATGAATGCATTTGAA
AATTAACATTATTAAATTGTTACTTTGTTACAAACCTAAAAAAAAGACCAAGAAATTCAG
AGGAAAGAGATTACAATTTCACTCACTTGTTATTCAAGTAATAAAAATGTAAACAAAGTA
GTAGGTTCATATAATCGAAGAAAGAATTAACTTATTAGATATTTACATTTGTTTATTTTC
AATATTTGTGTTTGATATTTAATTTAAGTAAATTGAAATTTGTAAATGACTGAAAATTCA
AAGGGGCTGTTGTTAGCATAATGAATAAGTCTTAGTTTTTTCTATTTTTATGTTAATATT
TTATTGAGACAAAAAAATATTTTTATAATAACATTATTTTATTCATTTTTACTTTTAGGA
GAAAGTTAACGAAATATAAATGCAAAAATATGTCATTAGAAATCCCCCCCCCCCAAAAAA
AATTGTTTTTGAAGAAAGTTTGTGTTTTCTTAAGGCAGATCATTTTCAAATACATATACA
TGTTATATCTAAATACCATACTTAA
>AM853367.p.cg.6
CACTAAATAATCCGAGTGAAATATGGAAAGTAAAATGAGTGCAAGTTTAATCCATACGCA
TAATAATTATTCTTCTGTGATGCTTGTTCATCATAGACACAGATTAGTAAAATAACAATT
TTATAGCCAAAAAATTCGCAGATCTATATATGAGAGCATACGAATTCAGTGTAAAAAAAA
TTTGGAAACATAGATATGAGGTGCAAATATAATCAACTATTTCTTATCCTATGTTACCTT
TCTTTACTCTAGTCACCATCTGTAATTTTAAGTATCATTTCAGATACATCAATAATCTTA
ATTAAAGATTAACACATCATCAACAGATATATATGTAATATTAGAATTGTCTGAAAAAAT
CTAATTTCTTCCACAGAAATTCTTTCAATATATGGGTCTGAACAAAGTGATCTTTTCTAT
AAATTTCTTGCCTGTGTTAGAACTGTAGACAAAGTCTGACTTTTCAAAAATATAAACATG
ATTATATGAATTAATTTCAAAATTATTTTTTTTTATTTTACGGTCTAGATGTATTTACAT
GGTAATAGAAATATAGTAGTAAACCTTTTTATCACCAGGATAACTTGGTTCTGAATGCAT
TTTTGCATTTTTCACAAAATTGGAAATTATGTTCCTATTTTTCGCAATTGAAATGGCCTT
GTACCATTCACAACTGACTAAACAAAGACAAGTATCATATACAATGAACCAAACCTAACG
AAAATGTATATG
>AM853368.p.cg.6
TATTAAGTTAAGTCTAGAAGAAATTTTCAATCGGATGAAGATGTTATGCAATCTTTAGAC
TATCGTAAATCTGTGATTTCCTTCTTCCTTAATTTGTACATATAGATTGTTTTGTAGATT
ATAATTATCATTAACATATATGTAAACCTGCACTTTATATTGTCCAGTGTAACATATAGA
GAACATTTTTCACTCTTAATTAGCCAGATACTCAACATTGCATCTAGATTTATTTATTGA
TACAAATTTGTAGGAGCAGTTTTTCAGAAACTTTATCTATGTATTTTGTATATGATTATT
AAACTGAAACTTTTGCTATAAGTATATACTTATTGATGTAGACCATTCTACTTTATATAA
GGTTTGAAGGACAACAACATACACCATTAAATTGATAGGGAAAATATATATTTGTCATGT
TGAAATAATTTTGAAAACGTCTTTTTTTTATTCATATGTTAATGACATACAAGTTGATAC
AACCACTTTTTAGAACCTTATGAATAACATTTTTGAATTATTTTTTTGGTAGATTTTCTT
GTTATAGATTGAATATAAGTGATCAAATAGCATAAGGTGATTGACTGTATTGTTCATTTA
AA
>AM853369.p.cg.6
GACAAAGGCCAAAATTATAAATGCACTGAAAGGATGTTTTGGAGATTGTGGAACGTGTCT
TGATGGCGAGATTTACTTCAGTAAGACTGAGCATTGTAACAACTTTCTCCACTGGGTTCC
CTGGGACTTTCTCAACGACCTATCTGACGTCTCCAACTTCTTTGTCCGATCCAATAAAAA
GGCTACGATCCATGCGTGCGAGGGCGGAAATGACTGTATAATGAATTCCCCACTGTTTTC
TCTTGTTGCACCATCAGTTGAAAGGACATTCCGACGTGATCCAAAAAAGAGCGTAGAAGA
GGAATTATACTCCATAGCTAATAACCCCTCTCCGGTAATCCGACTGTTGGAGGATATATA
CGCCATCCAGGCGTCCGGTATTGTAAAGTTCTGGGTAAGGGATGACACAGAGATGACGGC
TTTAAAACGGCAACTTGAGGTTGTAATGCTTTATAACAAGAACGTGACTCTCGTGCAGAT
ACATGTGGAAAGGTATAAGATAGCGCGTGACACGGTAAGAAGCGTTGTTGAAAAAGCAGC
GAAAACTATGGCATTAAACGGATGCCCGGATGTTGCAAGGGAGACTTTGACACCGTATGA
AATACTAGAGGTTCCTTCGGAAAAACAGAAGCGAGCTGCTGAGCCACCTTCACTGAGATA
TCAAATACGTGACTATCATAAGAACTTTGAAGCTAGATGGGCTAGCCGGCACATCATACT
TTA
>AM853371.p.cg.6
ATTCCAAAAATGCAATGAAAACTTGGGAAATGAGCAATAACATGGAAAACATAAGCGCTC
TTGATGAAGTATATCGTTATGACAAGAAACAACAACAGGATATATTGACAGCAAAGCCAT
GGGATAAGGATCCCATTACTTTAAGCATATTAAAGTGTCAGCACTGGCTCTGTTGAAGAT
GGTAATGCATGCAAGATCTGGTGGAAATTTAGAAGTTATGGGCCTCTTGCTTGGTAAGGT
TGATGGAAACACCATGATTGTAATGGACTGTTTTGCCTTACCAGTGGAAGGTACAGAAAC
CAGAGTCAATGCTCAAGCACAAGCTTATGAATATATGGCAGCCTACACAGATGCTGCAAA
ACAGGTAAAGAGACTGGAGAATGCGATAGGTTGGTATCACAGTCATCCAGGCTATGGTTG
TTGGTTGTCAGGTATTGATGTTAGCACTCAGATGTTGAACCAACAGTTTCAGGAACCGTT
TGTAGCTATTGTGATAGATCCAGTAAGAACAATTTCAGCAGGTAAAGTGAATATAGGAGC
ATTCCGTACATACCCAAAAGGTTACAAGGCTCCAGATGAGGCACAGTCCGAGTACCAGTC
TATTCCACTTAGTAAAATAGAAGACTTTGGTGTTCATTGTAAAAACTACTACTCTCTTGA
GATGTCATATTTCAAATCAGCATTAGACAGAAAGTTGCTAGAATCTCTCTGGAACAAATA
CTGGGTGAATACTCTCAGCTCCTCAAGTTTGATCACGAATGCGGACTACACAACTGGCCA
AGTT
>AM853372.p.cg.6
ATCCGAAAAATCCTCATGGTGAGGAATGCATAGAGCAGAATTAGTTCATGTAATTCTTAA
AATATCTAGTTCATTTTTGGTTAGTTTACGTGTAAAAGAAATATATTAGCATACAACCTT
TTGGGAATATTTTGGTGTGATATTTCACAGTAAGGACAAAATGAATGAAACAAATATAAC
ATCGACAGAGGCAGCCGTTGTAATGCCCAAAAGGAGTGGCTATGACCTACCAGTGTATGG
ACTTGCATCTGGGTCCTTTTATTACATTCACATTCCCGCGCTTTGCTGCATCTTCCTCAG
CTTCTGTAGCGTCGTTACTGTAATTATCTTGTCGTTCAAGAGAAAGAGTTTCCGGAGATT
CTTTGTTGACTGGTCTAAGAGTGAGCGATTCATCATTTACCTGGCCTTGTGTGATGGCGG
CTATAATGTCTTCCATAGCGTTGATCATTTGCACTACGTCATCTCAAAGGATCACGTTCA
TCCAAAGGAACTTTGCGAGTTTTATGGTTTCACTCTTGCAGTATGTATCATGGGACAAAA
TCTTATGGTGAATATTGTTGCAATAAATGCATTCATGATGATGTATTTTGAAAAGAACCT
TGACTTTGGGAAGCGGGATTGGAAGTTGTTGTCTTGGACATTTGGCTTGCCTTTCGTTGG
TGCAACAATTGCTGGAATAGCCGGACAATTAGGACCAAATGGATCTTTTTGTTACTTTGA
TGGTGTCAAAGGCGTGACTGCAAATATTTGTTTTACGACTGTTCCATTACTCATCATCAT
C
>AM853373.p.cg.6
GCAAGCTCTCAAGCTTGAAGGTGGAAGATTATGCTCATTTTCTCCATGTATAGAACAAGT
GCAAAGAACTTGTGAGACATTGACTCAGTATGGCTTTGTAGAATTGAAAACATTGGAGTG
CCTCCTTAGAAATTATGATGTCAAAACTATAAATTTACCTAAAGTAGATTTAGGTCCAGA
GGAACCAGTGACTGAAAAAGTTAAATCTGAATCAATTGATAATTCTGAAGTAGAAACAAC
AGTATTACAAAGTGAAGAAAATAAAAGTAATGTACCAACTGTTACAGATGAAGGTGTTAA
TACTAATAGGAAAGACATTGTAGAAACTGACAGCAAAAGAACTACAAAAACTGACAGCAA
AAGACATGTAGATGATGGGGTGGAAGGAAATATAAAGAAACAAAAGGTGGAAAAAGATAA
GGCACCAGAAAATACAAGGCACCATTGGGATCTGATAGGGTGTAAAGATGAGCAAAGTTT
CTTCTTCAAAACTGCATCCCCACAAATACAAATGCCAGGTCATACTGGCTTTCTAACATT
TGCCACATTATATCCATTTTGATAGTGTATAGTTGTATGAATATCATTTTCTGTATTCAT
CAGGCTTGTCAGAAATTTTTATACTGACTACAGGGGTATCAGGTAGTAGGTACATGGTGA
TGTTACACTTCAATAGAACTAGTATTTATCTTATCATTAGCTGACCAGTTATTAGATCAA
GTATTTATTTGAACATGAATGGATAACAGTCAATTTAGTAAGCTTTATTTGTAGTAAAAA
ATTCAAAATGGGTCACATGACACATTATTACATTTTCAATGCAGAAATATAAAGGTTATA
ATGTGGTCAATATTATCATGAAATAATAT
>AM853374.p.cg.6
GGGCAAGTTAGCTGAAGAATATTTCAGAACCCCTGATAGTGTACAATTCATTACAATCGT
GAATTTAACAACGTAAAATCTGTGATTGTGGAACTTCAGAAAAGACTAGTGGCATATTTA
TATGTGCGTTGTGAAAACCCAGATTTTAATAAAATAAATACAGTGCCCCTCCGGAAACAG
CCGATTTGTTGCGACATTGGCCGATGTCATGGGATATTTGGCGGGAGGTCATTAGAGTAT
GTCTACCTTAAAAGAGATAGGTTTGTTGTGGTCCTTTGATAAATTGGCATGGTTTAGTTT
ATAATTGTGTTGAATTTGTGCGTTTTTAATGTGAAAATCATGTGTTGAATTCTAAATATT
CACTGTATAGACAAAAGTTATGTTACCATTAAATTCGAGATGCAAAGTACCTCACATATG
CTACTATTTCTTTGTGCTTGAGTTTATATGTCAGCGAGGGCAAAGTAGAGAACACTTGCA
CTTCTGGCAACAATAGATGATGGTAAATTCCACTCATTCCGTCTGTATTCTTTGATACCT
AGCGCCTTGCTGGGTACAAAATGACAACAGAAATATTCGGCAAGTGGTCATATGTAGGAA
CATCCATCTGTCTGTCCACTCTATAGCTCCTGTGTGCATGTATGGAATTTTAAATTACTT
TGCTCAACTAATTGCCACAACAAGTTTTGTTTGGCATTTTTTCTCTTAAACATCTTT
>AM853375.p.cg.6
CTTATTTCATTTTTTTGAAACTATTTGACCATGTGAGACTTTTTTATCGCTCTGGTGAAT
TTAATTTGCTGTGTATGAGCTTAGAATTATTATTGCTTCATTTATATATATTGATGTTTT
ACATTTGTATTTCAGTACTTTGACTATGTATTTGTGAACATTTGTATAACACGTAGTTGT
TTCTGAAGTTTATATGGACTTCGCGAGCCTATTCTTGAATAGTCAGTAAAGATGTCAGTT
TCCAGTGTTTAATATATTACAAGTTTTACTTTAGATGTTTTCTTGTTATGCTTAGTGTGT
ATATTGTGCTGTAGTACATTTCTACAATAAAATGGAACAACTACCAAGTTGTCCTTAGTA
AAAATCTTGTAAGTAAACATTGTATTAGCTTATGTTGCTGTTTCACAGCACATACAATTT
TTGGTGTACATACTTTGCAATTGAGATTCTAAATGTTTTAATAAGTTGATATATTTGTAA
GTTAAGCTTTGAAAACTGACAATTTATTTGGTTATTAGTGAAAAGGTATTCTATAGTCTA
GATTTGGAATCTACTTATCCCTTAAATGGTCCAGTAGAATCTTTGAATATGCATAATTTT
GTTAACT
>AM853376.p.cg.6
CCGCGGACTTGCANCACCTAGCGTATAGGTATCGGATATCGCTTTAGTGCCTTAGTGCGC
ATGCTTACACTTTGACTTCCGGGTTCTAGAATCTCTGACATTTTCGCCATCTTGGACTTA
AAGAAAACACACAGATAAACAAAATGGTTGCCGGAAAATACGACCTTTAGGCTGAGGCCG
AAGTTCGAAACTGGATCCACCAACTCACCGGTGAAGTAATAGAAGAATATGAACTTGAAA
AACGGCTTAAAGATGGTGTCATCCTATGTCAGTTGGTGAAGACTTTGTTTGACGGGACCC
CACAAGAAACCCTCCCACCTGCATGTAGAAGCATAAAACCAAAAGCTAGAAAGAGTGATA
AAGGCGCAATACAGATGGCCAATATTGAAATATTTCTGACAGCGGCCGCCGCCTACGGGG
TACCACAAAGTGGTCTCTTTGCGTGTAACGATTTATATGAAGGAAAAAACATGCCGATGG
TGATAGCAACAATCCTACAAGTTGGCTCTGAGGCTCAAAGGCTCAAGTTTGATGGTCCTA
CATGTGGATCAAAACCCACGGCACGTAATGCTAAGAAGAAATTTACCAGGCAACAAATTA
GGGAAAGTCATTCTATTCTTACTCCTCAAAGCGGTACAAATAAGTATGCATCTCAAAAAG
GCATGACATTCGGAGCTGTTCGGCATTGTGCTGACATACGAGCAGATGATATTGACCAAG
AAGGTCAATCGGAGTTAACTCTTCAAGGCGGTACTAATAAGTTTGCTAGTCAAAAGGCAT
GTCATTCGGAGCTGTTCGACACTGTGCTGATA
>AM853377.p.cg.6
ACTGAAAAATGGGACAACAACAATCTGGTGGTTCTGGTGGTGGTGGAGAGAAGAAAGATG
ATAAGGAGAAGAAAAAGAAGTATGAACCACCAATTCCAACTCGGGTTGGCAAAAAGAAGA
AGAAAGTTAAGGGACCTGATGCAGCAAGCAAGCTTCCTCTTGTTACACCATACACAAGAT
GTAGGTTAAAACTACTGAAGTTAGAGAGAATCAAAGACTATCTGTTAATGGAGGAAGAAT
TTATCAGAAACCAGGAAAGACTTAAGCCACAAGAAGAAAAACATGAGGAGGAGAGAAGTA
AAGTAGATGAGTTGAGAGGATCACCAATGTCTGTAGGTACACTAGAGGAGATTATAGATG
ATAATCATGCTATTGTATCAACATCTGTAGGCAGTGAACATTATGTCTCTATATTGTCTT
TTGTTGATAAAGATCAACTAGAGCCAGGCTGCTCTGTACTTCTCAACCACAAGGTACATG
CAGTTGTAGGTGTACTAGGAGATGATACAGATCCCATGGTAACTGTGATGAAGCTGGAGA
AAGCTCCACAAGAAACATATGCTGATATAGGTGGTCTAGATACACAGATTCAGGAAATAA
AGGAATCTGTAGAATTACCATTAACACATCCAGAATATTATGAAGAAATGGGTATTANAC
CTCCAAAAGGTGTTATCTTATATGGAGCACCAGGAACAGGTAAAACTTTACTCGCAAAGG
CTGTTGCTAACCAAACATC
>AM853378.p.cg.6
TTAGGGTACTTAACGGACATGGCAAATATATTAGGATTTGTTGGTATAGGAGTGACTGGA
GTGGCCCTCCTTTTTGCTATTATAGCATTGGCCGCAGACAAATGGCAAAAAGTTGAGAAT
GTTTCTTTTGAAACTAAGATTGGACTGTGGGAAGTATGCTCTTCAACCAATGGAGGATCT
GAAACCTGCACCGATATTGCTGATTATACGTCAGTGACGGACGAACAAAAAAATTCTGTA
AATGCATGCAAAGCAATGATATTTTTGGCTATATTCACAACTGTTGGTGCAATTGTGTGT
GCCGTTCTTTTGATGTTTGTCATGAAAGATAAACAGATATTGCTGTTCGTAGCCGGCGGA
CTGGATATCGCTGCCGGATTTTTCTTGATGATTGCCATGGCAGTTTATGTTGATAAAGTG
AAATTCGACAGTTCAGATCTTGATTATGGATTTGCTTTGGATTTGATTGCATGGCTGGCG
GCGTGGGCGGCTGGTGGAATGTTCATAGCGGCAAAGTTTATTTCTAAGGAATAAAAATAA
AATGGGACAGTCTAAAAAATAACAAATCTAAAATCGCTATGACTTTCATTGAAATCATTT
CGTCATTGACAGTTAATAGAATAACAAATCTAAAATCCCTATGACATTCACTGTAGTAAC
TACTCTGAAATCATCAAACGAAGACATTAATACAATTACAAACCTAGGATCGTATAAAAC
ACCTTTGTTCCATTTTATTTTATACTGTTTATCTTTAAATTGCTTCCGAAATCACAATAA
ATGAAATAAACCACTGCAGCTGGCTTGGT
>AM853379.p.cg.6
TTGAAGCTGTTGGTAACCAGAGATTGATGAGGTTTATTATTTGCAAAGATATAAGGAAGG
CTGGACTAAGTGGGAGGAGAAACTTGATATTCGTGAGTGCATTGACCCACCCAGGTATAG
GAAAGACAGCGACAGCAAATGGCGTGGACAGTTTTTTGGATATGAAGAGGTGTATGCTAA
GAAGTTTGAATGTATGTCTTCTCAAGCATATCTGCTAACTTTTAAACCATTCCTAATGAA
GAACACAACAGGAAGAGCAATATTTCTAGACAGAGCAGAAAATGTTATACATGGACAATA
CAGTGAATGGTCCCGAGAGTGGTGGACTGCCAGACGTAGTATGGTCTTCTCCAAATACCT
TAGGGATATAGCTGATAAATTTAGAAGAGAGAAATTAGATTCTAATGATAAAGATGACAA
AACTGAACTTGAACCATGGCCTCAGATGAAACGAAACCATGGGGATGCAAAAGGCGGACC
TTATGTTGCAATTCATCTTCGTAGAAAAGACTATCTTTATTCACATGCCAAAGAAGTACC
TAGTTTAGAAAATGCTGCCAAATTGGCCAAATCATATTTGAAGAAATACAACCTGAAGAA
GTTGTATTTAGCTACAGATGCACCTGGTGAGGACATTATGGCCTTTGAAAAGATGATGAA
GGGATATGAGGTGCATTATCATAAAAAAGGGATTCCTGAGCTTAAAGATTACTTTGATGG
GGCTTATGCAATAATGGATCAATGGATATGTGCTCATGCACGAGTTTTTATTGGCAGTCA
AGTTTCCACATTCTCATTC
>AM853380.p.cg.6
CATTATTTTGCTGAATCTCTTCGTTACTCCACAAGCTGCAAAGGCAATTATAACAAAATT
CCCAGATCTGTCAATTTTGACGTCTGAAGTTCATCCAGTTGCACCAAACCATTTTGGACA
GAAGTACTTTGGTACAGCATAGCAACATGTTGGGAGTATCTGCTGTATTGTATTGATACA
GTCCTTGCATCAAGGATGTGACTTTTAGGTGATGTGTTGCCTACAAAACACATATTTTGA
CATAATCATTTGTACAGGGTATTAATTGATAACTTTTTTAAAAAGAATAACTTAACTCCT
GTTTGATTTACACTGTCTTTAATCATTCTTTTCTTTGAAATTTTTCCTTATATATGATGC
ATGCATATTTAAGTTTCCCTAAATGAGAAGAAAAAAATGTAATTGTTGATGACAAGATTA
AACAAATCCAGTTCGTTAATTTCTGTACATAAACAGTAACCATAACAAC
>AM853381.p.cg.6
AGAAATTCGAATGCATACAATTATTATACAATTTACATTACTCATATGAATTGTGTTAGC
AGGATATTCCTATATTGGAATATCAACATTTATCGCTGGAAGATAACATTTTAATAATGT
CTTAATTGTGTAATGAGGAACGAGTTTTCAATAATAGATCTATAGAATAGATGGATACAC
AAACAAATGTTCCACAAGACTGTTTTGTCTAATTCATCATGTTAATTTTATCTTTAACGG
ACTTTGTCAAGTTCATTTTATTTTTCTTTCATGGTCATATATAGTGTGTTATATGTTAAT
TCATTTTCTTACGACAGGTCCGAGCTTTTCTGCCTCAGAGTTGGCACTTACTGCAGTTTT
ATCCTTTATTGCTGGTGTTTCCCTAATCATACTTGTATTGGTCATTCTGAGATTGGAAAG
AGACAAGAAGATGTGTTTCAGAAAGAAAGAAGAACCATTCAGGGGCAAGTTTGAAGGAGC
CAGCAAAAAAGCAACATTTAAGGTACTGAAGAAGCATACTCTCGAGAGATCTTCAGGAAA
AGACAGAACTAAAAAGGAGGACCAGACGGAAGAAATACAGTCTGCAAATGAATCCCCAAA
TATACCAGCGGAATCAGCTTTAATAACAATTGTAACGACGGAAAATGAAGCGCAATCTTC
TGACGGAGTTACTAAAGGGGAAATTGAAAATAGTGATACTGAATATACAAAAAAGATCGA
AAGCAAAGAAACTCACAATGAACAAAACATCGACAATATAGAAACTGAAGATGAACATAA
AATCGAAAGAGATGATACAGAAAATAACGCAAAAAGCACCAATAATGATATGGGTAATAT
CCAAGAAAGCAGTTGTCAAGAGGAAACAAATGAACACAGTAATGTTGAAGT
>AM853382.p.cg.6
TAAGGTAACAGTGTTTATAATACTGCAAATAAATTTGACGTCATCCGATTGGCGAAGACG
ACGTAAATGTGACGCCGTATACACTGTGAGCATTTGTACAAGATGTAAATATTATAATTA
CCTTAATAAAAATAACTTTCCAGTATTATAAATTCGTTATACAGGTTTTGACAGGGTATA
CGGGATCATATACCCTGTCTGCAACTCATATACCCCTCGGCTAACGCCTCGGGATATATG
AATTACAAACAGGGTGTATGACGCCTTATACCCTGTCAAAATCCTGTATAACTAATATTA
TTGCTGCTTTACAGTGTTAAATTTTATTAACCAATTATATAGTACACCAGCACGTACACT
TTAATGAACTCTAGGATAATGGTAAATGATAATCAAATTGTCGGCTGTTTATGGCTTTAG
TATAAAAACAAAATGACAATTAAATCATTGATTACTTTACATCGGTAATAAATCATGTCT
TTTGAAAGCTAAATATAGTCTAAGGTACCTCTTAAACTTAATATTAATTATATCTATAAA
CGTTTAGTTTATTGCATTAAATGCTATTTAAACTTCTATATATTTATGTCTGAAATGTTA
TAAACATGTTANAGTACTCTTTTCCGCCACGTATTCTGCCATGTTTAAGAGTCTCGCTTA
TTTATATACAAGTAAAAATGTTTCTGT
>AM853383.p.cg.6
GATCGCGCACATAGGAGTTTATGGAGCGTGTGCGAGTGTTTTATTTCTGGTCTTTAACTC
TTTAAATAACAGAGATCAATAAACAAAGAAAATATTGACACAAATGTAATGATTTCTAAA
TAACGGATATTATCTAACTAAATATTTAACTAGAAAAGAAGAATGACTGTGGAAGTTGCA
GCGCCGATAACAAGGCCAAAAACTGGCCAGACCTTCCTAGAATCGACTAGCTTCAAGATA
GGGCAAGATGAGTTATTAACAAATAACCGAATGAACAGTATATTCAAATCAGACTTTCCT
CCATATGGTACGTACGGACGGACACAGGGTGCCAAGCCACCACCACTGTCAGAGGTTATG
CACAGAGATCAAAGCTTCTTCAATGAAAGGGAATCAGAGACCACAAAATCCTTTGAATAC
AGGCATTTGGCTAAACCGGAAATTCAGGGTGCAAGTGGGAAGTTACGAGTAACAAATTTC
AAAATGGACAGAGACTTAAGCAAATTCAACGTTTTCGAAACAGTTCATAACTCTTATTTC
ACGCCTAAAATGGCGGATACTTACAATAGGATTAAGGCGCCTACAATTAGAGAGAGTTAT
ATTCCTCAAGGTGATAAAGAAAAGGAATTAATGCCCCTGACGGACTACAGAGACCGCTTC
AAGGGCCATGATACCCTTGAACATAAAACTATCCGAGCAAAGTCAATGCATGAAGGTGGA
CCACCTACTATAAAGGGAGATGGCCGGACTAGTAACTTTAACACGACTCACAACGATACG
TTTATGGGAGAATATGAAAAACCAGTTCAAATATTGCCAGTTCCACCAAGCTACAATGTA
CCCGTTGGGGACCCCTACAAAAGTATCGAACGCGAAACAACCATGAATGCAT
>AM853384.p.cg.6
AAGAAAATAAACTTGGATAAAATAGCAATAAAACAACTTGCTGATTTTGCTGTTTGAAGT
TATTTTGGGTTAATATGGAAAAAAAGATTTTACATGAAATTTCTTCCAGTTGTTATATTT
TCTTTTAGTAGTAATTGCAAAGAAATGTATTTCAGAAGTTGTCAATTCTACTGGATATCT
TTAGGTATGCATTTATTTTCTTTATAAAATTGTATGCGTACTTTTATTTGAAAATTATTT
TTTAGTCTTTAAACCTGACAAAGTGTTCATGGTGTATTTTCTACTGTGGTAATTTTTTTT
AGTTTGCATTTTTCATTCTTTTTTTTTTTGTTGATTTTTTTTTTTTTCAAAAATATTTAA
GTTTTATCATGAATATCACTTTTCTTTATTTCACACAAATTTTGTTTGAAATTAGAAAAG
GAATGACTTATTAAGTGAAGTATCATTAAAAACTTTCCTTTGATAACTTTGAAAATGCTT
GTCTTATCCTTCTCTTACTATCAGCAATGCATTTTATTTTATTGTAAATAAATAAATAAA
TAGTTAAACTGAACAAAATGTTTGAAAAAAATAGTGTGTAATATTATATAAGATATAGTT
TATGTGTATATAATACATATGTACATATATTGTGCAAACATCTACTACTACATCA
>AM853385.p.cg.6
CAACACACGCTCCCAAACATATACTCAAATATATAATCACTCTCCTTGAAGGGAGGCGCA
TAATTAAATGCATGGATAGATTTTTACTTAGTTTTAGACAGCTTATAAATAGTCAATATC
TGAACTGAAAAACTAAAACTTTCCAGAGTTATCGTTCCCGCTACGCTCCCACATATTGAG
ATTGTGGATTGTAAAGGAACGTTAACTCTGGGTAGATATTGATAGAAAGGCTAATAAGTT
GGTATGGGGATATGCGAATTTTTTGGCGACTTACTTAAACATGATGTATGTTTTGAGCAA
CATTATGTATGTTTTGAGCAACGTGATGTATGTTTTAAAAACTTGGCATAGTTTGTTCAC
ATTCAAAAGATTTTTCCATTTACATGTATATTAACAAGTTGTGTTTTTTTTTTCATAATG
TAAGCGAGTTTCGTACAAAATTGATGATTACATGGCGCAAAGAATGTACACAAGTCATGG
ATATTTTGCCTTCTGAATGATTTCCTTGAAGATTATTTGGGATTGTATGTAAAATGTTTT
TTGTTTGTCTTGGAAAGTTTGATATATGTCATAATTGACAGTTTTTATAATTCGTTTTTC
TTTTATTCGGATTTAGAAATCTTTGTTACAATCTTCTTTTTTTAATACTCTANATGTATA
AATTTAGATTGTTTGATAGTTAATATCTATTAATAACTTGCTTCCAAATAAGACCCAAGT
C
>AM853386.p.cg.6
ATATTTAATAGTGGACAACATGACCTTTCCAGAGAAGGATAAAAAAGACTAGTAGTGAAC
TGTTTTAATGTAGAAATTTTAGTGGACTTTTGCTTGTAATGACTCATTAGATCAATCTTT
CTAAGAATCCAAAGTTTAAGATAAATGAATCGCAAGTTTAAGATAAAGGAATCCTGAGTT
AAAGATAAAGGGATCCTGAGTTTAAGATAAAGGAAACCTTGTGTTTAATATAAAGGAATC
CAGAGTTTAAGATAAAGGAATCTGTAGTTTAAGATAAAGAAATCCCAAGTTTAAGATAAA
GGAATCCCGAGTTTATGATAAAGGAATCCCGAGTTTAAGATAAAGGAATCCCGAGTTTTA
GATAAAGGAATCCCGAGTTTAAGATAAAGGAATCACGAGTTTAAAATGAAGAGCTAGGCC
AGAAATCAAATAAATATACTTACTAATTATATCGTTTTTATTGGCAAAGTATAAATGAAT
AAATGAAATTAACAAAATAAACAAAAACAAAAAATGATACTAACATTTTTTTTAAAAATT
TATGTAAAACATGTTCTCAGATTAATAAGATGGCAGAGTAACTTTAATGGGATCCATTTG
TTGAATTTTGTTTATATCAAACGAAACGATAAGCTCAACAAGGGACGGTACCATTCGAAG
GAGCGCAATCCACAAGATTTAAAATGTACACAAGTCTCCGGACAGCCTGCATTTATTTTA
GTTTTGTGTAATTAACTCATCATCAGCAAGTGTACAAGTGACCTTCATAGAAAGGTCAAG
TGACCTTCTTAGAAAGGTCATGTT
>AM853387.p.cg.6
ATTTTTGGATCGTAAAGATGTTGAAGTTATTGGCGATAGGAGTTGTTTTGTTTGTGATAT
CAGGACAGAGAACGGAAGCCGCGGATTGCTGCGGAAGTTACACAGATCTTTCTGGAAATA
AACATAAAGCAGAGCTATGTACCGAGTATTGCTGCCTAAGAGCAGGACTCGCATACAAGG
AATGCTGTGACGATTCAAGCAGGCAGATTCCTGCGACCAAGAACCAAAATGAGGATTGTG
TGAAAGACTGGCTCAGTGACCACATATGGGTACCGATTGTATGTGGCATTGTGGGATTGC
TGATAATCATTGGTATTGTCGTCTGCTGTTGTTGTTGTTGCGGATGTTGCCGACGTTGAT
GAGAAGAGAGAAGGAGATACTTACAGCAGTCATATACAGAATATACATTTAATCAAGAAA
CTGCTGACATAAAAGTTATCTTCATATTCATTATATGTCCCGAATATTGACGAATAAGTG
AAACTATATAATGACTCTTTGTCACCTACACTTTCAAATGTTTGTTTATACAGTAAAATT
CCGCTAATACAGACATAAAGTTGGTCTTAATAGCGAGTATTGTTAGAGTTTGTTTCTAAA
AAAATCCATTTTTTTCTCATGATTTTCAAATAATTGAAGTGGTCTCAATAGCGGAACTTT
ACTGTACATGTATGCTAATAAGTAACTGAAAAAGAAAGACTGACTGATTGAATATGGACA
TTGCCAATATATAT
>AM853388.p.cg.6
CTGACGCATTCCGCTCAAAGTTATTCTCTCTGGTGGAATTGCAAGACTTTTTGGTCAATG
GCAGTTGGTAACAATTAACATTTAATTAGTCCAATGAGAGTTGTTAATTAATCATCGAAA
ACACGTCAGTGATCACAGAAGGCTTACATGTACATTTTGTTTTGTTTTAGTTGTGACGTC
ATAAGTTGTTACGTCACAAGTTTACGTATACTATTTATAATATTATCAAGCTGAGATCGT
GACATTAATGATTTACCATGAAAGGATAGATTTATTTTCGATATTAGTGTCAAGTAATTT
ATTCAATAAATAAACAAGTAAAATAATGTATTTAAATAGACAATAAGAGTTGCACTATTT
TATTTGCTCATTTGTTTTTAACCGCGTAACTCACTTTAATTCATTATGTTAAAGGGGAAC
TCTGATTTCTTATATCAATAATTGCATGTTTTAAAGGGTCATTCGGTTTATGTGATAAAA
AGAATCTTACATTCGTGTCTTTTAGTAGTGATTTTATTCAACTCGTTTAATAAATTCAAT
ATCAAAAGACACTCATGTAAGATCCTCTATGTATTGTTTGTAAGATTGAGAAAAATAACA
CGATACTATTACATATCCATATATAGTGCTCAGCGAATAAAACAAAATATCAGTTGTATC
ATATAAATGTTGATACCACATCATTTAGTACATTAATAGCATATTTTTCCAAAAAAACTT
TTAATCAGAATAACTGAAAATATGCCCATTTCTGACCAATCCATTGTAAATATTGTGTAT
GCTCTAATATTCAGATTAGATATATTCAGTAATAATTAATAAAATTGTAATTACTTTTTG
TGATAA
>AM853389.p.cg.6
TGGAATGACATGCCAGGATAATGGATTATGGTCAGAGAAAGTAGAGTGTGTAAAAGGTAT
AAGGGTTATTACCTTATATCACTAGATGTAGTGTTATGTATAATTGACTTAACCTTAATA
TTTGAGTAAAAATGCTTTGAATCTTACAAGTAACGACACCATATTTAATCAGCTCTTATC
AACGAACTCCTTAAGCTGAAATGATGGATTACAATATTATCAATTTTTAGCAGATTATGC
ATCCGGAACAATAAATAAGTTGGTATATAGTCTAGAAACAATTAGTAGTGTATGTTTCAT
ACAGGTGCTGTTTACCTAATCAGTACGAAAACTGGATCGATACGTTATACAGGAACAGAT
GCTAGAGTTTATATAACATTGGTTGGAGTTGGAGGACGTACTAGAAAAATATACTTCAAC
GGAAAGTTTGAAAACAATGACGTCGACGAAATTAGGAGAGAGGAAAAAGATGTACGACCG
ATTGAACGCGTTCAGATTGGACATGATGGTAGTGGTGTAGGTCCTGGATGGTACCTTGAT
TATGTATCAATATATGTGGAAAATATTGAGGAATTTTATGTTTTTAGAAATCGAGAAAAA
CACTGGGTGAAGAAGGAAAATGACTTGACGTTGGACAAAGAAGGATATGGCTGGATCGAT
TCCTTTGGTACAGAGCTAAAATGGTATCCTANATGGAGTGAAATTCCTCATTTTTCTCTC
CGCTCCAGAGGATATATGAGTCTAAGAGCATGTAAACAAGCTTGTATAAACTACGAAAAG
AACTATTGTAGAAGTGTTTCTTATTATGTAAGCCAAACCGGTGGAAATGGTCCCGGTTTT
CTCAA
>AM853390.p.cg.6
TAAAAACACTAAAATGCCCAAATCAGTATTTGCAATAACTAATTAATGCTCAGGATTTTC
TGGCAAATGTGCAAAATGGGGGCACCAGTGTCCTCTGGACACATTTCTAGTTTTTTTTAT
ATTTGTTGTTATCTAAAAGTAAATAATCTTCCTTCAGGTTCAGTCGGATTTCATTGAAAC
TTGTCTACAATGTTGCGGATACCATGAAGGTGTCAATGTGGGCGGAGATTTGAATAATTC
TCATTTTTCTAGGAGATAACGCCCTTTGTTCTTATTTTTCACAAGTAAAAATCTTGTAAA
CGCAACTTCTCCTACAATTTTAATGGGATTACATTGGAACTTGTCTACATTGTTTGGGGT
AACATGAAGATGTGCATGTGGGCGGGGAATTGGTTTACTCTCATATCTCTGGGAGTTATG
ACCCTTTGTTCTATATTTTCCACATGTGATCCCTTGTTAACTCAACTCCTACAATTTCAG
ACAGATTTCATTGAAACAAGTTTACATTGTTCCTGATACCATGAAAACGTGCATGTATGC
AGGAATTTGGATTTCTCTTATTTCTGCAGAAGTTATGAACCTTGATTAATACTTTGACAA
AGCAACACTTATAACAAGACAGACATGATGAATAATTCAAATGTAACTTTGATCTTGAAA
TGACCTTGACTTATAAGGTCAGATCACTGAAATATGCTAAAATCACCTAAACTTTGTTAT
TAATTGACGAATTTGAAT
>AM853391.p.cg.6
GGGCAGGGATTTGTATTACTCTCATTTTTCCAGGAGTATTGCCCCTTTGTTCTTTATTTT
CTACTTGTAAAATTATTGTAACTCCTACAATTTCAATCTGATATTATTGAAATGTGTCTA
CATTGTTTGGGGTACCATGAAGATGTGCATGTGGGAGGGGATTTGGATTACTCTCATTTC
TGCCGAATTATGGCACTTTTTATTGAATTTTGAGGAAATTGGCTATAACTTTGTTTTTGA
ATACCGGTAGTTTGATTCAATTAATACTTTTTACAAAGCAACACTTAAAACAAGACAGAC
ATATTGTATAATTAAAATATAACCTTGACATTGAAATGACCTTGACTATTAATTTTGCCA
ATTATCACCTTAAATTTGTGATTTATGGATGGATTTGATTCATACTTCGATTTAAAATAT
AAAAAAAACACCTAGCACAAAACTGCCGAGCAGCTCAAGTGTGACTGTCAAGGTCATATG
ATTCAATTTTTATGAAATTGGTCATAACTTTGTTGTTTATAAACAGACAATGAGATTAAA
ACTTTGACACAACTACACTTAGGAATAAGGATAAAAACTTCATATGGACTTTGAACTTGT
AATGACTTTTGCCCTTAAGGTAAAAATGGATTTATTTTTTATTTGTGTAGAACTTGATGA
TTTATGCACACATTTGATTAATACTTGGACGTAATGACATGATAGGTGACACCATATTGC
CTTAAGTGATTATAGATTTAATGACATCATATATGCCTGCAGGATTATAATTGGTGGTCA
CTATGCATGACCTTTAACTCTGACTTTGATTTTGACTGATATATGGCCGTTTGTGAAC
>AM853392.p.cg.6
CAATATGTGAAGGTTATGAACCTAGGGGTATATTCAATATGGATCAAACAGGGATATTTT
TTAAGTTGGGTAGGAGAACAACATACTGTTCAGCGGAATTAGACTGTGCTGGAGGTAAAA
AGCCAAGGACCGTATAAGTGTTGCTTTGTGTGCAAGCATGACTGGGGAAAAGTTGAAACC
CCTTGTAATTGGTCGGTCATCAAAACCTAGGTGCTTTCGCCGTGTAAACATTGATTCCCT
TCCAGTGATATATCGTAATAATAAGAAAGCATGGATGAATGGAAGACTGTTTGATGAATG
GATAAGAAATGTGAATAAGAGAATGCGACGACAAAACAGAAAGATTTTAATGTTTCTTGA
TAATGCTAGTTCTCACGAGGAACTTCAGTTGAGTAATGTGAAAATTGTCAAGCTCCCACC
TAATTCAACATCTGTGCTTCAACCCATGGACCAGGGAATCATCCAAGCCTTAAGACTAAA
GTTCTATAAACAACAGTCACAACACGTGATCAACCGCATGGACAATACAACTTTGTGTGG
AAGTGACTTACTTAAGGAAATCAATGTACTTGATGCAATATATTGGATTAGTAGGGCATG
GGACAATGTTGAAAGTTCATGTATCACGCGAAAGACAGTGACTCTGAATCAGAAAGCGAA
ACTGAAAATAATGAAAATGACAGTGTTAAGGTCATAAGTATGCATGAAGCAAGAGAATAT
CTCGAAAAACTAAAACTTTTCGCAACAAACAGTGGAAATGTAAGACTTTTGTCAAGTACA
ATGGAAATGACATCAGCATTAACTGAAA
>AM853393.p.cg.6
CGCATTGCTTACAATGTTGGTAACCAACTTCTTTGGATAGAAACTCCCCATCTTTATCCT
GTTTGGTTTTACACTTGAAATCGCTTGATCATTTTTTTTTCAAATTATGCAAAGTAATAA
ATTCACTGCTGATTGTGTTTAATCCGTCTTCCAATCAATAAAGTTCAATAAGTTAGCACT
AAGAAACTTAATTTTTCGCAATAAATTTTCATTCTAAGTTTGTTTTTTTAATTCATCATT
TCAAAAACCAGTTTCCTCCAAACATGACTTGTTTTAATTTTTCTAACTTAAAAAAAGTTC
TTCGTTTTTTTTTGTTTTTTTTTTCATAATATGCATTTCGATATCGATTTTTATGAATGA
TTCAGGCGTTGTTTTTTTTTGCTAGAAAATCCAAAGGTAGACAGATGTATAACCCTATAT
AACTATTTAAAACATATATATCCTGTTTTAGTAACTCCTAAAAAGTAACACTATACCTTT
TAATGGAGTTTATTCCAAATTACAACCTTTTTTTCAATCTGTAACCTCTATACATGTTTT
GATTTTAAATATTTCAAGGATTTTTTTACTTGAAAATTAGTTTTATGCATTTTTACCTTT
TTTGGGATATTTTTTTATGTATGTAAATATGTCATGTTATTTTTTTTCAACCTATTTGTT
ACCATAACAACGTAACTACCTGAACCAACTAAGAACTATTATCCCTTTTAAAAGTAATT
>AM853394.p.cg.6
AGATTCAGTGAAATACGTCTGGTCATGGCGTTCTATGAACTGGTTGTTCTTTTACTGGTC
GTCATGGTAATGGCGGATGTAATGGCTGCAAAGGGAAAAGACAGAAGGAAGAAGAAGAAA
AATCAGTCCAGTGGTGAAGACGCTGAAATTGAAGATTTAAAATCAAGGTTAGAGGCACTT
GAGCAAAAAAGTGAATCTGCTCAAGACGGCTCGTGCTCTGGCAATAAAGTCCGCTTCTTT
TTCCATGGGGATGACGACCATAGCCACGATCATGACGACGATGGCACTCACGTACACGTG
GATGTACACTTATCAGATCATGCTGGCAGAAGTATTCATCATGGCGGAGACGCACACGTG
CATCATGGACATGTCGCTATGTGCGAAATGTCTGATAGCATGGCCAAAGGTACAGTCACC
ATCATTCAAGGGGACAACGATAAATCAGCCATCTTTCACTTTCAATTCAAAGAACTTGCG
CATGAAAACACTGAATTCCGGTTCCACGTGCACCAGTATGGAGACCTTTCAGACTATTGC
AAGAATGTCGGTGGACATTACGATCCTTACCATGAGAATGATGTAGGTGACCTANGCACT
CTGCATT
>AM853395.p.cg.6
GAATTGTTTGCTGTTCACATGGAGGAACGACAACAAAAATTTCACTTTCACGTGGCGGAA
GGGAAGAAATTCCCCACATTAGGAGATAGAGACAATAAGGAACTTTTAACGAAATGGACT
TTATGAGAGACCCCACTGTTGTTTCAACATTGAAAGTTCCAGACAGGAAAGGAATGTCTT
CTCCAGTAGGTATAGCAGCAGATTCAGTTAGTGTAGAATCAGTGCCATGTTCAATATTGT
CCATGTCATTCTTTGATAAATTATATGGTACAGTTGTCAGGGACTCTGGACATGTTTTAA
AATGTTTTGATGAGTTTTATGAAGACTTTACCATCTCAGATGAATTGAGAAAGATGTTAT
TGAGTGAAGAGTCTGACCATTATGAGGTATACAGTGAATCAGAAAAACAGCAATTTTTGT
TTTGTTTATTCAAACATATATGTCTGGGAGGACAGATCTGCCAGTATGAAGACACTATAG
ACCCATATCTCAACATCACAAAGTCTCTGTATAAAGACCTTATCAGTGTCCAGAAGAATG
CAGAAACAAAACTTTTAAACATAACATCAAGTGTATTCAAATTCAAAGCCATGAATAAAG
ATGGGGAGGTGTTTTATCCAGATAGAAAATCACATGATCAGACATTCTCATATCTCATAG
TGGATCCATTTANACGTCACGTGAATGTCCTTTCTCATGTTTTTGCGGGTGGAATATTTA
ACTGACTA
>AM853396.p.cg.6
GTTGTTCTGATTGGGAATCTGCCCTTGGCAAGCCTTGTCACAGCCCAATGAGCAGGTACC
CTCGTGATAAATTTCCCTATCCGTAACTTAAATATGTGAGAGATAATACTATTCTCTGTG
TACATACTCTTAGAGCGAACAGTTGTAATTCATATGAAATAAAATGATACAGTCCTTTCC
ACTAAGCTAATTCCTTGCAATTAGAAAAATACAAATTGGGTCTTTATGAAACTATGTTAA
GATATCATAAGAGATGACTTACAGAGAAATATTTTCTTCAGTCTGTAACTGCTGTGAGAG
ATCTGTGATTATCATTTTAAATAGTTTAAAACAAAACCTTATTATGATTTTACATTTTAT
TCTAACTCATGCAAGTTATGTTTACATAGCATGTGCATTTATTTTAACCTTTTTTTACAT
TAGATTTTCTTGCTACATTTGTATGTCTGTTCTATGTGATTATACATTTTATAGTTCTAT
TGTCTATCATATTAATCTGTATTAATCTGTATGCATGTAATTGTCTATCCAGACAGCATA
AAAAATGACTTTTAATGTCTGATCAATTTGTCTTTTATGGTAGAGGCTTTGGAGGGAGAT
CTTTAGCATTAAGAGGTCTANAATAATTGGGAATTTAGAAACTCTCCGAGGTTGTTTTCT
TTTAAAATGAGAAATGTTTTGCTAGGAAGTATCTGGCAATTGATCTGACGTAAAATAAGT
ATTTTGTTAACCTTTCTTTCTGTATAGAACTATAAACACTGAATAGTATTGATACACCTT
ATGAGAAAACTACTGAAATCTTCAGAAAATATATGGTGACAAAAAATATAATTGTGTT
>AM853397.p.cg.6
TAATGTTGACTTTGTATCTATTAATTCATTTCATGGTAAGTGATATTTCATAACTTAAAA
CAAGGTCCCATGGTCATTGGCTATCATTCACACATAAAATATCTTGTGAACTTTGTAATG
AGAAGTTCCGCAATTTGTGGAATAAAATTGTGACGTACTTAGTTGTCATTCTGTCATATT
TTCCATTTCATTACGAGGCCATGTTTACTTTTAATTTTGTTTGCTTGTTGGAAAATAAGA
AGTTAAAGACTAAAATTTTACTATTGCAATGGTTAATCTTTGATTGCACTTTGTGTAATT
AAACTAGATATGTAATTGACGAGTAATTGTTGATTATGTCAATAGTGTCTCTGATGTTTC
TTTTATATGTACTTCAGCTGTAACAAGAAGTATTATCAAGAGATAATTATATATAAGTAT
TAATTAGTTTACCTAGGTAAAAAAAAGGAAAAAGCCAAATGAAAACTATGGACTACAGTA
TTCAACTTGCACATTTTTTAATCACAACAGTTCAGATTTAATAAAATGAATGTATAATGT
TTGTGAGAAAATAGTGTTTTATTTATATAATCTGTTTTCTTTAAATGTTGTTACCATATA
AATCACAGTGCTTTAATTAGAATTTACATGAAATTTTGTGATAGAATTAAGTTCCGAATT
AGAATTTAAATGAAATTTTGTGATAGAATTAAGTTCCGAAGTAGCTTTTAAGTTTTTTGT
TTCAAGTTGTTGAAGAATTTTGTTGTTTATTTTTTTACAATTGACCTTGAAATCTTCAAG
GTTTTTTTGAAATATTGTTTATTGACATATCCCATATTTGATCAATCTGTTTATGTT
>AM853398.p.cg.6
AAATTGATAACCAAGAAAAAAGTCAGTAAGGTTCAAACTGTAATAATGACGCGTCCAAAA
TATTTTACACCAAATGAAGTTGCGATACACAATACAGTAGATGATTTATGGGTATCTTTC
CTTGGCAAAGTCTACAATCTCACTCTTCTGTGTGAGAAATACCAAGGTGATGTTCTATTT
AAACCCATTGTACAAGCCGCTGGAAAGGATATCTCACACTGGTTTGATAAAAAGACCAAA
GATATTCGTACAAATGTTGATCCACAAACTGGCTGTGTGATACCATATGCTCCAAATGGA
AGATTTGTTCACATTCCACCACCATATCCAGATTCCTCATGGGCTAATGACTTTGGTCGA
CCATGGTGGAAGGATGACAGTTACCTTGTTGGTATACTATCAAAGAAAACCAGAAATATC
AAAATTATCAACACATTGACATCACAGGAACAAGTCATTGAGGTTTGTTCAGAAGAAATT
ATGACAGAAATTCTGGAGCGTTACTTGAAGTACAATGCTCATGCTGCTAGCTACACCTGG
AAATATGATGGAAGAAATCTGAACATGCAACAAACACTGGAGGAAAATAGTATCCAGGAT
GATGATGAAGACTTTTATAAATTAAGCATGAATGATGACACTTTCTTACAATCTGTGCAA
CTCTACTATAATGATGACCTTACAGAAGCCTAACCTTTCAAGCATTTAAAGAAAAACAGA
AATGATTGTTTGTTTCTTTTCTTCTTCAATAAAATTTGTTTCAAATCTGAAAGGATGTGT
TTAAAAAACTTCACAGTATCTGGTTTTTCTTTTCGAAAAATGNAATTTATGAAAAAGTTT
AATTTTATTGATTTCTGTACATAGCAGTCAGAGATAAGAACAGTTTTCAAGAACACTTTA
TTTATTTCTTGGCATA
>AM853399.p.cg.6
GGATTAGTCGTACACGAAACAGAAACAAAAATAATCCATCGGTATCCAACATGCCAAACA
CCAGAGTCGAACATATTGGATAATGGGCCAACTCCAAGTGGAGTACCATGTTCGAGTGAT
GGCGAATGCGGGTCTGGGAGATGTTGTGTAAGATACCCAAGGTCAAGAAAACGACAAGCA
TCCTCTTATAACGGTTATTGTAGAGACGAAGGGAAACTCAATCAAACCTGTGACCGTGAT
GACTTTGGCACTCATGATTTCCACTGCCCATGCCAGTCAGGTCTTGAGTGCCGTGGTACG
TCGGTGCTTCACTTCAATCACCAAACTGTACACCAAAGAACCGTCTGCCAGATGCCGGTA
TCGTAGGCGTGCTTGTCCTTCACAAGTTTTTGATTTTGAAATTCTTTGTCCTATTAAATG
CCATAAAGAGTG
>AM853400.p.cg.6
CAAATTATTTGTAACTTTGTTCTCTTCAATGGTATATTGAAAATGGATAAAAGATAATTT
GTATTCATCAATCAAGCATATTATAATTAAAAAAAACAGAACTTTTGTTTACATTTGTTT
ATTCGTCAACGATATATATACATATTGGTATAGCTTATATATTATACATGACCTATATAA
TAAAAAGAACATAGTCAAAAGAAAACGTTCGATATCAAAATGTTTTATATGGTAAAACAA
ATAAATACTTGAATTTAAAATGAATATGACGTCTTAAAAATTGTTTTGCCACTTAACTAA
TGGTTTTTACAAGTTTTGGTTTCTTTTTTCAATTACGAAAACACCAAAAGTGTATTTTTA
ATGAGCATTTTAATGAACAATTGCTTTTTAAGAATAAAGAAATATTTCATTTTTTACCAT
TGTAATCAAACTATATGTATCAAAGAAATCGTGAACTGTTTCTTTCCTATTCGTGTACTA
TGAAAATGCATGCAGATAAGAATTATCGACAGGTCTTATGAGATTCTGTATAAAATGGGT
AATATAAGAGGGAAAGAAACTCCACTTCTAATTGATCATAAACGTGTTCACACTTCTTCA
AGCAGATAATTTACTTTCAGTACATTTGAATAGAACTGTAAATGTCCTTGGTTGATAGGG
TTTATTTCTTTTGATTCTTTTTTTCATTTATTAGTATTATTATTATTATCTTATTCCATT
TTGTGGTAATTTCTTAATTTTTTATTCTAATTAGTTAAAGGAATAGTTACAATAATCAGC
ATGTAATGATTGATTAAATCAAAATAAAATTCTTAATCTTTT
>AM853401.p.cg.6
ACAGGCAGAATCTAATGAAATGATATTAAAGGCAATAGAAGGAGGAACAAATGTGTTACG
TGGTCTTACCAGTAAAACCACACCTGACGATGTCAATACTGTCATGGATAACCTAGCTGA
TGTTACGCAGACACAAGAAGATATAATGAACGAGCTTGGAGTACCAAGTTTTATAGAGGA
GCCATCACAATCAGAACTGGAGGAGGAACTGTCATTCATCCTGAATGAGGACACGCCCCC
TAGGAAAAACTACAAGACAGGTGTTGACTCTGATATTGAAAGAGAATTAGATGAGATTTT
AAATGAAACTGACGACAAAAAGATGGCAACAGATTCTAGCAGAGAACTTGAAGAAATGCT
AGATGATTTACAGTTACCTGATGTACCCACCACTTCTCCTTCAAAACCAAGACAAGAAAG
GAAGCAGCTTGCTCTCTGACAAGACATATAATACTTAGTGGAAATTTAATGATGCAATAT
TTGACTGAAAAATAAAACAGTCAAGAACTACTTTGTTTAAATTATTTTGCAAAAATATTT
ATTTATCATTTGTGATATTGGAATTTGGAAAGGTATAAATTTAATTGTATATACTATATA
AGAAGGACAATTTGTTTGGTTAGGAGTATATTTTATGTGATGGAAAAGGTGCTTATAATG
ATGTGTTTGCTTCTGTACAAAAGAAATGTTATAAAAGAAGAATGGAAGATAAATGTACAA
TGAAAATGCATGCAAGATGAAACAATTGACATATTTTGACTATTTAGTTGAATAATTTAT
GTGCATTTAATACATTTGTTTTGCCAATGTTTAGACCAAATGTCCAAAACTATTGCTATT
ATATATATATCCCTCCTTTGA
>AM853402.p.cg.6
AAAAAAACTGTTATACCTAACTGACATTCTTTATACCATTGTTTTCGAAAATATTTTGGA
AAAACGATTTCATTTTACAACACTTTTGACTTGTGCATTACCTTTGTCAATAGCAAATAG
GTGAAGGTAACTCTGAAAGGTCAAGGGTCAGAAAATTGATGAGCATCTGAATGTACTAAA
AATGTACTATATCAATGATCTGGGATTATGTTAGAATTAAAACATATTTATTGCATAGTA
AGTAACATTTTATGATAGGTTAAATAAAAATAATTTCTTCTCTTTAAATGACATTTTAGA
ATTTATATTTCTTTGTATAGATATACATGTAATTATAGATTTATTAAATGTAAAGTATTA
T
>AM853403.p.cg.6
TTCGTTTTTGAACGTGAAGGTTGGAGATATAATTTCTTAGTACATGTAACAGAGGCGATA
TTTTACGATAACCTATGACGTAATTTATACTTAATTCATTCAAAATTTCGTATTTCTAAT
ATCATTTCGTGAAGTTCATAAGCGATACTAATATCATTTTGTGATATTCCTTCACTGCAA
TCGTCAGTATCGCTTGTTAAAACACGACGATCCTACATATTGCATCAGTTTTCATGTAAA
AGTATTTGTATAAACTTGGGGCAATTAAACATAACATATCTATATCGGAACAAAGCACTT
AAATTCCTCGTAGAAACGACTCTCTGTACATAGCTCGGGCATTTAGGAACTATTGTGCAA
TCAGCTGGTTATAAAGCAATATCATCTACAGCATATCGTTCAGTTGCTCTCAAATATTTG
TAGAGATAAGTTACGATTTTATTTTTCGGCAAAGTGCTGGGAAAAAAGAAACATTTTGAT
ATGGGTTCCAATAAATATTTGACACTTAACACAGCTTTATTTGCGACAAGTTTTGTTGTT
TTGCTGTCAAGTACAACAAACGGCTGTTTTATAAGAAATTGCCCACCTGGAGGAAAACGA
AGCCTTGACGTTGTATCCAGAGGAACAATACCGTGTTTGTCCTGCGGTCCTGGAAACAGT
GGACAATGTGTCGGTCCAAACATATGCTGTGGATCATTTGGTTGTTATTTTGGTACGGCA
GAAACACAGATGTGTCAGAAAGAGAACGAGCGGACTATTGCCTGTGAAATAAAAGGAGAA
GCATGCGGAGCGCGGGGACAGGGATCATGTGTAACGGACGGAATTTGCTGCGATTC
>AM853405.p.cg.6
TATGATTTTTTGAAATGTTTGCTATTGAGATATATGTGCCTTGAACAAATTTATACGTAA
TTATACACAATTTTTGATAAATAAGCTCTTTTCGTTTACACGATATAATTTAATAAGAGA
CATAAGTCAGTTGTCTCCCTTGATTACTCTCTGAAAATGGATAGGTCCTTATAATTGGAA
TCCTCTGCTATTATCACTCATTTCTTGGCAAAACATGTGTACTTTAAAATGCCATACATT
TATTATTAAAACATTTCTACAAAATTTTGCTTTTGTATAAATATTTCAAATAACTAGTTA
ATGATAAAATCGGTTAGAATTACTGCACCATCTCATTAGGATATAGTGATAAAAACAGTG
GAATACAAATATTAGAACCAATGTATTATTTGGGTTATCTCGGTCTTTTTCTGGGAAGGG
AGGTAATAGAAAGATCATTAATGTTCCCAATTAAATGGCCATATAAGATGATCAGATGGA
CAATTAAAACCTCAGTGAATTCGGTTATTGGTATTAAAGGAAAGTTTGGGGCGACTTGCA
AGAGGTATATTTCAAGTATAGAAAAAAAATGCTTCACAAATAGTAGCTATAATCATAATA
AAGTTGCAAATAGAAAATATACATTTAACAGTTTATAATGCTGAAATTCTTAAAATGTTA
AATCTGAAGGGGTGATATTATGTATATATTAAATCGTCTGTAACCTGATAGATACCTCTA
TGTAGTTTCACAAAATTTAAAACAAATTCTATTCCATCGAAAGCTCTCCATCTGGTGAAG
CTAGAATTTTTTTTGTAATATTTAACTAACC
>AM853406.p.cg.6
GCCAACTTTCAATTTAACGTTGCCACAGTGAATCCTTATAAAAGGTATAGTGTTCATACT
GGCATCTACACCGCACCGTATACCGGTTATTACGTATTCACGTGGACAGTTGCTGCAAAC
TACAAAACCTGGTTCTCGGCGGATTTGATGGCAAATGGCGCTCGGAAAGGATCGGTTATG
GCCGATTCTGATGTTAGCGGACCATCCGGAATACATCCCGCAACGGGTTTTGTCATAACA
CATATTACAGCCAATCAGCATGTGTATATTAGATATGTCTCCGGAAGAGGATGTAGCGTG
AAAAGCGACAGCAGAACGCGCACGACATTTTCGGGATGGAGAATATATTGAGTTTTAAAA
ACAAAAAGGATTGCACTGACCTGAAAATCAAATTCGTGTATTCAAACTCCCGTTCTTCAT
TATTTTTCTCTCTATTTAAACAGATTTTATTCTTAACAGTTTCATTCTTGATGATTTAGA
TTTGTGTATAACTTTTAATAGTAATGCGCAGGCTATGGTAAATACGTGAATTTCAATCAT
CCTACACATATCTGTTGAATGACATTGATGATGGTGTTTTCTCAATGTACCTTTTGTAAA
GATCGTCAAACGATACAATTGAAGTTAATTATCACAAAATAGTATTAGTGGTGCAATAAC
AATGATTAGCGTTATATCTTCAGAAATAGGGGAAAAATGACACTTTTTGCCTTTTAAGGA
ACATTAAATAGTATGCAATTAACATTGCAGTAGACTCATT
>AM853407.p.cg.6
GGATCTAGGAATTCGGGAGAACGACGTAGCGTTACTGGATCTCGGGAAGAATGAAACTGA
GAGGCCGATTTTTGACAAATACTTGCGACCAATTTGTGTAGCAGCAGATAACGTTTCTCT
CAGTCTAGCGAAAAATCACCTCAAAATGTTATCGTCGTCACCAAACCAATATGACACATA
CACAGCCGGGTGGGGTAATGCTCCAGATAATTTTGAACACATGGACATACTGAAAGAAAA
ATTGATGCAAAACCAGAGGTCCGTTGTTAAACGGAAGCAGTGTCGAAAACGTTACGGTGA
TATAGACATGGAACGATTTTTCTGCGTTGGAGAAGAATTTCAAGAAAGTAACTCTTGTAT
GGGTGATATTGGTGGCCCATACATGGTCCAGATGTCCAACAAGAGGTACTACAGTCTTGG
ACTTGCTCTGAAAACCCGAGGCTGTACCAAGAGGAATAACTACAGCATTTTTCTGAATCT
TCTACACCCGACAGTCAATGACTGGTTATCTCAAGTTTTAGATGGATGTAATAGGGTGAA
GGACAAAGATGCCAAGAATACCGATGAACAGTAAAGAAAAGGAACTAAATATAATATCTT
GTATACTAGTACTGTATAACGTTTTATCTAGAACTGTGCTCCTTAAACGGTGCTGTCCCT
TGTTGAGCGTAGGTCTTTGTTCTTTACTAGGTTACCGATTAAAAGAATATAGAAAAAGTT
CGTAGTTTACAAATGTCCCTTAATTTTATTAAATTGC
>AM853408.p.cg.6
ATTTTGTACTTATGTTACATGTATATACAGTGAAACCTGTCTCCAACGACATTAACTCGG
ACCGACTATGAATGTCTTATATCATGTTCAATTTTCGAATAAAATTGTCATCAATTGACG
AGTGAGCGAAATGTCGTTATAAGCAGAATGTCGTTGTACACAGGTGTCGTTGGAAGCAGT
TGTCAATGTAAATGTAAGTTTATAGTCATTGTTGGCTTAAAAGAACTTATTTTTTGTTTT
ATAATTCTTATTTCTGTAAAGGGATTTATATTTCTAATGTTGTAAAAACGTGTTGCCCAA
CCCATTTGCTCTTTTGCATTAATACATACATTTTGTACTTGTATTGCATGTATATACAGT
GAAACCTGTATCCAACGACATTGACTCGGCCCGACTATGAATGTCTTATATCATGTACAA
TTTTCGAATGAAAATTGTCATCAATTGACGAGTGAGCGAAATGTCGTTATAAGCAGGATG
TCGTTGTACACGGGTGTCTTTGGATACAGTTTTAACTGTAAATGTAAGTTAATAGTCATT
GATGCCTTGAAAGAACTTATTTGTTGTTTTATAATTCTTTTTTCTGGGAAGCGATTTATA
TTTCTAATGATGTTAGAACTTGTTGAACAACCCATTTGCTCTTTTGTATTTATACATAAA
TTTTGTACTTATATTACATGTATATACAGTGAAACCTGTCTCCAACGACATTGACT
>AM853409.p.cg.6
ATATTCGGTCGGGGTCATTTTCCGGTAGTACTACATTCGGCAGTACTATAACAATCACGT
GTGATGACAATTATGTGTTACAAGGGTCGTCAAATCAAGCTACATGTCAGGCCGACGGAA
ATTGGAGTCAACTTCCAAGTTGTGCTTATGATTGTGGCGTCCCAAATGTGCAAAATGCAC
AGCATTCATATACCTGCACAACTGAAAATTGTGAGGCAACTGTTACGTGCAATGACGGCT
ATACTTTAGACGGTAATACACAAATTACATGTAATGATGAAGTAGGATGGTTATATTTGC
CATACTGTAATCGTGAGGAAAGTAGTGCGACTGCACGCACTGCAGAAGCTGTTGATGTCT
CTATTACGATGGAACTCTCTTCAGAGCCAGAAATACTATATCTGTATCAGTTTATAGAAC
AACTATTGGAAAATTATTACAGACAAGTTATGCGGGCAGTCAACGCTTATGCGGACGTCG
TCATCCTTATAATTGCGCGTTTGCCAAGTCATGCACTTCCACGACGACAAAAGAGACAGG
AGCAGAGTGAGTTGAGTCAACTTATACAAGTAAACTATAGTGTTATAGTTATCAATGACG
ATCCATCGTATGGCAGGTTTTCCACAGCACAGGCGAATCTGGTACGAAATCAAACTTTAC
CAATACTGGGTAGGGATGTGCCAGTAAACAGAACTAGTCTTTTTGGATTCACATTTGAAA
GACCTACTAAC
>AM853410.p.cg.6
TTTTATTAAACTTAAATGTACTTGTAGTTTAATAGAGCTATGTTTATCAAAACCCAATAA
TCATATTGGTAATTGTATCATCATATAAAATAATTATTTTTATGGTCACAAAAATCGCCT
TTTTTATTTTTAAAACTATTGTTCATGTTTATTTTTAGAACTATTTCTCACCAAAGAAAA
TTTCTCATAAAACAAAATTATTTCATTGACTTTTGACACTTTTTTTCAATTTTGCTGAGA
ATTTTTAGTCATATTTTCATTATTCGACGACAATGTTGTTAATTTAGTAATTAGTTCGCT
ATTAATAATTCTGGAGATAAGACATTTAAAAATTTTTATTGATCTTTAGCTGCTGTTTAA
AACTTTTCCATATGTCATATTTGTACATGAAATCCTGTATCTAAATTCAAAATTATTTCA
TTATTGATTGTTCTACACAGTATTTAATCGAAGAATGTTCTTCTTTGTAAAAGGAATCAA
GTACAATTTGAATAAAGCATTATTTAN
>AM853412.p.cg.6
TCAGCTAGCAGTATACCATAGTAAAGATGCCAATAATTTGTTCATGGTGCGTCTAGCACA
GGGTCTCACACATCTTGGCAAGGGGACACTGACCCTGTGTCCTTACCATAGTGATCGTAC
CTTGATGAGCCCAGTGGCTGTAGCCGGGCTGCTGTCAGCACTTATCTCTTGTCTTGATGT
TAAAAATTTGGTTCTCGGGAAATCTCATTACTTACTTTATCACCTGGTGGCAGCAATGCA
GCCTAGAATGTTGGTAACATTTGATGAAGAGTTACGTCCCTTACCTGTGGCTGTAAGGGT
TGGTCAGGCTGTAGATGTGGTAGGACAAGCAGGTAAACCTAAAACTATCACTGGTTTCCA
GACACACACCACTCCTGTCCTGTTGGCGTATGGTGAAAGAGCAGAACTTGCTACAGATGA
ATATCTACCAATGACACCTGTGATGGAAGGATTTGTTGTACTGAAGAAGAATCCAGACTT
TGAATCTACGTGATTCCTGTACATCATTGTCTTCTTTTATAGTGCTCTATCTTTATTATA
TAAAATGGACAAAGAATTTCCTGATTTACAAGTATGAAAAAAGGAAAGGAATTGTTTATA
TTGACATGAATTTGTTCATTCAGCATACTGACCACTATAACATTTTCTCAGAAAGCAAAA
GTAGTTATATTTCTTTGAAGCATCAATAGGTTCAGAACTTCGAACATCTTAACAGGTTTC
AAATAGAATGTGTTTTATACTAAAATAGAACTTGTGGACTGTGGTAAGGAAATACCTGCC
ATCTACAATGTCATCCTTATGCTT
>AM853413.p.cg.6
TTTGAAGATGAACAAGGAACTAAACAACATTTATAGCGAGGTCAACCCGGCTATAATAGA
GGAGTTGGCACAATCATCTGCTCATAGGTATGAACTACAATGAACTAAAAGAAAAAATAT
GAACTGCAAGAATAAAATGTTCTAATTGGTCTTAACATTCCTAACATTAATACTGCCATT
TACAGTTTGCATATTACATATAGGATTTTAAATTAGCAGTCTACCTGTCAGTTAAGATCT
ACACAAAAAATCCAATCAAACACTATATTTGTAATTTACTATCGATTGAATTTTAACCAA
TCACGGAAGTACCTGTATGGAGTGGCAACATTTCTAAGACGTTTCGAGAACCCTGTAATT
CTTCAAACTAAGATCTACATAGGCGAATTGAATCATAGAGATGACAACAATGTACTTTTC
ATTTGTGTTATACGACAATATTTATCTGGCACTCATGAATATTTCGCATAAACCCGTGAA
AAAATCTTTGGTTTCCGGACATTAAGGATAAACATAGATACTACAGTAATTCAATATGAT
AATAACTAAATCAATAGTATACAATAGTAAGTAATTGCTCAGTAGATGTAGCATTTGGCC
CCAAAACTGAGAGAAGCTTCTTCAAAAATTTAATGTCATATTATTTTTCTGTATAAATTG
GCTTGTAGGTGGATGCACATGCTTTACACGATTTTTCCTACGACTCACGCACGAAACAAA
CCACCAACGACAATGTACGGATATAATGTCATGCAATAAGAAGATTCGAAATTTCTATGT
TCCAAGGATAAATAACTAAAATAGAAAGAAATGTTAAAAATAAGTTCTTTATATAATTAC
TTTAAACGGGTAAGTCGTGAAATGTAAAAAAGCCAACATTCATGTTATATTACACGCATT
TAAAAAAAAG
>AM853414.p.cg.6
TTTTGTGTTTATGTTAATTTTACTCCTAAGGTATTAAAGCTATTGCTTTCAATCTTGGAA
CAATTCTTTTTACGATCATAAGGGAAATGTACAGACCAAATGACATAATCTTGCTGGTAT
TTTAAAAGAGTTATGGACCGTTTTTGGTTTGGCAATTTAGGAAATTTTTGTTTACTTTTT
TGTTAAGGTTAACTTTACTCCTAAAGTATCAAAGCTATTGCTTTCAAACTTGAAGTAGTT
ACATACTATCATAAGGGGACTATACAGGGCAGGTTGCATAAATTTTGATGGCATTTGGGT
AGAATTATGGCCCAATTTATTTTACTTGGGAACTTGGAAAATATGGTCAAGTTAAAAATG
TTTAGGTCCACACTGCTCATTAAGTATCAAAGCCATTGCTTTCAAACTTATAACACTGAT
ACAAAGCAAGTTTCATAACTTTGACATGCATTTTGACATAGTTATCACCCTTTTTCTGTA
CTTATGTGCATGTACTTTAAAATTCAATTCAGCAATTGTGAAGTTTTGATTTGATTTTCA
TGATGGGCCTCTTCAGCTTTTACATGATTGTAAAAAAGTAGATATGCAGTCTCACTCGCA
GCATCCCAAAGGCAGTGCTCTTTCTTTTTTTTTCTTTANAATTTTTGTGATCAATCTTCA
AAACTACTGGAGGTAATTCAATAGAAACTTATTTCATATCTTTTGGATTAAAATTGATCT
TTTTCCAAGACCAATAATTTGTGCATTTATTCTGAATGGTTCTTCCGCTTTTTTA
>AM853415.p.cg.6
ATCATTTTGTGCTGGATTCGGTCCACAAAAGGCACAGCGGTTATATGATGTTTTTCATGA
ACCATTTGTTAAAGGTAGAAAAATACCTAAAGAAACAAGAGCAGATTCCAGTCCTACGAA
GAAGGCTAGCTGAACAAAACTAACAATTGAATCAGAGGAGTGATTAGTCATGATGTTAAA
ATGGTAGAGATGCTGTTTTCAAAGAAAGCATAGTGATAGTTTTTGAACTGTGACGGACTG
TGATAATAATAGAGCCAGATGAAGGAAGCATGCATGAACAGATATGGAAAAACGTCGGAA
GCTTTAACAGATAAACTAACCTGCATTGCAGATTAAATGTGAAAGCAGGTCTGCAAATAC
AGCACAACTCTCACATAAAAGTTATACTGTATGTCATAGAAACTTTATTGTATGATTTTT
TTCATGAGTGATATTGAAACAAGTTTGATATGATTTTTTTTCGTTCAATTGTTCTTGCAT
TTCTTGTTAAACATATTTTTAATTAAAATTATTAAAAAATT
>AM853416.p.cg.6
GAATGATAAGATCATATGCTTCAAATTGTAACCCCTTCACTACAGTTAGTTTACATCGAG
GGCATGACATTGACTTCTTTCATGTTAAGAAACTGCCTACCTAGTTTATGTGTTATTGAA
TCTATTATGGGTACCCCACAACTCCATCAGCCCCCACCCCCCAGAAAAGTATGTAGAATA
TACAGTTTCTGTAACCTCTTTGAATTTCTTATTTAAATTCTTTAGGAGGTTGTTTTCTGT
TGTCATTCCAGAGATGATGAATTAATAAGACTTATTTCATTCGGCAGCATCTTCCTATTG
ACATGAGTTTCGTCACGTGAAAAGGTACCTTCGGGATTCTCAATGCCCTGTTCTTAGATT
ATCTGCACAGGCTAATTAAGTCCCACACTGTTGGCTAGCTAGTATCACACATTAGATCTC
CTCTGTCTTGAGAGGCAATATTCTGAGCTTGTTTCAACTTGATTAATGTGCAAAGCATTT
TGGGATTACGCTTTTCAGAAAATCGCAACAATTCCCGAAGTTTCATATTCATGTGACACG
GCCTCAAATGGTAGTCGCCTATCATCCTAATGCACAATTCAATATTGTTGGTAATTTTGT
TGTTTAAAGGGCCAGAAATTTTTTT
>AM853417.p.cg.6
TTTTGTATTTCGTTAATTTGCATTTTAAATTAATTATAGTATTGAAATTATTTGTCTGTG
GCTAGAGTTCTTTTATTCTTTGAGTAGAATGACATGTACTATGATTGTAAAAAAAAATAA
GAATCTATGATAAATTTGAAAAGATGTATACCATTTTTATTCTTGTTTGAAAAAAAGTTT
AGGGTGTTAAAACATATACAATTTTTTGATACATCTGCACAAAATGATGCCAAGTAAAAA
AATAAATGAAATACATTGTGAAGGAATTATTTGTTATATCATATAGATGTTTAGGACAGT
TTTTGAATATTTTAAATATTTTAAATGAATACTTCATTGTGTACTGATAACCATAAATTC
CCTACACGCTAAGGAAAGGTAATGTACTTATGTGAACAGAAATTTCTCTGTTTTTCTTAT
TAGTTACATTTTTGATTTTGACATTTAATCATTATTACAGTCGGAGGAAAAACTGCCCAT
TTTTTATATTGCTAACTCATTATGTTTAAATGTATTTCTTTATCCAGTTAGTATTATTGA
AAGAATCAAATGTTGTGTTTGTTGTTTATATTTACAACAAACGCTGAAGTACTAAAGTAC
TTTTGTATTTCTTTAATAAATATTGTTATGCACATAT
>AM853418.p.cg.6
GCCAACTTACCGGTGATATTGAGCAAAAGGCCATCAATTTCCTAGAAAAAGGATATCGAA
GAGAACTAACATTCCAACATAAAGACGGATCATTCAGTGCCTTTGGAGACAGAGATAAAT
CAGGAAGCATGTGGTTATCAGCTTTCGTTACAAAGTCCTTCCATCAGGCAAAGAAACAGA
TTTTCATTGATGATGATACTATTAAACGTGCCATAGACTGGATGATTAGCAGACAGAATG
CAGATGGTTCATTCCCAGAACCTGGACGTGTCATTCACAAAGATATGCAGGGCGGTTCGG
CATCTGGACTCGGACTAACTGCTTTTGTCTTGATTTCACTTCTAGAAAATAACGATCTTG
GAGGCAATATCCAGCAAAGAATTAACAAGGCTGTCACTATGGCAACAGGATATGTTGAGA
ACCAGCTGTCAACAACTACTGATGATTATGCATTGGCTATTAGTAGTTATGCCTTGCGTC
TTGCTAAGAGCTCATCTGCTGACATCGCCTTCACCAAATTGAACAATGACGCAATTGTAA
AGGATGGTATGCGCCATTGGCACAAGGCCCAAACAAGCTCCTCCAGTCATCACTATTGGA
GACCTTCTCACTCTCAGGCTAACCCAATCGATATCGAGATGACGTCATATGCTCTCCTCG
TACAAGCAGCTAAACAAGACTTTGGTAACGGCATACCTATAATGAAATGGATTAC
>AM853419.p.cg.6
CAACTGTAATTTAATATCAGTTATCTGTATTCAACCATTTCATGTTTATCAAATGTTTCA
ATAACACTCTAACATCAGGTTCTAAGCATGTCATCACAAAGTCTTTTGCTGCTTGTGATA
CTTCTTTACACAATGTCACTTATTTATCATTCCATCTTTATAGATGTCCCAAGGTACGTC
TACATGTCCAGGCAAAATCGAATAAGCCAAAATACCAACAGCCCATATATTGCTTTGAAT
TGGGTAGAATCGGTTTCCATTTAGAACTTCAGATGCCCAATCAGCTGGTGTTCCTTTGTT
TGTTGAATCAGCAACTAAGTCTTTTACATTGGCACAAGCACTGAAATCACATAGTTTAAG
CTGTTTTGTATTTGGATCAATAAGACAGTTTTCAACTTTGATGTTCATGTGTGATAGTCC
AGCTTTGTTTTGCATATCCAGCAAAATTTGAACAAGTTGTTTTATTCTATTTCTTCTTTC
ATCTTCTGTTAGTGGTTTCAGTAGTGAATAAGTACAATAGTCCAACCCCGAAACTGTTTC
ATTTCCCCCTCAAATTTAGGTAACACTTGTGGTACCCCCTGAGTCGTAAGAGGTATTATG
ACTGTTAAACCGTGTTGTTGATTTTCATATTAGGTGTCATTTTCTGTTGATTTAAAGTGT
TGGAGTTCTTTTCTGAAAAAAAAAATCAGTTTATTTTCTATTTATTCACGTTTTAATTGA
TTTAACTGCTGAAAGTTGTTATAATCTTCAATATTGTCTTCTTTTGGTCATCAATGAATG
TAAATCCGGCATTAACCAATGTTGCTTGTGT
>AM853420.p.cg.6
CACTTAATCAGAAGTCGAAATAGTAAAATTTGAATGTTAAAAACGTGTCATTAAAGTTAC
AACAACACCAATTCTTTTTAATATCAGTATGAAATCTTCTACAAAAGACAAATTTTACCT
ATGTGAAACAGTAGTTTTATCATTTCCTTTGTTGATTTTGCGCCACAAGACTGTCGTGTT
TTGATTTTTGAATAATCATTTGTTCTAATATATACTATAAATTACAAAAACTAACAGATA
AATTGACTGATTTTGTCCCTGCTGTATATTGTTTTTTTTTTTTCATCGATGGCGTACTCC
GAAAGACGGCTTGAAAAGAAAACAAAATGTAACCATTTTGGTAACAATTAGTTCTTAAGG
TGAGAAGGGCGTTTTGAGACTATAGTTTATCCATATTTTGTATTACAAAACAAAGATCAA
ATTTAATACTTTAAATAGCTATTCAAATTGGAATAGTAATTCAGAAATCAAGAAAAAAAG
ATAAAAAAGTTTATAAAACACTAGAAACTCATCTAGAAGGAATATTTTCTCATATTTATA
AAACAATATGTATCATCGAGCAAAATGATGACCATATTAGACAATACTTATATCTGATAT
AAACGTAGACTCGTTTAGAAAAGCTATAACAATTAAAACAATCATACAGAGATCAAATTG
TCTAACAATAGTGGCAGTGTTTAGATTTACATTGTGTAGTCATGCGAGAGGTGGCCAGGT
AATATCTCTGAACACTTTTCTTGGTATAAAACGAGGAACTTTTAAGACAAATGGAATAAC
CTTGACCAGAAAATCAATGAATAATTAAGAATC
>AM853421.p.cg.6
GTATAGTGTATACGATATATATCATATTCAATGTTTTATCTTACTGTAAAGTCCTTAATT
AATACATATATAATGAAATTTAACACACCAAAAAAATGTTTTGATGTTTTATGTTGATCT
AAAACTGATGGTTAGAGCTGTTTAGTAACATATTAAGCACTATTGAGAGAGTCCAATTTG
TCTCAAGCATTTAAAGGGAGACAACTCCAATAACATATATGGTAAAAGCCACGTTTATGT
AGTAAAACATGATGAATATTGGTCCCATGCTGGTACAGCCATTGACAGTTAAAGGAAAAA
CAATAAAGCGATTCATGGACTCAATGAACTCGTGGATAAGAAAATTTATGGTAAGGTTAA
TTAACAGAAGAGAATATTTTGTAGAGATGTCATGTTGAGTGGAGCTAGTGCAGGATGGTT
GTATCTCATATCACATTGAGGAGATGCACACTTACAACTGTTTTGCACTAGTAAAGCCCA
CAATTAGTATTTTGTGGTCTATTTATTGATATGTTAAGTTAAAAATAAAGTAAAGGTTTG
TTTTGTTATTAAGTTTATACATTTGATCAAGTCATTGATTGACTATAATTCTTTACCTTG
TCTTGTTTGTAACCTTTCCTCATGGTGGTTAAACATGCACTATTACCCACAATGTTTACT
ATTACCCTCAATGTTTACTATTATCCTCAATGTTTACTATTACCCTCAATGTTTGTGCAA
ATACATATCTGACTGTCATTACAGCCATTATTCCCTCAGTCACTTTACATAAAATTTTTC
ATACCCCTGATGTTGCTTCACATGCATACCCTCAAAAA
>AM853422.p.cg.6
CATACCTTTTTCCATATTTAAGCAATTCTAAGGTCAATTTTGCAAACATGAAACTTAATC
AGAATAAAGAATAGATTTCACTTTATGATATTTACATAATATAATGTTTTTAACATTTAT
AATATTTATCAGAAAGAAAAAGAGACGTCTTACTCAAGGTGATAAAACAAACCAGACACC
AGAGAATTGGAATAATAACACCAATATTCCAGCTCAAAATAGCTTTCAAAGAAACAATGA
CTACTTTGTTCTTGAATCAATAGAGTGTCAAAACGACAACGGGAATGAAACTTATGATAC
AGCAATAGAAGAACATATGGCATCTGACACTATGAAAGATATTGCAGACTCTAGTAAAAT
AAAAGCAGAAAATGTCTATAATCATTTGGATGATGAAACAAACTATGATCATGCTATAAC
AAATAATGAAAGAAATCCTTCAGAGTCAAATGAAAACGAGATAGATGAAACTTATGACAA
AAGTATTGTTGCAACGAAAATAAATTTTGATGGAAGACTATTAGACAACATTTACAATCA
GAGCGGAGCAAATGAGGAGGATGAGTACAATCTTCTTGGGCCTGAAGTTAAAAAACTTAA
AACTGATAATGTGTACGGTGTTCAGGGCAGAGGAAGAGAGCACATGGGAAATGAATATGA
CATGAGTATATCAAGACATTGTAAAATTAACGAACAAACCGACAATACATATTCATGTCT
CGCAGACAAAAGTAAAATTGAGAAATAATTATCAGATTTTTTTAAAAAAATATGTGAATA
ATAAATTGATCTGTAATTGTT
>AM853423.p.cg.6
ACCAAATGAGAGTAAAAAATGAACACAAATAATCATAGATATATTGTTCGATATAATCTG
TTCTCATTATACATCTAAGTACTTATTCATTCATGTAAAGCTGATAATCCCTAAATTAGT
TATTAATATGTGATGATTTTAAAATGTGCTATTTGTTGTTAAATGTTAATATCTGTATGA
ACATGGTTTCTGCCTATACAACCAGTGCAGACGTGTCTTATAATCTACACTTTTTGCTAT
TGAGCTAGTAAATTTTTAATGAAAACCCCTTTGAAGAATTTCATTTATATTGCTGCTTTT
GCAAGGAATTTAAAATTGGACCAGTCCATTTTAAATATTTTGTGGTTAAAGTTTGAAAAA
TGAGTGAAATCCTTACCTTATTTTCAAATTTGTTCTCGTAGAATAAGATATTTAACCCCT
TGCGTGCTGAGAAATTTATCGTCTGCTTCATGTTTAATTTTTATTCACTTTTCTCAAAAT
TCAGGGGTACAATGTTGCCTTATCATTATCAGAACCATTAGGTATAATACCCAAGTAAAA
GGTACTGTTTCGTTTTATTGTAGGAGATAAAAACATACAAAAGATTTTTATTGTACTTGT
AAATGTTATGAGTAATTTGGCATCTGTTCAGGTTTCAAGCCGTTTTCCATTCATGTAATA
TTTCCTCTGAATTTTGAGAAAATGTGATAAAAATCAAACATGAAGCTGTTGAAATTTTAG
CAAAAGATAAATTTTTCAGCATGTAAAGACTCAATAACAGATAT
>AM853424.p.cg.6
AAGATTCCCTTGAGAGCAGTATCTTCCTCTTGCTATGGAAAATTAACTATTTCCTCAATA
TAGATTCATCATTTTAGCTTAATCACTTACTTCTTAAATACTGCTTATATATTGATTGTG
AGGTCATAAAATGTTTCTTTTCAAAATGTGCGTAATTGCTAGTGAGTGTTAATATACCCA
TGGGTAACCCCTCTGCTTGTTGAAGTGGCAGGTTCAGAATATTGTACCTTCTGATTGGGT
GATTTCTGATACCATCTGACCCCCAGAGACGTAGATGGGTCTAATTCATGCCAGATGCAC
GCCTCTCCTACATTTTCTTTACTGAAACATTTGCCTGTTTGTTATAGTATATCGTTCTTG
TGTTCATTGTTGATAAGCCATTTGTTTTCTGATGCTGGAAGAGGACAGTTACCTAGGATT
TGCTTATGATCCTAATATGTCTGTGATGTGGCCAACAGGGACTTTGGGAGCTAAACCCCT
GGTAAAAAACTTTTTACTAGCTTCTTTATCTTTCTGTTATTCCGGAACAAAGTTTACCCA
TGTCAGACATCTTGAATTTTGCTAAATTTTTAAAAAGTAGGTCAAACAACATAGTAAATT
TGTTAAGTTTTCTTTGAGAAGAAAATGTTTGTAGGTGAAATTGAAAGATTATTCTTTAAG
CTGTAAAACTTAAAAAAAAGATTTCTTTGTTACAGTGGAAGTTTCAGCTTGTGTATTTTC
AGTTCTTTTGTCTTCCTTTTGATTTTTTTAGTAAAACTTGTAGTAGACATTCTTTCAGT
>AM853425.p.cg.6
TTTTTGAGATGCTATGCGACAATTTCAATAGAACAATACGAAGTTACGTACACAAACTAC
TTTCCACGTAATTGTAGAATGTTCGTACATATTCCAGTTTATAGAGGAGGCTTCATAAAC
CGTAGAGATAACAAAGATCGTGGAATAACGCAATAGTACAAGTGTTATTATTTCATAAAA
TATATCAAAAAATGAAAAATAAAATCTGCGACTGTTAATAAATAAGAACATTGCCTGAAG
ATAGATATAAAAGCATCGAGTTTAAGCTTTTCAGAAATCAACATGATTTTTTTTTATAAT
TCAGCAAAGATAAATCAAGAGAAATTGTTGAAAAAAAGTAGGAACAGAAGGAACAAAATT
AAGCTAATAAAATTCTCCGCTTCAAAAGAAATGTTAATGTTATGCAATCTTGATCCGGTT
TTGACAGAGATATATCAATACGAAATTCGTTGCTAAGTGAAAAGAGCTTCAATTGAAAAG
ATACCAATGCAAGGATGTTGTCCTGTTTCTGGTACCCTCTTTCGGTCAGACGATGACGTT
ATATGTTGGGTCTTTCTGAATAGTCAAGAAAGGACTTCTTTAAAAGTTACATTGATGTCT
TTAAACATTGCTGGCAAGAGTGTAGTGCACAGATACTGTATAGGGTCGTCATGAAAAATA
AGCCTTAGATATGAGGCACAACACATACCGGATAATCTAATATACCAGTATATC
>AM853426.p.cg.6
GTTGGGGTGCTGTTGCTTTTGTCAGGATAGAGGGAATAGCTGCAGTGAAGTGTTTCAAAA
ACTTAGATACATTTATATTTTCATTAGAAGTGTTTTTGATATTTGAGAAAAAAAACATCG
TGAAATATCTTCACAAAAGTAGAAATATTTATAAAAAAGAAACCTTAAAAGGTAACGAAC
GGAACTGTTAAATATTTTTGATAGATTTACTCTTGCTAAACAGGAAAATGCCCTCACTTT
CGTCACCGTGGTTTCATCAAACCGGAAGTGCTCATGATATACACGCGCATTCCGGGATTA
AATCTCCTACCCAAAGTTCTATGAGCGAAACGGAAATGGAGGAGCTTAACAAGCGTCTTT
TAAGACCGACTACATCGTCAAACGCGAAGAAGAGCCAGTCTTGGAAACTGGACAATACTT
TTTTGGAACTTGGCAGGCACTCGTGGGCTAAAATGGAACTGTTTGAAGACTGTAAGAAAT
GTATGTGGACACCAGATGGCAGTATAAAACATTCATGCAAGACCAGACCAACCGAGAAGA
AACTGAAAGGAACAAGAAACCCATACCTTTGATGTAAACTGGACATATTTTTGACGTCAT
GTTTAAAACGTCATTATTGTTTTTGTTGTTAGATACATAAATGGGTGCTCAACCTTTACA
CTTAGTCATTACGAACTTTTTTGCAGAGCAATTTTTTTATATACAAATCTTA
>AM853427.p.cg.6
CGCTGCGCACGGAGCACACCTTACGATTACTACACCTGAAAAAATTTATTTTAAATCTTT
ATCTGCGGACTTAGATTCTGTTCCAAACGTACAATATGTCTCTATTAAACGTTAATACCC
ATACACCGTTGGACATGGAACTAGGAATCTTTCACAACGAGGATGCTGATGAAATGTTCC
TTAGAAGACTGTCAGTTTATGCTACTATAAGGTCCGGTGACCTGAAGAATGATTTCTCTA
ACAAACGAACGGACGGTCATAAATCTCTATTGGACCTCTTCAAAGTGTGGGATATAAAGG
AACAAGTCGAACCTGGTTGTGACGATAGCTTAACGGACCAGTCGCCTGAACAGTTGGAGC
TGAGAGAACATGAATTACTTGTTAAAGGATTTGAAATTGACAGTCGCATTGCTCCGGGAT
TCCGCTATAACGTTCGTTACATAGGGACCAACGAGTATCTCTTCAACGGAGAAGCTAGAA
GACTTATCTCCATCGGTCTTGGTTATGGTCGTCGGATGACCTTCCAGGGAGACAGCTTGA
ACTTCAATGACTGCTATTTCTGGTCGGACAGCATTCCAAATGGCTATGCCCTAAGTGTTC
AGGCTCTAAAGGAAGGAGATGTGTTCATTATTACTGATGCCGAACAGCAAACTGTTGGCT
CTGTTGAAGTCCAAAAAGTGGGCTTTCCCCAGGTTGAAAAAGACACTTGTATTAAAGACA
ATGCAGTTGTAAAGAACGTACAAGTTCGATTTGCATGCTTTGTAAAAATGTTTAACCACC
ACAGTCAAAACTTGATGAATGTGAACACACAAGATTTTGAAGTGGTCGAAGGTACTGCTC
TATT
>AM853429.p.cg.6
ATGATTGGTCTCATTGAGTAGATGATCCCTATTGTTTTAAGGGTCAGCAGGTCAAAGGTC
AAGGTCACTAGGACCCTGGATCAAAACAAAACATTTCTGCTTGATAAGTTGTTATCCTTT
TAGCCCACAGTCTTCAACTGTTGGGGAGACATATGTTTTTATCAAGAACAACCTCTAGAT
TGACCTTGACCTTGAAATGACCTCAAGGTCAAATTATTTAATTTTGTTAAAATTGTCTTT
ACTTTGTTATTTAATGACAGATTTGATTGATATTTGGACAAAACAACACAAATGACAAAA
CAGAGATGTTGAATTATTCAGGAGTGACCTTGACCTTGAAATTAACTTGACTGTCAAGGT
CAAATTCTTGAATTTTGCTAAAATTGTCATTACTTTGTTGTTTATGGACATATTTGGTTG
ATATATGGACAAAACATAACTTATGTCAAAGCCAAAATGTTGAATAATTCTGGAGTGACC
TTGACCTTGAAATGACTTTGACCGTCAGGATCAAATTATTGAATTTTGCTAAAATTGTCA
TTTCTTTGTTATTTATTGACAGAATTGATTGATATTTGGACAAAACATCACCTATGACAA
AACAGAGATGTTGAATTATTCAGGGGTGACCTTGAATGACCTTGACCGTCAAGGTCAAAT
GATTGAATTTTGCCGAAATTGTCATTACTTTGTTATTTATGGACATATTTGATTGATATT
TGNACAAAACATCACTTATGTCAAAGCCAAAATATTGAATGATGCT
>AM853430.p.cg.6
TTTCTGAAGTTTCTTAAAATTTATGTACTCACCTGGAGGTATGTAGCTTTTTAAGTTTAT
AGGATTTATTTTTGAGGTTACAATGTCAATACTCTTTTTGATTGTTTAATTGTGTTATTT
ATTTGAGTGATGTCACACGAAAATGTACCTTTTGTATTCTCAATACCCTTTCGATCAATA
GATACACATGCTAAAATGTTTGTTAGTATGACACAGTATATCTCCTCTGTCTCAAAAGAC
AACTTTTTTATCTATATTCAACGTGATAGATGCACAAAGCATTATGGAAATATATTTGTC
AGAAACTCACAAAATTACAAAGGTAAATTTTCGTGTGATGCGACTCATTTATAATGTGAA
TTTACTGATTGGTGTAATAATAACTTTGTTATATTTTGGTTATTTATCCAACAAAATCTT
TTGTCATAGATTATTTTTATTTAAATGTTTTTTATTGGTATATTATGTAAATGATTTTAT
TTAAGATGTAAGTACTATTGATTTTTGTAATATAAATGTTTCGTCTTGTGTAAAATAAAT
ATTTTTCTAT
>AM853431.p.cg.6
CTGAGCAACGTGCCGAGAAAATGGGTGCTAGTACCTCAGTGTATGAGGCAAATGGTCAGT
TAAAGCCATATCCTTACCCATACAATGCAGCTCACAGAATTTGGCAGTTTCCATGGAAGT
TTCATTTTGCAAACAGTAAAACTTTTCGTGGATTGTTTTATGGTGTTGGCCTTGGGGGTT
TATTGTTTTTCAAACTTCAGACATTATTGAGATCAAAGAATAATAGAGATATGTGGAAGG
AAAAACGATCACATTATGCACATACTTTCTTTGATCCACCAGCACCACCAAACTTTAAAA
TGTAGGAAGTTAAATGGGTTGTTCTTGGAAGAATAATCGCTTGTACCATTATACAATGTA
GACTGAAAAATGAGGAATATTATTTGTGAAATTTTGGATTAAATCGATAAGTGAAAAGAT
TGTACAGTTTTTGAGACATGACTTATAATTGATTTGACATCTATAGTATGAAAAGAAAAG
ATGGGGAAAAAACAAATAAATTAAAATTTTTATTCTGT
>AM853432.p.cg.6
AAATTCATATTTTCTGAGGAGGTTTGTTTCTTAAACTACATTTTTTGAAAAAGAAATCAA
ATTTGTAAGTTTTGAAAAAATCTAAATTTTTTAAAAATGTTGTGGTGTTGGGTTTTTAGG
TACACTTTTGTGTTACTTTAAATAGATTTACCAACTTAGAAATGGTTCTATAGTTTGCCA
GGAACAGTGGTTATAATAATTTTCTCACAATTAGAAAATCTACTTGTTAGGATGACACCA
CCCTTTTAATGCAAAGGGAAATATGAACAAAAATACTGAAAAAATTAATACTAACTAACG
TTTTAATGAACAACTTTTATTTACACTATTTACACATGAGTTAAAAGTTCTGTTATAAAA
AATTTGAGAGTTACGGTAAATGTAATATATTGACTCGCTATTGGTCAGCTTGTATTAGCC
ACTAGCTGATAAGCCCCGCCTCACTCCACCTTGTATCACCTCACTGTTATAACTTTAGTA
TCATTAGTGAATAGATTTAGAAACTG
>AM853433.p.cg.6
ACTTTTAATAATTCAGCCTGTATAAATGGAGGTCGTATATGATGAAGAGGGTTATGAAAT
TTCGACGGAAATGAAAAGTGCTTTCTTTAAGGATGGTTATATCATTGTAAGAAAATTATT
CTCACCAGAAGAGATTATGCAGATGCTAAGAAACTACGAGCAAGGGAAGGCCTATCACCA
GTATGAGTTCAATGTAAAAGATAGTGAAGGCAAGTCAACCATTCAAACCACTTGGAATTT
TCCAGGTTTTGATGTGTTTGGGATGGCGGCAAGAACGCAAAAGTTGGTGGAAACTTGTTC
ACAGCTTCTTGGAGGTGAAGTATACCACTATCATTCAAGGATTGTTATTAAACCTCCTAA
AACAGGTGGACAGAGATGTTGGCACCAGGATTATGGGTATTGGTATAACAATTATGTCCT
CTTCCCCGACCTGATTACAGCCTTCATTGCCGTTGATCCAATCAAGAAAGAAAATGGTTA
TCTACAGGTTTTACAAGGTTCACACAAAGCAGGAAGAATTGAACATTCTCTTACTGGAGG
TGAAATTGGGGCTGATAACGCCAGGGTACATGAGCTGCAGAATACTTGCCCACTTGAATA
CATAGAGCAAGAACCAGGTGATATTATTTTTTTACATAGTAATACCCTGCATAAGAGTGA
CGTCAA
>AM853434.p.cg.6
ATTTCTCTGACTCTGACTTTGGAGTTGATTTGGAGTTGAAAAGGAGGACTTGTAATATGA
TTTTTTTTCTCTATTTTATCTGTTTTACTATTGTTCAAATCTAAAATTCTAAAGCAACCA
ACTGTGTGTGTTTTTTGTGTTGAAAAAAAGTTTTTGAGAAAGCTTATAATTGTTTTAATA
GATGTGTGCCATTGCACTTATTTTTACATGTGATGTGTTGGAATTAAATGAGAATTTACC
TTGAACTTTTTTTATGATAATTTTTGTCAAACAGCAATATGTGTGACTGAATACTGTACA
AGATTCAAAGTGAGTTGGAGTTTGTTTGTTTTTTCAGTTGAAAAAGATTAGAAAAACAAA
GCCAAACAAAAATTATTGCCAATGTTTGTGCAAATTTGTAGACATCTTGGTGCTTTTAAA
AAAAAAAAAAAAAAAAAAAGAAAGGTCAGAGCTGATGAAATAACACATAACCCGTTAAAC
TAGAAATTAAAAGAAAAACGTATGTGATTTTTTTGATGAATAAAGAAATATAAATAAGTT
AAAGCAAATGTCTCCAAATTAAGTAAATAAAAATGTTTTACTGAATTTTAATGTCTTCAT
TTCACTGTCTTGTAATTTAAGTTACACATTTTTTGAACTATACCATTAAACGATATTCCA
TATTGCTCATGTGAAGAAAAAATAAATAAATTTTTTAGCCCAAAAAACAACAAAAA
>AM853435.p.cg.6
TGATAAATAACAGAATGAAAATCTTTTTTATTTCATAACCACCCTAAAAACTGTTAATTT
ACTTTTATTTACTTAACATAGATAATGTAAGACACAACGGCTGTCAAAGGAATGTTTTTT
TTTCAGATTGGCCTAGACAGAAGATGAGAACTTATTTACGCCTGTTAATTATAATAACCT
TCATTTAATAGTTCTGTCTATAAAACGTTTGTCTGTTTTGGCTTCAATGTCAGTAGATCC
GTTTCACGTATAATTTCAACTTTGTCTCTCTTTTCCTTGCTTATAACTCTAAAAAGTCGT
CGTAAGGTTAAAGTATGAAGTAACATTATATATGACGCAAAACAGAACTGAGAAAAAAAA
TCATTCATGTAACAAAACCCTTATATCCTAACCAAATATTATTTTTCTTTTTTTCAACAC
TGTCTCTATATTTTTAATAATAATGAAAATGGACTGTAATAAAATTGTTTTATACTGAAA
ATTCCCAGAGAAACGAATCTCTTCTTATTGTACTTCTGTTAACAACAACAACAAGAAAAC
TAATTAATAAGCATATGAACAATTGGTTCAACCCATTTAAAACCTGCCATTTAAATCATA
GTTAAATTTTGTCATATCATTAAGCTGAGTTATGAACATGCTCTTGCGTAATGATTTAAT
ATAATATCTTACGTCAACAAGAATTACTTATTTGACCAATAAAAACTATGAAAA
>AM853436.p.cg.6
TTATTTCATTTTAACACACACTTGCTATAATTGAAATCGTAGGTTCATTTTATTAGTGAT
TAACATTATTTGATACTTAAACTTGTTCTAGGCATTATTGAAATCATAGACGGATTTATT
CAATTTATAATATTAGTTTTATTACTTTAAAATGATTGAGATTCAGCCATTTCCCGAGAA
TACCTCAGATATCGAGCATTTTGGTAGTACGAGAGAAAAAGGGACCTGGCAAACATTGAT
AGTTGCTATTTTCTTGTCACCGATCATCGTGCTCGGAGTCCTTGGCAACATCTTCTCCTT
ACTGGTATGGGTAAAAGGTCGTCGTCGGGAAACCTCAACAGCCCGTTATCTGTCATCATT
GGCTATTGCAGACATTATTGTTCTACTAACTACGGCAGTCGAATTCTGGGTCACCTATGT
CTTTCATATTGATGTCAAAGCGGAGGGGACATTCTTATGCAAGTTTTTCTACTTCATGGC
GTTCTTTACGCCCTCGCTCTCGGCGTGGATCCTCGTCGCTGTCACTATTGAGCGAGCCCT
CAGCGTGTGGATCCCTCACAAGATTAATGTAGCCTGCAGACCAGTCACTGCTCTAGTTGT
TTCAGGTGTAGTGGCTTTCATACTATGCTTGCTGTACCTTCCTGTACTGATGGGCGTTGA
TGTTGTCAGCGTCTTTACACCCACGAAAGCGTGGAACGAATGCCGACCTCTAACCGACAC
CATATACCGAA
>AM853437.p.cg.6
TAATTGTTTTTATCCTGTACAATTTTTATAATAGAGAGTTCTTTCTTATAAAGCAGTTGG
ATTAAAGTTGGCAGAAATGAGAACCTTACACTGCCCTCCAAAAGTTCCGCCACATATTAT
AGAAAACTCCATAAATCCTTATGGCTTTTCCAAAAAAACTGAAGTAACTCGAAAATATTT
CCATTCAACATTAAAATTTCAAAGTACAGCAGCAGCCATGCCAGCATATGAAAACTTGTT
TATAAAATTGGAATTTTATGATGTGTTGGTCTTATTATGCTTTTCAAATAATTATATAAG
AACTTTTGATTCATCCGATTTAATAAGAAATTGCTTATAAATATAGATTGAGTAGAAATT
AAAATACACTGACTGCTATGGAAAGTAATAAAAGAGGTAAGAAGCTTTTGGAGGAAAGTG
TATTTCTTTTCTGTAGCTTAATGATTAATTGAACATATTCATTTGCATTTCTTTTGTTTT
ATGAATAATGTCAGAATAGCAACAACAGTATGAAATAAAAGTCAAAAGTG
>AM853438.p.cg.6
ATCAATACTCATTAACTGGTTAATTATCATGTAAGAGGCAGCAATTAACTTAATTATGAG
GTTGCAGTGCTGCCCAGATCTCACCTGGCGGTAACAATCCTGTTCATCATGTGCCAAATA
GGATGGAGCAACAGAGTAACAGTAATGGTCAAATTATTGGTATTATCCTATTGTATTTAT
TCCATATGGTCCTATTTCCCCTTTAAAGAATTTAATGAAACTTTGGCCAACACCTAACCT
TTTCAAGTAGAAAACTTTTGAAGATCTGTGCCTTTAGTAGCTACCCCATAATTATTTTCT
TTTAACATTAACAGTATTTTCATGATAGTTTGGTCAAATTTTAAGTTTTTTAACCATAAT
GGGTCAATTTCAGAACACTTTACCTAAAAGCAGTTGATTCGGGAGCATTCCTTTGTTTAA
TTGATGGCCTTGTTAACCATAATTATGATAACGAGACACATTTAGATAAGGTAAAGGTCA
AGTTAGTAGGATTAACAATTTGGCTGTCATTTTTGTGTGTATCTACTTTATCGTATGGAG
GATTTTTATGAATGTAACACATTAAGGCAGTATGTTGGAAAATAAGTATTTAATAGATGC
ATGGAAAATTCCAGCAATTGCTAAGGTTCAATGTATAACTTAAAATACAGCATGAAAACC
CATCTGTTAAGCTTATTGTTAACATGTATATAATGAATGTTTCTGCAGTAGCAATAAAAA
CTTACCTAAAAATGCAATAAGTTTGCATTACCCAATTTTACAAATACAAATATTTTAT
>AM853439.p.cg.6
TGGGCTCAATTTAACAAGGAGAATTTACCTGGAAGAAATTTCGCGTTTTGGGAGTGGTTC
TGGTCAGTGGGAAAGCTGGTAAAAGAGCATCTGAAGGGCCCATGGACAGATGGGTCAATA
ATAGGGTTCATGGACAAAACTGAATCAAATGACCAATTATTGTCCCGCCCTAATGGGACA
TTTTTATTACGGTTCAGCGATGGAACAGTAGGCGGCATTACAATAGCCTGGGTCGCTGAT
CAGCAAGATAAACCTGGTGAAAGACAGGTATGGAATTTGGCACCATTTACAATCAAAGAT
TTTGCAATACGTGGTTTAGCAGATCGGATAAAAGATTTGATTTCATTGGTTACCCTTTAC
CCAGACATTCCAAAAGACAGTGCCTTCCAGAAATACTACTCACCACCCACCACAGATTCT
ACCCCCAGTTTGGTGCCAGGGGGTTATGTAAAAACAACTTTGATCAACATCATTGATGGC
CAGCAGCCTACTGGACAAGGAATGTTAGATTACCCACAAAGTCCGCAGGCATTCTCAGGA
CCAGGATCTCCGCCGGTCTTCCCTTCTCAAGCTATGACTCCGCGAAGAGATGCAACTGGG
ACTGATTGGGTGGTGGAAA
>AM853440.p.cg.6
GTTTCTTTTGATAAACAATAGTATATTTGAATGCTTCTTCCACTTACTCAAGCTCTATTT
TAAGAGCATTTATCAGTTTCACCGAATTACTGTTTGATTTTTCTTCTAAAGCACATTAAT
TTGCAAGTTAACATGTACGTTCTATTAGTTAAATTTCAGAAGTTTCTGGAAAGATTGTTC
AAGTGAGAATTGTGATATATATATTATCGGCTATTACACGTAAATTTTATTTGTATATAA
AGTAGAATGGTATTTTTTTGTAAGATCAGAATTTCACATTGACTTTTGAAGAGTTTTGAA
AGATACTTCCTATTGCTTGAGTATGTTTGATATCTAACTGCATTTCCACATTATTGAATA
CATTTGTATTAATTTTATTTGCTCATATATTGCACTGTATCATGCATTTCTATAACTGTA
ATAATATTATGAAAACCTAAGGAAGTAAATGTGTTAAGGTAAATATGATAAATGCTACAT
ATTACATTAAGGATTTCACATGTACAATCAGAAGTAAATTGTGTGTGTTTAAGATGACAG
TTTCTGCTATTGATATGGTACCGGCCTTGCTTTATAGTCAAGATATTGCTTATTATTTTG
ATTGAATAACATCAACAGTTACTGTACAGATCAGTTTCATTTCTGACTCGAAACATTATT
TTAGTGCATTACATATACTATTTATTATGCTATCCATTCTTGTACTTTTACAGGTATGGT
TCCTTTTTTTTACAAGATTTTTTCTAGATTTTTGTATATATAGATGGTCCTGTA
>AM853441.p.cg.6
GATTTCTATTGCTATTGAATGATTTGTCACAAATTTGGCAACTAAATTTCTTCTCCCCAG
TGTGAGCAATCATATGTACTTTAAGACTCACTCTATGAGAAAAGGATTTATCACAAACCT
GACATCTGTAGTTCTTTGAATAAGTGTGAGTTGTCATATGGGACTGAAGGGAAGTACTAT
GGACAAATGATTTGTCGCAAATTTCACACTTATATTTTTTCTCCCCTGTGTGCACAGTCA
TATGTGTTTTAAGATTACCTTTAAGAGAAAATGCTTTTTTACAGATTTGACACTGATAGT
CCTTCTCACCAGTGTGTATTGTCTTATGGGAATTTAGATTACCATTAGTAGAGAAAGATT
TATCACAGATCTGACATCTGTACTTCTTTTCACCATTGTGAACTATGATAATGTGACGTT
TAAGATGACTTTTTTGAGAGAATTGCTTTTCACAGATTTGACATCCGAATATTTTTTCAC
CTGTATGTGTTTTCATGTGACATTGAAGATGACTTCTTTGAGAGAATGATTTTTCACATA
TTTGACATCTGAATTCTTTTTCACCAGTATGTATTGTCATGTGACGTTTAAGATGACCGC
TTTCAGAAAATGACTTGTCGCATATTTGGCATCTATAATTCTTTCCACTAGTGTGCATTT
GCATATGCTTTGCCAGCAGCTTACATGTAAAGAATGCTTTGTCACATTTCTGGCATTCNA
ATTTTTTCTCTCCAGTGTGTACAAGCGTATGTTTTT
>AM853442.p.cg.6
CGCAGAGTCTCCATTTACCACCGGAATATTGCATCGTTATAAATTTATACGTTTATAAGA
GTCATGACTATATAAAACATCGTGCCTTTAAAATATATTTGAGCAGACAGGTTGTATATA
GTTTGCTATGTTTTTCTACATTGGCAGTATTTCTTCTGTGTTAAACAGATTGTTATTGTT
TTACTTCATATGTAAAAGAATTCTTCGATTTATTGTCAACATTTTTACAGATTTACAGCT
GCAATACTCCAGATTTATGATGATATTTATAAAAATTTAGCACTAGTGTTAACGTAAAAA
GTTAGATTTAATGTAATTATCATTGTGATAAATAAACAAATATAAAGTAATTTGTTTCAA
GGTACTTATTTTTCATGAAAACGAAAGATAATTAGTCAATATTATAAAATACCTTAATCC
GTTAGTAATTGAGTCGAAATATATTGTTAAAATCTGTCAAACTATTCAAAGAATCATGCA
AAGCGTATAATTGATTGTCCACATTTACACATTGCATATGCTTACACTATTTGGCATTAA
TATTATATTTTTCTTAAATTTATTCTTTTAAGATATTTGTTTACTCATCCCGAGAAGTGC
AGCCTTATTTCATCCCTATACTTTAACAATTGTGTGAAAGATTTATTCACATTCCTTTT
>AM853443.p.cg.6
TGTTTTTCTTCGCGTTCAAATAATATTTGGTACAAAGATTTTTGGGTTTCATTTTTAATG
CATTACCTAAATAAATTGTTTTAATGTGTCTTCATTCCCTTTTAAAATCTTGCTTATCAC
GAACACCGAGCACAGAAGAAGGTCATTCTAATCTGTCGTTGCTAGACTTTATAGAAAGTG
AAAGGTAGCTTGTTTGTTGAGCACAAATCGAGGGTTAAGTGCAAGACTGTAGTAACTCTT
ATTAAAATAAGAATAAATTACTACAGTCTTACACTAAACCCTCGAAATGTTATATTTTAA
ATATTCTGCGTTAAACCTGTTTCTTTAACCTTATCTCGACATAAAGAAAGCCCTTTTCAT
TAAAATTGAAGAGTTTCAATTCAAATCCTTTTTATTGAAAATCAAGTCTTTTCGCTTCCG
CTATTTTTTCACTTTTTGACATAGAAATTTGACCTTTTTTTCTTCAACTGAGGTAACAAT
TAATGGATTCAAAAACCAATTGTAAATTTACATAACATGATGAAAGAAAAACACATACAC
GTTATGAGGTCATACGTGGTCAGTTTGAATAACAATTAAAAGTAATTTGACGGGCATTAA
TGGTTACTGCAAACAAGTTATGACTTTAAGTGAAAGTGAATGTTACTGCATTGTTAAGTG
ATGAAGCTACAATATCGATTTTACCATTTCAATTAC
>AM853444.p.cg.6
GATTTTTGACATTATGAATAGTGTAGTGTGCCTTTTTTGTTGGACCGGNGATTTTCGCAT
GAAAGATGATATATTATGATTAAAGATTACTTTTGCAGATAATGGCGTATATTCTAAACC
AGTCTATTCAATTACCCTGTAAAATGCATCTTGGATAAGGTGTCAGACCACTAAATTTGT
ATTTTGTGTTACTGTTGTGTTACATATTGCTAATCCTTATCAAGTCAGTTAGGAGATATG
CCAGGTATTCTACTTTTTTATCAGACATGTTTATTCATATCCTTATATTTCAGTATCTTG
TTACTTTTCAGTGTCATTTTTACGACAGTGCCTAGTTTACCTTTTTACACTCAAACTTGC
ATCTTGGCTTTTGCTGATTTATATTTTTTAAATTGTTGTTCGGATTAGAACCCTTAATGA
ACAATATTATAGATTTGTTGAATGCTTTGTTAACCATGTGAGCTATGCATATTAAATTAT
GAAAT
>AM853445.p.cg.6
GGGCTTTGGGCTGCCGTACGTCCGAGCGGTTGATATAAGCGGCAAGAACTGAACTGCACG
CAGGAGGATATTCGTCGGATCAAAGAATGGGGAATGAAAAGTCAGCACCAGCTCCTCCAG
CTCCAGCTCCTCCAGCTCCAGCTCCTCCAGTTAAGCTCACAAGAGTTCCATGGCGGCAAC
CTTCTGACTGGAACGCTGAGCTGGAACAGGATCTTTTAACAAAAATTAAACAGCTAAAGC
CTGAGAAAATGCCGAATTTGTTGATGATAGGTCCAGAAGGAGCAGGAAAATCCAGTTTTA
TAAATTCGATTTTAAGCATTGGAAAAGGTCGTAAATGTGCATTAGCACAAACGGGAGCCG
CGGGTGATTCCAGCTGGACTTTAGATCTTTCCAGCTATACAACAGGGAGCTTATTCAGGC
GATACCGTATTTTTGTTTGTATGGGTATTGAACCAAGTGATGGACATGGATTCCATGTAG
AAGATTTAGTGTTCCTGATGAAGGGCCATATCAAGAAAAAATATAGGTTTAATCAATCAA
GTCCAGTTACTGAGTCTAGCCCATATTATAGAAAGGACCCAGGTTTCGAACACAAGATGC
ATTGCGTAATCTTTG
>AM853446.p.cg.6
AAGCAAGCTCAAACATCAAAAGGAAAGTGTGTTAATAGATTTGATAAAAGAAGAAGACAA
CAATGTCGCATTTCCGGTCACTTGCGTTCTTTTGTTTATTGTGCGGATTAGTTTATGATT
CTGCGGCAAGAAGGCTTGGCGGAGGATACTTGGAACCAATTGACACAGATGACCCGGAAA
TTGTTTCCGCAGCAAAATTTGCAGCCGACAAATTAAAAGGCACTCTCGTAGAAGTCACGT
CAGCTCATGAACAGGTGGTTGCTGGGTGGATGTATCATATTACAATGCATATGAAGTCAC
GTGAACAAAAGGACGTGCAATGCAGAATAAAGGTCTGGGTTCGTCATTGGTTAAACCGGA
CACAACTTGTCAGAGCCACGTGCACACCGATGAACTCCTAGGCACAACACGAAAATATCG
TGCGGGGAGTATTATGTAAAGTACTTGAATCCGGACATTATTTATTTCAAAGTTTGAAAT
ATGACTTTTTATTTATAAATTCTCTTTTGTTTATAAATGTATGTTCTTGTAATTGTCACA
GTCCAAAAGATGCCTTTGGTCAAGTGGTCTGCTAGAGTTCGATTCTTGGGACCTAGACAA
AGGGTCTGTAAAGACACAAAGCATGCGCTCTTCAAATAATTTATTTAGATAAAGAATTCG
CGGCTCTCGCCATCAAAAACTCTCTCAAAAGTGCGCAAGCGTAGTGTAGTTAATCTTTGA
AGAGGACATTTAGAGAGAGGCCCGTAAAAGTGGTTTATTTGTTAT
>AM853447.p.cg.6
AAAAGGAAGTTTTAATCTATCCTCAATTTGTGATTTTTAAAAGCAAATAAAAGATTAAAA
AACTTTGAAAGCATAATTTTCTATTCAAGATATTTTCCCGATCGATAAAAGTTTAAAAAG
GCGTTTCAAATGGAAGTATGAAAGGAAACCGACAACGCTATATATAAAATATGACTCTGT
GTTGAAGTTAAGAACAAACAAGGAATTACTATAGAATTGTTTGACATACGACTCTCTATA
ATCCGACACAGGTCTGCATAAACAGAAGTATTTGCGTAGCACAATGTCCAAGGTGAAATT
TGAAATAGTTGAAAACTTGTGTAAAGATTTGTTAAATATGAGAACGTAACGTATTTGGAA
TATACTTGAAACAAAAATGCGTTTTCATCTCAAAAAGACGGTCACATGGACGCTTTCGAT
TTTGTGCTTCATGTTACTAGTGACGTTTAATTTTTACAACGGACCTTTCGGGTTACCTGG
ACAAAGAGCTCGGCAGATGAGTCAAATTTTTGACTACATTGACGTTGTAGACAAACGCTA
TATAAATAAGAAGCATTATTTTACAACGGAGGCGCCTAAGTCATGGAACCTCACGGCTGT
CGCTAAACACAGGGGTATTACACAATCCTTAACATTAAATTCTCAAGTGATATGGCCAGG
AGATGAGCAATATGACAGTGATAGGATAGTGAACCAGTTGAAATTTAAGCCAATTTGGAA
GAACAATACTGAACCTACGTCGAAAAAGATTTTGCTGTACACAGGATTCGGTGGATGGCA
AAGTAAAAAAGGCCGACAAAACTTTATTGATCAAAAATGCAATGTTAATACGTGTGAGCT
AGTAGATCAACGTACCTCAGCGGACACCGCTGATGCTGTTTTAATTTACGCTAGTCCTCA
TAAGCCCTGAACTAAA
>AM853448.p.cg.6
GATTGCTCATTAGTAGAAACTTACAGGTCCTTGTAGGGACTGACTTTCAATATCTCAATA
GTCTGGCCCTAGGTGTACAGGGCATAGTAACAGCATCTTATCTTGGCAACATAACACATG
ACATGAGAACAGCATTCGAAGCAGGCGACATTAAAAAGGCGAGAGAAATACAGAACACTT
CTCATACAATCAACAATATTCGTTTCAAGTATGGAGGTTCTGCGAGGACTTGTAAAGCAA
TGTTTAAAATCCTGTCTGGAATGGATACAGGTCCAGTTCGTCTGCCGCTTCGGAATTTGA
CAACAGACGAGTTTGAAAATATGAAGAAAGATTTTACAGACGCCGGGCTAGCAGGATTTG
CTGCACTGAAATAAAAATGTTCTTCATTCCAAGACTTTTCTTTTCTTAAAAAAACGTAGT
TACATCATCTTTGGG
>AM853449.p.cg.6
AGGCATGGTGATACATGCTGGAGAGGACGATCTTGGTATGAAGCCAAATGATCCCGAAAG
TCTCAAAACAGGAAACGCAGGACCACGCCTTGCATGTTGTGTTATTGGACATAGTAAAGT
TATAGATAAATCTAAATTCAGTTTATATGGCAAATGAAAAAGTGACAGAAAAAAAAAACA
TTGTTAAAAGCCTTACTTTAGTCATTATGTCAAAACGATTTTAGCTGAAGCTACTTTAAG
ATGTATACAATATTTGCAATGAATGAAACACATTTCATGTATAAATATTTTGCATTTTAT
TGTCATATGTCGGGTATCGTTTTGAAAGGCAAACTCCATACTAAAGCAAGCAATGTATGA
ATCCACCGTTTTCAGTTAATAACCAGTTTTAGCAGTATATAGATTAATACCTACAGCTTT
CAAATAAAAAGAAATAATCAGGAGAAAGACAGTTATATAATTTGATTGGTATTTTATGTC
CATGTTCTGTTGTGTCTCCATAGTAACTAAAACAAATATCAAACAAATATAGTGGTTTAT
TACTATCATCAAAATATTTATAACTTTTTTTTTAATATCAAGGATACATATGTTTTATTT
CTTCATTAACTGTACTCAGTTTTATTCATGCACGAGAAAGGATTATTGTCGTCTATGTGT
TTCACTCTTAGATTTATTTTCGCTACAAGCTATATTAACTTTCAAATTTAAATGAATTAT
AGTGCTGATATAAGCCAAAAGACACGTTTATTTATTTCATATCAAG
>AM853450.p.cg.6
ATTATTCTCATTCTTTATTCATCATTTTTCATGGGAGCGTTGATTATTCATTCATTCATT
CATTCATTCATAATCGTCGTCCATTCATTAACATCACAGTTCTATCATCTGTCATTGTGA
CTCGGAGCATTTCTCAAAGCAGCAATATTTTGTACATGAATTATTGAATGCTGTTTTGTT
AAGTAGATATCATATGTACTAAAATTCGGCCAATGTAGACTTGGTGAATTCTGTAAATTT
GAAAAAAAACGACAAAAGATGTGAGGATGACAATAAAAAAAGAATTGGTAGCT
>AM853451.p.cg.6
TGATATTATTGTAGAGTTATGTAAAATTCACCAAACAGCCAAGTGACTTATAGCATATCT
CATTCAATGAACAACAATGTTTTAACTAGGGTATCTTTATGTAAAAAATTTCTCTGAGAG
ATCATAATGATCTAATTAAGGTCTCGTTTTTCAATTTTCCAAGTCTGAATGTAGGCAGGT
TTGACTGTAACTATGTATGATAGGACTAAGTTCTACATCAATTGTGTAATCAACATCTTC
TGTAAAGTTAATACAGTAAAAACCCGCTTTGCGACCACTCCGATATTCAGACCAACCTAC
TAACAAGAACAATTTTTTTCAGTCCCGATTTTCTTCTTCTTTATTTCATATATCACAAAC
TCCGATATAGAGACCATCCCGTTATTCAGTAAAAAGACCAGTAAGTGTAGTCCCATTTTA
TAAATCATGTACATTTTGAACCCCCTTTACACGACCATAGGTATTTTCTCACCTTGATAA
TGAGTTTTGACTATGTTACATGTCAATGTATTATTAATGTTTAAAGCTAATAAATGGTAT
TGTATTGTATTGAGTTGCATGTATGATGTTGTAATCCTTTTGACACGTGTTGTAAACAAC
AGCTCTTCGATTAACTATTTTACGTCATCCACTTTACGGTAAAGGTGAAGGTCAGTTTGA
AAACAAACCAGGAAATGATTGATAATTGATTATTATTTATGAATTTCACACGTTTAATGA
GATAATTGTTGGGGATTATTGGACAAATATTAAAGGGA
>AM853452.p.cg.6
AACTAAAGAGAGGAGTGTGGAGTTAAACAAAATCTTATTTAAGCCGTTGATCAAGCTTTA
ACATGACGCGTTTGATCATATCTTTGTTAGTTTTAAGTGTTCTAGCTTTTACTGCTAATG
CATCAACAGAAGGTGCTTTGCAATTCGCAGAGAAAACACATTGCAAAGCATTTAATACCA
AATATCCAGTAGACGCAATTTTTGATCATCCAGACAAAAATTGTGTCAGTTGCCTGTGTT
GTAAAACTGGACACGTTAAATGCTTTAAGAAGAAATGCAACCCTGCATTAGTAACAGACT
GTGGTATGAAATTCAAAGTAGCCCTTACCATTGAGGACGAATGTTGTCCATCATGTAATT
CAACTTGTCTTGAAATAAAGGAAAGCACTGCACCATTAAACTGCGCCAACGATATTGTAT
ATTTCGACAATGACGACACGTCTCCGGATGGATGTACAGGGGTCTGTGGATGTGAATTCC
GTGGCCATATCGTACCACCTGGTGTTATTCAAGACCCAAATATTGTCCACACCTGTGAAC
AGTGTACGTGTGTCAATGGACAAGTTGAATGTTCTGATCAAGCATCGTGCCCAGCAGAAA
AATTAAATTGTGTTAACCCAGCAATAGATTCAAGTTGCAAATGGTACTGTCCGGACGGTC
CAACATGTTGGAGAAATGATGAAATTCTATTTGCTAATATGACATATGAAATGGATGGTC
ACTTTTGCTCATGCATACTTGACCCTTGGTGGCCATATGCTGCTTGCGGGAACCAGGGAC
ATGATGGTGTAATTGAGGAAATGTTGCAGAAAAAAATGTGTATGGCA
>AM853453.p.cg.6
TCAATGCTGTCACAGTCTACAGTTACATCAGTGGCTGATAATTATACTTCAGCTATACCT
GTAGTTGGCTCCAGGATCAAGACGTTAATAAGTGTACCAATACAGGATGATGATTATACT
AAAAAACAACAACAAACTTATCAGACTCACCCAGCAGGGGCAACAATGCCAAACATTAAC
TTTCCACCACCATCAATGGGGCAGTACCCTGTTGGAAGCATTGCTCCGAACATACACCAA
CCACCCCCTGGTGTTCCGCCTCCTATGTTTTCAAGTCAGACAATACCTGTTTCTTCATTT
ACTAGCCCTCCACCGGGACCTGTCCCTCCGATGATACAGTCAGGTCCACCTAGAGGGCCA
CCTGCAATGGGTGCTTTACCAGGAGGTCCACGTTTCTTTGACAATCAAGGCCCACCTCGA
GGTCCTTGGAGAGGTGCCCCACCAAGAGGACCAGGAGGTCCCCCTCATCCTCCAAGAGGG
CCCCCGAGGGCCGATTATAATTACTATTAACCTAGTGAATTTAGAATGTGAAATTTATTT
AAAAAGTTTTAGACCCAAAATACTTTGAAAGTTGTTATGATTTAGAAATATATGTATTTT
GCTCTTTTTTTGGCACAAAGTGAAATTTCTCATCATATATGATAAAAATAAATCATCTGA
TATTGTAAAAATAAATCATGATAAATTAAATTAAAATTTAAAATAAGTATTACTTTATTG
TATGACTTTCTGTTTTAAGCTGGTAACTTGTGAAATTAGGCCATTACTGACGGATATTGA
TGTACAAAGACT
>AM853454.p.cg.6
AGGTATAGAAAGCTGAAGTCAGTAGGCTCATACCTGCTTTCATGCCAAACTAACTGACAC
TTCTAGCGGCAATCATAATAGCCTTTGTAAACAGATTGGAACCAGAACAGATGACAAGTA
ACTAGACTTCTGGTCAGGTTCCAAGCTGTTTGCCATTCAGCCAATATTTCCTCTTAATTT
TGAGATTTTTGGATGAAAATTTAACATGAAGCAGATGTCATTTTAGCAGACGATAATCTT
CCACTTTCTCCCCCTCAGCATCTACCATGTATTCAATTTATACTGTTTCTACAACAAGCT
TTCAAAAGTTTCAAAACTTCATTTCCTTGGATTTAGAATTAGATGTAGGGCTACATATTT
TGACAGCGTCTTAACTGTTCTGCAACAGTTAAATTGCTCCATACAGTTGTAATGATATTT
AGAATAAAAACTCAATAGACTATGTTGAGAATTTGATTATCTTCTTTATTTATAACCTTG
TCTCATTTTTATATCAAGAAGCACAGAATTTGTCATAAATGCACATGGTTTTGTAAGAAT
AAAAAGTGACTAAAATAAAGCAAACCACTTGACCTACTGACAGGATGTTTTCAAGTTTAT
CCAATCAAATCTTAATTTTTAAAAAAAATTCAACATAAATTTTAATATCTGTATTCTAAA
ACTTACCTGCCAACACATTAAAGTGGACTAGACTGCATGAATGTCATGGTTAGGTTAATC
TACAATAGTTCAGAGTTAAACTCAGCGAGTTAAGGGTTGCAAAGTTTATTTGATTGTCAT
AGTTTATTTATTATTATAAGTGGTGGTTTGGTTGTCTATAGTAGTTTTACATTTGAGATT
CCATTTCTCACTATCATATTGAAAACCAGTTGTTATTGAAACTGGATGTATG
>AM853455.p.cg.6
CTTTTACTTCCTGTCTTCGAAAATGACCACAAAGAACAAGAAGACCAGAAAGTTGCGTGG
TCATGTCAGTCACGGACATGGTCGCATAGGTAAACACCGTAAGCATCCAGGAGGTCGTGG
TAATGCTGGTGGTCAGCATCATCACAGAATAAACTTTGATAAATACCATCCTGGTTACTT
TGGAAAAGTTGGTATGAGGTATTTCCATAAGACAAACAACAAATTTTACTGTCCAACAAT
GAATGTTGATAGAATTTGGTCCCTCGTCACAGAGCAGACAAGAGAAAAATATGCCAAGGA
ACCAACAAAGGCACCTGTCATCGATTGTGTCAGAGCAGGCTATTTCAAGGTTCTTGGAAA
GGGACATCTGCCTAAGCAGCCATGTATTGTGAAGGCTAAATTTTTCAGTCAGTTGGCCCA
GAAGAAAATTCGACAAGCTGGAGGAGCCTGTGTCCTGGTGGCTTANATTGTATATACTGA
CAAATAAAGAGAAAAAACCT
>AM853456.p.cg.6
TAGGATATTTAAAAATTATAAATAAGAAAATGGGAGTGACTTTTTGTACGTTGGAATTTA
CATTTTCGTCAGACACTTTTTACTAAAAAAGGTTTTTTTCGTGATGACGTCTAACAGCGC
CAGACGACAAAGATGGAACAAGTCACGTGGGCAGCCCGACAGTGGTCGTCTTCCACAGCC
TATGACCAGGGAGTCCTCGTTTAATATGTCGCTTGATGATGATGAAATGACGTCAACCTG
TACGCCGTACCGGCTACCTAGACTGTCGCCAAGGCCCGGAGACCTGACGCCGAACTCAGA
CACAGACCACTCACATGTGCACGACGAGTCTAAAACGAACGATAAAGTGTGGAGCCGGTA
TGGTTACGAGAAAATTATCAGAATACCGGAATTAAGTCCACAAATAAGGATGCTTGTTCC
GCCGCCCA
>AM853457.p.cg.6
ATATTTCCATCCCGCTAAAGGGAAAAGAAAGTTAAATGTTAATGTTAAGATGGTGGTCAG
TGTATGGCAAAGATATAACCCCATTTTTCCTGCCACTGATAATTTGAACAATGTCTGCCA
GATAGTAAATTAATTTACATGTTTGTAGTTGTATGTTAGGTGTGAATAGTTAAAACTTAA
TACAAATTGTGATTTATGTGGAAAAAAAGTGCTGGTAGCTTAGATCTTAGTATATATATT
TAAATGGCAAGACTATACAGCATTTGATCCCAGTTTTTAATTCAAGATATATATACCCCT
GTACATATTGTTTGATTTATATATTGATCAAGGCAATCAGATTTTATGATGTGATTTTCA
TGTTACAGCTTTCAGATAGGAAACTTTTCTCATAAATATTGAACATATTTTCATTTTCTA
TTTAGAAATTTCATACATACAGTACAAAGAATTTATGTCGATATTTGCTTTTGCCCCCCA
AATATTGTCTGTTCAAAATAATAAATAGATTTTATAGATGAAAAAAATATGTCATTATAT
TCAAATTGGAAGGATATTTTTTTTAAAGATATTTTTAATGTTCATCACAGACTGTTACCA
TTGTGAAACACAGAAACACATCTGTGAGTATTATTTTACAAAAATATAATGAAATTGTAT
TTCTAGTCAAATAGTTATGAAATTTTATCTTTGAAACACTCGCTATCCATTTCGATACTT
TGAATGAATTTGTGTCCACTTATGGTAAATGTGTCATTTCCTGAAGTAATTGCCTATGTT
AAATTGG
>AM853458.p.cg.6
AGCTGTAAAGTCGATGAACTTGCCTANCATGAAACGTATACTATAAAATGCTTTTGTACG
AACTAAAAATAACGATATTAAGTGCTATTTTTTTTTTAAAGAATATGCACCTAAATCAAG
TTATTATTTTTAACAATATCTTACATTTAGTCTAGCTATTTTCTTGGTTTACGAAGGTTC
ACTTGTACAATCCGTAGATCCATTTCCTGAATTATTTCACTTTATCTAGAGATAGCAGAT
GATTTAAATTTGAATACAGAATGATAACAACAAAGCACGTTTTGAAAAAGTTTTAAAAGA
AAAATATATATATAAAAAAAACCCACATCAAATCAGGAAATGCGCTTGTGTAAAAAGTAT
AAAAGTAATCGTATGAGAGTGTTTTATAACTAACCGGTGCATACAGCGAAAAATAATGTT
GAATTCAATCGTCCAAAGACCTTAGACTATTTTCAAAATTTGAGAGTAAATCTTTATCGA
CAAAAGAGGTGTAATCTGTATTTTCTTGTTCGGCTGAATTTCAGTGTATAAGATTATAAT
TAATATGTAACC
>AM853459.p.cg.6
CTCAGCTTTGGGAAGTCGCGGCACGCGGAAGTCGATTTCAAGAAATAGAAAATTTGGACT
TTGTAGTAAGTTTGGGTGCCAAAGTTTTTGGTGGACGGTTAAAACAATGGCACAAAGACC
GGATTTACCCGTGGGCTACCTCGGCGCCCAGCCGAAATTTAGTGAATTAGGAATGGCATG
TTTAAGCCATATTGAACCAGAAATACGTACCAACGATAATCAGTTAGAAATCAAATTGAA
AATTAATGAGCCGCTCAAAGTAACACATCAATTAATTAACACGAGGGATGACAGCGATCA
CTCACAGTTTGTATTCACACAAACTTATCGCGGTACCATCACTTTCATCATCAATCTACC
AGAGTCCGGCTTCTACAAATTCCAGATTTTCGCTCTTCAAGCTAACGATGATAGCAAGTC
GCTGCCTAACGTCTACAACTATCTTATTAACTGTGTAAGAGCTCTTCATCCGGTCTTCCC
ATTCCCGAAGCAGTACGCACAGTGGAAAGACAGCTGTTACTTGCACGAACCCCTCGTGCT
CCACAAGGAAGCTCTATTGAGGAACGTATTCTGGAAGGTCGTTATTCCTGGCGCCAAGGC
TGTTGCCGTCGTGGCCGATGGAGAATGGTTCCATCTTGAAAAGAAAGGCAACCATTTTGA
AGGAAACTCAAACTTGGAACCTTTTCAAAAATAAGGATACCAAAGTCACCGTGATTGCCA
AT
>AM853460.p.cg.6
AGAAGAAGGGAATAACCAGTGTCCAGTATGATGACTCGTATGACAGAATGAATGACAGAT
TTTCCAATGCTCCTCCTAAAATTCTTGTTGCAAATAAGTACGAAGCAAATACGGACCGCA
GGACCTGGAAAGAAAAGCTTGATACTTTTAGCAAGGAGGATATTGATTTATCCCTGAAAA
CTTATTATGCGTTTGCATAGTGTTCAAGCTTATTTCCTCCAATTTTCGTACCTACTCCAT
TCAGCAGCCGTTACCATGGTGACAGAATCATCAGAACAAAAATAAACTTTCAATTTCTTT
TATTCAAAAATTTCTAGTGTTAAAGAATACCTTTTTCCATGTAGATATCCAACTAAAAGC
CGTCCATTACAGACATTTTACTAGCAGTTAGTATAGCTATAAAACTAAAAGGCTACAAGA
ATTCAAATATTTTTGTTGACAGTTTTGCATGGTGTTTTTAATATGTTAGTTCTAAATTTT
GAGAGTTTATGCTTGTAAGTTATTTATATTCAATCATTTAGTCATAATTCTTTGATGTTA
CACCATTCTATACATTTAATATGATATTTTTGTTCATTAGACAACAGGAAAATAAAACAA
AACTTATCATTTGCCAAAAAAACAAACTAAAATTCCATTGAAAGGCATATTTGATAAGAT
ATTCATAACATTAACTGTTGGAATTAAAATTTCCTTATTTAGAATTTTGCAGCCTTTGTA
AACAAACTCGTGCCTTGTTTTATAAAAATGTGGTCGTTTATGAAAAACAGATAATTTTTT
GTTTGTTATGCATATAACTTTTACGATGACACGGTTTGTGGAATTTGTTGGTAATGGTGA
AATAATGGAAAAAA
>AM853461.p.cg.6
ATAGAAAAATCTTAGTGTCACCAACTTCTTGAGAGATCCATATATATCCAAAACCATACA
TGAACAAGACAGTTCTTACTTAGTAACCCAACAAGAACGTCCTATATCATCTAGAGACTT
AAGCATTATATAACATTGTTTAGGATATCTTGAAAATGGCATAGTCAGTAATTTACAAAA
ACATTTAATGCAATTAGTGATATATGTTATACTTAATGGAACCTGCCACACTCTCCTAGA
ACCATACATGTGTTTGTTGTTTTTCGAAAGACAAATGTTTTCTACAAAAATGTGTGTGTA
CGTATTCAATATTTTGACTGTATTCATAACCCCATACTTGTGATCCGTGGCATAAAATTG
GTTTAATCTTACGATCAAAAATTTTTAATAATTCATTTGTAGGGAAATGCCCAAAAGGTT
TTTGATAATATCTTAATGCTAAAATAGCTTTTTGTGCTTGAGCTGCTAATTTATCTTTTG
CTTGTGTCCATAATTGGCGACTAAAAATGAGTCCCATATACTTATACAGCGATGTGATCT
TAATGCTTTTACCACGAAAATACCATTTTTCATAATTACGTAAAGGACCACCATTACGGA
ATACAATGTTCTCAGTTTTATCAAGATTTATCTCCATTCCAGTATTAAAACAGAAAGTAT
CAATAATATTTAACTGCTGTTGTAATTGAGACACAGTCTCTGCACTTTTGGCCACATCAT
CGGCAAAC
>AM853462.p.cg.6
CGCCCCGGGGCTCACCTGAATTTAAATAGGCACATATAGCTAGGAAAATGTTTTANAAAT
CTTTTCAGAAACCACAAGGCTTAGAGCCAAGATCTTTGTTGTGTAGCATTCTCTTGTAGA
TGTCTACCAAGATTGTTCAAGTTATGTCCCAAGGGTCAATTTTGGCTATCCCCAGAGGGT
CACTTGATGTTACATAGACTTGTATTGGGAAATTTTTTTAGAATCTTCTTTTCAGAAACT
GTTTAGATATTTGTGTATTATCCTCTAGTAGACTTCTACAAAGATGGTTGTGTCCCTAGG
GTCAATTTTGGCCATGCCCCAGGGATCACTTGATTTTAGATACTTTTATTTGAAAAACTT
TTAAAAATCTTGTAAGAGACTATGAAGCCTAGATAGTTCGGTTACTGATACAGGGCCATC
ATTGCCCTCGTTTGCCCAATGTTCACTGCCTTCTGAAAGTTCCATCACACTTTTTTTCTA
CAAAAAACTATGAATCCATAAAGATTTTCAAATAAAACGTAATAAATGTAAAAATATATC
CAT
>AM853463.p.cg.6
CTCAGACTTCTGTAAATAATGGTCATCACAAAAAGAGAGAAAAAAAAGGAGATCAGAATA
ATTTAAATTCTGTAACCTTTCGGTAACTTGTGATTAAAATTCAACGCAACATTGTTTATA
ATGTTTGGTAGCCAATTCATAACTGTATTTTTACAATCTACGACGGTGACCGAATTTGTT
ACATATTCAGCAATAGACCGTCATGAAACCATGCCCTGCCTTGGCAATAAAAATGAACAA
TACCAGTATTATTATCAGGTGACATTAAGATGACATGAAAGTACTGTTAAGAATAATTAA
GATATGAAAGTACTTAATTTCAACCAATTTTATGACAGGAGTCTTAAATTAAAGGGTAAT
TAAGCCCCAAATAGTTATCAC
>AM853464.p.cg.6
AATAGTACTGTTAAGAACTTGAAATACGTAATTTTGCTTTTAAATTAATCTAATTCAAAA
AGTCGGAAAAAAAATCTAAGGTCATTTTACAAAAATTTTCAAATAATGCAAAAAGTCATT
TTCATAATTTTTAACTTTTTGAGCGCTAGCGGCTATCATAAAAGCCTTTGCAAACAACTT
TGAACCAGACCAGTAATTTATCTTCCAATCTGGTTCCAAACTGTTTACCATTTCAGACAA
TATTTCCTCTGAATTTTGAGATGAATTTTAATTAAACATAAAGCAGACAATATATAAGCA
GACTTTAACTTTCCCAGTTTTGGAAGGGTTTATAAACCAACTGACATACATGTACAATTT
CATTAGAGGTGCTTTGTTAATGAAAATATAATATAGTGTATGTTTCCAAAATTTTTATGT
TTCGTTTCGTTTTATTTCCCTGCTAGCTGTGGGGTTGTCTCCCTTCATACATTATACACA
TAAATTGTCTTATTTTAACCCCCATCATTGCCAAATTTAGTCTATAAATGTCATTTTTAT
ACATTTTAAATGTACATTCATGTGGATAGATGTTCTTGAGATTGCTTTTTTTATGTTCAT
GAAGTCTGGCCTGCACCAGAAATGCAAATTATAATATTCCATATAAATATTATAATTTAT
AAAAGCAGAATCAAGTTGCTGTTAATACTTTCATATGGGACTACCAGTAACAAATGCATT
GTTACATGTTCCAAGTTTTCGGCCGAAAAGAAGTATGTTGCATAAAAACATGTTCTTTAC
TGAGATTGCTGTTAAGATGAATTCTGTAAATAATTAAAAGTAACACTT
>AM853465.p.cg.6
GCTCGGGACAGTCTCTGTAGAAATAGGAAAGACCTAAAACATTTTCATTTAGAAAAATGA
AACTTACAATCTTGTTTATAACGCTTTGCGTATTAGCGGTCGCATTGGCCGCTCCTCGCC
GTCAACAGTCACGTGAACCAGAAAGACAACGTCAAAAAGCGAGAGGACAATTTGAGAATG
GAGGACGTGCAGGTAGAGAAAGAGGTGGACAAGACAGACCCCATCGCTACAGAAACGACG
AAGGAAGCTCGGATGAAGAAAGCAGCTCGGATGAAGATGATGACGAAAAATCAAGAAGTC
GCCAAAATAGTGATTCCAAGCCAGACGGAACAACAGAAGAAATCCCAGACGAAAAGGATA
CCCCTGTTGAAAGCAGACCCCCACCAAAAACAACTACGAAAAGGCCATCTGCCGATGGAG
ACAGGGAGGAACAGTCACCTGCCGGGGGGGAAGAAGGTCAGGTTAATCCACCTGCGGAAA
ACAACGATGATGATCAAACTGCTAGAAAATAAAATTAACGGACAATTAAAAATTGAAATG
AAGTAATTTCCAACAAGATAAGACACAAATGCCAATACGATACACATGTTTGTTAGCATT
TAATAATTGTTGATAATTTTTATTAAATCATAAGATTCCT
>AM853466.p.cg.6
TATACCTATTTGATTGTGGAATGACCCTCCTTAAACCTATCTAAGGAAGACAAATTATTT
TTAACACAAGGTGTATTCCACATCCACATTCAGACAAGTTGTAGAAAAAAAAAACTTTTT
CTAAAGCCCACCATTATCTTTTCTGATTATTAAGGATTGTGATTCAAAATATTCCTGTAT
TGAGAGACCACTTGTCAACAGAGACCATATTTTCATTGTATAGGGCAATTGATTTTAATC
ATTCTAATACAACAATGAGGTCATTAATGACATCATCAAGTTCTGACAGAGTATTGTCAA
AGAAGGCATCCTGCTAATACATGTCTTTTCATAATATAAGAATACTTTAAGTATTAAGAA
TTAAATACTGCTTTGCTGTTGTTAGGGAGCGTGAAAGTTGTAACATGTTTCATTATTTCT
CATGAACAGACTGAATAAAACCGTCTGTGAATTTTCACATTTTATGTTTGTTTTGATTGC
TTAAGAGAGATCAACACTTTCAAGAATTATTATACAAGTACGTTGAAGAATAGTTTAAGT
GTACATTTACTCCAGACATTGTTTCATCATTGTTAACTATTCAAATATTTTACAATATGT
CATTGAAATCTATGTAAGTAAGGTCATGTTTATTAACTTGATCAATAAATTTGTTATCAA
TTACATATTGT
>AM853467.p.cg.6
AAGAAGACGACGATGAAGACGAAGATGATGAGTAAACTGATGAAAACACAAGTTCTATAT
CAATCATGAACAAATGAGTCCCATATTTCTATATTGTGATTATAATCTTATCAATAATGA
GTTTGAAAAATAAAAAAAATGTTAAAAGAAAATTCATTTGTGATTGTTACTGAAAGACAC
AAAAAAATAAGAAAAACAGGAGAAAAATATGTTAATGTTAATCTGGAGAAAATATCTTGA
ATTTAAAAGAAGACATAAAGAATACATAGAATTGTTATGCCTTTGGAAATTTTATATCGG
AACAATGCCTCAAAATTTGTTGGGTTTGTATATTTGCTGTATGCATAGCATTACAAAAAT
GGCAAATAAAGTTTAACTTAATGAAAATGTGTACTCTGTTGTAAACATATAAATTGTTAA
TGCATTTGGAAGAATGGATGCTGTATATTAGTTACTATCACATGCTTTATATGTTAAACA
TTAGCCATTAATCTATTACCACATGTACTTCCTTACAACTTTCTCAATTACTCACCAGGG
TGTGTGTTGCTCTTAATTTACAGTATGGTGACAGTCATAATTCACAAACATATGATTCTT
TTGATCATTTATTACTCATCACTTATGTTGCATATGAAGTAGATTTTGACTGACATTGGA
GGTCACTTTGTTTAATAGCTTCTTTGTAAATTTTAAACAAACACAGACTGTTCTAATATT
CATGCTTTCATCCATTCATTTTTATGAT
>AM853468.p.cg.6
AATTCAATTTGTGTGGCTGACTTGGTGCTAAGGGATGTACTTGTTGTCAGGGTTAGGTAT
GGTTGTCAGGGTTAGGTTTGGTTGTCAGGGTTAGGTTTGGTTGTCAGGGTTAGGTTTGGT
TGTCAGGGCTAAGTATATTAAACCATGACTTATGTTTCTGTGCTCCTATCTGAATACAAC
ATGTATTCTAAAGAAGTCAATTAAAACTTGATGGAACATATAATCCTAAGAAGAAAAAAA
AAAGAAAAAAAATCTATATAATTAACATAAAAATCTGGCTCAAATGTCTGTCTATCACAA
ACATATGTCTTGAACCTTTTGAATTATTTGGTTTCTACACACATGAAAGAAGAAGGTTGC
TTTATATTTCTGTGTATCAAATGCCAATTTCAGGTTCTAATTCAGATTTCTGGTCACATT
ATTGATTTCTTGAAACTTAAAT
>AM853469.p.cg.6
GGGTATTTTTGTTTGATTTTCATCATTTTGTTATATTTAAGCTAGTGTCTTTGTTTAATT
TACAGTTTTGTATTCATGATTAAATTATGGAACATTCCATTTGTCCCTTTAATTATTAGT
CCTTTCTGTTCTCTGGTTTTTGGGGTTTTTATTTTGATCTCGAAAGAGTTTTACGTTGCA
AGTTAATGTAAACTAAATTTGGTAGTGTTCAAAACAAGACCTGCATTCAAAATAATTCAG
CTAATATTATTGTTTTTGTCTATAGCTTCACATTTTTACCAGTATTCTACTGATTTCCCA
CTGTCGAGACATCTACAGTCTAAAGTTTCATGCTGAGCACATTCACTGGTTACAGCTTTA
CCCTTAGTGATAGGGCTACAGGTATCCATCAGTCAATCTGCCAGGGGAGTCTTTCACTCT
GTCGTTTCCGGGCAGGTCACATTGTGATGCACAAAATTTTACTGCCCACTCGTGTACCAA
TTACATCCGGTGGAAGTGGGACAATTGAGGGTTAATTATCTGCTCAAGGAAATAGCAGTG
TCTATGATAGGATTTGAACTTTAGACCCCTCAATCCTGAATTATATAGACCACTGTCCCT
TACTATTTTTGTCAGCTATGATTATTATCTGCAGATACATAAGTCTTATACTGAAGGGAT
TACTTGGAAGTTTATAATTTTTGAAAATAGCACCTAACATCATTATCACAAAATTATAGA
TTCTAAAGTATTTGTATTTTCATATATCTTGCACATGAAGTCGGCATGTACAAAACACAT
TGAATCTCACAAAG
>AM853470.p.cg.6
GGGATTTCATTCTGCTTTAAATCAATAATCTTTGTCTATCTTTTATACAATTATTTTAAC
ATTTTACTGAATTTCTTTATTATGATGTTTTGCAAGATATATGTGAAATGAAAACGTTCC
AACATTAAACACCTCAATTTTGTTAAGATATATTTGAATGGTTTACCTCCGTCCAAGAAA
AGCACGTGTACATGACATAAAGGAACGAAGACGTATATCCTATTCTTCTAAGCTTCATGA
GACATAGATTACTGCAACATATATTACATATGCTGTGAGTCATTTAACCTTTTGAACGCT
AGCGGCGATCATAATAACCTTTGTAAATGGCTTTGAACCAGACCAGACGCCTAGTAACCT
GGCTACTGGTCAGGTTCCAAGCTGCTTACCATTTCGACAATATTTCCCCTGAATTTAGAG
AAAATTTGGAGAAAAAAAATAAAACATGAAGCAGACGACGTTTTAGCAGACGCTAAATTT
CCCATCATGCAAAGGGTTAACTATGGATCAAAATGTAACATCTGCTTGTTAATTCATTTC
TCATTTAGATCGATATCAAAGCATATATCATGTTTTTCTTCGCATTAGATATGACTCAGT
CAGTCTTCGAAAAAAAGTCTCGCTGATGTCAATAAGGTCATATGATGCAGAACAGTTCAT
GTGAAATCTCAAATAATATTAGCATTTTGTCCTTTCACTGTATGTATACTAATGAAAC
>AM853471.p.cg.6
ATGATTTACGAAACTGGTGCGGATGAATTTAATGGAATAAAGTTAAACCAGTTTGGAATG
GTTGAATGTTTACCAAATATGGCGGTTATTCGTGTCAGTCTTCCAAAGAAGGGGATGTAC
TCTCTGCATATATTTGGCAAGGAAGACACGCCCACCGGAAAAGACATATCATTCTCTCAA
GTTTGTGAATACCAGCTTCATCAAGAAAAAGAGCCCCAAAAGGTCTGTCCTTATCCGCCA
TGCTCATCTTTGATGTGGGGACCAGGTCCAGGATTTTATCAGCTAGGACTCACGCCGGGA
AACAGTCGGGCTATCGTTCATTCGAAAGGTGGAAAAGCGGAAGTTAGAATAAAAATGATC
AAAGCAATACAGCTGCGTTCCCAAATTAAGCTGAGCGCAGTTTCAGTGTCTCAAGATTTA
CCACTCGTTGTATACAAGATAGTGGAAAATATGGCGTCCTTTACGGTCATCGCAACTGAA
AAAGGACGTTACGGGCTAGAAATATACGCACGTGATCCAGATACACAGGACACTGAAGAT
ATGAGATTCCGCCAGGTGGCGCAATATTTAGTTGAATGCAATGACGTCACACCTAATATA
AATCTCCCCAAGTTGCCACCCGGGTTTCTAGGACCTCAACCGAAGTTTACCGAATCTGGT
CTCCGTACACTGAACGAGCACGACCCTCTCGTAGAGCTCCGAGATGACAACCATATTGAA
ATCCAGCTAGCAACAACACGTGATATGAAATTTAATGCTC
>AM853472.p.cg.6
TTGATTGTTACCGGTAATTTAGTATTGAAAGTAAACCATTCTAATAAGTACATGTAGATC
CTTTTCCTGGAGATAGGAATAATTAAGTACTGACAAATGATATAGCCATAGATAATGGCA
TGGGCTGGTTCTGACCGAGGCAAATCTTAAATTGGCTCAAGAAGTATAGGTGTGGTTACA
ACTTACACATGTGAATGTAGGAAAAGTGGTCATCTGTATTGAATTTCAAGGAAAATGGCT
TAAAGATAAAATGGGGGCAGTGGTAGCCATTGAAAATAAACTATCATTATCTAATGTTTC
TGAACATTTTCTTATTATAATATCTGCTTAATGTTATGCATTTTTTCTCTACAAATCTCT
ACACTTCACAGAGTAAAGATGTTCTGTAAGATTGTTACATTTTTACATTTAAGCATAGAT
GCATATCTTTATCTTAAGGGTTTGATTTTGACATGAATGAATTTTGAAAATAGTCTGAAC
GTTTTAAATAGTCGGAACAAAATGAATATACAGATACAACATTGCTCACTTGAATACTTT
AACACTATAAATGACTTGTTTTCTTTTAAATAGACCAGTTATGTAAGACTTGATCAAATT
CATGTACTTAAAACCCTGATTAAAACAAATTTACTACATCCATTTATATAACATGCCATT
TTTTCAAAGAAACAAAACTGACAAAGAACATTCATGTATATTACAATGAAGTTTGTCATT
TCATTGCATATGTTGTCCCCTTAAGATCTTAAAACAGATCCTCAAGCATGTCCTTTATTT
TTATAAAGAAATCTTCTTGTCAAATTTGAAGCCGGGCTATTCAGAATTTATAACTAGGTC
AAATTTAATGTTGAAGTATTCAGCCGGGCAATATATAAGCATTATGGCTATG
>AM853474.p.cg.6
ACAGGAGGGTGTTAGGTTTGGAATTAAAATGGCTTCTTTAGCATTGGATAATCCAGCTTT
GTACCAAGATGCACAACTATTAAACTGGGTTTACATGGGAGACCAGACTCAACAAAATGG
TGCATCTCTTTACACAACAAGTGACCCTTGGACTAACCAGCCTATCAACTCAAACGTGGG
TACAGTCTCGTCTGTATTCAAGTACCAGCGGCAGCCAGATCCTTGGTCAACAAGCACTGT
TAACACAATTAATGCTGTTGCTCCGAACCCATTCCAGGTGTCACCATGCGGCAGTGTGAA
TGACCTTGCGGACCAATTTAGTGATCTTTGCCTAACATTACCCAAGCCAAGCAAACGCCC
TCCGTCAACCTATCTATGCCATCTTTGTTTTACAAAGGGACATTTCATTAAAGATTGTCC
ACAGGCACGTCCTAAAGGCGAGGGTTTGACACCTTACCAGGGAAAGAAAAGGTGTTTCGG
AGAATATAAGTGCCCAAAATGTAAACGAAAATGGATGTCTGGAAACTCCTGGGCCAACAT
GGGACAAGAATGTATTAAATGTCACATCAATGTTTTCCCTCATAAGCAGCGCCCTTTAGA
GAAGCCTGATGGTTTAGATGTATCAGACCAGAGTAAGGTTCATCCTCAGCATCTATGTGG
CAAGTGTAAAATGCTTGGTTATTACTGCCGCCGCATGGATTAGAGATTACATGTGGATTA
CAGGTTAAATTTCGGAGGATGGACATTTTTTTTGCAAACTTGACATGCCTACATTAGCAA
CTCTTCTGATACACCATGAAACATTTGAAGCATCTTTTCCT
>AM853475.p.cg.6
CAGAAAAGAAACCTTTGTTACAATTAGAAACAAATATCTGTGGGAAAGACATCACAAGGT
ATTACGAAATCGAAAGCAAGGTCAAAACTAAAATGGCAAAGTAATAGGTGTGCGTGGAAA
TAGAGTACCGGAGGATATATAGGATATTTGTTCCTGTCCCTGTAAGATCGTTTGTTATTT
CACGAGTGATCATAGAAAATTTATTTTCACGAGTGGCATAGCCACGAGAAAAAAATATTG
TTTTTCTATGGTCACAAGTGATGTAAAATAGATCTTGCACTGATTTGAACAAATTTTCTG
TTTCTTTTATGCTCTTTTCACGGGTATATACATAATGTTATTTTCACGTTTGTACTTGTT
ATTTTCACATTTGTTATTTCGCAGCAGAAAAGTCAAATTTTACTACAAAGCATAAAAGAA
AAACCTGTATTTAAATTGGAAATCAAATTAACTGTGTGTTGTTTTGGACAAGAAAAGATA
AATAATTCATTTTGTTACTAGTCCATGATTATACATTTCTCATCTAAATTTAGCTTTTTT
TGAAAATTGATAAAATAAAAGATTATTGTTATTCTTGCTATCATATTAAAACTTGTATCT
GAAGTACAGGCTTTAGGAAAACTTTATTTTTTTCCTTCACTGATATTTCTATTTTCTATA
TGCCTATACATTTTGAAAATAAAATGCGAGTTTTACCCCTCTATAGTTATCCCGAAGTTT
CAAGTTAAAAATACTCATGTAAACGAAAAATTTTGCTGGAATCATTTGCAATAGACAATT
GTGTAAACAGAACCAGAATAACATTTTAAGGGTTAACGCATGACTGTCGTAACTCATATT
AAGATAAGAACAAGTTACAACAGTTTTCCGT
>AM853476.p.cg.6
TTTGTAACCGGAAAAAATGGCGGATCTCTCATATTTATAAATCATAATGTTAGAAAGCGT
CTTTATCCGAATGATGAGCCTGTTCTGAAGCATTTCACTGATGGTAAACCAACCAAGGAA
AACCCTGACCCATTACCAGCTATTCACTATGACAAACGGACTCCAGCTAGAAAACCTCCA
AAAGTAAGACCGGTTTCTGAACCAGCAGTGAAACGAAGGAAAATTTCATTGTCGGATTCT
GATGTTTCCCGAAATATATTAAGGACAATCAACAATGACCAACAATCCTCAGATTATCTA
CATTCATCTGACCCAATAAGCCATGAAAACAGCAAAGAAAATTTAGCTGTAGAGAACAAT
AATGGTGACAGACTTGAAATGCTAGCACTTGCAGCAGAGAATGAAGCCTTAAAGAGACAA
TTGGCATCTATTATTCTGGAAAAGGAAGACATGATTCGTGAGAAGGGAAGAACTGATCAT
GAAAATAGAGCATATGTCAGTATTTTTTCCACTGAACAGTTAAGAAAGAACACTAAAAAG
GATGAATTTGTTTATTACACCGGATTAACCCAGGAGCAGTTTAATGCTTTTTTTTCTTTC
TTAGTACAAGGCAATACTTTGCCATTTGAGCCTCAGAAGTCTTTATCAAGTCAAAAAAAA
CATGAAAATTGAAGACCAAGTTCTATTAGTTTTAATGAAACTTAGACAAAATTTTGACTT
TACTCATATTGGTAAAATGTTTCAAATTTCTCAACAAGATGCCAGCATGATTTTTAAAGA
CTGGATACAGTACATGTATTATCATCGTGGATCTATACCTATATGGCCCCACCGAGATAC
AATAATAGAAATGATGCCTGAACGATTTCGTCAAGAATTTCCACCACAATGGTTAT
>AM853477.p.cg.6
ACTTCATCTGAGTTCTCCACAGGAACTACAAGCCGCCATAGACGGCAACAGACGGGAGGG
ACGAAGGTCGGGATACGGTTATGACCTGTCACCGGGGCCAACACTCATACCTACATCACA
CCCACATCCACATTTCAACGGTCTCATCAACGGAAAATTCAATGGAACCAGTTCAGGTGA
AGAAGACAGTTTACCTCCAACCCCCACCCACAGAAGTCTTTCAGAACGATATGCAGAACG
TGACGCTATGGCAATGGAAGCAGCCTCGCGAGCGATGGAAGAAGCCACGCGCAAAATGGA
AGAAGCATCACGAGCGGCGGCTTTAGCAGCCGAAGAACCTCCCCGGAAACGGTTAATGAC
CGAGGAGGACCGAATAATGCCACATCCAGGAATGCCCAGTACACATCTTAAAATAACCAG
TAGAAATGATGGTAGAACCGAAATTGACAACTCCTTAGTGGTTTCCATGGAAATTAATGG
CATAATGTACCAAGGCGTTTTATTCGCGCACCAAGGGACACGGCGAATGTGAAGGTCATA
TTTTAAAACAATCCGGGTAATATTGACGCTTTTAAAAGTGCATATCACATAGACGCTTTT
TTGTCGAACGTAGCGATATCGGTCAAAGACGCTTTCAAAATTAGTGTTTCTAAGAACATG
GACTTGGAAAAAGTGAAGACCGAAAATTAATCAAAAATAGTTCGAGACCACATACTGCGC
CAAGCAAACTTAAAAGCGCAGCAATGGCGAACACAATTGAAAATAGTGCTGCTTTGAATA
AAAGCATTGTGCATAATATGTGACCATTTTATGTANGTAATAATAACACCAAACAACATA
CATTTACACATATTTTATATACATTAATAATTATGATCATACAAATTTG
>AM853478.p.cg.6
CTTACAATTCATGAAATTTACTATCTACTTAGCTAGATTGATCGTCTTAATTGTCGATAT
AGGTGTCTTCCTAGTCGAAATAAAGACTGTTCCCTTTTCAAATCACTTTATGTTTAAAAC
TATAAGTGTAAACTTATTTGCTTATTTTCATTCATAACATATGTTTCAATAACTTTTTAT
AGATAAAACCTGTATTCAATAAATCATCTATTAAGGAATGTAAAAAAAACCTTGTTTAAT
ATCACTCACCTTTTGACCAAATATCTGAAAATTTCAACCAAATGATCTATTTAGTAATTT
GTTGTTGCCCTTTATAATTACAATTGTAAATATCCTGTTAAGTACTTGTGGCTTTTACTT
TAATTATTTTGTATTTAAATCTTGTATATACCCGTATAAATGTGTTAAATTTTGTGAATG
CATTCAACGTGCGCAAAAAAAGCTTTGTCTCTGTTCAGCATCATAATATCTCTATATGTG
ATTTGTATAATTACACAAAAAAAAACTCTTTTTCTCTTTATTGTTATCTTATGAACCAAT
AAATAGTATGTGTGCC
>AM853480.p.cg.6
ATCTATAACATTGCGTCATTCAACTTAGAATACTTAAAAAGAAAATTATAAAGTGTTTCT
AGGATGTTTTAAGAGTGGATGCAAAATTTTCTTCTTTTTGATTTATCTACTTGATATTTC
AGAATTTAGTATGTTTTACAAGGACACGATCACTTTTTTTCATTCATTTTTACATTACAC
TTCTTGATTTAACAATACTGATAGTTTCAAAGTGTGTTTCATACGGATACTACACAACTA
ATGCCATTTTTTATTAATCTAGTTTAATAGTGAAATATCAAGTGATATTACAACATTTTT
TTCATTCCCCTTTAACTTAAACGTAAATACGTTTAC
>AM853481.p.cg.6
GGGGGGTATCTTATCCCGGAGATTTATCTAGACCGGAACATTCCAGAGCTTCGTCTCTAT
ATCTGTTACATGTTATGTAGAACTCCAAGTCATTCTTTGCCAGCTGTTTCTTATTCTTAA
AAAAAACCGTTAAAGATTCGCGTTATTTTTCTAAACCGGCATTGGAGATACAATGGGGAA
AGAAAGGAATATATCTTGTCAATCCAAGGAATTTTCTCTTGCACGCAGACCAACTTACGT
CAAAGTGAATTTAGATACAATTCTGGAAAATCTTAAGATACTGAAAAGCTACTTAGCTAA
ACATACAGAAATAATTGCTGTTGTGAAAGCAAATGCTTATGGTCATGGTGCAGTGGCAGT
TTCGCGGTATCTCGCGAAGCACGGGATCTCGCACTTTGCAGTAGCTACCGCGTTAGAAAG
AGACGAATTGCGAAATGCCGGGATACACTGC
>AM853482.p.cg.6
CTTCTAGGTCAAGCAAGGCAACAGCTGAAGATATCGAAAAACTTCAAAGGAGGATAGAAC
GGTGTAAGGACAAAGTTAACGACTTGTTTGTAATATCTAAACAAGTACAAAAGAAACTGC
TTAAGTATCAAGAGATAAATGAGGAAATTTCATCCAAAAGTCAAATTAACATTTTCAAAT
TTACACCATCTGAAAATATAAACACTTTAAAAGTACAAAACATATGTCTTGGCAATTTGG
ATACACAAGTGAAGAAATTCGCAGGACAACGCAAGAGATCTATAATTGACATGAAGGCAA
CTTTTGTACGGAAATTTAACTTAATTGAAAATAAAGAAAGCGATTGCTATATTTCGGGAA
TGACAAGCATATCTGAAGTTGAAATTCTGTGCGCAGATAGTAGAAACAAAACGATAAAAA
TCTATAATTATAAAGAGGGTAAAATCACATCAACATTAAGAACGTCAGGCTCTCCCACTG
ACATTACTGCAATAAACTCTTCATCTGCTGCAACAACTTTATATCAGTTGGGCGAAATCT
TGTTCCTGAATACGCAAAATGGATTAGTAAAAAGTCACAGTCTGAAGGTCAGGGATCGGT
GCTGTGGAATTGTTCATCGCACTGGCATCTTGGCAGTGACTTTTATCAAACCTGCTGCTG
TGCAGATAATAGATATGGAAAGACATATTCTACATGAAGT
>AM853483.p.cg.6
ATTTGGGGAACGAAATCGGAGCTAGAAACACCTATCAGATCACCCAGGACTATAGAAAGT
TTGTTAAGAAGTCATAAGTTTGCATCAACATCTAATGATGTATTGAACACTCAAGCTACT
AGTACTCCAATCTCTTCCTTGCTGTCGCTTGCGAGGCAAATGCCATCTGTACATATAACT
ACAGCTTCTACAGTGTCAACACAGATCCAACAATTGCTTTCTAGTCTAGCAAGATCTTCA
AACAACTTGCCTACATCTCCATCTTCTTTACCAAGTACAGTGCTGACGCCCCTAAAATTA
CCTGGGAGTCAGACTCAAGTAAGTCAGTCAGCTTGCTTACCAAGCAATCACTTAAATCAG
TCTTCTGTCAGTTCTCAAGTTCAGATTAGCCAGTCAGGATCACCTTTGCAAAACAGTGTT
CCTACTTTAATGAGCTCACTAGCAAAGACAACCTCCTTGACTGGCGGAAATGTTATCAAA
ATAATATCTTCAACAAATTCTTCTCAAAATGAGAGTAAGATAGAAGACAAAGGTCAAGCT
GTGCAAAGACTTCAGTTTTCAGAGTTTACTGTTCCGGGAACTGTTTCAAGTCCAGCAAGT
AGTATAGGCCAAGTTGTAGATTTCTCTAAACCTAAGATACAAGTCATTGAAAGTGAGACA
GTGTCTAGACCAAGCCCCGTTGAATCTCAAGCACAAATTCATATCACTGTAAACAGAAAT
GGTGTGTATACAACTCGCACTTCCACTGGTACCCA
>AM853484.p.cg.6
CATTCTCTACTATTTATCCGACAAAAACTATGGGTTTTTGTTTCAAAGTTTTTCAAAATA
AATCATTGATAAATCATTGTTCATTTTTAGCACATCTGTTTCAAAGAAAAAGTCTAGTTA
TTTTGATTATTGGTAGATTGGTCGTTGTCATCATTATCGTCGTGCAAAAACTTTAATTTA
GTCCATTACCCAAAAGGTATTAAAGATATTAATACGAATCTTTAAATACTTGTCTATCGT
GATAAGACACAGTTGTAAGATAAGGGACACTACTCTAAAATATATGAATATGGAGTTTTG
CCCCTTTTAAGTTAGATTTTTTTTTGTAAAAATCGGTTAATGATAAAATATTTTAGAAAC
TATTCAAGATAGTGTACCAATTCTTGGCAGAATGCTGGTGGGGACAATGTACATCTTTGG
GATAAGTTACATAACTTAGTAATCTTTTTTTTTTCGCAGAGAAAAAATTGAACTAACCTC
TTGAACATTTAAAAATTAATTTATCTTACAAAGAAGAAGTGAGCCCTAACACTTTTTAAT
TTA
>AM853485.p.cg.6
GTTTTTCCCGGAAGTTAGACAGTTTAAAGAAAGTTGCCAACAAGACAGACAAAATGGATC
AGGTTATGCAATTAGTTGACCCTGCAAAACAATTTGCTAAAGATTCACTCAGATTGGTGA
AAAGATGCACAAAACCAGACAGAAAAGAGTTCCAAAAGATTGCTATGGCCACAGCAATAG
GATTTGCCATTATGGGCTTTATTGGGTTCTTTGTTAAATTGATCCACATCCCCATCAACA
ACATCATTGTAGGGTCCTGATTGTGTCAGCTGAGTGTGTTTCACCTGCATTTTCATCATG
TCTTCATCAAACTTTTCCATACCTTGTAGCAAATCTTAAAATGTGGAACCCAACGTCTGG
TCAAAGTTTTATATAACAGCAATCTACCACAACACTCCAAATACCTTCATAATATTTTTG
TCATGAAAATAAAATGTTAAAAAAAGAATGTAATGAATGAAAAGCTGTGAAAGTATGAAG
TATTCAATTGTTGTTTTTTTATTCTTATTATTATTTAGAGAGCTGTGTATATTTATTGTA
AATTTGTGTTCTAAAAATAAAAATTTTAACAAAT
>AM853486.p.cg.6
CTGCTGAAAACAATTCGATTCGACCCGGTATCGCCCACTTTGAAAGGGTTGTAAGGGGGC
AGGGGATATATTTTTGGTTAATTTTCGAGTTTCGACATGCCGCAAGCAGTCAAATCCATT
TTCTGCAAACAGCAGATGAGACAAAAAAGTCTTTTTGTGTCAGTGTAATAGCCTAGGCAA
CATACATCGAAAAAAAATCCAAATACAAGGCTGACTTCTAGACTTGTGAAACTATGGCCT
TTGATCTTTCCCCTCACACCCCTCAATTTCAGTGAAAAAAAATCAAAACTGACCAATTTC
ACAGCATGCACTGTGCATTCAAACGTAATGCAAGCCTAATTTTGACTACATTTTACATAA
ATCTCATTCCTGTGCTGTGATTTTTCATCAAAAAAGTGTCACCCATACGTTTAGATTTTT
CGCAATTTGCCTACAATTTTTTTTCTGTTTCTGCAATGCTAAATCGCCACTTCCGCTAAA
AGTGAAAACCTCCTTTGTGAAGAGTCACAATATCCTTCAGAGCTAGCTGGCATTTAGTTT
CTATTGATTTTCAATAATTTTGAGACAATCTTTCTACAAAATTACCCAAGAAATACATCT
TTGAAATACTTAATTATTTTTAGTGCCCATAGATAACCTCTACCCTAAATATCTAAAAAT
TT
>AM853487.p.cg.6
TGCTCATAAATTGTATTTCTAACAAATAACTATTTTTTCCTCTCGAGTCACTATGTAATG
GCTAAAACATTTAAACGTAACATATGATTAATGGAAATTCAAAAAGGTAAAATATTTTAA
ACTCCACTTATCTGGTATATTTCTGAATAATTGCTTTTACACTTTGAGTTTAACCAACAC
AC
>AM853488.p.cg.6
CATGACTGTCATGGCGGATGGAGAGTTTGAGCTGACTGAGGGCTGGGGTTACCTGTGTTA
CTGACAAATGGAGAGGGTTGGCATTGGGCAGAAATTCTTGGCAAGAAGGAAGTTAATGGG
AAACCACTTTTCTATGTCCATTATGATGACTTTAATAAAAGATTGGATGAGTGGGTACCA
GAGGCTAGGATGGACCTCAGTAAGATGGAACATCCAAGGAAGGATCAAAAGACACCTAAA
AAAGAGATAGGCAGGGCTGGTACTTCATCTAGCCGACCGTGTAGCCCAGATCCTTCTTTT
CTGAATGGATCATCAGGTTCAAACAAAAAAGCTTCAATTGGAAGTAGGAAGAGAAGACTT
GAGGAAGATATTGTGGATCCAATATCAGTACCATCCACACCTAGTGCAAGTCTGGTAAGA
TTTTGTCTTGTGCACTTGTTTTTAGTTCACCTGAACACAATATGCTAAGCTAAACTTTTA
TTATTACCCATGGTCCGTAGTGTTTTGCGAAGTGGCATCAGTCATTTCTGTAAACAACAT
CTCTTTGTAACCCACTGTCCTCCTTTCAACCAGACCTTGCAGGAAAGATCCTTTATTTGT
TCTTANAAAAAAAAATTCCCTTGATAATTCTGGTTGCCATGGTAACCAATAGAGACAATC
TACTTGTCAGAAACCACCAGGTCTAGAGCTTTAAAAGTTTGA
>AM853489.p.cg.6
TTTTTGTTAATAAAATTAAGAGAAAAAAGTCATAATATAGTTTGTTTAAGTCTTTTATAA
AGATCTGTGTTTTTTTCATGTGTTTTATCAATTTTGTTTTAACTGTGTACTTACCTATCA
TATTGGGATTTTTATTCTTAGTATTATTTGTATTCAAAACTTTGCCATTTCTGGAATAAC
ATTAATCTTTTCTCTCAGCCTTTCCTCACACAAATTTCAGATTTCACTCAATAAAACATC
ATAGAAGGTGATTCAGACCTTTTATATGGGATTTTTATCAGTGTTGTAATCGATTGAACA
AGATAAGTTTGTATACTTTTTGTTTAACTTATAGGCACACAATCTGATGGAAACCTCATT
CAGATATTGTTACGCTGGTAACACCTGCATTTTATATCCAATTTTAAATTATAAATTGAA
CAGTTTCTAGACCCCTCTGGAATCGACATTACAGTTATCGTTCTTTAAATCGGTAGATAA
AGATTTTTATTGTGTGTATTTGCTAAATGAAAATTCATTTAAACGACATAATTCGGTATA
ATTGCAGATGAAATATTTGAAATAAATAGATGACTTAACAAATTTTCTCTTCAATTTATT
CAGCCCTTTTTCTA
>AM853490.p.cg.6
AGTTAGTTCTAGTTTTCCCCAAAAGGGTCTCGTATGACAGTATGATCGTGATATGCTTGA
TACATATTTCATGAGTTAAATATATTAAAATACTCTTGAAGTAGGTCTCCGTAAAAGTTT
TGCTGCAATGCTTAACATGTTTCTTTTCTAGTTACAGTAAGATGTTTGATGTGTAGATTT
AACATTTATCAGCTTCATTGCCACCAAATCGTAAATTATTTGCTTGTGTTATTATCCAAA
GGTTTGAGATAGTTTTTTCCTAGGTTAGCAAAAATTGTTAATATTTCATTGTATTACATT
CATGACCAAAGTCACTTAACAGACGGAAAAATTCTGTCGGTCGAGGGTTTGTTAGGCGAG
ACAGGAGACTTTTGCTCTTTGTTTCTTAGTTTTATACTTTTCTACTTTAATGTTTTGCTG
CTGGTTGTGTTTTTCTCGTACATCGGTGTTGGGGGCTTGCCCTCATTCCCGTCGATTGCG
TGGGAAATACCACTAGATCACTTTCACTTTAGCCGGTACTGTTGCGCCTGCCAAGCTTGA
CTTAATATTTTTCCCCTTTTCACCGCCGTGGGTTCGAATCCCGTCTGTTTTTGGTTCATG
GCTCCGTTAAAGTCATGTTGCGTTTCTAGGTTTTGCCCAAATGACGTGTTGTCTGGCAAT
CCTAGCTTGCTTTGCTACTGTTA
>AM853492.p.cg.6
AGGAGTTAACATTAATTGTTAAATTTAACAACCATTATGCCAGTGCCTATCATATATTTC
TGTCATATTTCTTCTTGCTATCAATTTTTCCTTCTTTAATATCAACAGTGAATTAGTGTT
TAGAATTTGTATTTCTAGTTTAAATGGACCTTTCCAGAATTTGCCTGTTGAAAATTAAGC
CCCGCCTTTTCTACTAACGGTTAGGCCAACTGCTCTCAACCAGAATTGCAAACAAAACCA
TGTGTTCTTTTGTGTAAACCGGGTCAATTATGGTAGCAAGTGTCGCATTTGGAGAGCCAG
TCAGTAAATTTGCTTAAAATTGTAAACACTGAAAAGGTTCATTGTCTGAATTTATGTCAA
TATTTTCAACTAAGTGATCATAGATGGTATAAAATAGTAGTTCACTATTGATGATTTTTT
TGTACGATCCAGAAGATCATGGTAATTTGTAAGTTTCAACTTTTCTCTACAATATACTTG
TAGTCTGTCTCAGTCATGATCGTGATAATTTGTACAGATATTGCAAACCATGATCAACTA
TGTTACTTGACATCTATATAAAAAAGACTTGTATAGCATATCTCTTGAAAGCAAAACTAA
TAAATCTAGGTAAT
>AM853493.p.cg.6
TCAAAGAAAGAAATGAATCATCCATATCAATGGGCCAATCATTGATTGATGGTCTTAGTG
AGAAAACAGAAGCTAGTAGAAAATCATCCGAGCTTGTTGACGAGCTCCTAAAAAGAATGG
AATCGTCCCAATCGATATCTCCATCAATGATTGATGACCTTAAAGAGAAAATAACAGCTA
GTAGAAAATCATCCGAGTTTGTCAACGATCTCCTAAAAAGAATGGGCTCGTCCCCATCAA
TGTCCCAATCAATGATTGATGACCTAAAAGAGAAAATAGTAGCTAGTAAAAAATCATCCG
AGCTTGTCAACGAGCTCCTAAAAAGAATGGGATCGTCCCCATCAATGTCACAATCAATGA
TTGATGACCTTAAAGAGAAAATAGCAGCTGGAAGACAATCGACCGAGCTTGTCTATGAGT
ACCTAAAGGAAAATGAATCGCCCCCATCAACGACCCCATCAATGATTGATGATCTTAAAG
AGAAAATAACAACTATTAGAAAATCATCCGAGCTTGTCGATGATTTCAAAGAAAGAAATG
AATCGTCCCCATCAATGCCCCAATCACTGACTGACGATCCTAGTGGGAAAAAACCAGCTA
CTAGACAATCGACCGACCTGGTCGATGG
>AM853494.p.cg.6
CAAGGTCATTGTTCACAAACTACTACACTTCAGGAAGTTACATCAAGTATACACGTATGA
TATAGACATACATGTTTAACGAATTAAAAGGAAGTTAGTTAAGATTATCTAAGCCATATA
CATGAATATGCATATTGATGCAGATAAAAAATGAAAGGAAAAAAAATAGTTCAGTGTCTA
TTTCGAAAAGGAAATCGAGTTTCAAGTCAGTTTATTTTAAAATTTATGAAAGTTTAAATT
AAAGAAAAGTTGATCTGATTGATCTAAGAAGGACCGTGAAACGTGATCAAATACAAATTC
AAACTTTAAGCTGACCTAGGGTTACTATATGATTAGTGTTCAAAAAGTGGCGTTTTTGCA
GAATGGTGCATTTTGAGCTCTTTAGTTGATTCAAAAAGATGGAAAACGCCAAAAGATGGA
AGAAAACGAAATACAATAACCAATTGTTTTGTTTACAAAATAATGAAATGTAAACAATTA
ATGCATGATTTATAGTCTAAGGGAAGCAACTCTTGCAAAATTGTTATTTTGGCTTCCATC
AAATTTACTAAAATATAAGATTTGGCACACTGTTTCGGCAGTTATAGTAAACATTCTGTC
GTCAATTATTGGGCATTGATAATTATTCTAACTGTGAAAAATTTCATTGTCTTTACTGTT
CGGAAAAAGTTTTGACAGAGATAATGTTCCTTTAAAAGTCGTTTTTACACGAAATGTTAC
TAGAAAGGCTATTGGTTTTGTAGCCCAATAAATATATACACACAATGTATATTGTTTTTC
ATTTGCATTCGTTTGTTAAATGAATTTTATTACGTATTTCTTGTGTTACTTTCGATATAT
TTGAATGCTAATGTTAACCATAAATTTGTAAATGTATGTAAGCACCGATTTTTATTATAT
A
>AM853495.p.cg.6
TAAATCCCACTGTCAGTTTGAGTTTGTTTGGGAACTAGAATCTTTCATGTGAGGAATCCA
TACAGCTGGTTTATTGAAGTATGGTGGTTCTTAACCAAGGGCCTGCTCTGGATATGCATG
TATGTTGTCCTTAGAGGGGCACCTTGGGTCTTTCTTTAACACAACTAAAGCTAGAAAGTT
TCCAATGGCCTTGTCTGTCTCCGAAATGAGTGGTTTGAACCTTCTTCTGACCTGGCTTTG
ATATGATGGTTGGATCTACCCATGGCCTTACCTTGCTCTAAGCGAGTGGATCAACCCATG
GCTTTGCCTTGCTCGGATACAAGTGGTTCTAACCATGGTCTGGCCTAGCTCTGATATGAT
AGGTGGTTTTACCAATGGTCTTGCCTGGCTCTGATATGAATGGCTCTAACCATTATCTTG
CCTAGCTCTGATATGATGGATGGTTTTACCAATGGTCTGGCCTGGCTCTGATATGATAGG
TGGTTTTACCTGAATGGTCTGGCTTGGCTTGGCTCTGATAGGATCCAATGGGTGGATCTA
CCCATGGCATTACCTGGCTCTGATATGATGAATGGTTCTATCCATTTCCTGCTAAATCAG
AATATGTGAGAAAATTTAGATTTATTTATTTATCAATATATTTATGCTCCAAGATGGAGA
ATAAAAAGATTGTAACACATTTTACTATACAATTTAAGTTACTTATGAATTGTATAACAG
TAGCATAAAAAAAA
>AM853496.p.cg.6
TGACGATATGTTAAGGGCATTTGCAAATTTTCCGGAACTGACAAAATCATTGTCATTACA
TTTGGTGGAGGTCAGTGAGAAGTTGAGTGAAATGCAAGAGGAGAAGTTGTCAGCAGGTGT
AGATAATTCAATCATTACTCGTGCAGACAGTGATTCTCATTATAAAAGTTGTGTATCGAA
ACATGGTCCTAATGTTTACTGGTATAGGGATGTAAATGATATTCCAGCAGGATATACCAT
GTTTGTGGCACATGAATTCTTTGATGCTTTACCTATACATAAATTTCAGAAAGTTGACAA
GGGTTGGCGAGAAATTTTAGTTGACATAGATCCAGCAGCAGACGACAAACTGAGGTATGT
GATAGCCCCTGGTGACACGGCTGCTTCAAAAATCTATCTGAAGGTAGCACCAGATGACAA
AAGAGAGCACATTGAAGTGTCCCCTTGTGTTGGTGTAACTGTTCAACATATAGCACAGAC
AATAGACAATCATGGTGGATGCGCATTATTAATAGACTATGGGCATGATGGAACAAAAGA
AGATACTTTTAGGGGTTTTCGTAACCATGAGTTACATGACGTCCTAGAGGATCCTGGGTC
AGCCGATCTGACAGTAGATGTTGATTTTTCATATATCAGGAATCAGGCCGGTGACACGGT
TAAATCATTTGGACCTGTAACACAGTCACATTTCTTACAAAATATGGGTATTGCTTACAG
ATTAAAGATATTGTATGANCAAGCTGATGAGGCGGGAA
>AM853497.p.cg.6
AATCTGCTTCATCTAAGATGGACAGTATGTAATTACTTGTTACCTTGACACACTTTTACT
GTTAATTGATGTCAAACTTAACTCTCTCTAGCCTTTGAAAACAGCTTGGATTCAGACATG
ATGCCAATAACTCGGCATCTAGTCGGATTTTAAGCTGTTTGCAAGTCAGAAAAACTTTGT
CTCGATTTAAAAAAAATTAGATAAAAATTAAGCATGAAGCAGATGACATTTTAGCAGATG
ATAAATTTTGCAGCATGCAAAAAGATAAGTTGTACTTTATGCTAATTTTATCTTACTTGC
TTTTCGCTTGCTGGAAAGGTAATATTTTCTTTTTTAGCTTGCAAGTAAGGTAAATCATGC
AAGTATAACCATCAAGTTCAGATACATACTTACATCTTATTTTCTGTCTGATAGCAGGTT
GCTTACACATTTCTTGCTGTCTGCAAACATACAGGTAACAATGTTCTTTTTTTAATTGTC
TACAAGCCAGTCCGTAATAGTTTTTGTGCTGAATACAAGTTAATTGCTGTCTACATAAAA
TGGTGATAATTTCAGTGTTGTTAACATTGAAGTANGTGATATTTTACTTGCTGTCTACCT
AAAAGGGTGGGTAAAGCTTTACTTGCTGTCTACCT
>AM853498.p.cg.6
TGTATTATTATCAATGTTTCGACATTACGCCTTCATCAGGATAAATAAACATAATAACAA
CGGACGTGACGTCATGCATATTTTCATTTTTTTATTATCATAATATGCCACATGATTTCA
TTAATGATGGAAGATAATTTCAATTTAATACAAAATTTCTTCAATCTATCGTATTTTTTT
TGGACTGGAGAACGTTCTCCGCCTTGATAGAATTTCACAGCAAAAGAGTTTGACAAAATA
GCTAAATTATAGCGGCGACTTCTTAAGGTAATCAACAATCAAAATTTAAATTGTCTTGGT
ATATTTTAGAATCATGTTTGAAGAAGATAAATAATTGGTAACCATGACGTCAAATGATTC
CTGTTAAGTGATGTCTGACATAAAATGATTTATCTGCTATTTTACGTACATTTGAATGTT
AACATTCGTGAAACATCTCATTTAAGGTATTTATTACTAAAAAGAAGTATAAAATTGTAT
CATCCGCCTTATTTATCTGGTGGTATAAAGTCCGCTAAGAATACTTAATAACCTCAGTAA
TAAATTTTTTTACAAATTTGAAATTGAAATTGACAGCACCACAAAGACCTTACAATGTAT
TAGTGAATGATATTCAAGTAACATCATTGTCTGTAACCTGGGATATTGCTGATCCGAGAC
CTGNGAAAACAAACTACACAGTTACATTGACCGCGGATAGTCCTGCAGAATTGAAGGAAT
TTATAATGACAGGCTTTACCAGTAGAAACCTATAATGCAGAAAAACTTGAAGAATATTGG
TATTACAGTGTCACAGTAACAGCTACTACATCTAAGGGCTCGAAAACATCCTACAAAACA
G
>AM853499.p.cg.6
CTAGCTTTAACAATTTTTTATCGCTAGTTGTACATAGAGTAACAACATACAATTAGTCAT
AATCTTGGCTAAAAGCACAAAAAAACATTACCTGATGTAGATACGAGTTTTCTATCCGTA
AATCTTTAACTGATGTTTGACAGGTTATTTATCCTTGACTTATGTAAAAACGAATTATCT
TTCTGTTAATGATGCAGGTACGAGTTATCTATAAGTATAACTGATGTATATATCCTTATC
TATCCTCGACTGATAGAGGTACGAGATATCTATCCGTAAATGATGTAGGTACGAGATATC
TATCCGCAAATGATGAAGGTACGAGTTATTTATCCGTAAATGACATAGGT
>AM853500.p.cg.6
TTGAAATCTGATTTANGAATAATACCAGCACTGCCAAAAAAAACGAACATCGATTTTCCT
GTATACAAACAGTATTTGATGCTGTATATTTTGATTTGAATCATTAAACACGAGGGAAAA
TGCAATCTTATTCAGATCTTCCAATTTTAGCTGCTTTTGTCATGTTAGAAAATATTGTGC
CAAAAGACGGAGACGGAATTACATCTATAACTTTTTTGTACAGATTTTATTTGTATCATC
CAGTCAACGTAGACATTAAACAAATATCAAATGCAGGAATAAGTATAGTTTCACCATGGA
GAATGTATTAGAGTTTGGTGTTATAAGCTTTGATCATCAAGATGGTGTTACTATGTGCAA
ACATTTATATTGCAGTTTTGTGGTGATGGTAACCAGTAATTGATGCTGAATAATAAATGT
TGCTTTACAGCAAAACAAACCTTCATGTTTTATTACATTACCGGTAACTGGGCTGTTATT
TTTA
>AM853501.p.cg.6
GCTGCGTTTCTTTCTCTAGTTGTAGATTTGAAAACTATTCCATGAATTGTCACGATAAAT
TCATAAGCATGAATTTAGATGTTTATAATAGACTTTGTATGTTCAATGAACATGTCTGAA
CATGTCTGAAATGATATGGTGACAAGAGATATATTTGGTAACGACAGCTTAACCATGGCT
GCGCTTTGTCTGAACAATTGTTACAGTATGTCTATCAAAAGTTTTAGTACTAAATTGTGC
AGATTTCAAATTCTTGTCGGTGTATTTCTCAATGATATGAAATATATACAGACAGTGTCC
TGGTTGTAATGGTGCGTGTCCCACAATGCATTCTGAGTGCGAGTTCTAAACGGGTTGCAA
ACCATGTTTCCTGACATGATACCACGAAATTTTCACTTAAGGGGAAAATAAATTTTAAGG
AAAATCTAACCATAAGAATTTCCTTAAGAGATTTTTTTAATTAAAAAATTAAGGATTTCT
TTTACCTTAGGGTGTTGATTTTTTTCTAAGACTAATGAGATTTATGAATACGGCCCTAGG
ATTTATTACAAATCAAGACAACGGACTCGAAAGAAGAGATTAATGCAAGTTTTGAAGGAG
CATTCACTTACTAATCTAGCAAAACTATTTAGCTTCAGTTTTAATAAACTAATTCAATGG
TAATGTTATGTGTAAATACTTTTTGTCAAATAATTATTATAA
>AM853502.p.cg.6
CCTTAGTGTTGAGGAAGATATATTGATTCACTCCTGTTTGTTAGTCTGTCAGTCAGCCTG
TCTGTCACAAACCTTGTCGGCTCTCTAATGGTCGCATTTTTGATTGGATCTTATCCAAAT
TTTGACAGTAGTTATATATTGACGATGCTTTGACCAAGTTTGAATCTGAGTCATCTGGGG
TGAAAGACTAGGTCATTAGGTAAAATCATAGAAAAACCTTATCTACACTCTAGTGGCCAC
ATTTTTTATTGGAACTTAGTCAAACTTGGTCAGTAGTTACATATTGATCTTGTCTAGAAC
AAGTTTGACTCTGGGTCATCTGCGATAAAAAAACAAGGTAACTGGGTCATATCTTAGAAA
AACCTTTTCAGCACTCTAGTGTCCACATTTTAGCTTGGAATTTAATCAAACATGGTCATA
AGTTACACATTGATGATGTCTAGATCAAGTCTAAATCTGGGTCATCTGTGATCAAAAACT
AGGTCACGAGGTCGAGTTTAGAAACAGGTCATGTTGGGTCAAACCTAGGCAACCATATTA
AATATTTTCACCGCCGACTATCTTCAAGGAGGGAGACATTACTTTTCTTAAAAGCAAATC
TAGTTATATTTGACATTTTGAACAAAATCTGCATTATATATGTTTAAAAGAAAAGAACAA
AATTAACCATATTTTGATCAAAGTAGTGTGGAGCGACTTACCTTANAACAGCACTCCTAC
AGATTTAGGATAAATT
>AM853503.p.cg.6
GAATGACATGTATAATTATATCTATCAACTACTAGAAAACTACGAGGACTCAGTAAATCA
CACAGAGCATGATGATATCATATATCATGATATAGGAAACAACATGACCTACAGATATGA
ATATGAATATTATGAGTATCTGATGGCTCAAGATGGATACATATTGACAAGGAACCTCTG
CAATTGGTTTATGATCTCTAGATACTTTTTGTCTAAATCATTTCACACCATATCAATTTT
TCTAACCCTTTTTCTTTGTATTCAAAGATACGTGTCTGTCGCTTATCCATTCAAGTACAA
ATCTTTGTTCAGGAAAAAGATAACTCTAATCTGGTGCGGAATAATTTTTGCCATGTCCCC
AATAATACATTCTTATCATATAGATAGCAATAAAGTCATACATGGTACATGTCATTGGGA
AGATGAGGAGAACCACTGCGAATCTGGCTGTATTGACCTATGGGTTTCCTTTTTCCTACG
TAATTTGATACCGTGTGTGACCCTCCTTGTATTTACAGGCCTCTTTATTTGGCACTTACA
TATTGGCGAAAGAAATCGCCGAAGGATGAATAGAACAACATCAAAGCTTTTAAGACAGAT
GGTAGAAAACCGCCGCATTTCTATCATTGTTACGGCAGTCGTTATAGTATTTTTGGTTCC
CGAAATTCCGTACGGGATATTCCTACTGTACAATGCTATGCAGAAAACCATGCATAACGA
AACGAGAATAAAACTGGAAACCCACCGTGCCATACACATGTCGTACGAGTTATTACTTGT
GATGTCGTTTCATGCTAACTTTTACATTTACACTTTTCTGA
>AM853504.p.cg.6
GCGTCTACATACAGCTATCATCCAGCTATTGTGTGACATTGCCCTATATTTTATCTCTCT
GGCACCAACTCATACCCTTCTGAACCTTAAAAACAATTATCTCCAAACTCCTCTACATTT
AGCTGTCATTACAAAGCAAGACGTTTTAACTCGCAAGTTGATGACAGCTGGAGCTCAAGT
TGACTCGAGAGACCACAAAGGGAATACCCCACTTCATATTGCTTCGAGGGAAGGTTACCA
CTTCTTCGCAAAGATTCTTCTCGAACCAATACGCTATGAAGAAACTGTTCATAATAGATA
TGAGCTGCCTTACCAAGAAATTCCTCAAAATATGGAGGCCAGGAACTATGATGGCCAAGT
ATCTGTCCATCTAGCAGCTGAAGGATGCCACATTGAAACGCTAGACGTCCTTCTTAGCAA
GGGAGCTAATGTCAATGCTAGGGATGGTAAGAGTGGAAGAACAGCCCTCCATTATGCAGC
AGAATCAGGTTGCATGCCACTACTCAATTACCTTGTGAAGCAACAACACTGCAAGCTTGA
TATCAACTGCACAACATATGGTGGTCTTACACCTATAATGTTGGCAAAGGGACGTGGCCA
TGATAAGGCTGTAAGACTACTTAAAGAATCAGGGGCGTGGTCTGATACTGATGAATCATC
TTCAGAGGAAGATATGAATGAGGAACCTTATGAAGATGTTAAGATCAATGGAATAATAGT
GAATTGAGATGTCATTCAGACATGAATCAAGCAGAACCAACTAAGGACATAGCTTAAAAG
CAACCAAGCACCAGTAGCAAAATTAGCAAGACAAGTGCAGATGATGGAAAATGGATGGAG
TCGACAATATTTATTTGTAGAAACGGACGGGTCTATGGAGACTGTATGATGTAAACT
>AM853505.p.cg.6
AATTTCGGGGATCTTCTTTAAAATTTACTCGTCTAAATTCTGTACTCTATACGCAAAACG
TTTTAACATCCCCTCTGCCTTGGCCATTTTTACGTAAAAAATTGCAGACATGACGTATAG
ATGCAATTTATAAGTCAAATACAAGCCAGAATTTGGCCAAACGGAATTTGAAAACCCGAA
TTTTGCACATCATTTAGATATACATGTACCTAGGTTTTAAAAATCGTTCTTCATAGTACA
TTACGAAAAGATGGCCATATTCTGAACAGTCAGATATAAGCAAATTCAAAATGTCCTAGT
TTTATCATAGATAGTTTGCCAGGATCAAACATTGGCAGAAGTGTTCACTACACAACTTTT
CTTTGGTAACGACCCTGATTTGAAAATCTCTGTTGAACTGGGGCATCTCAAAATGACCGA
AAATAACATTTGTTATATCTTTAAATTTCATAAATGATTTCAAAATGCGATAATTTCTAT
GTAGAAATAAGTGGCCTAGGTTCAAATACTTTCAAGGCCTTGAAATTATGTTATCCTGTC
GTCATTTTGCTTCATTTTCGAGTTTTCAAGACCTTAAATTTTCTGCTTGCGATGAGGGGC
ACTACGACTCTTGAAACCCCTGCAAATAGAGGGGGTCACGTCCACCTCTGGGAGCTTTCT
GAGTATCTTTTTATCGGGGGCTTATGGCACTTATTCTGAAAATTCAAGTCTTAAAACATC
ATTTTAAGAGGGGCGGGGGTAAAAGCTTTAAAATTCGTCTATCACTGTGCTGGGGTAATG
AAAAAAAATATTGAATACTGTTTTAATCCTCCCAAA
>AM853506.p.cg.6
AAATTAGAATAATCATCAATGACCAATAATTGTTGACAAAAATGTTAACTATACCTACCG
AAATAGTATGCCAAAACTTATGTTTTAGTAAATTTTATGGAAGCCAAAATACCGATTATG
AAAGAGTTTCTTCCCTCATACTATAAAGCATGCATTAATTGTTTACATTTCATTATTTTG
TAAACAAAACAATTGAAAGTTTATTTCGTTTCCTTCCATATTTTGGTGTTTTCCACCTTT
CAGACTAAACTATAGAGCTCAAAATGCATCATTCTGCAAATACTTTACCAAGTGATTATT
TTTGTGAAATAGCCATTTGGGGTTTGATATCCCTTTAAGACATTTGCTCTAGGTCACCAC
TCACCTAATGCGTGATAAGGTTCATAATTCTAGCATCTATATTTCAAGAGTGATCTCTCT
TCTTAACATAAAATCATGTTTAAAATGTCATATTCTATTATTACCCCTCACTTTTTTCGT
AATGTTAATTTCCCATAGGTGTATGTATGAAGACACGTACAAAAACTATTGAACTGGTCT
TGACTAGACCTATTTATAACAAATTTAATTACGATTATTGTTTTCCTTACAGAGAATCTT
ATTCTCTATACACATGTCTATGCAGATTTATTAGAATTGCTTCCCTCAATGTCCCATGTA
AATGACATTTAATGAAAAAGACTCTGGGATAATAAAATAAATAAGACATAATCTTTGTGG
GTAACGTCCTT
>AM853507.p.cg.6
TGTAGGAACAGGATCGAATTTTTTTATTTTATGGTTACATCGATTACGATAGCACAAACT
CCACTGTGCCTGTGAGTGAAAGGTGGATAGCAGAATAGAGAACATAAGGATAAATAGAAA
ACTGGTGTTCAATTTTCTAACAGACGAATATGGCAGCAGCTGTTCTAGCCAGAAATGCCA
CTGAACAAGATTTTGTTAGTATATCTATGCACATTGGCAGTAACTGGGGAATGCTGGCAC
CTTTTCTACTTGAAGAAAATTCATCGGTTATAGTAGATCATATAAAGCAACGTGAAGAAA
ACAGTCAGAAGAGTGTGTTTGAATTACTTAAAGAATGGTTGAAACAGACATATAACCCGT
CTTTGGCTCATTTATTTCACTTAATTCATAAAACGAGAACATCTGTGGACATTGAATGGC
GACTAATTGCAATGGCACTCAATGTTCAACTAAATGATATTCAAGCATGTTATTAGCCAA
CAGAAGAGCAATAGCCTGAAAAAGATAATCACAGGATGGACTTCGATGTAGCAGAAGAAC
CACTTAAATACCACGCTAAATTTTAGGAACAGTTCGTCATAAAAAAACCTCAAACGAAAT
GAAATTATTAAATAGATGAATATGAATTAGATCAATATAAAAACTAATAACGTACTGCAG
CGTGATTTAACATAGGTTAAATAATTATGAACACATCTTACTCAGAAGAAAAGATATCAA
TCAACAGACATTGTAGATAGTAAAAGCCTAGACTCTCTCAGTATAGTAAATAACT
>AM853508.p.cg.6
GGTCGTTTTGTGTAAACAAAAAGATGGCCGTCTTTCGCAACCTTCAGAAAACCTTTCTAC
AATTTGAGAGGAATCTCGGGTCACCCGTAGCACTTTACCATAAAAATGTGATAGATCACT
ATGAGAACCCTCGCAATGTTGGATCCTTGGATAAAAATGACAAGAGTGTTGGCACTGGTT
TGGTAGGAGCACCAGCATGTGGGGATGTCATGAAACTACAGGTTAAAGTTGATGAGAATG
GGAAGATAATTGAAGCAAAGTTTAAGACCTTTGGCTGTGGATCAGCCATAGCTTCTAGTT
CCCTGGCAACAGAATGGGTGAAGGGCAAAAATATTAATGAAGCTGCTGGAATAAAGAATA
CAGATATTGCCAAGGAGTTGGCATTACCCCCAGTCAAGCTGCATTGTTCAATGTTGGCAG
AGGATGCTATTAAAGCAGCACTGAATGATTGGAAGGTAAAGAACAACAAAGCCGAAGGAT
AGACGTGATCACCAGCCGCATTTCGAAATTTGGAAACACGAAAAAAAACTTACATTGTGA
TATTGATTTTGAATACTGGTTCATAATTATTGTGTGTCTGTGTTTTTTGAAAATCATCTT
TACCTTGTTGCTTGATAAGACTTCAAAGTTTTAAGAAAAATGTTTGCAAATATCTTCAAG
ATCAGACACTTAAATCCAGTATTATATAAGATGTTTTGGTCTTAACTCATAACTGAAATG
AAAAAAT
>AM853509.p.cg.6
TACGTCCGGGCAAAATGACCTCTTTTTTGGAGAAAACAAGGAGGGTTTCCAAATTTTCAA
CACTCTGGTTTCTTTGTGAAGAGGAGAAAAATATGTTTAATATCTAGAAAGGCCATTTTT
TAGAATATTTAAAGATAGAATTTTAGAAAGTTCAGGCTTGTATTTGATTTAGAGAAAGGG
AAACAGTGACCTTTTAAAGGCTTTTTTTTTAAATAAATATCTGTTAATATCATGATTAGT
TTTTCAATTTTTCAAAAAAAGAAAAAAAATTTTTAGGCAATCATTTTGAATTTACTACAT
GTAGATTTAATGGAAATATGGAAATGAATTTAAAAAAAATTCATGTGTATATATTTGTAT
AGAACATTTTCTACGAATTAAATCATGTATTGCATATTTGTACATATCTTTTTCTTGTAA
GATAATTTTCATTGAAATACATAACAAACATCAGTTATTTTTACTTTACATGTATATATA
ATTTTCTTTAATCATATGATATAACAAATATTCCAAAACTGCAACCATTATACCACTGCA
GTAATAAAATGTATTGTGAAATACGGGACC
>AM853510.p.cg.6
AGTTCATACAAAATTACATCTCTTCACTGTCTCTTGCGCTAAAATAGAGCTATGCGTTTT
TGATCGATACCCGTTAGTGGATGGAACATTATTTCTATCGCCCCAGGCTTATGACAATCA
AGCACTTCAAGTCATTTCAGAAGGTCGACTTCAGTACATCAATGCAGTTTGTGTTTCCTG
TCTAGAGGGTGGCAATGATGTACGCTGTGTACCCTGCAAACGTAAATGGGATGGCAGCTC
TTTGCT
>AM853511.p.cg.6
TATTGCGACGACAGCATTGTAAAGTTTGATTCAGTCTCAACTCATATCATGACAGGAGTC
ATCTATCGTTCTAAAAAACTCTTTACATGCAGACCTGGGCATACTCTACAAGAAACAGGT
TGCACCAAAGCTGGCTTTGACAAGATAAGTCATCAGTGTTCACTATTATTATCTATCAGG
TCATCCATTGCAGGTTCAATATCGACCATGTGAAAACAATCATGCGTTTTTATTTGATAT
CCATAAAATAATTTCATCGGAAAAAATGCATAATTCCATTTCAGAGACATTATTTAATGT
TTTTTTCATATAACATTATTTATTTATAAGATTTTCAAAATACAAGACAAACAGGTCAAC
TTTTCCCTGTACAAAAAAAAAATATAAAAATTTTGCAGGCTCGGTTTGATTTAGCCTTTT
CATTACAAAACAAAACTGTGCTACAAACAAGTCAAGTCAACATTCACTTCTTTCTATTAT
ATATCCTGCATCTGTGTTTTCATCTATTGCTTATTTAAAAATTTGATCATATCAGTTATA
TTTATCTTTCTTTTTAAATATCTTTTACATTTATGCTTAACTTTTCTGTCTCGCGTCTCG
CCAAAGACTTTTATTTAGTATTCCAGAATTCCGCATATATTTATAT
>AM853512.p.cg.6
GCACACCAGCTAAGCGACCTCAGTCTGCGCCAGCAGGAGACGGACCCCCGGGTACCGCCA
GAGAATTTCCATCAAGTGCTCGACAGAATTTGGAAGAGGGCGCTCCGCGTCAGAGGAAAG
GTTCAATTTTACGTGCTGCCTCTGCTCTGGCAGGCGGAATAGATGAACAAGAAAATGTAA
CATATACTCCACTTAAAGCCTGGACAAAACAACCAACAACAAAAGAACTTATTGATGATA
AAGTTGTCAAACGTGAACGATTTGGCTGGGAAGTTGACTTTGATGATTTTGAAATGCCTT
TTAAGAAAAATGTTACGAAGAAAATTGAGGAAATGGGTGGAGTAGATGAAGATTAACATA
ACAAAGAAAATAGTTTTATAATAAAAAAAGTTTCCAAAGTCTATGTCATATTTCATCCAC
ATCTTTTTTATTGGATTGTTTCAAATAAGTTCTCAATATCTATAGCACTTATTGGATGTT
GGTATGAAGTGTCATCATATTACTTTAAAACATGATCAGGTATTTGTCATGTTACAGTAT
GTTTATACAGGCATTGTT
>AM853513.p.cg.6
CCTCCTCTACAGGAACACAGAATCTGAAATATAAAGATGAAGCTGACGATTATCGCCATA
ATACTAACGATCTGCATTGCCTATGTTGCATGCGCAATGACCACAGAAACTCCGAAAGTA
ACCACTGTGAAGGGCAAAAGCCAGACAGTTATTACCATGCCAACAAACACTAAATCTAGC
AACAATTCAGGAAGACCTAGTATATCATCAAAAGTGACCAGCAATAATCCAAATAAGCCA
TCTACAAAAACAACATCAAAAAGTGGATCCGTTACCACGATTACAACACCAAAAGGCGGA
AGTTCGTCAGTAGCGCCATCTATGTGGATGATTACATTAATATCAGCAGTCGTTTACCAG
TATTTGAAACATTAGTAAGACACTTGGAAGAGAACGACAACACCACCAATAACAACACTT
TCAACAACAGTAAACACCATCAAGGAAATTCTTCTGCGTTTTACAGCATTGATTTTCCAA
ATCATCTATGAATCTTAGAATTTCTTTTTTTTATTTTCGTCGTTGTCTAGAATACATTAT
GCTATCAACTAAGAGCAAAGAACTTGACTTTTATAGCCTTTCAAAAATAGAAAATAATAC
GTTTTCATCTGAATTTTACCTTTTATTCAAGTGTCCATG
>AM853514.p.cg.6
TACTATTAACACATTTATTGAAACAAACACTTGTAAAGTGATGATAAATATTTCATTTCC
AAAAGAGATATAAAAGATATATGTGTTATTTTCACTGGTAAAATGTTATCATGTGAAAGG
GTATTTTTATGATTTTACGTTTGTTTTTTAAAATCAAATATGTGCTTTTTAAATACATTT
CTCACACTGCAATTTTGTTGTATGAAAATTTTTATTGTGTGCAAATGATAAATGGATTGA
TAATATTTACTGTTGTTGTAGCAGTATTTCTTCCTGTGACGAGGAGTGCCGCATATCTTG
CAATTTTCACATTTCCATATCATTTCTTTTTGTGTTATCTTTTTTAAAATGTAAGAATGG
AAAGGTATCGTACCAAAAGTTCTCTATATGTTTGCTTTTAAATGTGTTCCAAGTTTTGTT
CACAGTAATGTTGGTCATGTTCTCTACAACTCCTCACACATTTCTCCATTTTGTTGAACT
TCTACAGTACATAAAAATGCCAGAAATCTTAAAAAGAATCCTATTTTTGTATCAAAGCTG
TACAAATTTTTTGAAGTATATAATTTAACTATATACGACCTCTCTGTTTATTCAATTTGT
ATATTAATTAATCATGATACAGGGTACAAC
>AM853515.p.cg.6
CCTATGACATTAATATTTAGTTCTGATTTTCTAAATGATATTAAAAGTTTTAGTTTGGCA
TTATTTGAGTCAAAGTTTTGCTTATTTAGTTTTGCTTAAGAACGAGCTAATTAACCATAA
GAATTGAAAGCTTTTTTCATCTCACTGCATTTTAAATCTTATGATGGAAAATACGAAAAA
AATTGTTTTCTTAACATTCTATGTCCACGTCTTGGATTTTGAATACAAATTTTGTTAATA
GTGTCTTTTTTTCTGTTTGTGTTTTCTTCTCACATTGTTTACCGTTTACTATCTCATGGA
CATTTTGTTCTCAGCTTTTAAAATTCTTGTTATATACTTCTTCATGTTAAATAGCTGTAA
AAAAATGAGAGATATGCAATTTGTCTTACTCTTTACTTGGTGGTTGTAAAATTTGTAAAA
AAAAATTCATCTAAGTCCATTTTAGCTTGCATATGTATCAATAACAGTATAAATGTTTAG
AAAAAACAAGCTTGTAAATTTTGATCAGCATACATGATAAGGTGTTTACTGTCAGAAGAT
ATCTGTTTTTACTTTCAAAGATATCTATTTTTACTGTCAAAGATATCTGTCTTTACTTTC
AAAGATGTCTTGTCTTTACTTCGATTTATTTGAGCTCGCCTCTAATTTGATGCCATATTT
TCCTATCATGTTTGAAAGTTTACACATTTTTCAAGAGATTTTTTCTCAATTTTAATAGTA
AAAGATCAATCACTATCACATATTTAGTAGTTGTATATCACTTTCCACTAGGCGGAATAT
AGGGCCACTTTTTTATGATAACTTTTTTTTTTCAATTTTGCCCGATTCCTTTCCTTTTTT
TT
>AM853516.p.cg.6
TCAATGATAAAAGACTAAGATGCTCTACATTGGTCTCTACTCAGTCGCTATAGTCTGTCC
TGTCCAAAATGAACTTCAGTTACCAAAACAAGGTTGAATGATACTAAACTTGGTCATTTT
AGAAAACATAGTAATTTAACCCTTGATATGTTCCAGGGTTTTCCTTGTAATAGTCAAGTT
TTCTGTTAAAAGTAAAAATATGTTTTCCTTATGGCAAGACACTTGTGAAATTTGTTGCCT
TAATGTAGTGAAATACAAGCTCATAAAGTGTAGCATTATTGTGCGATCATAGTTGTACAG
AATGAGAAAAGGTAACACTACTACTGATTAATTATGAACAAGTGGTCAGAGGAATGTTAT
GTGATACTTTGGTGAAATCAATAAAGGTTGATGTATGCTGTTTTCATTCTGCATCATCAT
TTTAATACCTATATTTAGATTTTGTAACAAACCTGTTGATTATTTTCAACTTGACACCAT
GATTGTTTGTGTGGAACAATGATGGTCTGTTCCTTTGATTCAGCCTGTTAGGACATTAAA
TTACTTTATCTTGAAAACTTGAAATAAATTGAAAATGGTAGTTGTAATAATAAGTGGCAT
ATCAAGTATTCCAGTATAAAATAATAGAGGAGAGTACAGCCTGGCAAGACCAGACTGTTG
GGCAATCAATTTCTCAGCCTGGGCAATCATTTTCTCAGCCTGGCAAGACCAGACTGTTGG
GCAATCAATTTCTCAGCCTGGCAAGACCAGACTGTTGTGCAATCAATTTCTCAGCCTGGC
AAGACCAGACTGTTGGGGCATCATTTTCAGTATTTAGTTATGGAACTCTCTTGATCTACA
TGTATAAATGGACTGCCTCATGTTCAAAGCAGGACAAGACTATTCT
>AM853517.p.cg.6
AAGTAACAGCTTTGTCTCCATATACATGAACGATAATGGCATCGATAAATTTTACATCGA
AAAATACGTCGCTGGTAATCAAGAGATGAGAGCGCCTCCATGTGCAAGGTTTTTCCAAGA
CACTCCTAAATTTATACCTGACTGGAATAAACTTGATAGATTGGGCATTAAAGAATTCGA
GTATGACCACTGCCAGGATTTGATCAGCTGCAAAATAAAATGTATCGAACACAAACAATT
TGATTGTAAGGCCGCATACTTCAGTAAGGTTTTAAATAAAAATCATTGTGTAGTGTACGA
AAAAGCTATCCCAATTGAACGTGCTAAAACCGAAAACTACTTGATAACGGTTACTAGAAA
TGACACTTGCACTACACCATAGTTATACTAAAAACATAGTTTACTAAAAAAAAAAACTAA
TGTTCAGCAAAGAGCAGAAGAAAATTTAAATACCTGTATTGTGGATGAGTTAAACCGCTA
GAATATTATAGCAGGTGGTTCCAGTTACAGTCTATATTTGGTCGAATGAAGTTCGAACAC
AAACACTTTGTATAGCTGCATACTTCAGTAAAGGTATATATCTTAATTATTGTGTAGTGC
ATAAAAAGCTATCCCAGTTGAATCTGATACAAACGGAAGTTTGACGTTTTACTAGTTACT
AGTGCCAGCGGCTGCTAACTTTTCTTAGTCTTGTAAAATCTTAACAGATTTTTTTTGTAC
CATTTCTGTTATTGTTTATATCATTGAATTTGCCAGAGGCCAAATGTTTTTCTAAACAGA
GAAAAGGACTCAGTTTCTATATGTATAATATAATAGAAAAAT
>AM853518.p.cg.6
GACCTTGAAGGTCATCTTGCAGGCATTCTTGACACTGCCATAATTGAGCGAGGAAGAAAC
ATATTGTCATGTGGGAGGGATGGTACTACACGCCTGTGGGATTGTGGGTCACAGACGTGT
CTAGCCACAATAGAGTGTGAGGCTGGAAATGTCAACTGCTGTGCCTTGCAGAACACAGGG
TCTAACCTTGAGTTAGGAACATCAACACATTCCCCAAATGAGAAAGAAGTAGGAACAGAA
GGAAAATTGTTGCTGGTTGGATGTGAAAAAGGAGTATTACAGGGTTATGGTTTACAAAGT
AGGACAAAGGTGTTTGACCTGGATTGTCATGGTGATGTCAACAGCTGTTGTTTTCTGTCA
GATACTTGTATTGCTTGTGGGACACAAGAGGGTTACATAACAGTTTCTGATATCCGAAAT
ATACGTGTTCCACTTAAAGAATGGAAGGAGAGTCGCAATGTTATATTATCTTTATTACCT
TACAAAGGAGGATTTTTCTCAAGTACAGGGGATGGATCTTGTTTCTATGTGAATCAGAAT
CATGAAACACTTGATGAATTAGCAGGGTCAGATTGTGACCCCTTATACAAAACTGTGTTA
GATGGACAATATGTGTATACTGCTTGTACAGACAGTCATATCAGGAAATATAGCATAGCT
GACATGATATTGTAACAGCCTATTCAACAAATGTATCAAGAGTATCGAACCACTGTATC
>AM853519.p.cg.6
TTTCTGGGGGAGTATAATCACCTTCAGTGATAGTTCTAGTTTACATTTTACATTTAAATG
ATGACCCTGCCATGGAAACGGCAACAAGGATATAGTTATCCCCTGTCCACGTGTTGTGAC
GTTCCCATGACCTAGTCCTTAGGTTAAAAGGTCAAGGTCACACTTACAGGTTAAAAGGTT
GTTAAGAGGTTAATAGGATGCATTTCATGTCCAGTCTATAAATATATTATTCATCAAGGG
ATTTTAAAATAAATTGCCACAAATATTCAACGTAATGAGACGATATGTCATGCGCAAGAC
CCAGGTCAAAGTCACATTTAGAGGTCAAAGGTGAAATAGGGTATTATTTTCATATCCCCT
CTTTAACTTTATCATTTCTTTGTTTATTTTGAAATAAATTGGCACAAATGTTCATAACTT
GAGGCAATGTTTCATGCACAAGACTCAGGCCCTTGTCTTCAAGGTGTAGGTCACACTTTT
AGGTCAAAGGTGAAAAATAGGATATTATTTTCATGCCCGCTTTACTTTCGGGGAGATCCA
AAGGGTTACTCAGCGTCCCAGTTGATCATATCTTTGGCGCGATAATATATTAATTACGTT
ATCTTTACCAGTTTTGAATGTTAAAGTTTGTTTTTCTGGGCCAACATTACGGGAAATAAA
GGCATGCTTTTCCCCCAAAATTTTTATTAAGTCCCTAAGCACTAAAATCATCATTTTAAA
AACAACTATATAAATTCTTCTGAACTTTTGG
>AM853520.p.cg.6
TGTTGTCATGGCGAATCTAATTTATGATGTTTCGGCATTTTGCACGAGTATTATATCCCA
AGATGCTAACGGTCAAATATGGCATTCAAGAAACTTGGACTACAGTTTCACAAAAATCCT
GGAGAACATAACTATCGCCGTAGACTTCCAGTCACGTGGCCAGACGGTGTACAGTATTAT
AACGTATGCAGGGTATGTCGGTGCTTTGACAGGACAACGGCCAAATGTTTTTACTGTCAC
TGTTGATGAAAGAGACCAGGGCTCTATCATATGGAACCTCGTGGTAGGGATTCTCGACAA
AAATGTAGTACCAGTGTCATTCTTAGTTAGAGATGCCCTTGCTAATGATACGACGTTCGA
AGCAGCTATAGATCGTTTGTCCTATACTCCCACAGCGGCTGATGCTTACTTCATAATGGG
TGGGGTCAAACCTGGAGAGGGTGCTGTCATAACGAAGGGACGCCTTGCACCAGACGATAT
CTGGAGACTAGATCCTGATAATGGAAGATGGTTTCTAGTTGAAACAAACTATGATCACTG
GACAACCCCGCCACCTAGCGACAATCGAAGAGACCCAGCTATTAAAGCGATATCAACTTT
AGGACAGTCCAATATCTCCGTTATGAATTTATTTAATGTAATGTCAACCCCAAAGGTGTT
AAACTCACATACGACATATACAGTCGTGATGTCTGCAGGCAAGCCCTCATTGATGCAGAC
TTGGATACGGACANTAATACAGACAATATATAGACCTGTTG
>AM853521.p.cg.6
TTGGACAGAGCATGACTATAAAAGGATTGGCTATGGTTAATATTATCAGCAACATGAAGA
TCATTGTCAGTGAGTGCTACAGACACGAGATTTTGGAGCAATCCAGACAAAGACACTGAT
CGTAATTTTTATGTGTATTGATTTTTGGCAGCTTTAAGATTGAATCAATATTTGCCAGAA
AGACTGGGAAAAATGGTATTTGTTTTACTACATTTAAATAGCAGATGTTCTCTATTGTGC
CTATTATAGCAATGCATATGCTTTATTTTTACTTCACGGCAGATTAAGAAATTACAAACT
GCACATGCAGATAAAAGATTTCTGCAGGAAATTTCCAGATGTGCAGTTCTTAATGTAAGA
GGAGAAAATACAGAATTGATTTTCTGTTTAATTTCTGCTGAAAATGACTTCTATTTGAAT
GTCTGCAATTTTTACAATTTAACCATGGTTACAAAGTCTATTCTGTGAGATTTATTATAT
GATGGTTAATGTGGTATAACAGAAGGCCTAGAGATAAAACAGTATAATTATATCTTACAT
GTACAATTTGTTTATAGATTATGTCATGTGTATATCTGATACTAATTGCTTCACAGCGAG
GCATAGCATGTAGCCATTTTTGAGACTGCATTTTGTAATTAAATGCCAAAATATT
>AM853522.p.cg.6
TGGCTTTGTTGTTAACATTATTGACTTTGAACCTCATTGTTCCCATCACTCTATGTGCTC
ATGAAATTGACACAGAATTGAATTGTAAGCTAAATGGTTAGCTTTTAAAGGTTGAAGGTG
TTACAAGGTATCTGGTCTTGCCAGGTGGGACATCCAGTTTGGAAGCATGAAAAATAGTCG
TGTCACCATTTAGTGTTATTATGACTTAGAAATTAATGCCTAGCTGTTTTAATGTTGATA
GCATGAGCTATTTATCTATGCCATTAGAATAGAGCCAAGCAAGGAAACACTGGAAACCTG
TGCAGTCTGACCAAACTCAGTACTGTCGGCAGCTTAATTTGAGCTTTTTTACATCAAAAC
CTGGCACATTGCCAATGATCAGCTCTAAATTTATAGCATAAGTCATAAATTAATCTTGAT
AGGGGTAAAGTGATTTCAGGTTATGTCAGTATATTTTGAAGAGCTGTTTATATATAATGT
CATTTCATCCTATAATGGAGATAATTTTGATATAAATCAGTGATGTTATATAAATGTTGT
CTATTCACATATCTAGGGCACCATTGTGTATATGTTATTGGTGACCATAATTTAAATCTG
TTGTAATTGATTCAAAATAAATAAAATATTTTATTTTTAAA
>AM853523.p.cg.6
TACTTGATTCTCCACCTATGCTATTGCTGGAAAGAACGGATTCTTCCCTGATGGTTGGCA
TTATGATACCCCTAAACCATGGAACAATAACTCTCCCACCGAACCACCAGATTTCTGGAA
TGGCAAAG
>AM853524.p.cg.6
ATAACTCTCATTTTAGCTCGACTATTCGGGGAATGTCAAGTCATTGCACTCTCCTATCCG
TCGGCGTTGGCGTCGGCTTCCCTGTGTTAAGTTTTTGCGTGTAGGCTGGTATCTCATTAA
CTACTGAAGGAAATGGATTGAAACTTCACACACTTGTTCTCTGTGATTGTCTAAGCTGAT
GGGCACACGTCCCATAACTCTGAATGGCTTAATTCTAGAATTATGCCCCTTGTTTGACTA
AGAAAATCTATGTTAAGTGTTTGCGTGTAAGCTTGTATCTCATAAGCTACTGAAGGGAAT
GGATTGAAACTTCACACACTTGTTCCCCGTGATTATCTAAGCTGACAGGCACAGGTAACA
TAACTCTGAATGGCTTAATTCCAGAATTATGCCCCTTTGACTTTGAAAATTTTATGTTAA
GTTTTTGCGTGTAAACTGGTGTCTCATTAACTACTGAAGGGAATGGATTGAAACTTTACA
CACTTGTTCCCTGGGATTATCTTAGCTGATGGACACAGGTCCCATAACTCTTAATGGCTT
AATTCCAGAATTATGCCCTTTGTTCAACTTGGAAAATTTATGTTAAGTTTTTGCTTGTAA
GCTGGTATCTCATTGAAACTTCACACATTTGTTTCCTGTGATCATCTTAGCTGATGGGCA
CAGGTACCATATCTCTGAATGGCTAAATTCCAGAATTATGCCTTTGTTTGACTTAAAAAA
TTTATGTTAAGTCTTGTATCTCTCTTACTACTGAAGGGAATGGATTGAAACTTCACGCAC
TTTTTCCCTGTGATTATCTAAGCTGATGGGCACTTTTAATTGATTATTTGCATAATTA
>AM853525.p.cg.6
CATCAATTAAGGGGCAATTTAACGACACTATTGTTATCGTTAGTGGAGGAGATCCGAGGA
AACACCACTCAAAAGCTGCTATTGGCGTTTATGGTAGCACTGAAACGAATGAGCTGCTAT
ACCCGATATATAAAAAGGAAATAGTTTGCTCAAAATCCGGATGTTTTCCAAAAAATATTG
TTGTTAGCAAAGATTGTAAGAAAGTCTTCCTTACTGACCAAGCAATCGGCATTTTAGTTT
GCGATATGAAAGGACAGGAGCTGGGGATAGTATCGAATCCAATCCTGAAAGAGGCGCGTG
GAATATGCATGGACAATGAAGGAAATATGTACGTTGCAGGACAGGTGTCAGAAAATATTG
TGAAATTAAGTGCAGATGGACAGCTTTTAGGAGAAGTGGTTAATAAATCACATGGGCTCA
AAAGTCCAATTTCAGTTTGTTTTATAAAAGATAAAAGGAGTATTTTGGTGGGATGNAGGG
GAAGTGCTGTATGCATGATGATCAGATTGTGAAGTCGTACTTGTTTGAGGTGATAAGAAA
TGTACAGCGATGTTTTAAATATTTTCTTTGTTAATTACTATTACCAACTTGTTACATAAA
TATCACGTTATGAGTTTAATTTAACAACACTGATAAGTATGACAGTGTGCATCAGAATAA
AACATTTCATCAATATTAAATATCGGTTCAACCAACTTCAGAAACAGAATGGCAATTATA
TGTATTAAACATTTTTTCTATAACAAAATTATTTAAAATCATTAACATTATCATTATAC
>AM853526.p.cg.6
CAACATTTACACACTGTAGAGGAGTACAAAAACAGGCTCGAACCTTTGATGGACCGGCTA
GAAGCTGAAGGAAAATGGAAGAAAATTGAGCGTAAAATCTTCAAAGGATTTTTCCTCGAC
AAAGATGGAATAATGTGGAAATATCAAGTGTTATAGATATGTTCTGACCTGATATTGTTA
TGCATAAAGATATCTACCATTTAGAACTTGACTGAGCGGCGTCACACAAAAATGTACCTT
CGGCAATTTTCGCGAGTTTCCGACAAATCTCTGAATGCTTTGCTCACCAATCACGTTGAA
TTAAGATCAGAATCTTGCCATTCGAGACAGAAGAGATCTGTTACGTCACACTAGCGAACA
GTTTGGTTCCTGGTTAGCATGTGCAGATGCTTAGGTGCATCTGGACCCACGCTGGTCACA
AATGCCTTGAGAAACCCGAGGGTACATTTTCATTTGACACCGCTCATTTATCATCATTCT
TGAAATCTTTCAAATTAAAACACTCAATTATAAGAGAAGAAATAGACTTAACAATTGATG
TTTTGTTTGAAAAACAAACATTTATTCTCAGAGAAGTTATGTCGGGAGGAAAAGTGTTAC
GTATGAACGGACGGATGTATATGTTCGTTTATTTATTCGTTTCTTTTATAAAGGTTCCCT
TGTGATAAGTTGAATTATCTTTCACATATTTCTAAATCTCTGTAGAAAGAAAATAAATTT
GTAAA
>AM853527.p.cg.6
ATCCATATTCTCAAAAATATTGTCTGCATGGCAAACAGTTTGGTATCCTTCCAGACGCCT
AGTTATTTTTTGTGTCTGATCTGGTTCCACGTTGTTTGCAAAGGCTATTATGATCAAAAC
TAGCGTTCAGAGTTGAAGTAAATGCTCAATCAAGGCCATAATATAGTGATTGACCAATTT
TTAAGGGAAATCATAATTATTCTGCCATACAAGTTTTAAAGGTAAAATTTATCATATCTG
CCATAGTAAATTTTTTCTTGTTTAATTCTTGTAATGTTTACGTTTGTTAGACTTGAGAGT
AAAACTTTGAATGTTTTCTTAATTAGTAGTCTTTAGTAATTTTATTGATTATTATTGCTG
ATCAATTACAATCGAATATGATCAAAATTTTATCAGATAAAAAAATAAACAATTACAAAT
ATCCCTAATTGATTGTTGATTGGAGATTGATTTTAAATTTATTGATTAGTAAAGATAAAA
AAAGATACAGAATATGCTTATCTAGAGCTGAAAATAAGCAATGGTGTATTCTCTATTCAA
TTTTCTCTGTTTTTTATATATATCCAGGTGTTTTTGTTTTTGTCCTTAAGTGATATTAAG
ATATTCAAAGAAAAGTACAACCATTTATTTTTACATGGATTTTATATTATAATACATGCA
AGCAATAATGGATGCTT
>AM853528.p.cg.6
GGTACCTATAAACAAATGAAGGCACCTACATGAAAATTGATCTACCTCTCTAGAGGTAGA
TGCAATAAATGAAAAAATGTTTATATGTATAAGGGTAATTATTATTAAGTCAATCCGAAT
TGTATAAATGATGTTTCGAACACTTTTGTAGCAGAAAAAATTAATAATGTTACCCCACCC
CCCTTAAATTTAGTGACAATTTTTGCATGCTACCAAAAAGTACTACATTGATAAATACCA
ATAACACAAAAACAAAAGCATGGAATGACCTGAAATTTTCTCAAAATTAGCTTCTATGTG
TGCATAATGTTTACACAAAAATTAAAAAGGTTTTACCGTCCGGTTTAGAAAACATACATG
TCAGAAAACCTTGATTACATGATTTTTGTCAATTAAACATGAATAAATTCCCATAATCTT
AAAGAAAACAATATTTATATATATTTCCCTCCAAATTACTGTATAAATTCATGTTTCAAA
GCCAAAGCATTATGTAAAAACT
>AM853529.p.cg.6
ATTTGTTTTCAGTGTACTGGCTTACACTTGTATAAAGTTTGCCAAAAAAAAAATTGTAGT
TACTTATTGTGAGTTGTTTTGGTGATATATCAGGAAACTTTAAATTTTCACAGTCTTTAA
ACTTTTCTGGCTATTTATGTTATATAGATTTATTTGGGGAAAAAGTCTAAGCATCATATT
CACACTGTCAAGATGGAAAATGCAAACTTGAAAGCAGACTGTATTGGATATAAATTCATC
AACATTTTTGCTATCTGGAAGGTGAAGGCATAAGAATAGATACCTGTACAGGTTAAGGAA
AATTTGGTGTATCTGTAAATAAAGTGGTCAAAATGGCACCCTTATGAAAAACTAAAAAAA
AACATAATTTCTGTTTTACATCTAAAGAGTATTTGATGCATATGTTTGAAATACATATTT
ATAACATGTTTGGTTTTTATTCATGAACAATTTAAGACCTATCAATTTAGTCTTGTATCT
AAAAAATGAATTACTTATTACAATTATGTATGATCTTCTTAAATAAAGTCTTAATGCTGC
ATTCCTCTAGATTTATAATAAAATTAATGAAAATTTAGAAAATGCATTTAATAGTTGAGC
ATTGATAAATATACAAATAAAAAGTGATTCATATATCTAAGTACTGTTCTTTAAAAAGGA
CAGATTGATAAGTCAGAATATGATAAAACATAGCTTACTCCTTTAGTAATGGGGTAGAAA
TATGTTGAAAAAGTTTTTAAATTCTGCCGAACTATACAAAAATCATGCAAAGCGTCTGAT
GGATTGTACAAATCTATACATTTTTTAACACTTAGATATATTCTTCTTAAATTTTTTTCA
TAAATATTTCTTTACTCATCTGGAAGAGTGCAGCTTAATGGTTAATAATTTGTTTAATGT
TGATATATATCATCTTCCCCTATAGCAGTAGTAATGACCATATAAATTATAAAATTCACA
TTT
>AM853530.p.cg.6
CTGTATTGCAATATGTTAGTACAAGTGTATAATGTAAACTGAAAACAAGTATTAATTAGC
TAGCATAATTACAGAGGTAAATACCGACAATCATCACTTATTAACATTTTGAATCTGTCT
CCTAAAACAAAATTTTAATCTACATATTTTCAATTTTAGTGCAGCATATCTATCATACAG
TAGTCCTGATGTTTGTGAAACAAAATGCTGTCGTTTTTTTTTACAAGAAAATTGAAAATA
ATCTTCCATAATTGATGTAAGGTATGTTTGAGTTACTACAGCTGAATATTAAATGTTTTT
AATGTCAGTAGCTGAGTGTTGTCTTAAATTTGCTCTCATCCTTTCATATATAGACAGCAT
CATATTAAATGGTTACCATGACAACAGAATACTGATTGTTTGTTTGAGGTGTTTTTTTAT
TTTTTTTGGATTTTCTTCTTCTTTTTTTTCAAGAAAATGAAATGGTTTTTGAAATTTTAA
CAGAAACATTTATTCAGCAGCATTGAGTTTATGAACAAAAACACATAGTTACTTTTCTTA
TAAGGATTTCAATGTTTCCTTTTATTCATTTTTGTATGTCAGTAAAAAATTTTTGCAACA
GGAAAATAGGTCATATACTAATTCTATTATATAAGAAAATGTTGTGTTTCTTTTTTTTTG
TATTTTAAAATGCACAAGATGTAATTATCCTTCGTTTTCCTGTTTTGAAACAATGTCATT
TTCTAGTTANATTTATTGATAATTACTGTTAGCGTTTCCTTTTGAGGTAGGACTTCATAT
AAAGTATTGTACCAAAGCAATGCAATATGTTTAGAGATTGTATGTGTGTTATGGAAA
>AM853531.p.cg.6
ACCGAAAGTTGGACGACCAGNTTTAACTGATAAAAACATTTTCTTAATGTAAAAGGGTGC
TACAACTGTGCAGGAGTTAACGTTAATATACAAAGACCTATAATACAGACAGCTGGTATA
TCGCAAAATCAACCCACAAATAATGGAAGTTACAGGTAAAAGGTTGGAAACAGAAGCATC
ATCTTCACAAAACGAGGCAAAGCTATGTGAATCATGTACTCTGGAAAACCTGAGCACTCC
AGCAAATGGAGTATGCAGGGAGTGTAATGAACAGATGTGCACCACATGCTTCAAGCATCA
CCTTAAGGGAAAATTTTGTCGAAGTCATGTGCTTCTTACCCTTGAAGAATTTTCGTCACT
TTCATTAGGAAGTGGTTCAAGAGATGTCACTAAATGTGAAAAACATGACAATGAAACTAT
CAAATTTTATTGCCGTTCACATGATGTTGTTGGATGTGGAGACTGTATAGTGTTAGAACA
TACATCTTGTAAACCTGAATATATCAAGGACTTGGAGAAGACATTCGTAGATGGAGATAT
GTACAAGGTATTAGTGCAAAGAATTGAAAGCCTCGAAAAAGAGAAAACCGACAACAGAAA
AGAGATTGAAAAGAGTAAGGATGAAGTTGAAAGAATGAATGAAAATGCTTTGAAAGAAAT
CCGTCAATTTAGAACGGAAATTAATAAGTGTTTGGATGATGCAGAGGCGAATATCCTATC
ACAATTGCAGAAATTGACACAGGAAAACAGAAAGACTCTGGATAAAATTGTGAATGATTT
AGACGCGTTCACTTCTGAATTTGACACTGTTAAACAGAATCTCATTACACAGCCACATTG
CAAGAATGCGTTTTTTATCAATGCAGTTAATAGCAAGTCTAAGCTCTCTGACAT
>AM853532.p.cg.6
AAATAGTTGTTTGTTCATTTAAATTTTGTGAATTTTGTGAGTGCAGGATCAAAATATTTG
TCCAGATTGGGTAATTCTACAAAGACATAGGAAATAATTTTCTTAAGAACAGTAGAAATG
GATAAGAGAAGTGTAATCGCTGTTGTATATCTAGGACTTTTGCTTGCCACTGCAATTGGC
AGAAGTGAAGGTCAAGGTCATGGTCATCGTAGTGATGGTTTGCACTCAAATGGGGATATT
TCGTTGAAAGAAAGGAGAGGAAGATTCTTTTTAAAGATAAGGCAAGCGAGAGATGTTGAA
GACTCAAAGATTAACAGTCTAAACAGACGAATGCAAACTGACGTCATTTACTAAAAAAAT
GCATTAACAGAATAATTCTTACTTGTCAACATAATGCTAGATCCATGTATAGCTATAAGT
ACTATATGCTAGAACAAAATAAATGCATTTTACTTTAATGTTTGGAC
>AM853533.p.cg.6
AAATTCTCGTGCTCCAGGTCAAACAGTGTCTTTCCAAGTAAAAGATTTCTTACATATAAA
AGAGAAATTCAATAATGATTGGTGGATAGGTCGTCTGGTGAAGGAAGGTTGTGATGTCGG
GTTTATTCCCAGTCCTGCCAAATTAGAGAGTATCAAACAGCACGTGAGTGGATCCAGCAG
GTCAAAAAATAACCCAGCGAAGGGATCAGCTTCATCACAAAACATACCTGTAGAATCTTT
GCTGAGAACTAACTCACGGGAATCAACTACCCCACCCACTCCAGGTGTAGATCAGGAGAA
TGGTGCAGACAGTGTTGATGACAGTGATAGTTTGGGGAATTCTGGGTCAAAGAATAGTAA
CCTCACACCTACCAGTGCAGCACCAAGTTCTGCTGGCCAAAAGGACAAGAAAAGGCCATT
CTTCAAAAAGTCGGACAATATTCCTCCATATGAGGTAGTGCCTTCGATGCGCCCCTTGGT
GTTGATTGGCCCATCATTAAAGGGTTATGAAGTAACAGACATGATGCAGAAAGCACTGTT
TGATTACCTCAAGCACAGATTTGATGGCAGAATAATCATTACTCATGTAACAGCAGATAT
CTCTTTAGCGAAGCGATCTTTACTTAATAATCCTAATAAGCGAGGGCTGATGGAGAGGGC
TAATAGTAGAGGCTCAGGTTTAGGTGAGGTACAGAAGGAGATAGAGCGTATATTCGAATT
GGCACGTTCGATGCAGGTTGTANTGTTAAATTGTGATATCATCAATCACCCGTCACA
>AM853534.p.cg.6
ACCAATTTGATGAGTGATAGCTAGTTATAAAAGGTCAAGGTCAAAGGTCTAGGTCGAAAA
CATTGGTAATTCATACTGGAAAGGTTATAAATTTTGACTTGTTGATAATGATTTTCTTCT
AAATATTTGAAATAATTACTAAAGTTTTAAACAGATTGAAAAAGAAGTTAAGAAGGAAAA
TCATATTGTCTAGTTATTAAAATTTATTTGTTACAAACTTGACCAACTTACTACTGTACG
TTGTCATTTTTAAATGAAAAATTGGTCAATAGGCTAAAATATAAATCATATCTGATATTT
TTGAGAAATAGAATCAGTATATCAAATGACATTCTTGTTTGTTATTTAATCAAAGATGGT
ATTTAGGCATATGCAACATAAAAAATTATTCTTGCATAATTTGTTAGCATGATATTATAA
CCAAGATTGAACTGTCATTATGCTTAAAAAGAATAACATTTGCTACCTTGCTAAATGTTA
GATAAATTTATCTCGTGTTTAAATAAACTTTCGAGTCC
>AM853535.p.cg.6
ACGGATACAAGAAGAGCAAAAATGTGGACACTTTTTCATTCTCTGTGATTTTGGCTGTGT
TGTCAGGTCATGTGTCAGAAGCTGGTGACTGTTGCGGAAGTTACACAGATTTAAATGGTA
AATACCATGAAGCAGAGCTTTGTGCTGATTACTGCTGTGTGACCCTAGCAAAAGAATACA
AACAGTGCTGTAGTGACGAAAGCAGACAAATTCCTGCAAGTCGAAATGAAAATGAAGATT
GCGTCAATGACTGGATAAAAGAGCACATGTGGGTACCGATTGTTGCTAGCATTGTGGGCT
TGCTCATCATAATCGGTATCTGTACTTGCTGTTGTTGCTGCTGCTGTGGATGTTGTCGAA
AGAACCCAGCCCCTGTGATAATCCACACAAATGCACCACCCACAACAACGGTTGCCATGG
CATCCACAAACCATAACCAGTTCCATGCAGGATATGACCAGTAGTTCAGAAGATGACACA
GCAACAACAACATGTCTTAAAATAGTAACAACAGAAAATGACATGAGGCTGATATGAAGA
AACAAATTAATTGAGGAAAGAAATATTTTTAACGCCTTAATATTTGTATACAAACGCTTT
CTGTAAAGAAAAATAACAAATATATAGACAGGTAAAATCAGTTTANAGACTTCTGAGTTT
GATAATATTCTTGAACATTGAAAACAATTGTGATTAGTCCTGGTAAATGTAATAATCAGT
AAGTTAGCAATTATTGGTCAGTTATTTTACAGCAATAGGTTTAAACAGATCTGCCTATTA
GATAATGTACAAAGATTTTACTATGAAGTCCTATATTATTTGAGCTGCATCCAATCAAAA
ATGTACCTTTAGGAATTTTCCTAAGTTTCTGGAACGTAA
>AM853536.p.cg.6
AAAGAGAAGTCTATATTTGAAGGCAAAGCGGCTGCTGATAAACAGAGATATGACAGAGAG
ATGCAACAGTATGGAGGTGGCAGAGGAAAACAAGCCAAGGATCCAAATGCGCCAAAGAAG
CCTTTAACTGGCTACTTTTTGTTCTTAGCAGACTTCAGATTGAGACACAAAGGGCGAGAT
ATCCAAAACAAAGAGTTACTGAAAATGGCTGGTGAGGAATGGAGAGATATGGATGATTCT
CAGAAAATGCCATACGAGAAAAGAAGTCAAGAAGAACAGAAAAAATACGAAGTACAGATG
GCAGCCTACAGACGGGGCGGTAGTGCAGCAGTAGCAGCAGCAAACGGCGGAGCTGTAGAA
GACGATGATGATGAGGATGAATACGAGGACGAGGATGACGAGTAAATTCTGTGACTGTCT
TGTTGTTGTGAACTGTTCAGATTTGTATAGCCATGTGGTGTACTGCAGACTTCAAACACG
ACCAAAAGACCATCAGTATTTTTGGAATTTATTCCGAGTGGAAATAAACAGACCCTCTGT
GAAGTCTGCATTGTTTTTATCAAATCGAACTGTATAAATCTGTCTGCATTGAAAAAGTGG
TCTGCAGTCCTATGCAGGCAAAAGAAATTTCACGAATTTTTATGCAGTTGTACC
>AM853537.p.cg.6
GGAAGACATTCAACATCAAGAATGATTTCACCCCAGCTGAGGAAGAACAGGTTCGTAAGG
AGAATGAATGGTGTGAGGAAAAGTGAGCATTCTGTGATTATAAACATTTGTTAATATATA
AAAGGCTGTAGTGTAAGTTACTCTGGTATAAATATTACCCTATGTGTGAAAACTGGAAAG
AATACTCGCTGCTTTGAGTGTCTGTTTGCATATCATCATGACAACAGGCTAAACAACTGG
GATACCTTACATAGATAGGAATTTTACATAAAGTTTGTTAAACGGTTCTTTGGTTACCAA
TCCATCCATAGCAGGTGTTGAAAAAATGTGAAAATGCAATGTATATTACTTGGCAGCTTT
TATGAAACATTTAAATAAAATGCATTTGTTGTGGTTATATTGGGAATTTTATATCGGACT
TAGAAGAAAAGAATCTTAGTATTCATTATGGTACATGCATTTTGTGTTTATAATATTCAA
CAGTACTAGAGTAATCAGCCATATCCACCTGTGTGTACATACCATACAAGTATATTCAGA
CTTGCACTTGTATGACATTCTGACTTCTTTTTTTCACATTTTTAGGTTTAATTTGATTCA
ACTTTTTCTCTAATTGATTTATCTATTAGATTACTTAATAGGCATCTTTACAGTAATAGT
AATACCTTGGTATTATTTTCATTTGCTCACTTTAACAAGATCTGTGCACCTTTAAACTTT
GGCTTTTAGAAATTAATTAAATTAAATTAGACAAACAAATAATTAAGGAAATCTAATTTT
CCTATGGNTGTAGTTTAGTTGAAAAAA
>AM853538.p.cg.6
AATCTTATCTAGTTTAACTGTCAATCGAGACAATCTCTAAAGAATCATGCCTAAAGCAAA
AACTGACAAACCAAAGGGACGCATGTCCTCATATGCTTACTTTGTACAGTGTTGTCGTGA
GGAGCATAAGAAGAAACATCCAGGAGAGAATGTTGTTTTTGCAGAATTTACCAAGAAATG
TGCCTCCAAATGGAAGGAAATGACACCCAAAGAAAAGAAACGTTTTGAGGAGATGGCAGA
GAAGGATAAGGCTAGATATGAAAAAGAAATGTCAAACTATGTACCCCCAGCAGGTGGTCC
AGTTAAAGGAAAGAAAAGAACCAAGGACCCGAATGCCCCAAAAAGAGCACTATCTGCTTT
CTTTGTATTCTGTAATGAGGAGAGGCCAAAAGTTCGAGCATTACACCCTGGCTATACAGT
TGGAGATGTTGCTAAGGAACTAGGTAAACGTTGGGAGGCCGTATCTGACCGGTCAAAATT
TGAAAAGTTGGCTGCCGAGGACAAGAAAAGATATGAAGCTGAAATGGAAATATACAGATC
TGGTGGTGTGAGCCCAAAGAAAGCTGTANGCCGATCACCACAGA
>AM853539.p.cg.6
ATGTCTTGATGGTACCAACATGACTGGTCCGAAGACAATCTTCTGCCAAGAGTCTGGTTT
CTGGAGTAGGGAACCAAAATGTGAAAAAATTTGCGTGAATCCTCCGCCTATACCAAACTC
TGTTGCTACAAGATACATCTACAATGAGACAGATATGGTGAGACTTGTATGTGAAGAAAG
GTACACTCTGATAGGGAACGACACACTGGATTGTGTGGCCGGACACTGGAGCACCCCTTT
TCCGTACTGCCAATGTGAAATCAAGCCAATTGACATCGTGTTTATTATTGATGGATCCGG
AAGTCTTGGTGTCCATGGTTTTAATCAAACTCTAAACTTTGTCACCGAAATGGTATCGAG
GTTCCCAATTCAGACCACTAATTTCGGACTTGTCACCTTCTCGACCGGGACACAGCTTCA
GTTTTATCTGAATGAATACGTGAATGACACAGATGGATTGACAGAACGCATTCTAAATAC
AACGTACCCTACTGGTGGAACTCATACTTACGAAGGTTTGCAATTCGCCCGTACTGAACT
TTTTACGGAACTGCACGGAATGAGACCAAACGTTTCTCATACAGCAATTGTTGTAACAGA
TGGTCATAGTGACAATTTCAATGAGACTGTTGAACAAGCCCAGTTGTTGAAAGATTCTGG
TGTCACCATTTATTCCGTCGGCGTTGGTTTGACTGACGAGAGGGAGCTCCAACTCATAGC
GTCCAACGAAACCTACGTGTTCACTGTAGACAACTACGATAGAATAGACGAAATTGCTGG
ACCTCTGGCGGGAGTTACCTGTGCCTCCACTCAT
>AM853540.p.cg.6
ACCAGAAAGAAATGCCAAAGTTTGTCAGGAAATGCTTGTTATATGACATATTATTGCTTT
GTTTTCCTTCAGACAAACAGCCGCTGCTAGAATTTGTATAGCCTTTGGATATTTGTCTTG
CCTTATATTGCAGTGTTAATTACATGCATATACCTTCAGCTTTTCTAATAAAGATTTTGA
ATAGTTAACATATTCTTCCCACTTGCTCATATTGCTGGTTTCAAGAACAAAACATGGCAG
CCTAGCAGTTGACAGAAAAAAAGATTTTCAGACTCTGTATTAGTGCAGGCAGGTTTTGCA
TTACACTGTCATTATATATGCTTATTCTCCAAGCTTATAATGGTTCAAATTACTGTGCCA
GGATTTTTCCAGATTTGATTTTATAAAAAGTGGTAGAAACATCCCAAATTGAGTATGTGG
ATTTAGTTACAGTCGAGGATTAATGAATAATGTTCACATGATTTTTCTTTCTCAATTCTA
GACCCACATTATTTACCTTCATAGTTCAATTAAAAAGTGTTTGTATAACTAAAACGAGAA
CCTGGATTAATAATGCAATAAGAACATATTTTTTATGGGGCCTTTTTTACAATTTACAAG
CTCTATCTCCTATATTTTATTTTGCAGCTTTTGGTCATATATCACTGTACAAGTGTTCTT
ATCTTTATTTTGTCTTGCTGGAAATTATTGTACTTCATTTTTTTTATAAGGAAACTATAT
ATTTATTATAGTTAATTTGTCATATTTTGATATTCATTTATATATTTTTTATTATTTTAT
GCATTTCAGAAAATGTATTAAGAACCCGGAAAATATCACCTGACATTTGAAT
>AM853541.p.cg.6
TACAATTTAGGTAGAAAACTTTTTCCAAAAGTTCAATCATTACTGTCTCCTGATATTGCT
TTCCAAATTGGACCGATGAAAAGGTTTATGGATCCAACTCAGGATATACTTTGGCTAAAA
CGAACCGATACTGAGAAGGCAGCTTATGATGCACCAAAATCGGCTGGAAATTACAGCATG
TATGTGACTGATTGGAAACATTGGTTAACTCCGAAAGGTACATCACCGATGGAGGATTCA
TATTCAAAAACTGCAAATGGCATGTTGTTTCTTTCAAGAGGAAAGGTTTTGGTAACAGAT
CGACTTCATGGATTAATATTGAGCATTCTTTTGAATATTCCTGTTGTTTTTATAGATAAT
GAACAACATAAATTATCAAACTACCATAATTCATGGACTTACTGTCTTGAAAATTTGATA
GTGGCTAATTCTAGCGAAGATGCTCTTTTAAAAGCAAAGTTTTACTTAAAAA
>AM853542.p.cg.6
TTTGATTACCCACTGAGCAATGCCAGCCGTCGTAGCAAGCCAGATGATTGTCTTAAGATC
ATATGGATTAATTGATGCCATTGAATCCTTCATTAAGGAGGAAATGTTGACCTTTGAGAA
AGACGCCGAGACAAATCTGAGGAACATCGAAGAAATTATTATGGCTCATATGAAGTCCCC
ATTCACTGTGTATGACCCTGTTCATGGGGAAATTCAAATGGAACTTTACTCGGTTATCCC
TATTCAGTCGTTAGACAGTCTGCCGTCATTGAAGGTTACTAGAGCTATTGAGAAGCTTGG
AAGACTTAAACATTTGCTGTCAAATAGCCTTCCAGATGTTACATTACCCGATATGTCAGG
AGAATGGATGCCACCATTCACTGGAGTTGCATCAGTGTCATATGGTAATAAGATCACGAC
ATTCGACGGCTATGTATATGACTTGAATACAGATTGCACATACATCCTCTCTAGGGATTA
TATGGATGGAAACTTTACTCTTGTACTTTCAAATGATGGTTACACAACACTAACTGTTCT
CTCATCAGGAAAGCCAATTTCCATCAATTTACAAGGAGAGCTCCTTCTGGATGGAAAACC
AGCCACTGTACCTTTTTCTGAGGGTTACATTACAGTAACACAGGGTAAAAATGGCATGGT
AACTATCAAGGGAGGCAATCACTTCAGAGTGGAATATGACCTTACTATTGATCACATGAA
GAATCCAATCAATGGATGGTATCATGGA
>AM853543.p.cg.6
ATGTGATATTTATATATTTGATCGACTTATGTTAGAAAGTCAGATAACTTCTAGGTAAAA
TGTAAGCTCATATACATGTATTTATTTAAAGCATTTGACTATTGCATTTACGAACACAAA
TTTGAAAAAAAACGACAATACATTTTTATCGCTGGCAAAATGTTTACCGTTTTATCGCTG
GTTAAAAGTTAACTATATATTACCGTTTTACATAATTGCATATCAGGATTGCTAGACTAT
GACATTATTTCATTAATGTTAAACACTTCCTTTTTTCCCCGAAATTTTTAGCCATTATTG
AAGATGTAAATTGAGCGATGAATAAATTAACTATCTAGCAGAATGAACATGTTTGTACGA
ATACTTGTGTGTAGTTATTTCTTTGTTGTTGCAATTTTCATCTCTTTTTTTATGTACTTT
AATTTTGAAATATATGTATGAAGTGAAAAAGTCTGAACGACTTGTCTCATATACCATCGT
GGTGATGGAAATGTAAAGGTTATACTGTTGTTTTATAAGTCGTTAAACATGTATTTTATA
ATTTGTTGTGTTTTTTTTAAAGAAGCTAATACAGTCTAAAAAAGTTAACAATCTAAAACA
AAGATATGTTCTTTTTTTACTTCTTGTTGACGGAGATCAAGCTAATTTTAATTATCAATT
TTTTATCAAATTGCGTTTTGTTTTCTGGAATAAGAAATAAACATGACAAATCTATCATTA

>AM853544.p.cg.6
GTGACAACAACAAAGAATATAAACTTGTTCAGAATTGCTATGAAATGCGCGTTCGTTTTT
CATATGAAATTGATCTATTCGCATAACGAAAGTAAATGAATGCATAATTGTAGGAAATCA
TTTCTAATGTGTGTGTTCTTTAGTTGGCGAGATAATAAGGTAATTTCTTCGTGAAAAGAA
TATCCTATTTATGAATGTCAAACTGCAAGAAGATAGGATTCACCGATTTAAGCAAAACTA
TTTAAAAATGAAATCAGCCACTTAAAATTAAATAACCATACTATCCTAATCGATTTACGT
GTATGTTTTAACCGTTTGCAGGCTGGGAAACTTATCGTCTGCGAAATTGTCGTCTGCTTC
ATGTGTAATGTTTATCCAGTTTTCTCTATGAGAGGAAATATTGTCTGAATGGCAAACAGA
TTGGAAATTGACCTTACGCCGAGTAACTTGGCGTCTGGTGATTCTAATTCCAAGCAGTTT
GCGGCTGTTTGCGTGGATATAATGATCGCCGCTGGCGCTCAAAGAATTAAGAAACGAAAT
GCGGATAATCTGATATTGATTATAAAGGTTTTCCGTTTTTATAATCAGATAAAATTAGGG
TATTTACCACCGGGAAGTTAAATAAGTTTCACGTACACCTCTGACTATAAGAACTGAAAG
AATAATGATAAAACAACAATTACAAGAAGTAAATTANAGAATGTTGAAATAAATGGACAA
ATCTATTTAAAGCAGTATGTATTTCACGATTTAACTTATAGATCTCATTTTTTGTAAAAA
AAATGGAA
>AM853545.p.cg.6
ATTACTTTATGTTGTGCTATTAAAGGTCCTTAAATTTTTAAGGCAGTATAATGTTTCTCT
GCCACAACATGTGACGACCATAGGCCTCTGCATGCTGGGAAATTTATCTTCTGCTAAAAT
TTCGTCTGCTTCATGTTTAATTTTTATCCGGTTTTCTCAGAATTCAGAGGAAATATTGTC
GGAATAGAAAACAGCTTTGGATATGACCAGAAGCCGAGTTACTATGCGTCTGGTCTGGTT
CTAAGCTGTTTGAGAATACCTTTAGCTCAAATATTTATGCACCTTAAGATATAATTCCGT
TACATTTTCCAGCGACATGACAGATAAATGTTTTGAGACAGTCAATGAAATTTACAGCTG
ATATCCTTATTACGACAGACACGCTAATTATTTCTCGAAGTTGATTTACACTTTAATTAC
CACATCATGGCGTGCATCATTAGAGTTAAATTAGAATCCATGTCTGAAAATCCATTCACA
GATTTTGTATCATCAACTAAAGGAACTTGTTAAAGGTTTCTGCATCAAATAGTTGTATTT
AGGAACGCCAGTCCAATAAAAAACATAAAAGATGGTAAACTTTTACTCTAGAATACTTTT
TCATCAAAATGGAAAGATATGTAAAACCTTTCAATACCACTCCGTGATCAGCTCGTCTTT
ATACTGTATATCGTTTAATTCTTATTAATGGATTGCATGTTCGTGTTTCCATCGTTCGAC
TTTTAGATTTTAGCTGCCATTACTTTAGTTATCTTTACCTTGAAATTATATATCTTTTCC
TTTAAAAAGGAGATTAAGTTTTGTTAAACAAATACATGTT
>AM853546.p.cg.6
AAGGATAAAGTCTTTTCCCGTTATTTTTCTTAGGTATTTAGACACACCTCAAATGTTTAT
TGAAATAATAATAAATTAAGCATGCTATTGTTATTGATTAACTCAATGAGACAATAAAGT
GAAATTCTCAGTTGCATAATTTTTGTTCAAATTTTAAATAAATATATCTATATTCATGGA
TATTGAGACATGATTGTTCCATGAAGTCTTCCTAGGAAGAAATTTTAGACAGCTTTCTTA
TCCAGTCAGGCATGGTAAAACTAAAAGTTATTGGTGAAATTGACCTTCATATTTTTTAAG
TTAGCAAAGGTTGTCCACCCCTTTTAAAGTTTTAACATTTTTATAAACTTTTCCGCTATT
TAGAGGATTAAAGAATAAAATTTGAAAATTTTTTATAAAGTCATATATGGTGTCTGTGTA
TGTTGTGAATGCTTTATGATACAGTAATTTGAAATATTA
>AM853547.p.cg.6
ATCCGACTCCATTTGGCATCGGCAGTAACTTTACTAAGTTGATCACCGTAGCTCCTTTAG
ATCAGCTTCAAGATGTCCGGAGGTTTAGATGCACTTACTCTCAAAGAGGAAGATGTTACA
AAGTTTTTAGGATGTTCAACACACTTGGGTGCCCAAAATGTTGACTTCCAAATGGAACAG
TATGTGTATAAAAGAAAACCAGATGGTGTTTACATCATCAATCTAAGGAAGACGTGGGAG
AAGCTTCTGCTCGCAGCCAGAGCAATTGCTGCTATTGAGAACCCAGCAGATGTGTGTATT
ATCTCTGCAAGGCCATATGGTCAGCGTGCTGTCCTCAAGTTTGCTTCTGCAACAGGGGCA
ACACCTATTGCTGGAAGATTTACACCTGGTACATTCACCAATCAGATCCAGGCTGCTTTC
AGAGAACCACGTCTGTTGGTTGTTACAGATCCCAGAACTGATCATCAACCAGTCACTGAG
GCTTCATATGTTAACGTTCCTGTAATTGCTCTATGCAACACAGATTCTCCTCTCAGATAT
GTTGACATTGCTATCCCATGTAACAATAAGGGACCACAGTCGATTGGTTTGATGTGGTGG
TTGCTGGTACGTGAAGTACTACGTCTCCGTGGTACTATCAGTCGTGAACATCCATGGGAA
GTAATGGTAGATCTCTACTTCTACAGAGACCCTGAAGAGGCTGAAAAGGAAGAGCAGACC
GCCATTGCTGAGAAGGCTGTTGCTAAGGAACCAACTGATCAGTGGGCACC
>AM853548.p.cg.6
CAAGTTTTAAAAGGAAAACAATCACTTGACATTTTAAATGACGAAACATTGGAAAAGATA
GATGTCAATGACTTAGAGTCACAAGTCATTCCAAAAAATGAAACAGATGTTGAAAAATCA
CCCAGCAGTTTGTCTGACTTCAAATCCCACTCATCAGTTGGCGAACGCTGTCTTCTTCAA
AATAAACTGTGTGAACAGGATTGTAGCGAAAGGCAATATACACATAATTCCTACAATGGG
AATCATGCTACTAAGAATGTTGTTACAGATGAAGGACGAAGAAGGAGATATACCCCTTCA
TTCTGCTCCAGCTGTTCATGTGAAGACTCAATGATCGCACAGTCAAGATGTTCTGTTTGT
GACGGATGTAGTTCTAGCACCTGTAACTCGTCTTACAGCTCGATTGAGCCGTCCCATGTA
CGTTCTAATGGGGATTGCTTGGAGAATTATTTCCATCCATTTGAAATGTCAGAAACAAAG
ATAGAGAATGTATTAGATTCACACTTGTCGTTTGATGATCTGGATTCTGGTCTACTGAAG
ACGCTTGTTGAAGAAGTTGATGAGTCTAAAGTAAAGGGAAATCCAAATAAACTGTCTCTT
CAAACAGAACAACTAATATTTCTTCTTCTTAGGATGGTGCTAGCAAAATACAAACATCTG
ACAGATGATGTTGCCATGGAGAAGCAAATAAGTAAGTCACGGCGGCAGTCGATAGCTTGC
TTGATACAGGCAGTGATAGTTTTGTCAAGGAAGGTAAAAACTACTTCTGAACGATGGCAA
AAAACACAGATTNCACTGCAAGTCATTCAAACAGAGCATAACAGATTGAGGCGACAGAAC
AG
>AM853549.p.cg.6
GCTGGTCGGATAGATCGCTGTAAAGATAAACTGACACAAAGGACATGTTGAGATCCTCTC
GACGGCTGGCCGAATGGCTTGCCGTCGTAATTATATTACTGGTTCCGTCGGTGCAATCTC
AGGCGTGCCAACTCCCGCCGCGATGGACCATTAATGGAGAAGCTCCTATGGAAAACACTC
GCGGTGAAGTCACAGTGGTGGCGCTTCTACAAGCTAGCTGACCCACGTGTCTGTGGCAGG
CGTCCGGATTGGAACATATCAAGGGCCAACTGCTTCGACAGAACGTGACTGATATTCATT
TCATCATTGTAAATTCTCATCTCCGACATGCTATGGATAATGTGGGCGAACTTTCACGCC
GTGTGAGCTTTCCGGTGTATCAGGATACGAGGAGAAATAACATCTGGGGCAGGCTTGATG
GAAATAAAGATGATATTCTTGTTTATGACAGGTGTGGATATTTAACGTACCATATTCCGT
ATCCTTTGAGTTTGTTGAATCGGCGTGACTTTCAGACGGCACTCTGGGACACCTACTTTG
GTAATCCGTGCAATTGTAACCCGTCTGAGTCTTCGAGCAGCCAATCAAACACTGGCATTG
CCCAAACAGGTCAAGGTCATAGTTCAAGTAATAGAGGATCACACCACAGCGGCACAAGTA
ACAGGGAATCGCACCACCACAATCATCAACATAACCATCATTCTCATCACCATCACAACC
AGCATTCCCCGCGCTCGAGGAGAAGTCTACGTCATACTCGTCGAGAAAACGGTCGACGTG
AACATCCGAATAGAGGAAGAGATGATTTGCAAATCACATTACATAGGA
>AM853550.p.cg.6
TGAACAACCTACCTTTGAGATTCAGGCTTATAGATTCTCTTGAAACAAACGAGGTCAACC
AACTTAATTTAGAGAAAAGGACTATGAATTAAGAGAAACTGATCTTACATGTTCTAAAAA
TTGACAGTTAATCACTGATTTTTGAAGTAAAATTTTAAATGATCTTTTTGTTCTCGGTGG
CCACTCCACATGGTCACTCCTGTCAGCAATGAAGGATGCTGATAGCCTTGGCTCCTCTGT
GTTGCCAAAGAGCGTCTGTTCTAGAGGAGTGCTATCAGGCCAAACTTCATAAATCCCGTG
GTCAGTTTTCTGAATTGAGAGGTCATATAACTAAGTATTACAAGTCATTTCAAACCTAAA
TGTAGCTTTGTAACTTTTTCTTGATCTTTCAACAAATTATTCCCATATTGCTTTATTCAT
CTATTATGTTGGATTAAGATCAGAAAATTTTACTTGGCAAGACTTCTGCTACTTAAGTTA
TCATTATATTTTTTTTTAGTTGCAATTGAATTTTGTGGTATTTAGAGATGTACCACAGCA
GTTTCCTTTAATGAAAAACGTGATTTTATATGTGTATTTTAAAATAGAAATATGAATTGG
TATTTATTTTTGCATGCATGGTTTTAGTAATTANATTGATT
>AM853551.p.cg.6
ACTACACGGTCACGTGGGTCTGGGGGTGAAGTGCTCCAAAGAGGTGGCCACTGCCATCCG
CGGGGCCATCATCCTGGCCAAGCTGTCCATTGTCCCCGTCAGGAGAGGTTATTGGGGTAA
CAAGATCGGAAAGCCCCACACCGTGCCCTGCAAGGTGACCGGACGCTGCGGCTCTGTCCT
GGTGCGTCTCATCCCTGCCCCCCGTGGTACTGGCATTGTGTCCGCCCCTGTGCCCAAGAA
GCTGCTCATGATGGCTGGTATCGACGATTGCTATACCTCCGCCAGGGGCTGCACCGCCAC
CCTCGGCAACTTTGCCAAGGCCACCTTTGACGCCATCTCCAAGACTTACAGCTACTTGAC
CCCTGATCTGTGGAAGGAGACCGTCTTCACCAAGTCTCCCTACCAGGAGTTCACCGACCA
TCTGGCCAAGACTCACACCAGGGTGTCAGTGCAGAGGGGACAGCCCGTCCAGGCACCTCC
TTCCTAAAGTTTTTATACAGAGAACTGTTGAATAAACGTTCTGAAACATC
>AM853552.p.cg.6
ATGCAGTAGGAAAAGTCACGAAACGTACTTCCATCATTTCGTCATTTCTAAGGTGATTTA
AATATCTTATAAAGACAGAAATTTCTTAGTATAAGTCTTTATCTTAGAATTGTTACACTA
ATACTTAAATCAGAGGAGAAAAATGCCATCAAAGGAGAAGAAAACGATTTATGTAACACG
GCGGGTACCACAGCCCGGGCTAGACTTACTCGCGAATTATGATGTCAAAATCTGGGACAG
CGATGATGCCATTCCACGTGAAGAACTTCTCAGAAACATTGCTGGAGTAGATGCCTTGTT
ATGTATGCTGACAGACAACATTGACAAAGATGTTCTAGATGCAGCAGGACCAGATCTATG
TGTTGTGGCCACGATGTCCGTAGGGTACGAGCATATAGACGTAAAAGAATGCAAGCGACG
TAATATTCACGTTTGTAAACGCCCAACGTTTCCACGGACAGTGTGGCTGAGTTGACAATA
TCCTTGTTGCTGTTGACAACCAGGAGACTTCTGGAAGGTGTTGCTGCTGTAAAGAATGGT
GAATGGGGTAAATGGAAGCCTATGTGGTTATGTGGCAATGAATTATCAGAAAAGACCGTG
GGAATACTTGGGCTTGGTCGTATTGGGTACGGGGTAGCTAGAAGATTGAAGCCATTCGGT
GTGAAAAGTCTTCTGTACCATGATGTTTGTCATGTTGGATATGCTGATGACGTAGGCGCA
AAGTATACCGAATTTGATCACCTAGTCAGAGAAAGTGACATTATTTGTATCTGCTGTAAC
CTTACGCCACAAACAAAACACAAATTTAATGCAGCAACATTCAAGAAAATGAAGAAGTCG
GCATTTCTTATTAACAGCGG
>AM853553.p.cg.6
GGGTCAGTTCGGATAGATGACGTTTCTCTGGAGAGTTTCGGTGTTTTCCGTTTGATCAAC
GTCACCAACGGAAGTGTGTGGCTTCCTGCTGTGACTCTCACCTGTCAGCTGATCTGCTGA
CTTACTGAGCGCGCTCAGTCGGGGTTTTCCATCAACACACACACACAGATTTTGGTGCCA
ACACACGGATCCGTTCAGACCGCCATCATGGTGTTAGCCGACCTGGGGAGGAAGATCACC
TCTGCGCTGAGGTCACTCAGCAACGCCACCATCATCAATGAGGAGGTGCTCAACGCCATG
TTGAAGGAGGTGTGTGCTGCTCTGCTGGAGGCCGACGTCAACATCAAACTGGTCAAACAG
CTGAGAGAGAACGTCAAGTCTGCCATAGATCTGGAGGAAATGGCTTCAGGTCTGAACAAG
AGGAGGATGATCCAACACGCCGTCTTCAAGGAGCTCGTCAAGCTGGTGGACCCCGGTGTG
AAGGCCTGGACCCCCACCAAAGGAAAGAACAACGTCATCATGTTTGTTGGTCTGCAGGGT
AGCGGGAAAACTACAACCTGCTCCAAGCTGGCCTATTATTACCAGAGGAAAGGTTGGAAG
ACCTGCCTGATCTGTGCCGACACTTTCAGAGCTGGTGCCTTCGATCAGCTGAAACAGAAC
GCCACCAAAGCCAGAATCCCGTTCTACGGCAGTTACACAGAGATGGACCCAGTGGTGATC
GCCGCAGAGG
>AM853554.p.cg.6
AAGAGCTTCGGGTTTAACAAACAATTTCTTTGTTTCGGACTGCAGGGATTCTGAAATGAC
AATTTTAACAACTGGTGCTTACTGCTTTACAGTAAGCTCTTCGAGTCATATTTTACCAGC
AGCAGTTGGTACGGCGGCAGGCGCTATAGTAACCGGAGCGAAATTGCTGATTTACACGGA
GCCTATATCTGTAGCTCTGTCGTCTGCTGTTGGAACCGGTACATCAACAGGTGCTATTGC
TGGGGCCATTGTAAGCAAAACAGCAACAAATGCAGGTATTGGTGCATTAATTGGTGGCAT
ATCTGCAGCAGGCATGGGCTCGGTTGCGGCAGGTGGTCTCGCAATGACAACAGGAATTCT
TTCATCTAGCCCGTTAGGACTACTGACTGTTGGGACCAGTCATACGACCGGAAACGAAGC
ACAAGTTTCACAAGATTGCTGGAAACCAGTAATTCGTGATACTTCAACGGAACCGTCAAA
AGGCATGATTCTGAAAGATCTGGTGTGTCATCCGAATGTAAGCAGTGTTGAAGTTATGAA
TGAAGGAAGTTTGCCGCAAATCGTCATAGAAAATGTATGGAAGGAGAAATTCGAGATAGA
ATATATAATGTTACTAAATGATAACAATTTGTATTGCCATGCGAAACCACTGTAATAGCC
ATCATGAAAAACGGTATTAATAACTTTTCAGATAACAAAAGGGAGTAAAATGAAAATGTA
AACATGTATATAAATACTAAATTGATAAACATGTTTATATTTAGTTAACTATTTGTACAC
GGTGTCTTCGTTAAAAGATTCGACTGATATAATTAAAATCAAATATTTAATAAT
>AM853556.p.cg.6
TGAGAGAAACATACATTGTCCTTTCCTCATAAACTATATCAAGAGTTTATGGCTGCTTTG
TATATTTCAATGAGTGTAAAAAGGGATGATCATGACGAAATACGCAGTACAATTACACGA
GCGTGCAAGACATTGCATGACGTGAAGCAGTTCTCGAATGTGTTCATCTTCTTAGCAAGT
ATGACTCCACTAGCGATTGAGGCATTGTTCCGTGCGATGAATGTGTATCTATCAAAAGAA
GTGTGTGATTATAGAGAATTTTCATGTTCAGTAATGTACAACTTTATTTCGCAGCGTCGT
AAACAAGTAGAATATAATGTGAAAACTGTGCAGGACCTCGCTGAGAAATGTTTTGACGAA
TGCAAGCGGGCAGGTCTTGAAGGAATCAATATGAAATTAGAGGATATATTCATCTACAAA
AATAATGCATCAAAAGTATGGAAAATGCTAGTGACAAATACGGGATTTATAAAGTCAATG
TTTGCATCAGGAATTAACAAAATAGAAATAATGCAAATCATGTCTCGGCTCGTGAGACTT
GAAATTAGGTACATTAATTCAAGTCCAGAATTTCAACAATATAATGAATTGATGGAGTTG
TCCAGAAACACATTGAAGAATCTTTCAATTAGTTACAGCAGCCAAATTTCAAATATACCT
TTTAAGAGACTGCAGAACTTAACATCCCTTTACTTCCATAACGTTAAGGCCAGTCATGAT
CATCTCGAAGAATTGGTGACATTCATTTCGATGAAACACTATATGACGCAAATTGGACTG
GATTGTGTTGAGTGTGAAGATCATGCTTACGAGTGCATGCTTGGTCAGTTTGACTTACGG
CATTCATGGGAAGTTGTACTTGC
>AM853557.p.cg.6
ATAAACAAGTTCATACAAACGGAATTATAGACATAGGAAAAATTAAAATGACTTTTCTGT
TTAGATTCGCGATTTGTATAATTTTGATAAATACCATTGGACTTTTCAAAACTTGTTTCG
CTGTATCCGACAATAACGGTACAACAGTGGATGATTTCGATGGGCAGACGCTTATTTCAC
TTGGAAGGAAACTGAATAAACCTTTACTCACAATACTCGGATTGACAATAAAGAAATTTC
ATACTTGTACTGAATGGTCACAGTGGTCTACTTGTAATGCTTCTATACTTAAATACTTTG
GAACAAGGTCAAGGCATAGAAAATGCCAGGAAAAGGGTTCAGCAAACAAAGAAAAAACAA
ATGAAAAAGATTTTGACCTTTGCGAACGATTCTGTCCTGAGCACTACAATGTTACTGACA
ATGGTTTCTGTATGAAATTCTACGACACGAAAATGAAACAAGATGCTGCAGAACAACAAT
GCCAACAAGACGGTGGACGTCTGATAAACATTGATACGGGCCTGAAACACGAAGATGTAA
AAAAGTATCTGTATGGGATAAAACAGCCCGTATTTTTGGACGGACGAAGGCGGGATATAA
GCTCACCTTGGAAATTCACGTATGGATCACAGTCGAGGTACATCAAATGGGCGCCTGGTC
AGCCCGATAATGAATATATCTCGCTATGTCTGGTTTTAGATGACTCAGATACGAGGTTTT
TGCACGATAGAAGCTGTGATATAAATTATACATTTCTGTGTGAAATTCCCACCCCGTAAA
TTATAGGTTAAAACCA
>AM853558.p.cg.6
GATGAAATATGAATATTTAAAACTTTGATGTTAGTTATCGTATTGTAAGTTTATGAACAG
TGTATGTTTTATTATAAAGTTATATTTCTCTCTGGAATGCTTGTATAATCCAACAATTTC
TTCTTGCATTTTTACATGACCTTACATGTTATGGAATTTGTAGTACTATCCGCAAAACAG
TCAACCCAAGATTTCATAAACATGTACGCTCGTAAAAATTCATTTTTCGTATTTCGACCC
TCGGATATCCCTGACAAGCATTTCACAGACAAATGAATTCAGCTGAAAAAAAATGTGCAA
TTTTTTTTAATTATGTATTTTTCTTGGTTGTAGATAATTCTTTTTTTTTTCTATTTTTTT
TAATTGTTAATCGTTATTAACTTAAAAAATACTTTATATGCCATGTAGTTGTAGATATTT
TCAAAATCTGTTATAAGATTTTTTATTTTTTTTTACATTCTTTTATTAACTGTTATAGCA
TTCTGTATATAATGTAACGTAGGTATTTATTAATGTTTTTCTCTTTATTATTACATAAGA
AAGATTAAACACACAGCAATGTATTTTTTGAAACAAAATGACATCATTTTGTGATATTGA
CTTTATAAAAGTATTAAATGTGATAAAACTTATTATAACTCAAATAATTATGTAGTATTT
TGTAGATATTAAACATGAAGTTATGATAACATATATGTTATAACACAGCTGCATACACTG
TCCTTGAACTTTGTCCCAATTAAATTAGATAAAATAT
>AM853559.p.cg.6
TGCTGGTGGTGCAGTGTGGGAAGAGAGAGGACACCAGTCAGCGGTGGATTAAACAATCTG
AGTTTTGAGGCTGTATAAGGAGTGTCATCAGTTCTTCATGATCCCTCCATACTCCGTGTG
TCTGATGCCTCCTGTCCCTGCTGACTATTGAAGGCTCAACAACCTCCATCTGTTCATCTC
CTCGGAGCTTCACTCTCCCTTTCTTTCACAACACCACCCCTCCATCCGTCTGTCCGGCAG
TCATGAATCCCTACGCAGACACACACTTTAAGTCTCGTCCACATGAGGATGTCAATGCTC
CTGGCTCTTTACCGCCTCCATATTTACCTCCTGACCCTCATGATAATTCCCATAATCCAT
CTCTGTCAGCCACCGTACTGGCTCCTCCAGTCATTCAGACACGACATAGCTACCTGACAG
TTTTGAACCACAACTCCCCTTCCCATCAGGCCTCATCAGGCCAAGATGGAGGTCAGCACT
TGGTCCCATCTCCAGACCACTCTGCCTCTCCACTCCCAGCGTCAGATCCAGCCTTCAGCC
TGAGATCGAGCCCAACTCCAGCGTCGTCTCCAGCTCAATCTCCTGGACTGAACCCTTACC
CTGCCCCCGCCACACCGCCCTCCTGTCAGGTGTCCATCATCATCCCGTCTCCAGACCTCC
GCCCGTCTCCTCTCCAGTCTCAATGCTCTGAGGAGACATGCCCGGACCTGGAGTGCTCCA
TCTGCTT
>AM853560.p.cg.6
GTGACCTACAAGATATTAGGGAAAACAATATTTTGTTTCCAAAACTGACTAACACTTTGT
CTTTTTTTCCTTACCAACAATTTCCTGACCCGGATAGATTCAGTCATACTTTCCTTGTTT
CAAATTGGTATCTGTCTAGAATTGCTTAATCTGCATGCTCCTTACTTTCTTACACCAAGA
ACTTTCTGTCTGTTAAACCATTCAATACTTGGATCTTTTTTTCATTTTCAGATAAAGTAA
TTGTTACATGACAAGACTACTTGTTTATTCATTAATATGTGTACTTCATTAACTGATAAT
TTCTGTTTCTTTTAAAATATCCTGTGAATCCCCATATTTCTGAGCCAGTGTGTTTATACT
TGTCTTCTGGTTTATCTTTGCTCATATTTCTGGTCACTAATGAAATGATTATCCTTGAGT
GCCCACCCTTAACTGTTCTTAAACATCTCAAGAAAATCTGAGGCATTTTTCCTACCTTTA
ACATCATGGTGATGGGCAAATATAACGCAATTAATATTTCTGATTTATTTATATCTGAAT
CAACATTTTTAGAATAACAGAAACTTTAGAAATGGCTGTTTGAAATATGTTTGTGGAATA
ATATGGAGAATAACATACTT
>AM853561.p.cg.6
ATGAGAGAGCTCTCTATTTCCTAGAAATTGTGATAACCTGTCCGAGTATGGCTGTCAGCC
ATGTGATGTTAGAAGCATACAAGAAATATATACTAGTTGCTCTTATTCTCCAGGGAAAAC
TACCAACATTACCAAAATACACATCTCAAGTTGTAGCAAGATATATAAAGCCTGTATGTC
AACCTTACCATGATTTAGTAAACTCGTATTCGTCAAATAATCCAGAAGAACTTCAGAGAA
ATGTGGAAAAACATCAAGATACTTTCAGTAGAGAGAACAACTTAGGTCTTGTGAAACAGT
GTTTAACCTCAATATACAAGAAAAATATTCAGAGATTAACTAAGACATTTTTGACACTTT
CACTGACTGACATGGCTAACAGAGTAAAGTTATCTGGACCAAAAGAAGCAGAAAAATATG
TACTCCACATGATTGAAGATGGGGAAATATATGCTACAATAAATCAAAAAGATGGTATGG
TACGATTCCATGATAACCCGGAGAAATACAACAGTAGTCGTATGTTGTTACGGCTAGATC
AAGAGATGCAGAAATGTATACAGTTAGATGCCAAGTTGAAGGAAATGGACAATGAGATAG
CTGTGAATCCTCAATATGTTCAGAAGAGTTCTGGTATGCATGAAGATGATATTCCTGGTA
GCTCAAAAATGCAGACCTACTGAATACTGTGCAAACAAT
>AM853562.p.cg.6
GAACCAGAACCAAACTTTGAAATCCTCAACAACCCGGTTCGTACCATGAGAGCCCAGTTG
AAGGTTTTGACTATGACAGACGGTTCCCGTTACACACCAATGAAGGATATATGTAATGGA
GGAATAATTTTAATGAAAGACGTTAAACCAGGAGAGAAGGAAGAAATCGTGGAACCTGTA
ATAGCTGGCGGGCCAAAAGTTGAGGAAGAGGAGGAGCCTGAACCCCCAGAGCCATTTGAA
TGGACTGAAGACTAGACAAGCCCCGCCCACATAAGGAACTAGTACCGCCTCTTTAAGTGT
TAACAACATTTAGAAATGTAGTGCAGATGAAACATTGTCATGTTAATTTATAGAATTATT
TTTTCTTTTAATGTTTTTTATTAAGAACAATGTTGCTTAGTGCTTAAATTATTCATTTAA
ACCAAGGAGTATGACAACATCGATGCGGTCACAAGTGCTAATCATAAGGACAACAAAAAA
TTTGAGGGATCATAAGCTGATCTTCATGGAGCTGCCTGAAATAATTTTCTCAATTTTGTT
AAAAGAAACACTTTAATGACTTCTGCCAAGTTTGTATATTAGACTAGAAAAAAATAATTT
TAAAAAAAAGCATGTTTTTTCGTTGTTTCATGTCTGAATACTTTTGGTTTTGTCTTCAAC
GTAAATATTGTAACCAAACATCTTACAAGTAATAAAATACTGATCCCACTTAGC
>AM853563.p.cg.6
AGACACTGAAGATAGTAAAATGCCGGCTGAAATGTACAAAGCTGAGCCGTTTTATGACAG
TTCTTCTAAAGTAGAGCTCCCAAATGTAATGTACAAAGTGAAGAACTTTTACGAGACTTC
CTCGCCAGCCACGGCAGTGGACACATCAGATCTGGATCCAGTCAGTGTGTTAGCATTAAG
GCAAGATAGGATACTTTCTAAACTTGCTGAACTTCGTCAAACTCTAGATCAGTTGACAGG
TCAATACGAGGTCACACAGCCTTCAGCATCATCCAGTTCACAAGGGGCTGAAGTTACTTC
ACTAAAACAATCCTCTTGTGTTAAGATAAAGAGTCCACTAGGGTCGGGTATACATGACAT
TGTAATCAACGCAGATCCTGCAAGACCCCCTCTCAGCTTGTTTGTTCTGCTTGAGATGTT
GAAACAGAAATATAAGGTCCTTGCTACTTCATATATCCACTCCACTGTGAAAGCAGACAA
GAAATTATGTGATGTCATCAAAAATGGTTGCCAGGTTACAAGAGGAGATCATGATATAGC
TCTTTCTGTTATTTGGAAAAATGTTGAGAGAGGGCCAGAACTGATAGTATCCCCAGCTAA
ACAGTCTGTTATAACAGGGGAGGTAAATATTGCAAGGTACATCAACAGGCTTCTCTCCCC
TACATTTGATACAGAAAATGTTGTTATGGCAACTTACTGTGATGAATGGCTAGATGTTGC
AGATATCTCAATGATAAATGGCAATTCAAAACAAAGGACATCTGCTGTCNAAACTTTGAA
TAATAGATTTAAAAAGAATGATTGGATAGTCGGTACTGAATTCTCCTGGGTTGATGTAGT
CATGTGGTCAGCTGTAAACCAAT
>AM853564.p.cg.6
ATGTTAAGGCGAAACTTTGCTCGTTTGATGAAAACTTAGAGCAGTTGAAGAAAGACGCAA
ACACTGATTATTACGAGTTTCGACGTTCTTCGCGCTTAAGTCAAATCATTGATTCAGGTT
TAAAGCTGGGTGAACTGTCTTCAATCTTAAGCGATACAGGAAAACTGGTTGGACATAGGG
CACCGAGTAAAGAATGTATTACAAGTGTTGCTGATCTAACTATTATAGAAAAGAAAAATA
TTTCTGAAATGGAAGCCTATTTTGATTGTGAGATAGATACTACATTTCAAGACGATGATT
CTGACTGTTACATTAATGAGTGTGTATTACTGTCTCAAAATCAGTTAATAGTCGCAAATA
ATTGTAAACCCTATATTAAGATAGTTGATGTCAAGAATAAAGTAGTTTCAAAATACAAAC
TTAAAAGTTGGTTCAGTGGTGTAACCGTAGTAAATTCCAACCTGATTGCTATCACATTTA
GGGTTCAAAAGATGATACAGTTTCTTGCAATAACAACTGATAACAAAATCACTGAAAGGA
ACATGATTCAGATTGATGAAGGTTGTTATGAAATTGCAATTCATGAAGATAAGATTATCG
GAATAGAGGGATCTAGAGAAAGTGTTGTGATTATGAGCATGAGTGGTCAAAAGATAAAAT
CTATATCACATCCNAAACTGACATGTTTAATGGACATTGTTGTCGTACCAAATTC
>AM853565.p.cg.6
TATATAGTTCAATGTAAGATATATATATATACATGTAGTAACAGTAGATTTTTATATTAA
TCATCATTTTGTTGAGTATTGTAGCTTTATGATAATGCCTGCAATGTAACATAGTACTAC
TATTCTGTGATATCTCGAGCCTTACATACTGACGATAGGAAAGCATCGGTGCTTGTTTTA
ATTTTACTGTCTTTTTTTCTTTATTGGAAAAAAACAGCTTATTTTACACCAAAATAATGT
TACCATCTTGTACATTAGAATACTGCTGTACTTAAATAGACAATGACTGCGTAATAAGAG
GTTATCCATGGACGTGTCAAACCAGTAACCTTAACTCAATGTATATGTTATCTATTATCA
ATGACATTATGTTTTAAGATTCTTTAGATTACAATGAAATAATTTTATATTGTTATATGG
AAATAAAACTATCATTAATGATATCCTTTCTAAGGTATAGCGCTAACTTGATATTTTGTA
AGATTCCTTTTATGCTCTTTTAACTGTTTTAGCTGTTGTCATGGGAAAAAAAGAAATCTT
TTTGAACACAATCTAATTATACCTTATTGATCTTTATCAAAAATGGTAAACATGTTC
>AM853566.p.cg.6
GGGTTTCTCAACCAGGCCCATTCTCATAGATGCTCGAGGGCATCTTATGGGAAGACTTGC
AGCAATTGTTGCCAAGACTGTACTGCAAGGTCAGCGAGTTGTTGTTGTACGATGTGAAGG
CATCAACATTTCTGGAAATTTCTACAGAAATAAATTGAAGTACTTGAAGTATCTGAGGTA
CAGATGCAATGTGAACCCCTCGAGAGGACCCTTCCATTACCGTGCTCCTTCTAGGATCTT
CTTCAAGGCTGTAAAGGGTATGATCCCACACACCACAACTCGTGGTAAAGATGCCCTTGG
CCGTCTGAAGGTGTTTGAGGGTGTGCCACCCCCATATGACAAACAGAAGAGGAAGGTAGT
TCCAGCTGCCCTCAGAATCCTCAGACTGAAACAAAACAGAAGGTTCTGTGATTTGAACGG
ACTTGCCCATGAAGTTGGCTGGAAATACCAGGGTGTTATTGGTACTCTTGAAGCCAAGAG
AAAAGCCAGGTCAAAGAAATTCTATGAAAACAGAAAAGTTGCAGATAACTTGAAAGCCAA
GGCACGTCTTAATGTTGCATTCAAGATTGCGCAATACCAGAAAGTGATTGAGGGTTATGG
CTATAGATAAACTGTCACGTTGTCTGTTATAAAAACATTAAATAAAGCTGACCAGACNG
>AM853567.p.cg.6
GGAACGTTATGATTAAGGAAAATACGAGGAACATTATTTCCTGATGAATGCCATAGACAC
AGTCGAGCTTGATATGAACAAGTTAACATGCATGGCGTGTCTGTCCGAAGATTTAGATGC
AACACCAATTACTGGATTCAAATATGCATCAAAGGCAGAATTTGACGAATTTTGCCAAAA
ATTGGCGAAAGACGTGGCGGAAAGTGACGAGTCATATGACAATACACAAGGGAGTGATGA
TTTTGGAGAGTATTCATTTGATGAGATGCGTAGCTTGTTAGAAATATCAAATAAAACAAC
TGGTTTATTAATGGATGACCAAGAGGATGATGATAGTCCTGGAGAATACGATTATGTTGA
TATGCCACCTCTTCTTCCGTCTAGAAATCCAATAAGCAAACAAAGCACACCTGAAGAACA
GCCAAACTCAAACCAGTGCCAGAAGGAAATTAATAAAGTCTTTCTGAAAAAGAAACCGAC
ATCACACTCATTTAAGAGTCCTCATTCTCCAAAAGTTCATCATACAAATGCAAAATCTGT
TCTTGGTTTTTTAAAGAAAAAACTTAATAGAAGTGAAGAAAAGGAAGACGATCTATCAAA
TGAAAGAGGAGCGCCAGTTACACACACCCACTCACATGACGGTCAGACTTCAAACATTGA
ACAATCACCATCTCCACCAAAAGTTCCACCCCATTTAAAAAGAATGTGGATAAACTTGAT
TCCTATTCCTATGCAGATGTCAAGGCTGGTTATGTTAAGATTTCCGCTCAT
>AM853568.p.cg.6
ATTCATTTTCTTCTTGGGTACTGCATTATACAGGATTTTGGATTCAAGATGCGTGTTGTG
TTAGCTATTTTAGTTCTTGCGTTTGTCGCCATTGCTGTGGCAAGACCTTCGTTCAGAGCT
AAGAATGCACGGAGAGCACCGCTCAACTTAGCTAAACTAAGAAGCTTTCATGGTCAGCTA
GCGAGTAAAAGGAAACAATACCCTACTTATTCGGAAGGGGACAATCGGGAGCTGAAAGCA
CTTCTCGAAAACTTGTTGGAAGATGCCAGAAATCTCAGAGGACCTGGAGGTGGATCGCAT
GGATCAAAGAGTGAATCAATGGATGGATCTTCAGAATCAGGTGAAGACGAATGTGAAGCT
GATGAAACTTGTAAATTCATCGAAGATGATGGAGAATTCTTCGAGTGTACTTCAAAAGAA
GAAGAAAAACTGGAACAGTATTTTGAAGGTGTTTACAAAGAATCAACTGGTGATGACTTG
ATAACAAAGGAATTATCGGAGATGTTTGATCAAGCGTCGCTGATAGAGGATGGTTTCACA
GGATTTTTACTTAAGCAGAATGCTATAGAAGAAGCCGTTAGGAGGTTTGAAGAGGGTATG
GAGAACGTAGACCTTACAGAGGAACTCCAAGCCGACATTGATAAGAATGCATGCAAATAT
TTCCAGCACCAGGAAGATGCATTTTTGGAGGATGATTGACATTGAAATTGCTAAAAGAAA
GAAATAGACCAGTTTCACTCGTAGTTCATAACATGAGACGACATTGCTACT
>AM853569.p.cg.6
TGACATGCATAAAACCATCTGCAGGGTTTATACATGTACAGCAGAGCAGTGCATTCTGAC
CATGCTATTTAACAGGCTACTTTGTCCTCAAATTTCCGAAAAGATTTATATTTTGCAAAA
TTTTGCATTTCTATGAACATATGAAAAATCGTGGCAAGATAACTGTGTACAAAAAAAAAA
ACATTTGGTAAACTCAAACATTGGACCTGTTGCTGATGATGACTACTACATACCTGAGGA
GTAAGGAGCATTCCCATCTTACAGGTCCATGTATTCACCTGACTATATTTTACTTGCTTT
ATTTTAGTTTTGTACATTTAAATTGTTTGTTATACATGTTACACTGCTAGAAAGTTTCAG
ATTCAAAGTAAGGCAAAGAAAATTACCTGAATTAAGCTTAGTAAAGCTTGAATTATCAAA
GATATTCTACTTTCATATTATATTCTCCTAATACAATTTAATTTCCTGTACTTGTTAAAG
TATCAATACCAAGTAATTGGCACTTCACAATGTAATAGAACACAATAAGTTTTACG
>AM853571.p.cg.6
TGTGCACTTCTACTGGAATCTTGTCCGATATGTAGAACAAAGATAACAGAGAAAATTAAA
ACCTTTCTGTAATCAAACGTTCTCTAAAAAGACAGCAACGTTAATACACATAACTTTCCT
GATATAGGTTTACCCAAATATCACAAAACATATCGTTCAAGAAAACCTCCTGATTTTACT
AAAAACACAATTACAACAAAAATTAAGAACGATAATACCATAATGATAGTCCATTTTGCT
ATCAAGCCTCTATGTACCATCTAAATAAGTTTTCATAATGTATATTCTATCTAGTACATG
TATGTTTAGTTTATTATGTAATCTAATTTACTTTTCCATTCTTTGGAAATAAT
>AM853574.p.cg.6
GACATTTTTGACGACGTAATTTACATTTAAAAAAATGTTTTTCCACTTGAAACTGTTATT
TATTGATTTTACATTAATTGCAAATGCATTATATGTATATTGTTGGAACTGTTTTATTAG
TCCCCTTCCTGTAAAACTTTTTTGTTTGGGTTAGGTTTGATTTTAATCTTCCGGTGTAAT
TTCATAATGATGCCCTACAAATTAAGTTTGATATTTTTTACTTTTAATCAACAGTAACTA
TTTCTTGGAATATTCTTATTGTTATTCTTATTTACGATTGGTTAGTGATGCACCCGATCA
GTATTCCAATTAGTTAAGGTGAGAAAAGAGAATACGGGATATATCATGCAGATGCCACTG
TACCATTCTCTCCAACACAGCAATTATCACTGATCAAGTTTGATTTTTGTTGCTTTTATC
ACGAGGTGTTACTGTCATAAAGTTTTGAAAATCTTTAGTATTTGTGATCGTGTTTGTCCA
AATTTTTATATTTCCTGATGCACATCTTCGAGTATAAGGTCTCTCTGTAAGACCGTACGT
TTGATGTTCAAACATCCTGGATGCGGGGGATATGAGAGGCATTGTACTCTTATGTACTTT
TGATAAATCTTATTTTACTAAATGCCAAGCATATTTCCGTAAAAATGAGTATATCAAATT
AAACAAAATTTATTTAGCTTTTCATGATGATTTTTGGCATTTTGTTTTCAAACACTTTTG
AGCGTACGCTTTAAAACAGAAAACATTANGGCAATGACAT
>AM853577.p.cg.6
TTTCCGATCACCCCAGGACCTCGTCCTGCTCATGCACTGTATAGAGAGACACGATAAATT
CCACGCAGCCCTAGGTTCGGCAGATGTCAAAATGGTTTGTGAGATATTAGCCCAGGAGGA
AAAGGAAGAGGCGAATTTAAAGAAACAACTTGAGAAAAAACTCATAGTAAACAAGTTGAC
TGGAACGGTGAAAACGGGCGTTGGTAACCCTGGGGAGATGGTGATTTCCACTGCCAAAAA
AAGAACACGCTGACGTCATCATCTGCGGCTGCCGTGGATTGGGGAAACTCCGGCGGACAT
TTACAGGGACTGTTAGCGATTACATCGTCCACCATTCTCACGTGCCTGTTGTCGTGTGTC
GTCATCCTAGTCACAAAGACGAAATACAACACCATAAGTGACGTCATTGCAGCCCCGGAC
AAAATAGGAAACTGCGAGAACTCGGGAATCAGTGGATGGAAACCAAAGAATTGCGAAGTC
TGAATATGAGAGGATTGCTTAAAGTTTCGTGTTTGCTATAAAGAGGTTGATGCAGTCAAT
GCATCTCGAATCTATATAGCGTTTGCAACAAGTATAACGTTGCAGTCTTCTAAATCTGAC
TATTTACATAGGGATATATATTCCATTTTATTTTTATGCTTGAATTTTAGCAAAATTGAA
TACATGTTTTTGATGTTTACATCAGTGCCATATTTATTGTTGTTCAATGTCACGGAATAA
ACAAGATGAAAAAATCTA
>AM853579.p.cg.6
AGACTACTTCAATAGTTTTTTTTGTAACATTCCTTCACCCACCACTGTTTAATGGCGTAA
CTCAATTCCCTTTAAAAAGAAGTAATACATTTTAATGCATATTTAATTTCTTTTTTAGTC
TTTGACTGGGTTTTTGCTTGTTACCACACGTGAAGGAAAACTGGTGTACATTTCGGAGAA
TGTTACTGAATATTTGGGTCATTCAATGGTGGGTACATTACATAAAGTAAAACAATTAGT
TCAGCGAAACCTTAATCAAAAGTATTGAGTTTTTAAAGTATATTAAAAACAATCGGATTA
ATTAAATTGTTTTGATTTTAAAGGTCGACATGAAGGCTCAAGGAGACAGTCTATTTGACA
TCGTTGACAAACGCGACCATGGGACCGTTCGCGCCCAGCTTTTACACGGCGCCGGAGAAG
TTGATCCGGATAAAGAGGTGGCCTTCTTCTGTAGAATGAACATGTCCAGAACACTCAAGC
GACAAGCTGGCTTCGGCGACGTCAAGGTAAATATCTTAGTTCAGTTTATTTCTAAACACA
CTCTATAGCTCTCCCGAGCCGGTGTTTGGTTTCACTAATGCGCCTGGAGAGTTTTCCTGT
TAGACTGATGACGTCTATTGGGGACAAAGCCGGATGTCCTCTTCACTTTATCTCCCTTAA
ACTGTTACCTGGTTCACAAAGATCTGGCAAACTGCCATGTAAAACATTGGAAGCAAT
>AM853580.p.cg.6
AATACCCACACCCTGTCCATTGACGACTCCCTTACGAAACTTTTTGACTGCATGTCTCCT
GCTTACAGTGGGAAGCTGACATCGCCAAAATGGAAGGCATTCAGGGGTCTGCATCTTACC
ATGAAAGACCAAGTCCGGTTGAACAACATAATATGGAGGGAATGGTGCATGCAATGTAAG
GAGACTTTATTTATCTGTTGCTATTTTATACATTCGGTTTAAACAGATGAATGGTTACTT
TTAAAAAACTTCTCAACGTAACTTTTCTCACATTCCTTGTGATTAAGGTCCTTTAACTGC
CCAATTAACCGTAATTTTTGTGTCACAGTTCAGTGCTTAAAAAATCAGGGCAAGTTGAAA
AAATCCTACTAACAATCAGTAGTGATAAATTTGTTTCCATTGACAAATTTTCTGTTAGTT
CATTGTAAGCTTTAATGTGAGATCAACTCAACATAAATACCCATGTGAAAAAAAACTTCA
TTTCATCCAGATGACAGTTATAAGGATCTGATTTTAAAATGTCTTTTGATAGATACAGCT
GAAGATTATTGATCCGAAAAAATGAACCCCTAGTGTAAAATGTAGGACAGTAGATTTGTC
TGTTAATTTAATTTTATTTCAGAAATGGGTCATACATGATCTTAAGTTATTTATGGTAAC
CCATGGATTCTTTACAGATACTATTTATAGATGTTTTTGTTGATTGATTCATGTTTTATG
TCAAGCAATTGCTATATGTACCTTTGAGTCAAAGAGTTCTTTAAGGTACAGCACCATCT
>AM853581.p.cg.6
TGTATCAGCCAATCGAAAGCTGTCATGGGGAATGCATCCAATTTGTGTTGCAGTAAAACT
TAATAGTACCGAACTTGTAAAATTCATGTTAATGAGGGGAGCGGATCCTAATATAATGGA
TTCTTGGGATGAAACACCGCTATCTCTAGCAATAATACTTCAAAATCTTGAAATGATTCA
ACTGCTGATTAAAGGAAAAGCAAATGTTAATCACATGGCATCAATTACAAGTGATTTGCG
GCAGTCACTCCTGAGCAGAAGTTTAAAGATATTTCTACACTCGCCAATTCAATGGGGTGT
ACCGAAGAACAACATTCTGCTGAAAATTGTTAAACTTTTAGTCGAAAGTGGAGCAGACGT
TAATCTAGATGTGGAAAATGTTGACTCCGCTTTGATAGAAGCTGTAAGAATGCAGGACTT
TGAAATTGTCACATTTTTACTGAAAAGTAAAGCCGATATCAACCATAAAGGAATACAGGG
CTTAACAGCCCTCCATGTTCAATTAATGCAAAGACCTATTTCAAGATACAGAGGTAATTT
CTATATCATATTCTGAAGTTTACTGTTAAGCTTTTTTTTACATTGTAGAGGATTTTTTGC
TTTTGTCAGTGATACACATTAACATACACATTTGGGTGGTATAATGCTAAGTTGCTGTCA

>AM853582.p.cg.6
GTGCCTCGAGCTATTACACAACCTGCGGTATCAAAATATATATAGATACCAATTGTCTTT
TAAAAGACGGACAATAGAAACATGTTGTACTTTGTGGCTTTTGTTGCTGTTTTCGGGTGT
GGTTTATACCTGGCCGCGACTTTCATCTTTCCGGTAATATTTTTTCATTATTGTTATACT
TGACCTAACAAAGGACATCCCAGTTTTCCTCTTATCACCTCAGCGATTATGTATCTATTC
TTTTATTAGCAATATCATTAATATAAAATCGCAAAATTATAAACCAGAAATGTTGACATA
AACATTACGGCTTTTGTGATGTAATAATATTTTCAAACAAATCCAATATACGCGTTACTC
AGCATGTGACCTACAGTGCTAACAACGTTATTGTTGGCAATCCAATCGTGTTAATTAGTT
CGTGTAACGTGGGTGATTATTCGTGTAATGTGCGGGATCGTGCATGTATCAGGAAAATTT
ATTGGCGTTTTTTCCAGTGCGTGATCGTTCGTGATCGTGCGGNTTTTCGTTTTGTACCCT
TTTTTTTACCAAAACGCAAGATTTATTCT
>AM853583.p.cg.6
TCATTCAGGACATCCATGGCCACTGTAATGTACTGTAATGATTGGTCTAACAAAACTCAG
GATTTTTATCTTAAGTCGCTTGTTGACGTCGTATAAGAGGGGGCTATATTAAAATCATGG
TTTTTTAAAATTTATAATGTTCAATGACTGACTGTTCAATATAGTTTTGGTGAAGGAGCA
CATCTCATCATCTTTACTCTGCCTTGAAAGAAACCGGATCATATATAGGGAGGTCACTTG
ACAGGTTCTGTCATAGCAGATCAAAACGGAAAACTCTCTGTCAATTTTCATTATGACATT
ATAAAAAGCAATGCTACATTCTTAAAATTGTTTTCCCTATCCTTCATTGTATTTTTGTAA
AGTACACAGTAATTCAAAGACAATGTCCTTAACATTAAATAGCATATTTTTTATATTTTC
AATCATATACCATGATGTACAATTTTGTGGAAAAATGATTTCTTTTTACCAACTATTTAA
TAAGTTATGTAAAAGTCTAATAGTGTTAGCTAAGTGAAGTAAACATTCCTACAGGCGTAT
AAGTCATGCACTTTTTCTCATTTAACTCGAGACATTTCTGTTTCGTTATAGTATTCAGAA
AGCTGTGTTGAGATTTTGAGTTGTGATTTTTTCTTTCTGNAAACTTTTATTTTGTATCGA
AAGAAAAAAAGAAGATCTGTT
>AM853584.p.cg.6
ACTAAATTTCAAGGTATATGTGTAATCTGCAGGGCCATGTTATCTTTGCACAACATCAAA
GATGTCATACGATGTCACCTGTGTGATACACCTGTCCCTCTTCTGTACTGTGACGTTTGT
CATATCAACCTATGTAAAGTATGTGCTGCAGATCATCTCTTGGACGATTCGGTGGAACAT
AAAGTGGTGCCAATTAAGCAAAAACATTCGTCTCATTTGTATCGTAAATTGACGACTGAT
GCCAAAAATCAATGTGAAATGCATAATGAACAATGTGAACTATATTGTAAACAATGTGAC
GTTCCAATTTGCAGCTGTTGTTCATTATCTAGTAAACATTTAGGGCACGATAAATTTGGT
ATAATTGAAGCGTTTAAAAGCAAAACAGACGACCTACAAAGAGATTTGCAAGAGTTAGAA
AAAAGATTGCTCCCAAAATATCAGGATATTGTCTCAAGTATCAAAGTTCAATATGATGAT
CTTGAGACGAAATCCAAAACTCTGATAAAAGATATTCACAAACAAGGAGCAGATTGACAT
AAAGAAGTTGACACTATAATCAACAGAAAAAAATCTGAAGTTAGTGAAATGCAAAACAAA
AATATAGATGCCCTAAATAAACAGGAGTATGATATCACTCTTATTATTTCTGAAATAACA
CAGATCATTGGTGATCTGAAGGAATTGCTGGAATCCAAGGATGTTTACAATGTTTCTGCA
TACAAATCCAGGAATGCTGAATTCAGAAGACTGCCCACCGAAATCAAATTTACCGTTCCA
CGTTTTATTTCCGAGCAGATAAACACAGAACAACTTTATGAGCAATTCGGCTCTTTTGTC
AGGGTCTCCCCTTACCACAGAATTCAAATA
>AM853585.p.cg.6
GATTTAAGGAAAGTCAGGAAGGCTGCCTGATTGTAGATTGATGATTATCTTGTGACCAGT
TGCAACGGATATCCGTTATCGAACTGATTTTGAATGAGAAGATAATGGATGCTGATAAAG
ACACTTACCAATTTCACTCAGAACGGACACACCAGGGACTTGCCTTGGTGATTGCTAACT
TTACAGAAGGAGAAGACAGGAGAGAAGGGGCTGACTCTGACCTGAAGTACATGAAGAAAA
CATTTAAACGACTGGGATTCAAAGTAGATTGTCATGAGAATGTGACAAAATCAGACCTGG
ACTCGTTATTGAATGGCTACTCGGGACAGAAACTGTTGACAAGTTATGACTGTTTTGTAT
TCGCTATCAGCTCCCATGGTATGGAATTTGTTCAGAAAGACAAAATGGGGAATAGTGTAC
ACCAACATGTTATTAAAACGTTTGACGACCAGTTTGTATATACCAGTGATATCTTGGATC
ACTTCAATGACACAAACTGCAAAGCTTTAAAAAACAAACCCAAACTATTCTTTATTCAGG
CCTGCAGGATTCCGCACACCAAAGCTACAAAGACTGAACGCATCAAAGGGATCGGTTTTG
ACTCTGGAGTTCATCTTCCTAGTGGGGGAGACGAACATGACCAGAGAACAGCAGGGGACC
AGACAGATTTTGATGGATCTACCTGTGAAACTGACACAGATTCTGACAGTGAATGTGATG
ATGTTTCAGACACCGATGTAGAGGAGGATGAGTCATCTTTATTTGACATTGAAATCACTG
CTAGAGGTCATGAGGAAGG
>AM853586.p.cg.6
CTCTTGTCCTTTGAACTACACTACCCGTGGATGCTTCCACACAAGTTTCATTTTTTTCTA
CTACAAATTGTAAGGGCTAAACGTTTACTGATATACTATAATTATCTGAATTATTGAAAT
TGAGATTTAAGTATGAAAATGCTTCATGATCAGGGTTCCTAAGTAAATTTTAATTCAGTG
GGATGCAAAAAATTTCCTAATTCTATATCATTACTTCAAACTCTTTTGCAATGATGAAAT
AAATCTGTCTTAGAATAAAGGTAAAGTTAATTTCCATTTCTTCTTTTAGGTTACAGAGTT
TATGTTGATGACAAGCCTGCAGCAATGATTAATGGATTAGCTGCTCTTGTTCATGGACTT
AACCCTCAAATAACATATAAGTAAGTTATGGAACTATTATGTATAGCTGAATATTTTTTA
TGATATGTTGTAATTAAAAGAAATATAATGATGCTACATTTTAAAAAGTAACAATTTATG
GCACACAAAAACTTGACGTGTAAGTTTTAGACTGACTAATCATATTACCACACAAATTCT
ATGGAAATAAAAAGTACTACTTAATTCCTAATACAATTTATTTGCCTCAGAGTTTCTTAT
AAACACGCTAACTGACATCAGAAAATGAGAATGAAAAATTCATGTGCAGATTGAGAGTTG
CCCTTTTCACATGTAAATACATTGGCCTCTGGGTATAACAAGCTCAGATATTACAAGGTA
CCGCTTATAACGAGATGATTGTTTGGTCCCAAATTATTTCTTTATTATTTCCTTTGAAAA
AATTCCGGATACAATGAGACTTTTAACGAGACTCCGTATATTACAAGGTAAAAATTTCTG
CCTGTAAGTTGTACGCGGTATCGGATATAACGAGGTACTCGCTGCACGCTTGATTGCACA
TGCTGGTTCCAGGTAACTAA
>AM853587.p.cg.6
GACCGAAAGAAAGAAGTCCAGCGGGGGAAAAGGGAAAAAACCAAATCGTGTCCGTCCTAT
GCCTCGAGAGAGTCATATGTAAACACGTATTACTCCGCCTGTTTCAGAAATTGATATCTG
ATCATCAGCAATGTCCGATAACTCTTAAATATCCTGTGAATTATTTGATAACCGTATATA
TTTAATGGTTTTATTTTGAAAAAAAAATATTTTATACAATTTGTGTTTTATCATACGGTG
TATTATGAATATTTGACTAATATATGTCCGAGAGAACTACAACACTGTAAACGTGTGATG
ATCAGAGAACCCATGGAACCGTTTTCACTGTTTACCATCATCACATCACGTTCATTCTTT
TCTAATATTTCTCATATCATTGACCTTCAAATTTGCATACCATTGACCTCCAAATATGCA
TATAATTGAAATAAGCATTTGCACCATTGGTTCCTATTTGTGTATAATAATTAATGGATG
TAAGATGACGTTGACGAACCTTTAACATGCATAAGGTACATGTATTCAAACATTCTGTGA
TATGAAATGTTTCCTAGACCATCTAGGTGTATATAGATAATTTTCTTAATCGATTTTAGG
TTGTGTTCTTTCGTCTCTCCGTCCAAGTTATTGAAAAATGTATTCTTTCAAAGGCATATT
ATATTACTTTTGCTTTTTTAAAAGAAAAAAAAAGAGTGCTATATTTATTATGCTTTTTTT
CTTGAATGTTTTTGAAAAATGCGATTTTTGCATAACTTTCTGTTAAATGATAAATGTTAC
AGCTTTTTAATGGAGAAAACTGAATTGCCATCATATTATCTATATTACA
>AM853588.p.cg.6
TAACCATTCTGCGGTCTAAGCATACTGCATGTAGAATTCAAAGAATGTTTCAACAACCCC
AACAATATCCAGCTCTCACCAACATTTGGAGTTTACAAGGTTACGGATAGAGGAGAGCAA
TGTGGTCTCTGGGTCATGCATTGAGACAATGTTCTTATACATGAGGAATGTGTAAAAGTA
AGAATGTGATAAAAAGTGAGCTGATTTTGGTTTTTTGTCCCCAGGGCACAGTTGTAACTT
GTATTTTTTGACCTGTTGCATTTTTGTTAACATTTTAAGACTGAAATCATAATCGACATT
GATGTACAACCAAAAAGGGTCTGTTTAATATTGCAAACTTTGTTGTCTATTGATATTTTG
CGTGGGAATAAGTCAATTATATGGCCAAGTACCTGTACTACCAAGTGCTGTAACATATAA
CAATTCAATGGTTTGTGTAAATATTAACTATTGTAGCCATGTAACTGTTTTAAGGAAGTA
CTTGTACATATAATCTTTTGCACATTTCCTTGTTCTTAAAAACGTATTTGGTGAGGTATT
GAAAATAGACTTTACCCACAGCAAAGAAATTCTCAAGATGTACTGAATATATTGTAGTAA
TTTCACAATTCAGTCTTTTAATTCTGACCAAAATTTTAAAGAAAGTCATGACAAGTATCA
AATTTAAAGTCAGAACAACATTGTGCACAAGCTCCAGTGGATTCTTCTCAGAAATATAGG
AAATCACTGCATGTACTGAATTGGACGTTCTAAATACCACTACAGCAAATCACCCAGTGT
AAA
>AM853590.p.cg.6
CGAATACACCAACTTTAACAGTGTCACACGATGAGTGAACACGTTTGTTGTGTGTCTGAG
AAAAAGAGCATAGAAACCAGTATTTTCTATGCATTTTTCATCATCATCATCCTGGGAGTC
CTGAAAAACAGTCATGTAAATTGAGCGTTAATTTTAGAGACACATTAATATTTTTTATGT
GAATATATACTTTTCATATGTAGAACCTACTGCTGCTTGAGGTATCTTCGGCTATGGCAA
GTTTTGAATAGATGTGAAGACTGAAGGTTCTTGATAAGCATTTGTGAAAATGATGGTTTT
ATCAGTCATATTAATTGTGTGAGTTGTGATAAATTTTTTTGTGTGCCAAGATGTTATTAA
CATTTTAAGTGTATGTAATTTCTCTTGCACGGAACTCTTGATGAGTGAAAACTTGCTGTT
TATATAATTTTATAATCACTCGGAGAACAATTAATAGTATTTACTTAAATCAGCTTATAC
AATCCACGTAGTTTTAAAAATGAATGTATCTCAATGGAAGGAAATGTTATTGCAATGAAA
TTCATTAATATATTATCTCGCTTCTCTACATGTGAATAGAAGGTTAATACCCATACACTG
ATAAAGTATGTGTGTGTTTTCTGTAGTAAGGTAAACATTCCACTCCTTTGTTTG
>AM853591.p.cg.6
AGAACTTGTGGGACCAAACTTTTACTTTCAATTGGAACAATCCGACCAGAGACTCGCTTC
CAGAGTAAGTCGAGGCCAGGACACCCCATCCAGAAATGGTCACGTGACACCTGCCGACTC
CGCCCCTCCTGTCCCAGAACGTAGCTACTCTGTGGCCAAGCCTATTCCCCAGCAGGCCTC
TGTAATGAGTAGTCGCCCCCTCCCAAGGAGGCCTGATGAAGCATATGAAAGATTGCTAGC
ACACCAGACAAAACAACATTGAGTCTAGAGACAGTAGCAGGAGCAGCCCTCCCAGGCCTC
CCTACGTGATCAATACTGTGTAATAGTTCTTGTAGGCTTGTCCATGAACTTAGAAATTCT
ACACGGCTACATCGCTGACTTTAAACTGGAATGCGAAAGATTTCGGAAATGTTTTTTGGT
CTTTATTTTTTGCAATTTACAGCATAATAGATTATATACTCTCTATGTTGCCTGGTTGAA
TCAGGGTATATGTTATGGTGACGCAGATTCCTGTTCTATATATGTTTATGTATGTGTTTA
TTTTTGTGCAATCATATTTTTCTACAATGTGTTGATATTGTAAGATGATTTGTATTTTTT
TTTTCTAGAACGCTGTAAGTTTGATTAGTTGTCTCGCGTACATTATTTCAATAACACTAT
TTTGATGTCATAATATTCATGTATCCAGAGATTTGTTTTAATACAGATATTTAGCCTAAT
ATTACAAGCTTTGTATGTTATGAGGAAAAATAACATTTTTTTC
>AM853593.p.cg.6
AGCGCGGATCATTTCTCAGAATTTTATCATGAACCAATCACGACTAAAGAATTTGATCAC
TTTCTTCATCATTATAGTAACTGTAGCGATTATATTTACCGTGTTTTTCGAAAGAATTTT
CCAAAGGAAAAATGTACCTTTTCTAAACTTAATACGGCGTGAACCAGACCGCAAGCTGCT
TCCAAAATATGTCAACTTTTCCAGCAGTACTCTTCAATGGACAATGAAGCAAGGGCAAAA
TCTAACGATTGTCACGTCTTTCTGGGATATTGGGTCATTTCAGAAGGGAGATCACCACAT
TTTTTCGCCATCAATGTACGAAGAATGGGCAAAAGTTTATGGATTTCTTTTAAACCCTTT
AATCATCTTCACTGATTCAAAGCACTTTAAAAACTTAATGAGTGAATTAAGACACGAC
>AM853594.p.cg.6
ATCCTATGATGATTCACTTTTACAGCATCGCTTTCCTATTTGAAAAAAAAGCAGCACACA
CAAACCTATTGTTAAAAAATATGAGAGTAAATCCCAACCAACAACGCAGTTTTTTCTTGC
TAAGGGTGAAGGTCTAGAGTCTCTCTGTCATCGTTGGCAGACACCTGTTTTCATACAAAA
CAATACCAATTCCCCGTCTTGGGATGATAAAAAGACAAAAGAAAAACTAAGACGTTTGAG
TGGGAAAATTGAAACTAAGGGTTATGGCTCTAGTTCTATCGTTGTGGACGGTAATCATAA
CGCTAATCCTATAAAAATAAGTAAAATAAGAGGACCGACTACAGGATTCCGTTCTGATGA
AGAAGTGACATTTTATTTAGGATTTAGCATCGCTGGTCCAATTGCCTACAATGTCAAATT
AAAAAGTGATGGATTAAAACATTCAGAACTGTGTTCTCAAATCCAATTTCCACCTTCTAG
AGTACAAGAATATATAAAGCAACCAATAGAAGAGTTACGGAAAATGCTTTTAAAGATTAA
AAGAATCGGATGGAAAAGGCAAGACTACTTAACTGAAAGAGAGAAGCAGCTATTAAACGA
CAAAAATGATATTCGGGAAGCTATCGATCGACAAGAAATAAAAAGTGGAGAANGTGATTT
TTCTGATGATTT
>AM853597.p.cg.6
GCAACCTCATTTGAATTGCTACACTGTAATTTAAAATTTCAATTTTAAATTACATTTCTA
AGCTGTGGTTGATTTCATTTTCTCGATCCTTTGCATGTGTAGGGGGTGTATTTTGTTCTT
GTTGAAATTAAATTGCACAACTTGCTGTACCAAATTGGTAACTCATAATCCTCATGTAGG
CAAACCACCACTGGAAAATGTTTTGAATTCCTCATTGAATAATGTTTTTTCTTACATACA
TAATATCCATTTAACATATCTGTGTGTTTTTCAGATGGTCCTGGAGTTAACCTTATACCA
ACAAAATCAATCAATAACTTCGATAGTGAAGACTCCCAAGATCCTTCAGGTGGAAGTTCA
TGCTTGACTATCTCCATAGCAACAGTGTTAATGATGACCTTAACATTAACACTATTATGA
TAGTGCCTTGTGGTGTTTTTTGTTTTTACATCATTTTGTTTGTTTTTTTCTGTCTTTATT
ACTGGGTATTCCTCCAAGAGAAATGAAATCTCTCTCAAATTCAAGCTTTCAGGGAGGAAA
ACATGCTCTTCAAGGGGAGAGAATCGCTATTGTTATTCCTGGATTGCATGAATCAAAAGT
TGTGGACACATGATTCCCATGCCAACACATGATATGATATATTGTTATTGACTA
>AM853598.p.cg.6
ATCAACGGGGAAAAGCCTGACAACCAAGTTTAAAACTATGACGTGAAGAAGGGAAGATCA
GGACCACCTTTAAACTTCAAGTTGTGCGATACGAAGGGTCTGGAAATTGATGATGGGATA
GATCCCGCAGAATTCTCTTACATCCTCGATGGAAACATGCCGGACAAGTATTTGTTTAAT
TCTTCAACGCAGTTTAGTTCTGATAGTCCTGGTTATGTAGCAACTCCATTACTCAAAGAC
AAAATTCACATCGTTGTCATCGTGATGGATGCCACAAGTGTAGACATTTTCCCACAGGCG
ATAATTGATAAAATAAAAACACTGCAAGCAAAAGTTTATCAGAAAGGAATTCCACAAGTT
GTCCTTCTTACACAAATTGACAAGATCTGCGAAGGTTTGCAATGGGACGTCTCCAAGACT
TTCTCCATTCCCGCCATCGGAGATCTGGTCGACAAGGCAGCGGACCTCGTGGGCCTTCCT
CGTGCTCACATACTTCCTGTCAAAAACTACGAGAGAGAAATGGAGCTTCGACAAGACATC
AACATTCTAGCTTTGTTAGCTCTCCGGCAAATACTGAATTTTGCCGACGATTATTTGGCG
AGCTACTAACATCCTAGATGAAGAATTGAATGATACTTAATGGATAAAATGATGTTAAAG
TGATTGTGTTATATACATTTTAGCATTGCACAGTTGACTCTGTAATAGCCGGTTTTAATC
AATGCTATTACTTGTCTTTAATT
>AM853600.p.cg.6
ACAGGGATTTTGTAATAATGAAACGCTGATATTTGCCTGTTCAGCACCAAACTCGCTAAA
AGCATTTCATCTTGATGGAACAGCGATTGAGTTTAGTCACCCAGTAGAACTGAAAAGCAA
ACCTTGCCTCTGCACTGGTTCTACCAGAAACGTGTTGTATATCAGCTGTCAATCCTCAAT
TTACAAGCTGAAGATTAGAAAAAGGAAAAGGAATGTAATTGACGCTACTTGTATGGCAGA
ACTTAACGTCAAAGAGAGCTTTGATGCTTTTTGCGTCGATGAAGACAAAAACAGGATTAT
AGTTGCAACGAAGGCTAAGATCACAATTTTCACGCTTGATCCGGTTTTAAAAGTAAAAAC
AGCAAACATTCAGAGCCCAGGAATTGACTCTCTGCCATCACAGTGTTTAACACAAGACCG
ACTTGTTGGAGTGAAGGGAGGCGAGGCGGTTTGTTTCTCTCTGTCTGGTCTGCTTCGGTA
TAAAAATCCCTACTTAAGAAATATCAATATCAAGGCTGTGACGTTTGATCCTTTGAAAAA
TGTGTACGCTGCTGTCAAAATGAAGATGACACCATGCATTTGCTTTTCACGCAGTCAATT
TTATGTCGATTTATGTGCTATCTGTAATACAAGTAGTGAAGCTCACAAAGACGAAGGGAG
AGTGCTTCAAATATTGGCTGATTGGTGTAAT
>AM853602.p.cg.6
CTTATGGTTCAATGTCAAAGCAAAATTCTTTAAAATTCTTTTCATTCTATCTTCCCTTAT
TTAAACAGGGCCCTTCGAGTTGGTGACCATCTCAATGTTGTCTAGTTATTAATGTACATT
GTACAACTACAAACATACTACTGATATTTAATTTATGCAAGATCAACTCCCATTAGTACT
AGGACATACAAACCCGCTTTCACTTTGCTTTTAGGGAATAGTTCCTTCTGCGTAATATTG
TTTTAAAGTCGCAGTCAATACTTTTCTTGTCTAGATATATACCCAACTTATCACAGACAC
GCCTTTAACTGTTTTACGAGAAGTCTATCTCTTTGATACTCTTCAGTCTGGGGGTTACGT
TAATACATAGAAAATAGGCATGAACTAATTTTCAAGAGTTCACATTGATTTCCTAAAGCC
CTAATTGGTCAAAAGTTAAGATAGTGTGAAAATGACCTCCTATCAATATCATCAATATCT
GTCAGACCCTTACAAGTGTAAGGAGAAGGGGGATGGTTTCATTAAGACTAAATGACAATC
CTTTTTGACTTGAAGCTGTAACGGAAGACCGCCTCGTTGCTTGCAACGAGCCCGGCTCTA
GTAAGAGTTATTTTTTTAATGGTAGTGCGAATATGAGTAGTAAGTTAATTGCGATTTTTT
GTCTATTTCTTATGAACAACATGTTCGTGACAAACTGCATATAAATAGCTTATTAAGTCA
CTCTGAACAGCTTGATAAAGCTATATAGCTTATTCAAACTATTTAGCTAATATAAGAGAT
TGTACTGGATCTGNTGAAGACAGCCCTCGTACTTTACACCATTTGATGCATCATAATGGC
ATTAAAAACAAGAAAATATATTGTTTAGTTT
>AM853603.p.cg.6
GAGGATTACTGTTGTCAATATTGCGACAACGATTTACAGTATGTTTACAACAAGAAAACG
ATAGACCGCACACTGCAGCCTATACCCGTGACTGGTTCACACAGAATCACGTGACCGTAA
TAGAATGGCCTGCCGCTTCCCCAAATTTAAATCCAATAGAAAATGTTTGGCAGATCATTA
AATATCGTGTGGAAAATATTCAGCCAGAAAAACTCACGGACTGGAAAGTTACAATCATGG
AAATGAGGATGGGTTTGGATCAAAACTATATAGACAGTTTGATAGACAGTATGCAACGAC
GCATCGCTCAGTGTACAGAGCGACACGGGGGTCTAACTGATTATTAACTTTATGCATTTT
GAACTCAGCGGTTCTATATTCATTGTTTTGTTTCAAAATGATGATATTGTTGCAAATTGA
AAAATGAAACGACTTAAATTGAAATCCGGATTTTTTTGCACTCTACCATACAATTAATGA
CTACACATACGGATTCCGGAATGTGGCTACAGCCGATACCCTTTGACAGTCTTTCAGTAC
ATCAATGCGTAGTTTGATCTAGAAAGCAGTTTCATAACTTCTTCCAATATCTCTAACATG
GACTCTCTAATTCCTTTCCAGAATTCAAATTATCGCAAGCGCAATTGAAGTTTTATTCAA
TGTAATTAGTCAACCCACTGACATTAAATAAGGATTTTGCATATTATTGCATCGTTGAGA
GAAGTTATATTTATTTCTGTAAAAAAGGTTATTTAATTTCACGTTACATAGTGGCTCTAA
GAAACATCACTATCTGGTGTAAATGGAGATGCTCACTTTTGCATAATTCTCCCGCTGATC
TTTGATAGCTGATTATTATTTTGAATATCCAAATATTCTCGTATCATTAAATAATATCT
>AM853604.p.cg.6
ATTTGACCGACACTTCATAGAATAATGTTCTCCGCTGTTTTCTTGATTAGTACTGTGTCT
GTGGCTGTGGGTATGACCACAACTGCACACCATGGTCATCACCATTCACATAACACACAT
GTACATGGACATCATACTGGACCTACACATGAACCAAATGTGAACGAAAGTTTTCTGTTC
CACTATGATGCTCATTCGCACACGTTGGTCGTTAAGACACAGCGTCATTGTTACCTATAC
TTGCTCACAGCTGATCAACAAACAAGTGTACATACCTCAACGGGACTCCATGCCATCGAG
AAAACCATCATTGATTTGATCGACACTAACAGTCCTACAGTCGCTGTCACCGCTCAGGAT
CTCACCACTATGAGTGCAGGACTCTCACATTTCTGTAGAAAACTCCCTGCTTTGAAATTG
AATTAAAATTGTGTATAT
>AM853605.p.cg.6
CACCCATGTCAATGTTTCAGGTGTAATCAACGGCAAAGCATTTCATGATCACTTCACAAT
TTCAAAAGCTGGAACGTATGCTAAGAAAGAATATGACTCAGCTTTGTATTCCCATATAAC
ATCCGATAAACCGATCTCAGTCTTTCAATTTTCCAAGACTCAGAAAGGAGGGACGGATTT
GGCCGACCCTGCTATGTTGATTGTCCCGCCCATTGAACAATATGCTGCAGACTACACGTT
TACCACACCCGAATACTCTAAAGGAGAGTACACCGACTATTTCATGTTCGTGGTCGACGC
TGCGCAGAAGAACGGTCTGAGACTGGACAACCATCCTCTGCCCCACAACCAGCATTACGT
GACGATTCCTGGAAGTAATCTAGTGGCTGGATTTCTGAAGGTCTCTGTTGGAACCCATTC
TGTGACCCACACAAACCCCACCACTGTCATTGGGGGAATTCTCTTTGGAAAAGCAAACCT
TGAATCCTACGCATTTCCTATTGGTCTGCTACTGACTCCAGTTAACACAGTGAGAAACTA
AAATCATTGGCCATGCACATGATATTCTAAATTCACGGTANGAAGAATATTAT
>AM853607.p.cg.6
TGATTCAAAATGAGTACAAAACAACTCGCAGAAAAAAGGAAGAATCTTTTACGAAATGTT
GTGAATAGAGAGGAGGAAATAATCGAGAAAGTAAAACTTTGGAGAGAAAAAATGACTGAA
AAAATAATTCATCTCGCGGAGATATCGTCAAAATGTCTCCAAAAAGGTATAGCTCTTGCT
TCTGCCCTACTTCAAAGTAAAGACAGCGGCCTGAACTTGAAAAAGATTATAATAGTGTCG
AAATTATCTTTCTAAGCCATGGATTACAAAATCTTCTGGATAAAGAAAACAAAAACTGGT
CTAACGATCGGTGTTTAAGGAATCTAAACCTAAGTATAGGAATTGTCGGTGAAGACCTGT
TCGATCTATTTGGAAAATTCGTCGACGAAACAGAAGAGTTGTCTACTGATGTTTATCAGT
GTGAAGAGGAAGAGGAAGAAGAATTTTATGATTCATTGGATTTAAAGATAATGGATTTCA
AGTTTGCTTCAGGCCCCATTAACAACATCATACCATTAAAGAATTCTCAAATTCTTTTTT
TGCTTAAAGAAAAAATAGCTTTTTATGATTTTGATCTCAAGAAAGGTAATCGACTAAAGG
ATATTTCATCTGACGTCCATCAAATCGTCCTGATTCCGTCATGTGGTGAGGNATTGTCAT
TGATGAAT
>AM853608.p.cg.6
TCCCCTCTAACCCTTTCTCGAAGAAAAAATCACTTTTTTAAGCCGTGAAAAGTTCTTATC
CTCAGGCCATTTAAGATATTTTTAAATCATGCATATATTAATGATATTGTATTATTATCT
TTATTTATATTTATCTTGGAAACCAAAATATTAGCTTTTGCTGTCCCTGAAATTTAACTT
CCCAATTATAACAGACCATGATTATGAACAATCAATGTATAGAATTTCAAAGTAAAACTG
TGTCATGCAAATACTAAGAAATACTCAAAAGGGATTGTTTTTTAAATTTGTTCTCAAATT
CATTTATAAAAGTGTCTTGGCTCTGAGATTGCCACAATTAATTATTCGTCCAGCCGCAAT
AAATGAGTAACATGCTAC
>AM853609.p.cg.6
CCTGCAAAGGAAACTGATGTTCCCATGGATATCACTGTAGCAACTCCTGCAAAAAAAGCT
GTAAGAGGAAAGAAAGCTGCAGCTACAAAGCAGGCAAAGAACAAAGCTGCTACCCCAGTA
AAGGAGGCAACACCGACAAAAGCAAGAGGTACAAGGGCCAAGCAGGCAAAGAACAAAGCT
GCTACCCCAGTAAAGGAGGCAACACCAACAAAAGCAAGAGGTACAAGGGCCAAGCAGACA
AAGAACAAAGCTGCTACCCCAGTAAAGGAGGCAACACCGGCAAAAGCAAGAGGAACAAGA
GCCAAACCTGCAAAAGTTTCACCTGCCAAGAAAGTCACACCCAAGAAAACAGCTGCTGCT
AAGAAAACTGCTGTCACACCTAAAGTTTCTCCAAAGAAAACCAGGGGTAAAGCAACAGCC
AAGGCTCCCTCTCCAGCTAAGAGAGTAACTATTAAGGAAGAAGTAAAATGTTGAATTTGT
GGACTTGTTCAGTAGTTACATGTTTATGCAAGATTTCTTTTCATAATCTTTGAATGAGAG
GATATTAGAATATGAATCTTGAGAGCAAAAATTGAATAAGGCAGCAGCGATGTATTATCA
ATTTTATTTTTCGATTTTTATCTGTTAAAGTCAGAAATTCTAACAAGTGAGCGTTTTTAA
AGTTCGGAAGATGTTGATGTAAAATGATATTCATATTTATTCTTTGTTTTGTATGAAAGA
AATTTATTAGTGTCAGGGATTTTAGAAAAAATTGTACAGATATTTATGTATAGTCAGCAT
TGTAATTTTGTTTCTTTTACATTTCTCCCCTTTTCTTCTCCGACTT
>AM853615.p.cg.6
ATTTTTTTTTACATTATTATTTGTTGGTTGAAGTTTTCATTTCAAATGACGTTGTCACGT
CCTTTTTTTCCGAAGTGAAGTAAAATTCCTGATGATGAATAGAAAATTTTAGATTATATT
ACAAAAATAACCTAGACTGAAAAAAGGAAAATGCTACAGAGTGTAGAAATTAATTTATTA
ATCCAATTTCAGCTGATGTTTCCTTTGAGGATAATGCGATCGAATTTCTTTTGAACCACT
AGTTATACCTACGTCATAGAATCCTGAGAGAGAGAGAGAGAGAGAGAGAGAGAGAGAGAG
AGAGAGAGAGAGAGAGAGAGAGAGCAAGCATATACGCACATACGCATGCATATGAAAATA
ATACTTTAGACTGAGAAGTCACCAGAAACGTACTTTTGTTTTTCCCACAACAAATAACAC
TGGATTCTGTAATTTGAATTCCGAAGACAAATATATCATTAAATAGTATTGATATTTGTA
AAGACATGATCATCGGACCCTTTTAACAATTGTAATGTTATATCTATTTCTTTTGAAAGC
TCTTTTTAATGATAACTCTGTTCCACGTAATTTGAAAAAAAGTGTGCGTGAAACATTTGT
TTTTTTTTAATTCTTGGAAATATGATGCTGATATTTCTTTTGAACGCACACTCGCTAATA
TTTCTTATTAAACAAAAGGCGCAGTTTAATGATAGCGCGAATGAAAATTGGAGACAATAA
TTTTCTTTCAGACAAAAGAGGAGTAACATTACACTAGGGCGGGATGATAAAAGGGATTTA
AAAGATATTANAAAACGAAAAATACAATGTATCATTTTCAATCTAAAAACTGCGGAAACG
CTGCATCGTGATTTTAAAGGTCATAGTTTG
>AM853619.p.cg.6
AGTTTTCCCTCATGGATTCGTCAATTTTGCGACATCTAGTGATTTTTACGACATTGGCGG
TATTCACCGATTCACCATTACAAGCGTTCTATCTTGTTCCAGAACCGAGTGGAAATTGTA
GAAAAACATTTCGAGGTTCGGGTAGTGTTAATGTAGGTGAATGGGGCTGTTGCTGTGACT
TGTGGGCATGGATCACAGTCCAGAACAATAATTACAGTCAATGCATATGGAAGGCAAAGT
CGGAGGACGGAGTCAAGATCCTGTAACACACACGCGTGCCCAGTAAATGGCGGCTGGGGC
ACTTGGGGTCAGTTCACGCCCTGTGGTAAATCCTGTGGAGGTGGGATACAGGTCAGATTC
AGGTCATGTGATCACCCATCCCCCTCCAATGGTGGACTATCGTGTATCGGCGATTCTCTG
CAGACAGCCTCATGTAATAGTCAACAATGTCCAGTCTTTGTGACGTCAACCAGTTCTCCG
TCAAGAAAGCATGCTGGTACCAGATTAACTCCCAAAAGACAGAATTACAAACGACTGAAT
CGGCTTTCAAGCTTCAAAGATTATTGAGAGATTTCCAGAGCATTGCTTTAAATGCAAGAT
ACACAATGTACTTTTTAAAGCGCACGACTATGTACAAATAAAGTGTGGACATAGC
>AM853621.p.cg.6
ATAAACAATAAAATCAAGTTTAATTTTATGAATAGTTCTTTCCCCCTAACGCCCCTCCTG
AAGTTGTCGCCTAACAGCATAACGCAGTGGGTTAGAGGGTTTACTACAAATCTTCAAGTC
ATGAGCTCGAAACGCACTTGGAATTTGAAAATTTTTACCTTTTCAAAAAGTTTTAAAACT
TTTTTTTGTTAAATATTGCAAAATTTGAAAATTCTAAATTGATAAAAGTTTTTTTTTTAA
TATACTTTAATTTACATTAAAAATATAGATAGATATGCAGACATACCACCTTAGTGATAA
ATACTGTGTGATGTTTTGCTTTTAGTGATCTGTTCTTTGATGTAAAATAAAACTGCTATT
TACCGTGTATGATTTCTAACCAATTCATGTTGTGAAACAAATTGTTTTCAATAGGTACGT
TATCAATTTAATTTTACTCAAAAATTTTGCCCAGAATCACTTTATTTTCACTGAATATCT
TTCCTCATTGGTTAATGATACATTCCCGATGTTTAAGACAATTAGAGGGTCCTTAATTTT
GATATTTTTGTGATAAGGTACATATTGGTCAGAATTAATGACATAATTTACAACAAAAAT
GGGCAGTTAAAAGTAATGAGTACATACAATACCATCCTCATAACGGAAACAGTATATACA
ATCATTGTTAATCTTAAAATCGTTTTTCTAAATATCAGTATGTAGCAATTTAAAAAAAAA
GATGCATAATATTTTTTCAAATCATACCTGACACAATTTTAAATCATTCAATGTTATCTG
TATGACATCAGCAAAGTTGTGCATATACAAACAAGCAAGAAGAAA
>AM853625.p.cg.6
TAGCCTTACTAATTTCATCAATGGTAATTTTTTTATCTAACTCTTCATATACTGCATTAT
AATTCACAGAGTCACAAGTACTTTCTGTGTGGTCAACGCTGTTACCTTCAATAAGTCTTT
TAAAATATGCTTGGAAGTCGTCATTCGTTAGGCTACATTTTCCAGACTTGCTTTTCCCCT
TAAAGAATAAACTGTAAAAGTGTTTTGGGTTGTGTTTTCTCAAAAAGCAAACATGCCCCC
CTCATATCGTTTGTATTTATATTTTGATTTGTTCATGTATTTTTTGGTATTTTCTCTCGC
CAACTAAAAGTGTTTCTTTGTTTTCATATGATTTTTCATTATTGTATGAATGGAGTAGCC
CTTTGTATTCTTTCAACAGTTTTTTACAAGTTTCGTCAAACCAGGGTTTGTCCTGTTTCA
TATTCCCACATGCGTTATTTTTATGTATGGTATGTTGTGCTTTAAATACTTTAACATCTT
CACATTTAGTGTATACTGGTACTTCGTCTTATGGTGGCATTGGAAATCTGCGAC
>AM853631.p.cg.6
GCTTTTTGGCGAAATGATCTTTCTCTGGGCATGTCTATTGGTTTGAAAATATATGATGTT
TGTTTTGTTGTTTTGCAAAAAAAATCTTCACAAAATTCAGGATGCAACTCGAGGTTCAAG
ATCTTCGGGCTAATCGGTAATCAATAAGTCGATCTCGTAAATATTCAAGTACATCATTGA
ACTTTAAAATATATATCAATAACATGTATTTATGCATACATATTTAGTTTATTTTTCTTT
TATTTTATAACATAAATCATAGGCCCACTGATTTCACGTTCTGATATTCTTTTTCGATGA
CTTATATTAAAGCGAATAAACATGGATCGAGTTAATATCAAAACAAAGAGGGAAATTCAA
CTTTCACAGAATAAGAAATTTTTCGTTTTAGGCTAGCTGTCGAAATGCCACAGGAATTTC
ATGTTCTTCAGTGCTATAGCTGTTTTACTTTTCAAGTACATCAAGTAAAGAAGAGTAGCA
ACAAATGGAATTGCAAACTTTGTGGAGAGAAACAATCCATCAAGAAAGTAAATGTCCAAT
ACCCGATTTCAATTATCACTGATTATTATAGCTGATTATATCTTAGTAAGCTTAATAATG
AAGAGACTTTAAACAGGCCTATGAATAATAATCAATAAGCTAATAAGGAAGACGGACCCA
ATTCGTTTCTACAATAGGCCT
>AM853632.p.cg.6
GAGCTCACAACGCTTCGTTATGTAAACAAGATTTATGCCATGTTCATGTTTACATTGGAT
GAATATAACTGTAAAAATTCTTTTTCAAGCTTATTTTTTTCTATATGCTAATTAGTTTTC
AACATAAAGAGTTCCTAGGGCTTGTCACATTGATTTTAAGTCTTAACCCGGAATTTTCTT
GTTAACATTCGAAATGTAAATAGAAACAAAACCTGAGCTTTGTTTACATAACAAACAGTG
GTGAGCTCTCTATCTCGATTGTAACTCAACGACTGACACTTAAATTTTATTTCACTATTA
TAAATGCTTTCCCGAAACATTGTACGCATTTAAAACTTAAACCAATTTTGACCAAAATCG
TCACCATGCCCATTTAACGCACTTTAACTTAAATTCCTCCGACACAAAAATAATATTAAT
AAGCATGTTTATGGATTTTACGAAAATTATTTTAAGAAGATTCTAATTTTTTTTATTAAG
CGAAAGCTTCCTTCGATGTTAAACGTATTTTAGAAAGTACATATATTTGTTGGTAATATT
CCACCATATTTTACCAGTTTACTGTCATTTGTTGACATACAGTTTGTTTTATCATCCTTG
ATTTGAACATATTTTATTATGCAATAATATATTCACATAAATGGATTAGGCAACAGGCAA
TGCCTATTTAAGCCTTCTCCATATGCCATCTTTAATGAATAGTTATAACATGACGAACTT
ACTAACAATACAGATTATCATAAGTAATAAATGTATAACGGTTATTCACTTTTTGGTTTT
ACATATTAAACTACATATAAACTGTATATTAAACGAGACTACAACTTTTCTTTCAATGAT
TTAACTGATGTAGGA
>AM853633.p.cg.6
TATTTGCTTCTATATCTATCACAAAATATATCTCAGTAAAGGGCTACAGATTAAAGACTT
TAGAGCCCTTTGGTCCCCTAATTTGAGGGGCCAGCCCCTTTTTCTTGATTTCAAATAAAA
GGTCATTTAATTCAACACAAATTTTGTTCAACAAGTGTTTAGAAATTCGTTACCGTTTTG
GAGATATATGAGAAAGAAGGTTTTAGGGGCCGGTCCCTTATCTTCTTTTAGGGGCCGTTC
AACGAAATTTTGAGGGTTGCAATTTGTTGAGAACATCATTTTGAACAACTTTTCTTTTAT
ACTGCATTACAAAATATTTTTCCTTTCTGAGATATGGGTGATCAAATTTTTTGACTTTTG
GCCCCTAAAAACCCTTAATTACGAAACACATGATTAAATCATTATATTACAGAACTATAA
GATAAACACATTTGCTTCTATAATATTTCACAAAATATCTCTCAGTAAAGGTCTACAGAT
TAAAGATTTTAGAGCCCTTTGGTCCCCTAATTTGAGGGGCCGGCCCCTTTTTCTTAATTT
CAAATAAAAGGTCATTTAATTCTACACAAATTTTTTTCAACAAGTGTTTAGAAATTCGTT
ACCGTTTTGGAGATATATGAGAAAGAAGGTTTTAAGGGCCGGTCCCTTTTCTCCTTTTAG
GGGCCGTTTAACGAAATTTTGACTGTTGCATGTTGTAAAGTACATCATTTTAAACAACTT
TTCTTATGTACTGCATTACAAAATATTTTTCCTTTCTGAGATATGGGTGATCTAAATTTT
TGGACTTTTGGCCCCTAAAAAC
>AM853634.p.cg.6
ATTCCGTATATGATATTTTTAGATTTCATTTTCAACAACTTGATGGCCTGAATTTCAATT
GATACAGCTTAAGAAAACATTCTAAAATAAGAAACAAGATACAATATTTGAGTAATATTT
ACTAAAGTGTTTGATTAGCTTGATACTGTACAATTTACCCTGACGTTACCTAAACACCTT
TTTTGTGAGGTGGCAGGGGATAGTTTTTTTGGTCGAGGAAATGTGAGGCAGATAGTGCTC
ATAAATGTGATTAAATTTTTCTGTAGATTTAGAAATTTGCTAAAACCACGCACCCTATTA
AAATTGCGTTGACGAGTTCGCCTCGCGTCATAATATATATACCGCCTATTGATGATGATC
GCTAAATTGATGCTATAATAAATTGACTTAACTACCGCTTATGACTCGAAGGACATTCAA
AATATTGTATATAACTGGAAATGTCATAATGCAGCATTGTCCACATTTAAAATTTGTAAA
GATACAAGTGATGACAAGAACGAGTTAACACGTACACGAGTTACACGAGTGAGTATTAGT
TGATGAGTTGTGCGTCAATTGAGATAAAAGTCATAAAAAGTAATCTTATGAAACATTATA
GACTTTCATTTGGTGTTAAACTCCAAAAATTATCCCAGTGTGATAACGAGCCATTGCTCG
TTCAGTTTAACCTTAAGCTCTGTTGGCAGNTTTTGTTAACTCGTACCTTAATTTAAATAT
AATTCAACACGACACAGAGGCTGATAGGATGGTGTACCTGTTTCTGGCGTGAACCACATC
GGCCCTAA
>AM853637.p.cg.6
CCATCCTGTTACCTGTTCATGTCAATCACCTGAACCAGGTGTGGAATTCTACCAAGGATG
ACTTCTTTCCCTATGCCAGCCGGGAAAACACTTTCTGGTCAGGATACTTCTCCAGCAGAG
CTGCACTGAAGGGTTATGCTCGGAAAAGTAACAACTTCCTACAGGTCTGTAAACAACTGG
ATGTTCTTGCCAACCTCATGCGCCAGGGTGTCAACGTCACAGAGGACCTACGCTTGTATA
AGGAAGCTTTGGGTGTTGTTCAGCATCATGATGGAGTCTCAGGGACAGAGAAGCAACATG
TTGCCAATGACTATGCCCAGAGGTTAGCTGCAGGAGCAGAGAAATGTCAGAAAGTGACAA
ATGCAGCCTTTGAGAAGTTGGTGCCAAAAGGATCAGAGAAAGCTCCTAGTCAGGTCTACT
GTCCTCTGACAAACATAAGCTACTGTGAATTCACTGAACACAACAAACAGTTTATGGTGA
CCATATACAATCCGCTTGGACATGCAGTGACAGACTACGTCAGAATCCCAGTGGTTGCCA
GCATGTATAGAGTGGTGGATCCAACGGGAGCGAATGTGACAGCTCAGCTGGTACCCGTCT
CTGAAGAAACCAAGAAAATACCCGAGAGAAATGGATCCATTGCCGAGAGTGAGCTCTTCT
TCCAAGTAGAGTTACCTCCCTTGGGAACTGCAGCAAGGGAGAGTTCCAGGCTTCCGGTGC
ATACGCACTGGGAACTAAGGGAGAGAGACACAGAGTCCCAGACAAGGAAATGCAACTCAA
ATCCTACATTCTGACTGGAGAACTCGTACAAGAGGCACACATGATATTTGGAGACGAGGC
TTCCCAGGTGATCAGACTGTACAACAACAAG
>AM853638.p.cg.6
GTACTTATATAGTCACCATGAGATTCTACTGGTTCTTCGTCCTTTTCTGTGTTGCTTCAG
TGTGTCGGGTAGAAGGAACAATAACTACGTCAAACCCTATAACAACAACACCCAAATCAA
CAACAGCCACAACAAAAACAACACCCACAACTACAACAATAGCCACAACTACAACAAATG
CCACAACAAAAACAACACCCACAACTACAACAATAGCCACAACTACTACAAATGCCACAA
CAAAAACAACACCCACAACTACAACAAATGCCACAACAAAAACAACACCCACAACTACAA
CAATAGCCACAACTACAACAAATGCCACAACAAAAACAACACCCACAACTACGACTACGA
CAACACCCACCACAACTGAAACACCCACATCAACACTTAAAACAAATACAACAAACACAA
ATCAAAGACCAACAACCAGTCCAACACAAAAAACAACCGACAAAACAACGATAACAAGCT
CATCACCAAACCCACCGGCACCAACAACCACAGATACGTTAAAACCTCCGACATCTGAAT
ATACTGCAGGTAAAACATCTCAAACGATAACTTCTGAAACCAGCCATGACTACTCTACTC
ACCCGAGTTGGAGTACTACGACCAAGCCTTCAAGATCAGTTCCGCCTAGTACTTTCACCC
AAGGCCCAGCATTCTCACCAACTATCCCGACATCTGAACCCTCTACAACCCAACAGCCAA
GTACCTCCGGACCCACTACACAGGCACCCACGTCCACTTCCGGATCCAGTGTTCAGACGT
CACAATCTTCTACGACCGTGACGGTGACGCCGGCCGCTAGTTCCTCAGCTAACTACGACC
ATGAGCTGGCCATCATCTTCCGGGTGATGTTTGGACTGA
>AM853639.p.cg.6
AACTGACATTTAATCGAGATGTTAGATATATACGCCACGTCATCGGTGGTTTGCAACTGC
GCAATCGAAACTCTGTAACAGAAAAGGGAATTTAAGGGAAATTCTAATCAAACAAACAAG
TAGTTGAAGATGACATCCTGTGTCCACGTGTCATTTGTATTGATACTTGCAACGATATTA
CCTGAGGTAAATGTGATCCAAACATATATTATATTCAATTGTATACCCTCACTATTTAAC
TCCATATCGACAAATTGTCAATATTTGTAACTAAAAATGACATAAATATGTTAATGTTTA
AATGTTTAGCTGTACAATGTTAAAATGTTATCGATATACCTAAAATTAAATATTATGAGG
TGACGAGTTCTTTCGAGATGTGATCAACTTTATCACAAAGCGCTTCGGGTTTTATTGTAT
TTGACCACGCCCAAACCAAAATAATCACCCAAAATAATCAAAGAATGATGTCCTTAAAAA
AATCCAAAACCAAAGCGAAACATTTATATATTGATAAAATTAATCTAATATTTCCAACAA
AAAAATAAGATTTTCATTTCATGTTAATGTTGGACAATCGTTTGTGATAAGATAGAAAAG
GAATGTACATTTAGTGAATTATATACCTTCATAAAACAAAACTTTTTTCAATCCTTTCTA
TTAAAATTCTCCGATATTCAGCCTCAATTATTTTTATCATAAGAATGTATGTCCTTCAAA
TTTATAAATGANATGAAAAAAAGAAGAATTCTATTGATTGTATCTATGCAATTTTTACCA
CAATGGATGTAATGGAGGAAATGTAAAAGTTGTATCGGAGCACCGATTGCTTGAGCCTCT
TTTTCTTTATGCAGTAAATCTCCGATGA
>AM853640.p.cg.6
TTTAATTTTGTTAATGATAATAAATTCTACACAAAAAATCTTGGGGTTTTTTTTCACTTC
AAATGCCCATATTCAGCTTATTATAGCTGTAATTCCTAACTAAAGATCTTTTGGTTTTTG
ATCTGCTCTGCTTGGAAATATGCTAAAGTAGATTTTCAGAGCTATTGTATGCAAAAATAT
TATTCAAACCAAAGCAACAAGCAACACTGCACAGAATTTTAAAAAAAATTATAGACTGTA
AGGATAATTTGTAGAGATGTGTAATAGTGTGTTTATAAAAGCTCAGTACTGCCACACTCC
TACAAGCGCTTAAGCTAGAGGATTTACCCTTTAGCTTCGTCGGTAGAGAGTATGGGCTTT
TTGGATTTGACCACACCCCGACCAAAATTATCACCTAATAATACTCAAAGAATGGTTCCT
TATTCCTTAAATAGCATATATCAGTTTAAAGAAAACCCAACTTCAACTAGGGCTGGTTAA
AATTCCTTTTACTGTGTAAATGAACAGCTCATATACATGGGCATGTGGAAGGTCATTCCT
GTTGCATGTATTTGTATCAGTAATATCTTTTGAAAAGAAGTGATAACTGGAACATATTAA
TCATTAACCTTAATGAAAGACCTCTTGTTCCAATCCAATACTCATTCTCAAGATACAATA
AAGATAACCCATAAATACTGAATTANAATCGCATGTAATTTTATCTTTTATTTCTTCTCT
CGAGTATAAAAAAACATACGGTACATAAACTCATAAAGGGGAGAAAATATAACATGCATG
TACTGAATGGAGTGGTCATTGCAAATATGGATAAATAAATATCTGACATTCATTTTCTGA
CACAAGCACTTCCTATCTACAAGAAAATCTATCATGCCAAAGTGTTAAATTAAGGGTCTT
CAGAAACCAATACAGATGTATATGTGGTTAC
>AM853641.p.cg.6
CCACTTGACATTTACATGTATGCATAGTAAATGGTTATTTGTGAGGGGAAACCTTTACCA
AAATCATGTTGGTTTGGGGTTCAGTTGCAGAGTCATAAAACATTCTTCTTTATTTCCATT
TTAAGAATTCTTCTCAAATGATTGTTCAAGTCCTTTGGGTTGTTTCTTTTTTATTGCGAT
AAAAAACAATCTATTGTATTTGATTATTAACATCAGTTTGTTTAACTGGTTATCTTGTTC
TATAATTTAAACTTAAAATTTAACTAACTTATTAAGTTGAACATTTGTTATAAGAATAGA
AAAACAGACATTTGCATGAATAAATTATTATTTTGTTTTACAAGAACTGTGACAAGACTA
TGTATTGAATGTTTGGTATGTAATCTTTATATACATTCATGAACTAATTTTGTCTTTTGG
GGTATTATTTTAACCTATTTGTGTAAATCTTGTTATTTTTTTAATGTTGTTACAGGACCA
ATTTGTTAGTGATTTTGGTGCATTGTACATTGTTACCATGAATTTATCTGTTTTAACACT
GAAATTATCATGACTTATGTACATTGGACAGTATATTGAATTTTTCATTACCTACATGTG
TGAAATAAAGCAAATATGTACTTAATAAAAATATTTTAATATCATGAATGTATTGAACCT
ACTGTATTGGTTTCAACAAATTTTCCATGTATTTATTGAGTGGAGATTTTAATCTTTCCC
GGTAAATAAGAATATTTGATGTCAATTTTCTCCTTTAGTATATTCGGGTATATATTTTAA
GTGCTTGTTTATTGGCATTAACTGGCTCACAAA
>AM853644.p.cg.6
TAAGGACGATTCGCTGATGGCAGTACTTCGATTTCTTTCTGAGATGGGATAAAGTAATTG
TTTAAAAAATTAGTATTGGAAATCGGATTAAGCAGCTAAACAGTCATTGAAATCTACACG
GTTACCTGGGACATTTATCTAATGATTTTTACCTGGATATTCGTGATTTAAAAAGAGATT
AGGATTTCTTTTTTTTAATAAAGTCAACATGGACAAATCAATGACAACCTGTGAGGATGT
TTGAATGAAACCTGGATCTTTGAATTGACATAGCAACAGTAAAAAATATTCAAGATGGCG
CTGATGATGTTGAAAACCCACGACTTGACGTGGCAAGATCACACGATTAACGTCGAAATG
ATGCTTGCGCCGCTTCATGCGCAGTTATTGGCCAGTAAACACAAAGCCCTGTCGACACGA
TGCAACACTATCAAACTAATCTACGACAAAGAACGGGACACCATGGTGAAAAACATTAAT
ATTGAAAAGAGACTGATGGAAAGAAAGAGAAGTGTATTCCTGAAGAGAAAGTCAGAAATT
GCTTTCAAACGTCTGTCGTCTGCAAAGAGTGATCCTACCAATCAGCGATGTCTCTCTATC
CCTAGCGTTAATCCAAAACGCGGGAATTCGGCACCACCTGTTCTAAGTGACGCAAAGCAA
AACGACAAAGTTTTTCTAACGGAAGTTCGAGATGTTGATAAAGCTAACACCAGTGAGCCT
GATAGTAGAAGGAATGGATCCGTAACTGAAATTTCTCATCCACTTTCCTTTTCGCGCAAC
AGTTTCAAATCTTCCATCACGCTGCCCTACTTCACGGGAAGCCAATCATCCAGTCGAAAC
GAGTCTCCGCAACACACGACTACATTTACGTCACAAATGCGCGGGAAATCTGTCAGGTT
>AM853645.p.cg.6
AAATGGAGGGAAATGACACCACCCACCACTGCGTAAACTATACTCTGGCACCACCTGAGT
TTGTGGTACCCTCCAGCAGTAAAAGGATCAGCCACTGGTCTGGTCGTGGATTGGTTGAAC
ACTTTTAACTTCTTTGATAAACACAGAGAAAAAGCACTGTTATACCTGATATTAGGCATC
TGTGTAGGTGTGATTATCTTCCTGCTTGTGATTGTGATTAAACTTGTGATAATCAACAAA
CAAAAGAGGCGGGCCACGCTGGATGTGACAGACCCCGCCCATAGCAACTCTCAGCCCCCA
CCCGTGGATAACAATGGGGTGGACACACCCATGTTGCCAAGACACGATTCAATGGACAGA
ATTGAGGTTGTGAGGTTCGAGCCCAGGCGGACAATAGCTCGAGCCAGTTTGATTGACAAT
AGTGACAGGACGTTAAACCATTATTATGGATGACAGCGTTATAATACGCAATAGGTTTTT
TTAAGACTTTTTAAAATGTTTTTTTCTTATATATGAAAGAGTTGTTGTTACATTTCAAGG
TGCTATGTGTTGTTTTTGTATCATATTCCCACTGGGATTTTTTTTAAATGATATTGATAT
TTTTATGAATACATGTATGACTAAATGTTGATCTAGATGATAAACTGTTTTACATGTCAA
ATTCTGAAGGACTGCAGAGACTANAAGGGTTTAATTATGTAATAGTGCATATGCAGTTTT
ACACAATGAGACTTTTTAATATAAGAGTTTGTAAGGGAACTTTTTTTAATTATTAAG
>AM853648.p.cg.6
ATCTACGATGAACACGTAGAAGTGTTAAGACGTGCGCAGCGATTAGATAAACTGTTGAAG
GATTCCAACATGTTGCATGCATACGTACTCGTCATTGCCATTTGCGCATCCATATTTACT
TCGGGATGTACTTCGACAGCAGAACTGTTAGAAGAGAGGATCGCCAGACTCGAAAACGCG
CTGAAAACGTGCAAATGGGCAGGCTCAGGAAAACGAAGTGGCAGCCCATCCAGCCCTGTG
ATAGCATTTTCAGCATATCTATCCGGTACCATTAATTCTGTCGCTACTTATGAGGCATTT
GTGTACGAGCACGTCACGCTCAATGAGGGTGGTGCGTACAATGTTCATGTAGGCAGATTC
CGGGCACCTGTGGCTGGCATATACCACTTCGTGGCTACTGCTCAGTCTCAATCCAGTGAC
AGCCTTGGGTTTGAGCTAGTGAGGGACGGCACTTATCTCTGTCGTGCACGAGGGGCGCAG
TCAACAGGGACCTGTGCTACTACCGTTCATCTTAACGCTAACAATGACGTATGGGTCCGC
CATTACAGCACTAGCGGCAATACGGTTTACGGGAGCGCCTACGCCGTGTTTACAGGGCAT
CTTGTCCATGCTGATTGATTCTGTATTTCTTTTCTGANAAAAATAAACTAATTTTGTAAT
ATTTGAT
>AM853652.p.cg.6
GAGTGTTTCGCAGGACTGTAAATAGTTTCATGACATCTACTAGACGATATCTTGCTATTT
AAATATGAATAAGAACGCTGCGAAGAGAAAAACCGAAGAGGATGCCGAACGTGAGCTGAT
GAATTTAAAAAACCATGCATTAGATAAAATCAATCATGCAGAGGAGGAAAAAGTCAATCT
AAGGGAAAGAGGAGAGAATTTGATAAACGTCACAAGTCAAATGTTTAAAACGACACAACA
ACGAAAAAGAATTAACTCCAAAAAGTGTCCTAATTGTAAGAAAAAGAGAAAGGTGATCAT
TATCGTTCTTGTTTTCGTCATTGCTGTCCTAACAATCGTCATTGTCGCCGTTGTTGTCAC
AAACAAGACGGATAATACGGAAGTTAGAAATTATAACACGACTTCCATCGTTTACAATAC
GACAGAAAATGGTACATCAACACTAGGTTGAGCAAGACATGGATATGGATGTATAATGTA
TGTAATGGAATGTACAGACAATCCAGGCTATCATATGCCCATTTATTATAGTAACGTCTT
GTAATAGACATGCTTTAAAAAACAATATTTATATTCTGCAGAATCATTGATATTTAATTT
TATTAGTTAACAATGTATGATAAAAAAACTAGTTAAGAATGTATTAGTAATTTTGTTTAC
AAAGATGTCTAGCTATGTATACATGTGAACTTGTGATAATTTCGTGTTACCTGAAAAAGG
TGCTGTTTACAATAATTAATATTGACGTATCTTTATTTAAATAATCTGCTGTATTTTGTG
ATTTTGTTCGGCGGCGTGAAGAG
>AM853654.p.cg.6
CCACAACAAAAACACGTGCACAGGACCAAGATGACTTCAAATGAGATTTTGTTGACGAGT
GAAACATCTGGACAGCTCTGGAATGTCTGTGTGTGGGATATGGAGTCGGGAACCAGTGTT
GTGACGTTTAAAGGGGGAACAAGTGCCCCTCACGGAGTGGGGGTGTTAGGTCAACAGTAC
TTAGTCAGTGCTTCCCCCACCAAACCAGTATTATCATTATGGCCGCTTCACAAGAGGGAT
ACCACATGTTCCAAGATGGTTTGTCCCGGCAATGTAACGGCGCTGGAGATTACCGAGGAT
GGGGCCTACATAGCGCAGCCGTTGCAGAGAAAATTTATGTCTGGCAGGTACGCACTGGAC
GACTGCTGAGTATACTGAGCAGACATTATCAAACCATCACTTGTCTGAAGAGTTCATCTG
GTTTGATTGTATCTGGGGGAGAGGACAGTTTAGTTATTGTTTGGTCACTCGCAAAAGCCC
TTTGTGAACAACTAGAACACAGAACCCCGGTGACACCTGAACGGGTTTGGTCGAGCCACT
CCCTACCGGTCACTGACCTTCACCTGGGAGTCGGGGGACACCTGTCCAGAGTGGTCTCCT
CCTCCCTGGACCAGACTTGTCGTCTCTTTGACGTCAACAGTGGAGAGCTGTTGTGTACAT
TTGTGTTCG
>AM853661.p.cg.6
CTTTCCTTTTAATACACCCTATTTAATTTATTCTTTTCATACTTTACACTAGCACTCTCG
GTAGATATATAATAATTCGTTTAAAGTTACTGCTCAATAGACGCATTCAGGGAGATTTAA
ATACAAAATAGCATAGATAAACATTCGTTTAATCGAATTTGCGTTGAAGAATCACTCAGA
TATCTATGTAGGGGTTCATTAATTTACAGTTATTCAGTTTTTGTTTGTTTTTGCTGTCTG
CATGTTTAACTACCTCTTTCTCCTTTTTTTGACATCAGAGGAGTTACTACTCGCGACTGC
TTTGTATGAAAAGCATCAGATGACATATCTGTCAAGGTAAGGAAAGGAAATGTACACATG
TGTACAAAACGGTGTGCCTTGTTACACAGAATGGTACAATTCTTTTACCTGTACATACTT
AAGAGCCATAATAATGATTGTAAATAATTGTGGCCCCTTTTTACATTTTACTGTAATATG
ACTTAATTTGTACATGTTTTAAATTGAACCACTGTGTTTATAATGCATACTGATTGAGAC
ATCAACCATATGGCACGGATGATGTCTAAACTAATATATGTAAATTAATTAAATGACAGC
TTTATTGAGCCCAGTAAATGTATTTGTATGACATGAGTTTTGTGGGTGAGGAACGAGAGA
GAAGGAGAGTGAGATCACCTCATTCTTTATTATCTAGACAAAGGTATGATTAACTGTGGT
CCATTATCGTTTGTATACCTTAATATAGACACCACACCGATTTATGATGTTGGTTCAGCA
GGAGCGCTGTCACTCTACATAATGTTTACTTCTTGCACCTACTTATATGTATATNCAGAT
TTCATCCATTACAATTTCAAGTAAG
>AM853662.p.cg.6
ATTGCTCTCATTCCAAAACGAAAGTTGGGAATAAATTCGTCATTTGCGTATTTCTGAATA
CATTTCCCTACAATGAATAATATATCTAATTTTATTATGTGTAAAACAGTGTTTCCAGTT
GCTTTTGGACTANGAATGCTGTGGTACATTCTTAAAAAAGGTACACAAAATACCAAACAG
GAAGATCAAAAAAAAGCAAATACTTCTGTAAAAAAATCTGCCCAAGAGCCCGACAATTTA
CATGATAAATCTGACCCAAGCGATGGCAATACACGCTAATCCAATGCCACACCTACAAAA
CCTAACAGCCAAGCTGCTC
>AM853663.p.cg.6
ATCTGTCGAGGCGTGCCAATGAAGGTTGTTGTGCAGAATATTCACGAGGTAATCCGAGTG
CGCTAACACCACGGCCACTGGCATTATAATTGGCAGCTAGTTCATGGTCTATGATAAGAT
GAGTAGGGAAGACTACTACCCAATGGAGACGAAGGGGAGCCCTAGGAGCTACAGTCCTCA
CAAGAATGGTCGTCTGATGGGCAGGAACTCTGAGCAAACAGAGAGCCTCCTACCTGTCAA
GGTAGAACCAGGCCTAGACTCTCTGAACAAAAATCCTGACGACTTCACATGCATGCCAGA
GGAGGATAATACTCCACCTGACAGATTCAGATTAGTTTTTTTCATCATGGTTATACATGG
AGTTGGAATTCTGATGCCTTGGAACATGCTTATCAATGCAAAATTATTGAAACTCCGAAT
CCTAGATCAACTATGGAAGGTTCTCAAAAGTTAACAAACAAATTATTTTGCAAGAATCTT
GTTACACCTATGAATTTTTTTTAAAAATATATTTTTTAATTCGTTTCACCAAATTATTTG
TCTAATTAAGAACCGGTGTGTTCAGGTTCACAGAATGGCCCATGGACCTCTTGTTTAATG
AGAAATATCAGAGATGCAAGCTTGGCACTAAGGTTGCTCATGATCTGATGATGTGTTATG
TGACTGTGTAACTGTCAATGTCATTATTCCTAAGTCAAGGTTTTATCANACTAAATTTTT

>AM853664.p.cg.6
ACTTCTATAATCTATCACAAAATATTCCTCGGTAAAGAGCTATAGGAAAAAGACTCTAGA
GCCCTCTCGGTCCCTAATATAAGGGGCCAGCCCCTTTTTCATGGTATCAAATAAAAGGTT
TGATGATAGAGACATTTTGTTCAACAAGTGTTTAGAAATTCGTTACCATTCTTGAGATAT
CTTAGAAATAATGTTTTAGGGGCCGGTCCCTTATCTCCTTATTGGGGCCACTGAACCAAA
TTTTGAAGGTTGCATGTTGTTAATTACATCATTTTGAGCATTTTTTCTTCATACTGCATT
AGAAAATATTTTCCCTTTTTGAGATATAGGTGATCAAAGTTTTGGACTTTTGACCCCTAA
AAACCCTTATTTACGTAACACATGAGAAAATTGTTATACTGCATGGCTTCATAACTGTAA
GATAAACATATTTGCTTCTATAATCTATTTCAAAATATCCCTCGGTGAAGAGCTATGGGT
AAAAGATTTTAGAGCCCTCTATGTCCCTAATTTGAGGGGCCAGCCCTTTTTCCTGATATG
AGCTGAAAGGTCTTGTAAATATAAATCTTTTATACATTACATGTCTTTATAAAATATTTT
CCAGAAAAGAGATAAAGAGAGAAAAGCACAAAAATTTACGACGCTCTTTTAATGTCAATT
TTCGTGCCTTAGCGAGCTTTGGCGCCAGTGGTGCATAACATACAAAACAACATTCATGCA
AAACTGTAGAAATTTGAGCTTAATATCTCTTAAACTTTAGGAGAACGGCAAAAGACAAAA
TACCCATATAAATATCAGAAAAATCGCAATATCTCAAGAACGGATGTGACGTCATCAATA
CAAACAATTTCGAATCAAGTTCAGACTAATATCTATCATATCTGAAAATTT
>AM853665.p.cg.6
TAATTCATGGTTGTAGGCAGAAGCAGTTTCTACATTCAGGAGAGTTTCATGCGTGCAATC
GGGTGTAAGAAAATCGAAGGGTTTATTTACCAGGCATGGCGCAGTCATGGGCTTTGTTAG
TAGCTGTGGTTGGAATTCTGACGTATTTCTCTTTTAATCAGAAGAAGTCGGCAAATGAAA
AACAATACAATGTTCTCAACGCAACATATGATTACATTATCGTCGGAGCAGGATCAGCCG
GATGTGTGCTTGCAAACAGACTTTCGGAAGACTTGCTGTCTACGGTTCTTATCGTACAAG
CCGGGGGATCCGAGGAGGAAAATGATTATATGCATATCCCTGCTCTACCAGAGCTTCTAC
TGA
>AM853666.p.cg.6
CACCTTAAATGGCTTATTACATACAAATTGATTTTAAATAATGCAACAGGGTCAATATTC
TTTTGGCACATGGATGTGTACATTGCAAAGTTGTTCAAGTTACTTGGAAGTTCTCTTCAA
AAGACTCCAAGTATTTTTCTTGGGACATCTGATAATCTACAGAGGATAGTTGTAGACGTT
TTGACGAAAGGAAAGCTTGTCTGGGTAACTCCAATTCCAGTCAAGCTCTCTAACTTCTTT
AGATCGGAATTAGGCATTGGACAAAGATACATCAAGTACTTGGCATCAGTTTCGAGAAGT
GGAGAACTACATTCATCAAATCACGTTGCTCGAATTGAAAACTTCAGAAATATCAGAACA
TTTGATGGAAACGCATATACAATTCCAGTTAGCGATTTGGAGTGCAAACATTTGCTGACA
GCTGACTTCCAGCATGGAAAGTTTGCAGTGGTTCTCTCAGTCAATGAAATCACTCTCTTA
ACTGTGACACAATCACTTACTGTGGACGCCCAAGTTAGATTATTCCTGGGAGATTGTGAC
ACACCAGTAACATCTTTCCCACAAATTTTAAAGGAAATACAAATTGAAAGGCGAAGCAAC
AAATCAATACATATCAAAACAGACTATGGTATAAGTCTAACCTTTGATATCGTCCGTAAT
GATTGTTGCTTGGAACTTACCTCTAAGTTCCGGAACCAGACCCTAGGGCTTCTGGGAAAT
CCGGACCCAGAAAAGGGCACTGATTGGAGAAAATCCGATGGAGAACTAATG
>AM853668.p.cg.6
GAAAATTGTATGGTATGCTGTATATTCGACAAGAAGATCTATAACTACCTTCTACTTAAC
AAGTTGTGATTTTGTTTTTGTTTTTTGTCAAAATGTCACTGTTTTGTTGTGTAAAAAGCC
ATTGAAATATGTGATATATTTTAAATCGCACAATTTTAATAAGTAATTTATAATCTGATG
CTGTAAATATATTGCCCATGTTGTATATAGACCTTGTACATTTCTTTAACAAAACTGCAG
TTTGTATTCATATTTTAAAATACATATGTACTGTGAACTTTGTATGAAAATAATTGGTTA
TTTTTAGATAATTCATGGACTGGGTTCTTAAAAAAATATGTTATGTAAGTATCAAGGAAG
AAATCGAATAAAGCCAAATTGAATGAAACAGATCTATTTCTGTATTTGGTTTGCAAGATT
ACGTTACATTATGTAACTTTTTATATTAACATAAATCTTGTATGTTACTGTTATGAAAGC
AATAAAGACATTAATATACC
>AM853670.p.cg.6
CCTACATGTATGTACTTGCTGCATGCCTCATCAAATGCAGGCCTCTGCTCTAGTCTTGCA
TGTTTTGTTCATTGTTGTAAACTCATTATCCTTTTTGTAATGTTCACATATAACAGACTC
GTATTCATAATCAGGGGTAATCATTGTTTTGTAAGGCAAAGAAAAAATCATAATTCTATT
ACTTTTATCTGTATCTATGTTAAATAACTACACGTATGCATGTATATATGTTCATTTATA
TGTGCATCAGACATTTTGGTATTGTATGCTTTCTGTCTCATTAATTTTTCTTTGACTATA
CTAGTGTATAAGAGCGTTTTACAAAAAATCTTACTGAGTGAAGCTCCCAAACATCCACTT
GATTTCACAAAAGAAAAAAAAATGTTGTAACCGTCGACTTTCATTTTGACTCCTAGCTAT
ATTATTATGGTGCATCTTTGCAAGCCCAGTGGACCGAAAAATCCTTGGATATCGAAGATG
GTTGTAGTATTGATTGTTCAGAACATATATTGCATGAAAGATAGAACTACCGCTACCAGG
ATAGTTGCAGTATTTTTTCACATTAAAACTACCGGGTATATATAAACTCCTGCAGCTAAG
TCCATTGTGCATTTTTTGCTTTGTCCTTCATTACAGTGTATTTATATCTGAAGATCCTTT
GTATCAAATACATGACTTTCAAATATTGCTAATGAAATCTATTCTCAATGTGAATTATGT
AGCATTATGTTGAACCAGTTGCTTTGTTTTCTTTAAGATTAAATTATTGATG
>AM853671.p.cg.6
ATTTGTTTTGATATACCATGTGGAATGACGGTGAAAACAAACACAGTCGGCTTCACGGTC
TAGGAATATTTTAATGTCATGAAAATCAAAGAAAAATTGGAATCTGAGATGGCAACTCTT
GATGATCATCCAGATATCGACAATTTGGATATCGGTGACAATGTTGATGAGTCGTCGGAA
AGTGAAATTGATCGATTGGATTTGTATTCCCCTGGTCTCGATTCGCCGACAGAAAGGGGA
GTCGCAAAAACGAAGAAAGATGAAGATCTTATTTTAAAAATTATAAAACAGACAAGGACA
CTTGGTTCAAATACATTAGAACTGTGTGATAAAAAAATGTTGCAGATTCCACGCGAACTG
TTAGAGATGAATAACCTTGAGTACCTGTACCTAGAAGGAAACGAACTGACTAGTCTTCCG
GACGATTTTTTCGACTGCTTGCCACGACTAACATGGCTCGATCTCAGGAGAAACAAACTT
TTACGATTACCAAGAGCACCACCACCAAGTCCTCGGACCCATTTGGACCGGCGCCACAGC
CGGTGGCTCTCCACCGCCCGGTCAGTTACACAGACAAAAAACAGGAGAAGGCGGAGAAAG
TGCGCCGTGCGGGGGCATCTGGAACTGTGGAAAGTC
>AM853675.p.cg.6
ATTGGGATGTAATACTTGACGTTACATGAATTTCGAACACGCGATTTAGTGGTTGGACGA
GATATTCTTATTATAATCAACAGATTAATTCAGAAGAGTAGACTTCAAATAAAAATACAA
ACAAAAGATTGAACATTCTCATAAATATTATTTGTGTTATCAATTAGAGACTAACTCATG
TACATGATCTTGAAAAAAATGATATCAATAGGATTGAGTTTTTAGCAGCTTTAGACGACA
CTTTAAGACAAAATGCAGTATTTTCCAGGTGTTATATGAAAAATAGAGCGTATGAATTAA
TGTAATAATATCTACAGTAAAAGCAATTGAATTCCAACTTGACGTACCCTCCCTTTATCA
GAAAATGGAATACATGTTTTAATGGAACAACATACATGACAGGAGAGTTGTATCATTTTT
TGTTACTGAATCAACAATATGTTTAATGTATTGAATATTTTCAAACATGATGATGGTGAA
AACAGCATGTAATTGTACAAATATGAAGTCACTAAAATAGGAATTGTTTTGGACTTCAAT
TCGTTGAAGCATTTCTAGAAACATATTGCTGAGAGAAAGCCCTCCGGTAAGATTGGAATC
TCGTTGTTATGGTTCATGAATATTCATGTATATTCTCCTTATCGCAACCAGACGAAACAT
GACGTTCTATATCATCGTCATTGACGATGTCTATAATGACGTCATCAATAGCGAGTTTTT
CCGTCTTTCCCCGCAGTGGTTTTGGTGGTCCCATTGACCTTGGTTTTCCGGAATCGACGG
ATCCGTCTCCGGNTCATATATATAAAGA
>AM853676.p.cg.6
TGATTATGTTGTGACATGTGGATGAATGGTAAAAAACTGTAAACATTAAACAAGAACAAC
GTGAAAAATGCCAAAAAATAAAGGAGGAGGCGGAGGGGGTAAAGGAGCTAAAGGCGGGGG
CGATGACGATTCATCAAAAAAGCAAGCAAAGGGAGGGAACTCTGTAAAGGTACGGCATAT
ACTGTGTGAGAAGCAGTCTAAATGCCTAGAGGCTTTAGAGAAAATCAAAGGAGGAATGAA
GTTTAATGAAGTATCTGCTCAGTACAGTGAGGATAAGGCCAGATCAGGGGGGGACCTGGG
ATGGATGACCAGGGGCAGTATGGTGTGCCTTTCCAGGATGCGGCGTTCGCCCTGCCCACC
AGCTCACTAGCCAACCCAGTGTACACAGACCCACCGTCAAAACCAAGTTTGGTTATCACA
TCATCATGGTGGAAGGAAAGAAGTGAAAACTAGAGATCTATTTTTATATCAGTATATGTG
AAAACCTATATGAATGATGAGTAAAACTTGAAAAGGATTTACATATGTTAATGCAGACTT
TGTTTATATCATGTTATTGATGTTTATGCACATTAAAAACATTCAGATTTATGTGCTAGT
GATACTTGTTTTGGAGAATTTATGTGACGTTGTAATTTTCTAATCTGGTTGATTATGCCA
TTACCAATACTCTTGTGATTTTTTGAGAAAAACATTTATGCCCATACAATGCAAGACAAT
GAAATAAATTGACTGATGTANGATGTAAAAAAAAACATGATTTTACTTGATTACAAATTT
TGAGAACATTATTCAAATTGAGAATGAACTGGGTAACAATCAGTTTAATTTCCATTCCAT
TCCATCAAAGGGGAA
>AM853678.p.cg.6
ATAGAAATATATAGAGTAAATCTTTAAAAATCTTCTTCTCAAAACTAATCAGCCAGGAAA
GCTGAAATTTGTGTGGAAGCATCCTCAGGTATTGTACAAATATCTCGAAAATGGTTGAGA
TCCCCACCCCTTAGCCATATATATTCTTGATCCTTACATGGCATCAAGCGGTACGTAGGT
AATGGGCCCCAGGGTTAAATTTAATTTTTCAAAACCGTAATGTACATCTATAAAACAGTC
CCTATCATTTCGCAAGATATGATG
>AM853679.p.cg.6
CGCCGCTCGCTAGCATGGCAGATTCCGATTCAGACAAAACGGTTAGCGTCTCCGATGCAG
ACAGTGAAGTAGTATATGATGAAGCAAACAAAAAACGACGGTTATCAGACTCTTCTGTAT
CCCCTGATCGTAAACGATTTTGTTCTGTCAGTGAGAGTACGCCTGGGAGCTCTGACCAAG
ATGAAGATGGAACTCCTCCAAAGTCCTCCGGAACTGACATAATTTCAACAGAATCTGAGG
ATTCGCAGTCAATTCACGGAAAGTGCTTAACCAAACTTGCTTCACTTGACCTTCCACTAA
GACTGAGTAAATGGGAAAGGAAGCACATCGAAAACCTTAATATATCAATTGTGCATGTTC
CTGATACGAAACCTCTTGATCTTATTCAATGCGGGGAAACTGAGAACAACGAGGAGACTG
AAAAAATCAACGAGTTAAAGAAGTACGTCCAAAAGAGCCCTATAATGGCTCATTTAAGAT
CCCTTGACCATTTGTACACGTCCTTTTCAGAGCTGTCATCAGAAAGCTTATGGGAGATGG
CACCAAATGATGATGAAAAAATATCAATGATCCCAACATGGGTACCAAAAAAAAACATAT
GATATGGTTTTACAGATTTCATTGTCAGGCACAGGATTTTAGTAACCAGCTTTATCTTAT
ACTTAAGAAAAGAGAACATGGATGTAGCATACATGAAAGTCATGTGCAAGCATTGTTTGA
GGCATTTGCTTGTATGTTTGGATTAAAAAGTGGACTCAGAAGTCAAACAAGGAACTCAGC
ATCCGTCAGTTGTTGCAGTGAATGATTTTTATCTTTATGTATTTGAAATCAAAACATTTT
GCCATGGCCAAAAAAGAAAATTTTTGGTCAAAAGAGACAGTCCAAAACTAAACCAAAGTT
ATTCACCACTGAGCAGCAGACCCCGTACAAAAATAAAAATC
>AM853681.p.cg.6
GGGGATGTAGTCTTAAAGGAAGAAGGAAGTGTTCTCTTCATTAATGCATACAGCATAGTT
ATAATATCACAACATTATTGGATTTTTCAATTTTGTGTGTCGATGAGAGCATGTAGCGAT
GTTTGAAGTCGAGAATCATTGCTTATCCCTCTATAGCTTGATATTATCAGTATTTTATTT
GGTTATCGTAAGCATTGATGCTGAATCACAACTAGTGTGTAATGAGACTATCACGGGATG
TTGCCCTGGGTATTTCTGGAGTAAGAAAAACAACGGTTGCGAATCATGTATGCCAGGATA
CAATGGGATAAATTGCACAAGTGTTTGTCCTTATCCTACATATGGACCCGCATGCCAAGG
TTTTTGTGACTGTAAAAAGGACATGTGCGATGTATCTACAGGGTGTACACAAAAAACAAA
AGACAAGATATCTTCTGTGAAGACAACTATTATAGAGAGTAATGAATGTAATCGTGACTG
TGACGAGAATATGAGTGATGTATCTACAGGGTGTACACAAATAACAACGGACACAGATAC
TTCTGGGAAATCGCTCAACAAATCAAACACAAATCAGACCTTGCTTTTCTTTATTGCACT
GGTTGGTTGCATTGACATTATTTTATTAACTGCTTACGTAATTATTTGTATACACGATCA
AAGACGACGACAGAAGAAAACCAAATTTTCGTCACGTGGTCAGCAATCCATCGGACGCAC
TACCGCGTATGAAAATATTGAAGTTATTTCCTTTATTCAATTCTTTGAGCTAAAATCCTG
TTATATTAGTATTGTCTTCAAGGTTATATTGTTATTGTTTTAAGGTCATATCATAATTAT
ATTT
>AM853683.p.cg.6
TTTATCTGTTTTTCAAAGTTTTACTTTGATTCTCGTGAGAAGGTATTCAGTCTAGTGAGA
TCGACCGCCATGGATGAATTGCATTGTTAGTCGAAATTTACCGACGCCGAAAAATTCTGG
GGATCAATGTGCAAAGAAATCCATTGGGACGTCACTCGAAAGGACGATAACTCCGTTAGT
CTTACGTAATGGAATTACGTTGTGTCAGCAGTGCAGTATATTTACAATGCATGTACACAG
TCTTTTATCTTGTTCTCGTAAGAGTGTGAAATGGGAAACCATATTTACGCGGAACTGCTG
ATCCGATATAAACATATTGCATTACTGGTCCGAGTAACTGACGCCAAAAAAAAAAATCCG
TTGAATCAATGTGCATCTAGTCCGAATTTTCTATTCACACGCCGCCTTGCCGGTAAAGCT
CGCAATGCTCGCCGGCGCTGCGCGCCGGCGAGCTGCGCTCGCTATTATCTATTCCTGCGT
TAGTTTAAAATTATCGCCTAAGTTCGTAGTATTACATAATATATTTCTGGGATACACCTA
TTTTTGAGAACTGTAACTAAGGTGAGCGATGTACTCTGCAATGTATAGATGTATCCCCTA
TTATTATAAAAATCAAACGATAAATTTGTAT
>AM853686.p.cg.6
AAATGGCGTCATTGACAAGCGGAGCTTATCACAGTGATGCGAGGAATAGGACTCAATCCA
TCGGAGAAGGACGCAGAGGAGTTGATCGCATCTGTCGCAGAAACTGGAAAGGACACTATT
TCATGGGCAGTATTTGACGACATGATGACTGGCCCCTGTAAATCAGAAAAACTCAACAAG
ATGAATATGTTGGCAACCTTTCTTATCTTTGACAATAACAAAGATGGTTTCGTGGACGCC
ACTGATTTCCAGAAAACAATGAACAGTATGGGACAGCCCTTTGGTGAATTTGAATCTAAG
CTTATCATAGGAGAAATGGACAAGAAGCGCCAGGGAAAATTAGATTACAAAGATTTTGTG
ACCATGATGTACGGTGAAAGTAATGCAGAGTAAAGATTCTGTGCCTGTCGAGGACAACAG
ACCCCACTTCATGTGAAAATAGACCTGGTAGCCTGATGAATATCCCATGATGTACATGTA
ATGTGTGAGACGAGTTAGTGACTGTTTTCTTGGTGCGTTTGTTGCTTTTAAGAGGGCTGA
ATGGTCATGGCCGTTTTTTAGACTGTATTTACCTCCTGAAGATGAAGAGCTCTATAAAGA
ATATAGTAAAATACTCTTTTGTAGAGAGGATACCAATGAACCCATTTCATATTTTTCAGA
TATTTAAATCTTTAAAATAAATCTGTAGCTGTGCAGTTCAACAGCTGTCCGGAGTGATTA
AAAAAGCATTGTCCTGTTCTTGTATGCATACTTTTCAAACAAAATGGCATGTANGACTTT
ATATTTATTGCTTTTATATCTGTTGGCAACATTTTT
>AM853688.p.cg.6
ATTCTTCTACAGTGACTATGCCTCGGACTTGCTGGATGCTAGTCATCGCAGTATGTCTGG
CACACTGTCAGGAAGCTATGAACTTTACGATGCGGAAGTCAGCGGCCTAACTTCCCGTTA
CTGACCTCAGAGTCCTGCGTCAGTGATTTCTGACATTGAGGGATTCGATCCACTCAGAAC
ACGACCCATTCAGTCCAGGGATATCAAAGCAAAGCTGAAGCGCAGACACATAACTCGACG
GTGACACTGCTCAGGAACAATGGAGGAAGCGACGTATCTGTGATATTTATATTGGTGCCA
AAGACTTTTATCAGTTTCATATCATTGTTTAATTTATATCGTTGTTTGATTGCATGGATA
GTTTGAAGATGTGTGGATGAGCAATCAAAGCTGTTAAATACAAAGCTGAGGGAGCCAAAC
TATC
>AM853689.p.cg.6
GAGATTTTCGGCGACTCCGAGAACACAACGAAAGAAAGAAACTCGTCAGAGCACTTCCGT
TTTCCAAGTTAAGTGACGCCGCTTTTAAACAATGTGTTAGTGATAAGTCTGTTTTCATGT
TAGATTTAAAAGCAAATATGAATAAATTTCAAGAAACTATCGCGACTTTGAAAACGGACA
ACTTGCAACTACATTGTAGATTCAAAAGTGAAACAACCTTCGTCGGAACTGGAAGATAAA
GACGACAAATCAAATTTTATACGGTTTGTCTAAGTGGCGTTGTTTCGGACGGAAGGAAAA
TGCGATCCATACTTTCGGAGTACCAGTGGCTTCTGGACAATTATGAAATGGAACACATCA
TCTTGCAATCTATTAAAAGAAAATGTGTATGCAGGACAGAATCGGAGATCGACAGCGAGA
TTTTACGTAAAGAACATCGGTGGATAAAGAAATTCGGAATTGACTTTGTGCTTAAATCAT
AACAATATAACAATATAACATTAACTTTTTAGTCTTTTTGTAATGTGGACTGTCAATTAT
AGTTGCGCAGAGGAAATTGTTTCATATATGCGGCATGTGTAAAATGAGCTTAAATTTTAT
TAGTTTAAGTTTGGGGACCAAACTTTTTGTAGCAGGGAGGAGTTGTCATGTACAAATTTT
GATAAATTTTGATTATCAATAATCTAAATTTTTGTAAAGGACATAAGGAATATAAAAAAA
TTCTTTGAGATAATAATTTTGGTCGGGGCGTGATCAAATCCAGTAACGACAGAATGGCTT
TATG
>AM853690.p.cg.6
ATGGCTAACTTAGGCTGTACAAATGTGAAAAAAAGTTTCCAGGTGTGTTAGGAGAAAAGA
TATTTGGTGGTTTTGACAGAAGCACTTGGCCTCCAAGAACAAATTTTCATCACAGGGAAG
TTTGTGGGAAAATTTCTAAATGTTCTTTAAAATCTGAAAAAGAAAACCTAGAAAAGAAGC
ATGGAGTAAGAGTGTCATGTCTGCTAGATTTAGACTATTTTGACCCAATAAGGATGACAC
CGATTGACCCAATGCACAATCTTTTCCTTGGGACTGCTAAACATATGATAAGTGTATGGA
AAACTAAAATGATCTTAAAAGATAGTGATTTTTTAGTTATTCAAGAGAAGATAGAGAAAA
TTTTCTGTCCATCTGATATTGGCAAATTACCTAAAAAGTTTTCATCCTCTTATGGATCAT
TTAATGCTGATCAGTGGAAAAATTGGACTCTACTGTTCTCAGTTTATGCTTTAAAAGATG
TCATACCCGATGAACATTTAGAATGCTGGAGAAAATATGTATTAGCATGTAGACGGTTGT
GTTCTAGATACATTTCATTAGGAAATGTAAAAGTAGCTGATGGATTATTGGTTAGTTTTT
GTATAAAGTTTGAACAACTTTATGGAGTTGATTTTGTAACACCAAATATGCATTTGCATG
GTCATTTGTTAGATTGTTTGTTTGACTTTGGTCCAATCTACTCGTTTTGGTTGTTCAGTT
TTGAGAGAAAAAACGGAATACTTGGTTCTTATCCAACAAAAATAAAAAGTATTGAAACCC
CAGATTATGAAAA
>AM853691.p.cg.6
TCTGTAATCATAACAATACGCAATCTTGAATGAATTCGCTTGTGGTATGGATCATACTTC
ATTTTTAGCGTCATCATGTCAGAAGTTCGAAGCGAAACAAAATTGATCAAGTCCAAGGAT
GATAAAAGTATATTTTGCAAGCATTGGTTTTCAGATGAAAAGCCCAGGGCCTTGATATTT
TTGTGCCACGGCTTGGGAGAGCATTGTCTTTGGTATGATGATATAGCAGAGGCACTTGTC
AAGACTGGATTTTATGTCTTTGCACATGATCATGTTGGGCATGGTCAGAGTGAAGGCACC
CACAACCACGTAGACGATTTCCCCGAGTACACCTCGGTCATCTACCAGCACTGTAATGAG
GTCAAGGACGAACACCAAGGACTTCACCTCTTTATATTTGGACATTCTATGGGTGGAGCC
ATTACTTTACTGACCGCCACTGGACAGCCAGACTTCTTTGATGGAGTGATAACCTCATCG
CCAGCCATACATGCCACCCCAGGGCCATTGGTCTCAATTAAAATATTTGTTGGAAAAATT
TTGGCACGTTTCTTTCCATTGCTCAAAATAAGTGGCATAGCTTCCTGGATGATTTCACGA
GACAAAGAGCAGGTAGCGTAATCTTTTCACCCCCACATCCAACTGTTGTAGAACTAAGAT
TGTAAACAAACTTTGACTGTGGTCTCCTCAATATTCATGATCATCCTTTTCT
>AM853692.p.cg.6
CTGAGGTCAACATCTTAGCAATTTGTTAACTTAAGAAAGTCAGAACCTGTTTCTGAATGA
TCGTCTTACAAAACATTTTAATCACAGAACTAAAATCATCATTGTGGATCTGAAAACAAT
TACATGTATATTATAACAAAATATAATCTAGTGATAGCTATGGGTCTCCTGAGTGACTCA
GGTGCCCTAATAGTACAGAGTATATCTACATAAGAATAGTGAGATAAAATGAATACTATA
CCGTATATATTCCCTCTTTGATCTTTCAATCAACAGTACAGACAGACACAGGGAAGCTGT
AAAGTACATACTACAGACTGGTATGACATATCAGTCAAAAGTCACTGTAAAGAGACTATC
AACTATAACATACTACAGACTACATGAACATGGTGATATTGCATGAATACTTTACCGCAT
ATATTCTCTCTTTGACCTTTCAGTCAACAGCACAGTCGGACACAGAGAACCTGTAAAGAG
ACCATCAACTGTTACATACTACAGACTGGTATAACCTATCAGTCAACAGTCAGACACAGA
GAACCTGTAAAGAGACCATCAACTGTTACATACTACAGACTGGTATAACCTATCAGTCAA
CAGTCGGACACAGGGAACCTGTAAAGAGACCATGGACTGTTACATACTACAGACTGGTAT
AACCTATCATTCAACAGTCAGACACAGAGAACCTGTAAAGAGACCATCAACTGTTACATA
CTACAGACTGGTATAACCTATCAGTCAACAGTCAGACACCGAGAACCCTGTAAGAGAACA
TGTACTGTT
>AM853693.p.cg.6
GGCCGGGGACCAGCATTATTAAAACTTTTTGCGGAAAGTTTCTTTTTTCAGTTTTTGTAA
AGGACAGTATAGTTACTATTTATACTATAAAACATAGATGAAGTATGTTTTGAGAATATG
TTTTCTATGTTAGAGATTAGTTACGGTATGAATCGCAGTGAGGATTCATCGTTGATTAAA
GTAAAACATATTTAAAAACATATATAAAATAATCATTCTTTTAATTTTTTTAAAAGTATT
ATTTGACTTCTTAATACTTAATTTTTGAAATTAAAAAGAGGTAAAATTGGAAAAACTCAG
CCTGTTTCTAATCCATAGGAGCAGACGGTGATTTTTCAGGTTAGCGATATGGCCCTATGG
CCTCAAGTTTAAAGCCAGTGAATGTTTTTTTATTCCATGTCTCTCTGAATCTCCATCTTT
TATACTGTATTTTCTTTTCTTTCTTTTTTTTCTCTTTTACTGTGGACATTTCATTTCTAC
TTTTAAGGAGGTTTTCAATCTGTTTACTTGAATCTGTTGTGTTTGATTTAATATTACTTA
CATAATTATACATATTATTACCGTACATTTCAAACTGTTTTTGTTTATTGGTGATCAGTG
AATTACTTGTGCATTATTACTTGAATTGTATTTTGTTACTATAAATACAAAGAGTTTATG
TGATCGCTTCCTTTTTGAGGCATTGTTGAATTTCAATAAT
>AM853694.p.cg.6
ATTCTTGAAGAACTCTACCATTACTTATTTTTTCTACTTAAAAGCTGGGAATAATCATTA
ATTTTCGGAAGTTAAAAGGAACCAATGTATGTGATTCCGTGAAATATTCTTACATAAATT
GAAAAAAAATACTTTCCGAGTTTTCCAACCAAAAACTTTTTGTGAGGACGTTTTTATTTT
TTTTGGTTGCAATATGGATCACGTGGTGTTGGGTTTGCTGGTCCTCTGTAATTTGCTGGT
GTCCGTTAGCGGACACGGCCGTCTCTTGGACCCACCCTCCAGGTCCAGTACGTGGAGGTT
CGGACTCAGCTCCGCCGTCAACTACAACGACAACCAACTGTCCTGCGGAGGGTTCGCGAA
CCAATGGATGTACCATCAAGGAAAATGCGGCGTGTGTGGCGACCCCTATCAGGGACCACG
TGACAACGAGGCTGGAGGGAGGTTCGCCAAGGGGATAATCGGGCGCCGTTACGTGGA
>AM853695.p.cg.6
AATTGAGTCTTGGATGGTGACAAACTCCAAAAATGGATTCTAAAAATATGAACGTTGATA
TCAAAAGACAACGAACAATAGAGACATGTTAGGACCTTTCAACGAGTTTAATACACCGAG
CAAAATATTATAAAAAGCTGACTTCAGAAATAAAAAGATGAACTCGAGTACGGCAACTGA
AAACTACCATAGCGATTCCACGGACAATACTGCAGAAAGGATAGCTCTGTTAAGACTTCA
ATACCACTGCCATCTTCTTTCCAATTTCAACGTCACAATAGAAGCCAATGAAACATATTG
TGAGCCCCATTATGATAAAGTCCGATGCTGGTATGCAGCTAAAGCTAACACTACAGTCAT
TGCCCCTTGTCCGGCTGAACTCCGCGCTCCAGATCATGTGGTTGCCGTACGGTACTGTGG
GGTGGATGGACAGTGGACAAATTTGTCTGACTACAAACAATGTATAGACTTCATTGACGG
CAAATATCTTCCTAAAGATGATTTGAGTCTGTTAGCTCCGACACAAGAACTGTCCAGATC
CGTCTTTATAATGCGGGACATATACTTCGGCTGTAGTCTGGTGTCATTGTTTTTCCTATG
TAACACTCTGCTCGTGGTTAGGGA
>AM853697.p.cg.6
TGAGGAGAGTCACCTTATTGTACGTGGACGAAGGAACCATGATGTCACTTTCTCTAATGC
TATGTTGGACGTCAATGCATTTGTCTCATCAGATGTTATACAGTTCGCCAAATAACTCAT
ACGGCATCGTCCTCAGATTTACAGAAAGAGGGCTGGCCTACGCTGTGAATATAGCGATCT
ATAAGGAAGTTCCGAAGTGGAACTGGACGAAAATCACAAATGTTTCAATTTCCAATGTAA
ACGAAACTGCTGACGGGGTTAACTACTCGATTGACAAGTTGGTTTTGAATACCAAACCAA
AGGAACCAAAAGAAGGAATCCCCAATAGTTTTTCTGTCACCATTGATCCAACTTTGCGAT
GCCTAAAAGTAACAGCCTTAGACGCGTTTGCTTCGCTGCGAGGAAAAGTTCAATGCCACA
ATTTAACTGGAGACGAAAAGCAGAATTGTTCGGTAATTGTGAAGACACCATGGTCCTTCA
GAGTTAACATCGACAGGGATAAAGATGGATACTTAATGTCACACATGTGTAACAGCACCG
ATAAATGCGCCATCCCTTCGTCAGATCCAGCACTTTATCCAACAATTGAGTTCTCAAACT
GCACAAGATCCGAGAAAAAAGTCTGCGCAAGAGGAAAATCAACATTTGAAGAACTCTTCA
TAGAACATCGCCTCAATGAGACATTGAATGGATT
>AM853698.p.cg.6
TGAACCTGGGCTGACTTCGCGCTCTGTCTCACATTCGGACCCTTTATAGTCCGCTATTTA
CCGGATTTTCCTATGTAGGAAAATTTTATGCAGTGTTTTTATTTGATATGTCACGGATAT
GATGACACGCAAAAGTTGCTAACTTACACATATTGATTCATCACACTTTATGTTTGCAAT
ATGTGCATTGTTTTTGGATAGTTTTGTTAAGCAAGAGATGGACTTTTGTGACTTGCAGGA
TTGTTTATTTTTGTTGAACTGATTTTAATGATTTTAAATATTTTTGTAAAGTTTTATATT
TCATCTTTTCTCATTACAACCATACAATGATTTCTGTACAGTTTAGTCTCTTATGTTTTT
ACTCTTGCCAACCACTGAGATTTTTGTTCTAATGACATAAACATAGAGCTAGTAATCAAG
AACTTTTAGTGTTTTAGAACATTTAAATT
>AM853699.p.cg.6
AGAACTCCTCTAATAAAGCCAGTAAAGGAGGACATAAAAACAGTGTGCAACTCTTATTAG
AAAAATGAGCAGATATTAATTCATGTGACGCAAACAAAGAAACTCCTCCGCAAAAAGCAA
TTAAAAAGGGACACGGATGCACTGTACAACGTTTATTAGGAAAAGGAGCAGATATTAATT
CATGTGACACAAACAAAGAAACTCCTCTACTTAAAGTAATTAAATGTGGACGTGAAAGCA
CTGTACAATTTTTATTAGAAAAAGGAGCAAATATTAATTCATATGACACACACACAGAAA
ATCCTCTATATAAAGCAATTAAATGTGGACGTGGAAGCACTGTTCAATTTTTATTAGATA
ATGGCGCAGATAATAATCTGTGTAACACAAACAAAGAAACGTTTCTCCTTAATGCCAGTA
AATGGGGACTTGAAAGCACTGTACAACTTTTATTAGAAAAATTATTGTTATTAAGTAAAG
CAGCAAACCTTAAGTCATGTGTTGATAAAAAACAAAATTAATTATTTTACATATAGCCAG
TGGAGAGGGACACAAAAGCACTGACAATTTTCATTTGGTAAAGGAGTCAACTTTTATTGA
TGTATTTAAAAAGGATAGGCTTTACTTTATAAAGCAATTGAAAAGGAACGTGATAGTATT
GGGAAGTTTTAATAAGTCAAAACGCAGACATTGATCTATGTGATCAATACAATGAAACTT
CTCTTCATAAAGCCAGTAACCAGAAACCGGAAACAATTGCTTTTTTCAATTTTTACTGAG
TAAGGTAGCAAACGTAAATTTAAGCCACTTATTCCAAGAAACTTTTTTGCATATAGTCGG
ACAAAAAAGGCATGGAGGCACTGTGCTAATTTTGCAAAGTTATTCAGCAGACATCATTTA
ATGTGATCCATTTTATCCAGCATTATAAAGTTATATTTCTCCAGTTGTTTAAGACCAAAG
CTTAAA
>AM853701.p.cg.6
ACCCATGTAAGTCCTTATTTGACGAGGGAGAAAGCTGGTTTCGCTAGCTACTTTTCTCCT
GAGTCCCCGTCTCGTCTGTCTATTGAGGTCCCTGTTAAAGTTAGGTTTTAGGGTTGGGGG
ATTTTCAGTACTTGTAAACTTGTGTTCTTATTCTTGAAATATTGTTATATGTAATAAATT
TATAAAGGGTTGCTAATCTTGGTTTTCATTTTAAATGATTTACTTTGAGTTTTGGTTTAT
CATATCTGGTTTATCTATATTGAGAGTAAAGTCGTTTTCATACCTTATTTATAATTTAGT
AAAGTTTAATTCTTAATGCAGAGGTCAAATTCAGTCTCAAAACAAAAATAAACACAATGC
GAAGTACTGATAAAAACCTATACGGCACTGACCTGCTACAAAATTAATACTTCTCAATAT
TTTTTTTCCAGAATCAAAAGCAAAATTTCGAGCAAGTATGGCCTTTCAAGTCAGCCAAGA
CTTGTTGATATTATAGCAGCAGTTCCACAAGAGTACAAAAAGGTAATCAGAACAATTACA
GCACTTCTCTTTGATGTTAACTTTATTTACGAGCTTTTCTCTCATTTTTTTTCATATTCA
GCATATTGAAATATTTGTGAAAATAAAAAGTGTCAAGAATGGCATGATAATACACTGAAT
ATTCAACTTTTAAATATTTTTGCTATGCTTCTCTAAAATTTTTGAAACTGAACATTACAG
AATTTTAAACTCTTTGTTTATTTGAAATACAGATTTTGTTGCCAAAGTTAAAAGCAAA
>AM853702.p.cg.6
ACTTGCACCACTTCATTCCAGGGCTGGTGATGGTGTTTAAAAGACTATCAGAAAGCAAGT
CGTGGAAATTAAGAAAGTGACGATGACCCGGATGATGTGTTCTACCATGACCATGGGCTC
CCTTCCCGTCCTACAACCTCACCTGTTCAGGAGACAGACCACCCCCGGAAATCGACCATT
GTCGTGCAGTCAGCTACTGGGACAGGATTCAATCCTTGGATTTAACATCGAGCCTTTCGC
GAGAGAGCTGCAAAGGCTCGGGGGTAGGCGCCATCGAAGCAGCATGGACTCGAACATTCC
ATCTTATTTCTTACCACGAAGCTCCAGACAAACAGGATCTCAAGTGTACTGATTCCGTGT
TAAAGTGTGGTATTTAACCACACCCCTTCTTCACATCATATTTGTGTGTATTTGTGTGAG
TGCAATGATGAAAGAACGAATGAAACCTATTATTCTATTATATTATTACTTGCCTTGTAT
CCGTTATAACATGTTGTGTATCTCATAAGATATCAGAAAAAACAATATTGTGTATTGTTC
TCTTTTTTTTAGGATGACCTAATAGGAATAAAAGTCAAATTGAATTATTTTTCT
>AM853703.p.cg.6
CAACAATATCTGCAGGGTCAATAATTCTCATTGGATTTGTGTCCATTGTATTCCTCTACA
TTGTGTTGGGCGTAGTTATACAGAAAGTAGTGCGGAAACAGAGCGGTGTTCACTTGATAC
CTAACTACGAACTCTGGAGTTCAGTACCGGGAAATGTCAAGGTCGGCATAATGTACACAG
TGAAATGCGGAAAAACTGGACACCATTTTGATAAAATATGAACAATGAAAGTATGATTCG
AAATATTTATCATGCTTGTATATCATTTCAAATATATGTTATATATAAGGAGCGAAATGG
CGAACAAAGCGCAATCTTATTAAAATTAAACTATAGTATAGCATAGCATAGAGGAGCGGT
TTTACAAGTCTAATTTTAATTAATTAGCTGGATCATAGCATAGTTACAGTCTTGAAAACC
ATGATACTTGAAATTCGTGTAGGAGACATCGTTCCTTCATCAAAATATATGTATTCGGAG
ACGGTGATATATTAAAATTCTATTTCAAACATCGTACGTAAATATGATAGACAAAGTTGA
ACCTTTTGAATGTACATTACATACCTGTCCGTATTGTATTACGTTGCTGCATCATGCTAT
TTCATACATTAAGACAACAAAGTGAAAATAATTAATGCTTTTCTCATTTGAAGATTTTGT
TTATGTGATGTACATTTGTAGAGATGAAAAAAAAATATGTGTTTTATGTCTAAAATTTTT
TTTCTTCTTGTTATAGTGGTGAGAGAAAAATTCAATGAGAAATAAATACATTGAAA
>AM853704.p.cg.6
TACTATATGTCCTAGACTGTGTGGAAAATGCAGTAAATGCTATGAATGTGAGCATGTAAC
ATCTACAGAGAATTGTACGCAGTCACGTGTTTGTGATCCAGGGGAGGTCTGTTTCACTCT
CGAGACAGTGAACTTTCACCTTGAACATGGTTACCGACTTGGATGCGTACAACAAAAGGT
CTGTGATAATTTACACGTTCAAGCCAGCTCTATTTTTGGACGACGGTCTAGCGGAAACCC
TGAACTTTCGCTGACTGGGGGTTGTTGTCATGGGGATTTGTGTAACCATCATCATATACT
TCCGGAAACCACTACGCAACTTCCGGTTACCACCACGCATCGTCCAACTACGACAACTCA
AAGAGTTTGTCATTACTATGCTAACGGATGTACATTTGCTGATGGAGTAACTTACCATGG
GCAGTGTTACCATGTCGAAAATAGAAATATGACTTGGATCCAAGCTAAGCATTTCTGTGA
GTCACGATGCGCACACCTTGCCACTTTTCCGGATCTCAGAGAAATGGATCACATTCTAAC
GAATCTAGTGCGTCATCACGTTGTGTACGGGCGTTATGGCAGAAGCGAGCTTTACGTGGA
TGCCATCGACCCGGGCCACAATAACCATTGGATCTGGGAGTCCAATCTACAAACCGTTCC
TAATACTATGTTCCACAGTATCAGCTCTCATCAGCTTAACTACTGTTCGGCTACCACCTC
AGCGTTAGGGAAACTAGTAGCGGTCAACTGTGCATCCAGTTACCTCCCACTCTGCCAGCA
TACAAGTCGCGACTAACTAACAAGTCTTCCCGT
>AM853708.p.cg.6
GGATTTGAAAACTCTTATTTCATTTTTTTTTAATCCTTAGCAGTTTTTCAAAATCACGAC
TTCAGCTTGCAGATCAGAATTGCAGATAGATAAAAATTAATGTAAAAGATTATATTTTTA
ATTTTTTCCTTTAAAAGAAAGAAGGTCACTATATTGAAGTGTCCCATACCTTCTTAAATT
CTGTAATTTTTGCCTTTTTAACCCTGAATTAAAAAACACATTAAAAATTTTTTTATTTAA
ATTTTTTTTTTTCTATTTTTTTCACTTTGATTTTGAACCTTTAGTGCATTTATTATGTGG
TGTATTATTACAGATACTTTCATTTTCGAATCACTCACTTTTTTACGTTATTATATCACA
GAAACGGTGACTCTGCCCAGCTCCGAGGAAACAGGATCGGAAAACAGTGACCCAGAGACG
TGCGCTTAATGACAAAATGGTTACTACCTGTTCTGAGTAATGAAAGCATGACTCTTCCAG
ATCTTGAATAAGTATAGCCATCACACGATTCATGAGTTTCCTAATCACATTTCGTTGGCA
TTGATCCTGTTTCCATGCTTCTAATGAAATTC
>AM853710.p.cg.6
TGATGTGGCTCCACGGATGAACTGTCTGAAGCCTGCACTGATTCATTCCACCTTCTTCCC
GGCCCTCCAGGGTGCCCAGACCAAGATGAGTGCCAGCGACCCCACCTCCTCTATTTTTGT
GACTGATTCAGACAAACAGATCAAGGATAAGATCAACAAGTATGCTTTCTCTGGAGGTGG
AGCGACTGTGGGGGAACACAAGGAGAAGGGAGGTAACTGTGATGTGGACGTGTCTTTTCA
GTATCTGACATTCTTCATGGAGGATGATGATAGACTGGAGGAAATCACAAAGACATATAC
TAGTGGAGAACTGATGACGGCGTTCCTGAGGAAAGAGTCGGTATAAATCCTACGGAAACT
GGCATGAGACCTCCGACCTATGAGACCATCGCTCCCAGAAGTAGATATGCTATTGAGAAA
TTGCACGGATACCTTCAACAAGACAGTTCAAGTGCTCTTATCGAAACTACAAAAACACTT
GAAAATCGGGACTTACATAATCACGTCAAAGTGAT
>AM853712.p.cg.6
AAAGAATAAAAATTATCATTTGCTGTACGAATGATAAGATTTTTCTCCTTTTATTTTTTT
TAGATGAAACTTATGGGAGTTCTTTCTATTCTATTTGTGGCTTTAATTTTGGTCCACGAA
GGGTCGTCAACAGTAACAGCAACAACAGGACCTACAACTACAGCTGCACCAGGCGGTGGA
GCCTCTGCAATCACCGGAAGTGTTATACTGGCTGTGATCTCGTTTGGCTTCCTCTGTTTT
ATGAAACTGACGTAAAAGACATCGAATATTTGTTAATCGAAGATAAACAAAAATAGTTTC
TCAACAACATGGCATGAAAAAAGACGAAGAAATGACTTTATTGGTAATTTGTTACTAATT
GAGTATCTTTAATGTACATTAAATTACAAAGAGACTTAAAATAAATATCACATAATGTTT
CCAGAATAATTATAATAAAGACATTAAATAACG
>AM853713.p.cg.6
TGTTGTGCGTTTAGAAATCATTGTTTCAATGTCAGATTTGTGTTGTCATTTGGAATTCAG
GTGTTTTTCGATGTCAGTTACGTGATGCCATGTTGAAATTAGTTTGCTTATTGTGACATC
ATAAGATCACTTAACAAATAATAAGATGTGGTGACATCGTGGTACATGAAGTAACAATTA
AGGAACTACTCTTATTCGTATGCTTGACAAAATGAAACTAAATTGTCCCTAATATTATGA
AACTTAT
>AM853714.p.cg.6
ACTTAGGGGGCGAGAGCTCCACGATCGTATTAAATCCATTATTTTGTTTCAAAAATATTG
ATTCAAAGGATCAGTTTAAGCAAAAAAACCTTGACGTGTGCGAATTAGGTGCATTTGGAA
AGGATAGAAGTTGAGTGAACTTCTTGCATAAGTTATTTTTTTTTCTAACCATACACCAGG
TTGTTTAAGCCTCGTGCTCCGAATCCCGTGGAGTCATTGATGCTAAAAGCCGAGCCGGGA
TACAGTGTATTCATAGTTTACATGGATGCGGGCCAGCGATTGTAGCTCTATAAATGAATA
ACCGATTTTGCGGAAGATAGAGGGAAGAGAAAAAAAATCAGCAATTATCGAACCTCCTGT
CGCAAATCATCTAGCGGCTTCACTTTAATTACTTAATTTTTTTTTCGTAGAGTGGGAGAG
TATATATAAAAGAAAGCGACTGTGTTTACAAGCAATGTGTAGTAAACTTTTACCAAGAGA
TCGTGCGTGACTATATTTACTACCTGGAATAATTCTGATGATTGTGTCTTAACTTTGCGG
[truncated: 24,811,176 more chars]
